# Supplementary material for: Machine Learning Approaches to Classify Primary and Metastatic Cancers Using Tissue of Origin-Based DNA Methylation Profiles
Source: Cancers (Basel). 2021 Jul 27;13(15):3768. doi: 10.3390/cancers13153768 (PMC8345047; doi:10.3390/cancers13153768)
Supplement: Supplementary file 1 [file cancers-13-03768-s001.zip]

Archive with 10 entries (9 files):
- cancers-1253923-supplementary final2/
- cancers-1253923-supplementary final2/Supplementary Figures.pdf
- cancers-1253923-supplementary final2/Table S1.xlsx
- cancers-1253923-supplementary final2/Table S2.xlsx
- cancers-1253923-supplementary final2/Table S3.xlsx
- cancers-1253923-supplementary final2/Table S4.xlsx
- cancers-1253923-supplementary final2/Table S5.xlsx
- cancers-1253923-supplementary final2/Table S6.xlsx
- cancers-1253923-supplementary final2/Table S7.xlsx
- cancers-1253923-supplementary final2/Table S8.xlsx
