# Supplementary material for: Machine Learning Approaches to Classify Primary and Metastatic Cancers Using Tissue of Origin-Based DNA Methylation Profiles
Source: Cancers (Basel). 2021 Jul 27;13(15):3768. doi: 10.3390/cancers13153768 (PMC8345047; doi:10.3390/cancers13153768)
Supplement: Supplementary file 1 [file cancers-13-03768-s001.zip › cancers-1253923-supplementary final2/Table S1.xlsx]

## Sheet: TCGA_samples
samples	Source	Labels	Gender	Age	array_type	X_PATIENT	cancer.type.abbreviation	age_at_initial_pathologic_diagnosis	gender	race	ajcc_pathologic_tumor_stage	clinical_stage	histological_type	histological_grade	initial_pathologic_dx_year	menopause_status	birth_days_to	vital_status	tumor_status	last_contact_days_to	death_days_to	cause_of_death	new_tumor_event_type	new_tumor_event_site	new_tumor_event_site_other	new_tumor_event_dx_days_to	treatment_outcome_first_course	margin_status	residual_tumor	OS	OS.time	DSS	DSS.time	DFI	DFI.time	PFI	PFI.time	Redaction
TCGA.04.1331.01	TCGA	OV.Primary	FEMALE	78	27K	TCGA-04-1331	OV	78	FEMALE	WHITE		Stage IIIC	Serous Cystadenocarcinoma	G3	2004		-28848	Dead	WITH TUMOR	1224	1336		Recurrence			459	Complete Remission/Response			1	1336	1	1336	1	459	1	459	Redacted
TCGA.04.1332.01	TCGA	OV.Primary	FEMALE	70	27K	TCGA-04-1332	OV	70	FEMALE	WHITE		Stage IIIC	Serous Cystadenocarcinoma	G3	2002		-25786	Dead	WITH TUMOR	1247	1247		Recurrence			393				1	1247	1	1247	NA	NA	1	393	Redacted
TCGA.04.1335.01	TCGA	OV.Primary	FEMALE	60	27K	TCGA-04-1335	OV	60	FEMALE	BLACK OR AFRICAN AMERICAN		Stage IB	Serous Cystadenocarcinoma	G2	2005		-21963	Dead	WITH TUMOR	NA	55					NA				1	55	1	55	NA	NA	1	55	Redacted
TCGA.04.1336.01	TCGA	OV.Primary	FEMALE	55	27K	TCGA-04-1336	OV	55	FEMALE	WHITE		Stage IIIB	Serous Cystadenocarcinoma	G3	2005		-20271	Alive	TUMOR FREE	1495	NA					NA	Complete Remission/Response			0	1495	0	1495	0	1495	0	1495	Redacted
TCGA.04.1337.01	TCGA	OV.Primary	FEMALE	78	27K	TCGA-04-1337	OV	78	FEMALE	WHITE		Stage IIIC	Serous Cystadenocarcinoma	G2	2005		-28626	Dead	WITH TUMOR	NA	61					NA				1	61	1	61	NA	NA	1	61	Redacted
TCGA.04.1338.01	TCGA	OV.Primary	FEMALE	78	27K	TCGA-04-1338	OV	78	FEMALE	WHITE		Stage IIIC	Serous Cystadenocarcinoma	G3	2005		-28789	Alive	WITH TUMOR	1418	NA		Recurrence			380				0	1418	0	1418	NA	NA	1	380	Redacted
TCGA.04.1341.01	TCGA	OV.Primary	FEMALE	85	27K	TCGA-04-1341	OV	85	FEMALE	WHITE			Serous Cystadenocarcinoma	G3	2006		-31215	Alive		33	NA					NA	Complete Remission/Response			0	33	0	33	0	33	0	33	Redacted
TCGA.04.1342.01	TCGA	OV.Primary	FEMALE	80	27K	TCGA-04-1342	OV	80	FEMALE	WHITE		Stage IV	Serous Cystadenocarcinoma	G2	2006		-29501	Dead	WITH TUMOR	NA	563					NA	Progressive Disease			1	563	1	563	NA	NA	1	563	Redacted
TCGA.04.1343.01	TCGA	OV.Primary	FEMALE	72	27K	TCGA-04-1343	OV	72	FEMALE	WHITE		Stage IV	Serous Cystadenocarcinoma	G3	2002		-26428	Dead	WITH TUMOR	NA	361					NA	Progressive Disease			1	361	1	361	NA	NA	1	361	Redacted
TCGA.04.1346.01	TCGA	OV.Primary	FEMALE	73	27K	TCGA-04-1346	OV	73	FEMALE	WHITE		Stage IIIC	Serous Cystadenocarcinoma	G2	2003		-26865	Alive	TUMOR FREE	1993	NA					NA	Complete Remission/Response			0	1993	0	1993	0	1993	0	1993	Redacted
TCGA.04.1347.01	TCGA	OV.Primary	FEMALE	81	27K	TCGA-04-1347	OV	81	FEMALE	WHITE		Stage IV	Serous Cystadenocarcinoma	G3	2004		-29695	Alive	TUMOR FREE	1919	NA					NA	Complete Remission/Response			0	1919	0	1919	NA	NA	0	1919	Redacted
TCGA.04.1348.01	TCGA	OV.Primary	FEMALE	44	27K	TCGA-04-1348	OV	44	FEMALE	WHITE		Stage IIIB	Serous Cystadenocarcinoma	G3	2004		-16236	Dead	WITH TUMOR	NA	1483		Recurrence			575	Complete Remission/Response			1	1483	1	1483	1	575	1	575
TCGA.04.1349.01	TCGA	OV.Primary	FEMALE	69	27K	TCGA-04-1349	OV	69	FEMALE	WHITE		Stage IV	Serous Cystadenocarcinoma	G3	2004		-25213	Dead	WITH TUMOR	NA	656		Recurrence			428	Complete Remission/Response			1	656	1	656	NA	NA	1	428
TCGA.04.1350.01	TCGA	OV.Primary	FEMALE	46	27K	TCGA-04-1350	OV	46	FEMALE	WHITE		Stage IIIC	Serous Cystadenocarcinoma	G3	2003		-16942	Dead	WITH TUMOR	NA	1946		Recurrence			111	Stable Disease			1	1946	1	1946	NA	NA	1	111
TCGA.04.1351.01	TCGA	OV.Primary	FEMALE	76	27K	TCGA-04-1351	OV	76	FEMALE	WHITE		Stage IIIC	Serous Cystadenocarcinoma	G2	2004		-28045	Alive	TUMOR FREE	1991	NA		Recurrence			1658	Complete Remission/Response			0	1991	0	1991	1	1658	1	1658
TCGA.04.1353.01	TCGA	OV.Primary	FEMALE	64	27K	TCGA-04-1353	OV	64	FEMALE	ASIAN		Stage IIIC	Serous Cystadenocarcinoma		2003		-23611	Alive		16	NA					NA				0	16	0	16	NA	NA	0	16
TCGA.04.1353.11	TCGA	OV.Normal	FEMALE	64	27K	TCGA-04-1353	OV	64	FEMALE	ASIAN		Stage IIIC	Serous Cystadenocarcinoma		2003		-23611	Alive		16	NA					NA				0	16	0	16	NA	NA	0	16
TCGA.04.1356.01	TCGA	OV.Primary	FEMALE	62	27K	TCGA-04-1356	OV	62	FEMALE	WHITE		Stage IIC	Serous Cystadenocarcinoma	G3	2004		-22855	Dead	WITH TUMOR	NA	1499		Recurrence			156	Progressive Disease			1	1499	1	1499	NA	NA	1	156
TCGA.04.1357.01	TCGA	OV.Primary	FEMALE	52	27K	TCGA-04-1357	OV	52	FEMALE			Stage IIIB	Serous Cystadenocarcinoma	G3	2005		-18999	Alive		NA	NA					NA				0	NA	0	NA	NA	NA	0	NA
TCGA.04.1360.01	TCGA	OV.Primary	FEMALE	65	27K	TCGA-04-1360	OV	65	FEMALE			Stage IA	Serous Cystadenocarcinoma	G3	2005		-23993	Alive		NA	NA					NA				0	NA	0	NA	NA	NA	0	NA
TCGA.04.1361.01	TCGA	OV.Primary	FEMALE	57	27K	TCGA-04-1361	OV	57	FEMALE	WHITE		Stage IIIB	Serous Cystadenocarcinoma	G3	2005		-20860	Alive		989	NA		Recurrence			927	Stable Disease			0	989	0	989	NA	NA	1	927
TCGA.04.1362.01	TCGA	OV.Primary	FEMALE	59	27K	TCGA-04-1362	OV	59	FEMALE	WHITE		Stage IIC	Serous Cystadenocarcinoma	G3	2002		-21745	Dead	WITH TUMOR	NA	1348		Recurrence			223				1	1348	1	1348	NA	NA	1	223
TCGA.04.1364.01	TCGA	OV.Primary	FEMALE	61	27K	TCGA-04-1364	OV	61	FEMALE	WHITE		Stage IIIC	Serous Cystadenocarcinoma	G3	2003		-22294	Dead	WITH TUMOR	NA	1024		Recurrence			288	Progressive Disease			1	1024	1	1024	NA	NA	1	288
TCGA.04.1365.01	TCGA	OV.Primary	FEMALE	87	27K	TCGA-04-1365	OV	87	FEMALE	WHITE		Stage IIIB	Serous Cystadenocarcinoma	G3	2003		-31925	Alive	WITH TUMOR	2329	NA		Recurrence			1328	Complete Remission/Response			0	2329	0	2329	1	1328	1	1328
TCGA.04.1367.01	TCGA	OV.Primary	FEMALE	50	27K	TCGA-04-1367	OV	50	FEMALE	WHITE		Stage IIIC	Serous Cystadenocarcinoma	G3	2003		-18577	Alive	WITH TUMOR	3145	NA		Progression of Disease			2997	Complete Remission/Response			0	3145	0	3145	1	2997	1	2997
TCGA.04.1369.01	TCGA	OV.Primary	FEMALE	53	27K	TCGA-04-1369	OV	53	FEMALE	WHITE		Stage IIIC	Serous Cystadenocarcinoma	G2	2004		-19571	Dead	WITH TUMOR	NA	642		Progression of Disease			315				1	642	1	642	NA	NA	1	315
TCGA.04.1369.11	TCGA	OV.Normal	FEMALE	53	27K	TCGA-04-1369	OV	53	FEMALE	WHITE		Stage IIIC	Serous Cystadenocarcinoma	G2	2004		-19571	Dead	WITH TUMOR	NA	642		Progression of Disease			315				1	642	1	642	NA	NA	1	315
TCGA.04.1371.01	TCGA	OV.Primary	FEMALE	58	27K	TCGA-04-1371	OV	58	FEMALE	WHITE		Stage IIIC	Serous Cystadenocarcinoma	G3	2001		-21243	Alive	TUMOR FREE	2506	NA					NA				0	2506	0	2506	NA	NA	0	2506
TCGA.04.1514.01	TCGA	OV.Primary	FEMALE	45	27K	TCGA-04-1514	OV	45	FEMALE	WHITE		Stage IIIA	Serous Cystadenocarcinoma	G2	2004		-16725	Dead	TUMOR FREE	NA	1720		Recurrence			1221	Complete Remission/Response			1	1720	0	1720	1	1221	1	1221
TCGA.04.1516.01	TCGA	OV.Primary	FEMALE	48	27K	TCGA-04-1516	OV	48	FEMALE	WHITE		Stage IA	Serous Cystadenocarcinoma	G3	2006		-17768	Alive	TUMOR FREE	1265	NA					NA	Complete Remission/Response			0	1265	0	1265	0	1265	0	1265
TCGA.04.1516.11	TCGA	OV.Normal	FEMALE	48	27K	TCGA-04-1516	OV	48	FEMALE	WHITE		Stage IA	Serous Cystadenocarcinoma	G3	2006		-17768	Alive	TUMOR FREE	1265	NA					NA	Complete Remission/Response			0	1265	0	1265	0	1265	0	1265
TCGA.04.1517.01	TCGA	OV.Primary	FEMALE	79	27K	TCGA-04-1517	OV	79	FEMALE	WHITE		Stage IIIC	Serous Cystadenocarcinoma	G3	2006		-29045	Dead	WITH TUMOR	NA	608		Recurrence			349	Complete Remission/Response			1	608	1	608	1	349	1	349
TCGA.04.1519.01	TCGA	OV.Primary	FEMALE	48	27K	TCGA-04-1519	OV	48	FEMALE			Stage IIIC	Serous Cystadenocarcinoma	G3	2007		-17671	Alive		24	NA					NA	[Unknown]			0	24	0	24	NA	NA	0	24
TCGA.04.1525.01	TCGA	OV.Primary	FEMALE	47	27K	TCGA-04-1525	OV	47	FEMALE	WHITE		Stage IIIC	Serous Cystadenocarcinoma	G3	2005		-17469	Dead	WITH TUMOR	1167	1167		Recurrence			213	Complete Remission/Response			1	1167	1	1167	1	213	1	213
TCGA.04.1530.01	TCGA	OV.Primary	FEMALE	68	27K	TCGA-04-1530	OV	68	FEMALE	WHITE		Stage IIIC	Serous Cystadenocarcinoma	G3	1995		-25013	Dead	WITH TUMOR	NA	3622		Recurrence			350	Complete Remission/Response			1	3622	1	3622	1	350	1	350
TCGA.04.1536.01	TCGA	OV.Primary	FEMALE	60	27K	TCGA-04-1536	OV	60	FEMALE	BLACK OR AFRICAN AMERICAN		Stage IV	Serous Cystadenocarcinoma	G3	2001		-21939	Dead	WITH TUMOR	NA	885		Recurrence			498				1	885	1	885	NA	NA	1	498
TCGA.04.1542.01	TCGA	OV.Primary	FEMALE	52	27K	TCGA-04-1542	OV	52	FEMALE	WHITE		Stage IIIB	Serous Cystadenocarcinoma	G2	2001		-19263	Dead	WITH TUMOR	NA	2561		Recurrence			1020	Complete Remission/Response			1	2561	1	2561	1	1020	1	1020
TCGA.04.1638.01	TCGA	OV.Primary	FEMALE	57	27K	TCGA-04-1638	OV	57	FEMALE	BLACK OR AFRICAN AMERICAN		Stage IV	Serous Cystadenocarcinoma	G3	2002		-20987	Dead	TUMOR FREE	NA	1686		Recurrence			298				1	1686	0	1686	NA	NA	1	298
TCGA.04.1644.01	TCGA	OV.Primary	FEMALE	48	27K	TCGA-04-1644	OV	48	FEMALE	WHITE		Stage IIIC	Serous Cystadenocarcinoma	G3	2002		-17725	Dead	WITH TUMOR	NA	1487		Progression of Disease			634	Partial Remission/Response			1	1487	1	1487	NA	NA	1	634
TCGA.04.1644.11	TCGA	OV.Normal	FEMALE	48	27K	TCGA-04-1644	OV	48	FEMALE	WHITE		Stage IIIC	Serous Cystadenocarcinoma	G3	2002		-17725	Dead	WITH TUMOR	NA	1487		Progression of Disease			634	Partial Remission/Response			1	1487	1	1487	NA	NA	1	634
TCGA.04.1646.01	TCGA	OV.Primary	FEMALE	60	27K	TCGA-04-1646	OV	60	FEMALE	WHITE		Stage IIIC	Serous Cystadenocarcinoma	G3	2003		-22207	Dead	WITH TUMOR	NA	848		Recurrence			508				1	848	1	848	NA	NA	1	508
TCGA.04.1648.01	TCGA	OV.Primary	FEMALE	57	27K	TCGA-04-1648	OV	57	FEMALE	WHITE		Stage IIIC	Serous Cystadenocarcinoma	G2	2003		-21113	Dead		NA	871		Recurrence			412				1	871	NA	871	NA	NA	1	412
TCGA.04.1649.01	TCGA	OV.Primary	FEMALE	74	27K	TCGA-04-1649	OV	74	FEMALE	WHITE		Stage IIIC	Serous Cystadenocarcinoma	G3	2003		-27165	Alive		1966	NA		Recurrence			1672				0	1966	0	1966	NA	NA	1	1672
TCGA.04.1651.01	TCGA	OV.Primary	FEMALE	53	27K	TCGA-04-1651	OV	53	FEMALE	WHITE		Stage IIIC	Serous Cystadenocarcinoma	G3	2004		-19628	Dead		NA	1102		Recurrence			990				1	1102	NA	1102	NA	NA	1	990
TCGA.04.1652.01	TCGA	OV.Primary	FEMALE	76	27K	TCGA-04-1652	OV	76	FEMALE	WHITE		Stage IIIC	Serous Cystadenocarcinoma	G2	2004		-28101	Dead	WITH TUMOR	NA	969		Recurrence			880	Complete Remission/Response			1	969	1	969	1	880	1	880
TCGA.04.1654.01	TCGA	OV.Primary	FEMALE	69	27K	TCGA-04-1654	OV	69	FEMALE	WHITE		Stage IIIC	Serous Cystadenocarcinoma	G2	1999		-25387	Dead		NA	1451		Recurrence			808				1	1451	NA	1451	NA	NA	1	808
TCGA.04.1655.01	TCGA	OV.Primary	FEMALE	49	27K	TCGA-04-1655	OV	49	FEMALE	WHITE		Stage IIIB	Serous Cystadenocarcinoma	G2	1999		-17988	Dead		NA	1380		Recurrence			819				1	1380	NA	1380	NA	NA	1	819
TCGA.05.4384.01	TCGA	LUAD.Primary	MALE	66	450K	TCGA-05-4384	LUAD	66	MALE		Stage IIIA		Lung Adenocarcinoma		2009		-24411	Alive	WITH TUMOR	426	NA		Distant Metastasis			183	Progressive Disease			0	426	0	426	NA	NA	1	183
TCGA.05.4390.01	TCGA	LUAD.Primary	FEMALE	58	450K	TCGA-05-4390	LUAD	58	FEMALE		Stage IB		Lung Adenocarcinoma		2005		-21430	Alive	TUMOR FREE	1126	NA					395	Progressive Disease			0	1126	0	1126	NA	NA	1	395
TCGA.05.4396.01	TCGA	LUAD.Primary	MALE	76	450K	TCGA-05-4396	LUAD	76	MALE		Stage IIIB		Lung Adenocarcinoma		2006		-28094	Dead		NA	303					NA				1	303	NA	303	NA	NA	0	303
TCGA.05.4405.01	TCGA	LUAD.Primary	FEMALE	74	450K	TCGA-05-4405	LUAD	74	FEMALE		Stage IB		Lung Adenocarcinoma		2006		-27241	Alive	TUMOR FREE	610	NA					NA				0	610	0	610	NA	NA	0	610
TCGA.05.4410.01	TCGA	LUAD.Primary	MALE	62	450K	TCGA-05-4410	LUAD	62	MALE		Stage IB		Lung Adenocarcinoma		2007		-22888	Alive		0	NA					NA				0	0	0	0	NA	NA	0	0
TCGA.05.4415.01	TCGA	LUAD.Primary	MALE	57	450K	TCGA-05-4415	LUAD	57	MALE		Stage IIIB		Lung Adenocarcinoma		2008		-20880	Dead	WITH TUMOR	NA	91					60	Progressive Disease			1	91	1	91	NA	NA	1	60
TCGA.05.4417.01	TCGA	LUAD.Primary	FEMALE	51	450K	TCGA-05-4417	LUAD	51	FEMALE		Stage IB		Lung Adenocarcinoma		2008		-18780	Alive	TUMOR FREE	455	NA					NA	Partial Remission/Response			0	455	0	455	NA	NA	0	455
TCGA.05.4424.01	TCGA	LUAD.Primary	MALE	70	450K	TCGA-05-4424	LUAD	70	MALE		Stage IIB		Lung Adenocarcinoma		2008		-25689	Alive	WITH TUMOR	913	NA		Distant Metastasis			153	Progressive Disease			0	913	0	913	NA	NA	1	153
TCGA.05.4425.01	TCGA	LUAD.Primary	FEMALE	70	450K	TCGA-05-4425	LUAD	70	FEMALE		Stage IV		Lung Adenocarcinoma		2008		-25902	Alive		669	NA					NA				0	669	0	669	NA	NA	0	669
TCGA.05.4427.01	TCGA	LUAD.Primary	FEMALE	65	450K	TCGA-05-4427	LUAD	65	FEMALE		Stage IIB		Lung Adenocarcinoma		2008		-23893	Alive	TUMOR FREE	791	NA					NA	Complete Remission/Response			0	791	0	791	0	791	0	791
TCGA.05.4433.01	TCGA	LUAD.Primary	MALE	82	450K	TCGA-05-4433	LUAD	82	MALE		Stage IB		Lung Adenocarcinoma		2008		-30194	Alive	TUMOR FREE	730	NA					NA				0	730	0	730	NA	NA	0	730
TCGA.05.5423.01	TCGA	LUAD.Primary	MALE	65	450K	TCGA-05-5423	LUAD	65	MALE		Stage IIB		Lung Adenocarcinoma		2006		-23863	Alive	TUMOR FREE	151	NA					NA				0	151	0	151	NA	NA	0	151
TCGA.05.5425.01	TCGA	LUAD.Primary	MALE	68	450K	TCGA-05-5425	LUAD	68	MALE		Stage IIB		Lung Adenocarcinoma		2009		-25020	Alive	WITH TUMOR	882	NA					486				0	882	0	882	NA	NA	1	486
TCGA.05.5428.01	TCGA	LUAD.Primary	MALE	57	450K	TCGA-05-5428	LUAD	57	MALE		Stage IIA		Lung Adenocarcinoma		2010		-21061	Alive	TUMOR FREE	670	NA					NA	Complete Remission/Response			0	670	0	670	0	670	0	670
TCGA.05.5429.01	TCGA	LUAD.Primary	MALE	60	450K	TCGA-05-5429	LUAD	60	MALE		Stage IIIA		Lung Adenocarcinoma		2010		-22066	Dead	TUMOR FREE	NA	275					NA				1	275	0	275	NA	NA	0	275
TCGA.05.5715.01	TCGA	LUAD.Primary	FEMALE	69	450K	TCGA-05-5715	LUAD	69	FEMALE		Stage IB		Lung Adenocarcinoma		2010		-25383	Alive	TUMOR FREE	62	NA					NA				0	62	0	62	NA	NA	0	62
TCGA.06.0125.01	TCGA	GBM.Primary	FEMALE	63	27K	TCGA-06-0125	GBM	63	FEMALE	WHITE			Untreated primary (de novo) GBM		2001		-23343	Dead	WITH TUMOR	1439	1448		Progression of Disease			797				1	1448	1	1448	NA	NA	1	797
TCGA.06.0152.01	TCGA	GBM.Primary	MALE	68	450K	TCGA-06-0152	GBM	68	MALE	WHITE			Untreated primary (de novo) GBM		1995		-24844	Dead	WITH TUMOR	359	375		Progression of Disease			299				1	375	1	375	NA	NA	1	299
TCGA.06.0171.01	TCGA	GBM.Primary	MALE	65	450K	TCGA-06-0171	GBM	65	MALE	WHITE			Untreated primary (de novo) GBM		2002		-24085	Dead	WITH TUMOR	396	399		Progression of Disease			117				1	399	1	399	NA	NA	1	117
TCGA.06.0190.01	TCGA	GBM.Primary	MALE	62	450K	TCGA-06-0190	GBM	62	MALE	WHITE			Untreated primary (de novo) GBM		2006		-22835	Dead	WITH TUMOR	313	317		Progression of Disease			88				1	317	1	317	NA	NA	1	88
TCGA.06.0210.01	TCGA	GBM.Primary	FEMALE	72	450K	TCGA-06-0210	GBM	72	FEMALE	WHITE			Untreated primary (de novo) GBM		1997		-26600	Dead	WITH TUMOR	151	225		Progression of Disease			67				1	225	1	225	NA	NA	1	67
TCGA.06.0211.01	TCGA	GBM.Primary	MALE	47	450K	TCGA-06-0211	GBM	47	MALE	WHITE			Untreated primary (de novo) GBM		1997		-17515	Dead	WITH TUMOR	360	360		Progression of Disease			53				1	360	1	360	NA	NA	1	53
TCGA.06.0221.01	TCGA	GBM.Primary	MALE	31	450K	TCGA-06-0221	GBM	31	MALE	WHITE			Untreated primary (de novo) GBM		2000		-11333	Dead	WITH TUMOR	548	603		Progression of Disease			260				1	603	1	603	NA	NA	1	260
TCGA.06.0650.01	TCGA	GBM.Primary	FEMALE	39	450K	TCGA-06-0650	GBM	39	FEMALE	WHITE			Untreated primary (de novo) GBM		2007		-14560	Dead	WITH TUMOR	717	717		Progression of Disease			351				1	717	1	717	NA	NA	1	351
TCGA.06.1804.01	TCGA	GBM.Primary	FEMALE	81	450K	TCGA-06-1804	GBM	81	FEMALE	WHITE			Untreated primary (de novo) GBM		2009		-29802	Dead	WITH TUMOR	414	414					NA				1	414	1	414	NA	NA	1	414
TCGA.06.1806.01	TCGA	GBM.Primary	MALE	47	450K	TCGA-06-1806	GBM	47	MALE	WHITE			Glioblastoma Multiforme (GBM)		2009		-17296	Dead	WITH TUMOR	NA	466		Progression of Disease			256	Progressive Disease			1	466	1	466	NA	NA	1	256
TCGA.06.5408.01	TCGA	GBM.Primary	FEMALE	54	450K	TCGA-06-5408	GBM	54	FEMALE	WHITE			Untreated primary (de novo) GBM		2009		-20063	Dead	WITH TUMOR	342	357		Progression of Disease			158				1	357	1	357	NA	NA	1	158
TCGA.06.5410.01	TCGA	GBM.Primary	FEMALE	72	450K	TCGA-06-5410	GBM	72	FEMALE	WHITE			Untreated primary (de novo) GBM		2010		-26395	Dead	WITH TUMOR	108	108					NA				1	108	1	108	NA	NA	1	108
TCGA.06.5411.01	TCGA	GBM.Primary	MALE	51	450K	TCGA-06-5411	GBM	51	MALE	WHITE			Untreated primary (de novo) GBM		2010		-18832	Dead	WITH TUMOR	254	254		Progression of Disease			214				1	254	1	254	NA	NA	1	214
TCGA.06.5412.01	TCGA	GBM.Primary	FEMALE	78	450K	TCGA-06-5412	GBM	78	FEMALE	WHITE			Untreated primary (de novo) GBM		2010		-28762	Dead	WITH TUMOR	138	138		Progression of Disease			88				1	138	1	138	NA	NA	1	88
TCGA.06.5413.01	TCGA	GBM.Primary	MALE	67	450K	TCGA-06-5413	GBM	67	MALE	WHITE			Untreated primary (de novo) GBM		2010		-24477	Alive	WITH TUMOR	268	NA		Progression of Disease			195				0	268	0	268	NA	NA	1	195
TCGA.06.5414.01	TCGA	GBM.Primary	MALE	61	450K	TCGA-06-5414	GBM	61	MALE	WHITE			Untreated primary (de novo) GBM		2010		-22527	Alive	WITH TUMOR	273	NA		Progression of Disease			167				0	273	0	273	NA	NA	1	167
TCGA.06.5415.01	TCGA	GBM.Primary	MALE	60	450K	TCGA-06-5415	GBM	60	MALE	WHITE			Untreated primary (de novo) GBM		2010		-22213	Alive	WITH TUMOR	260	NA					NA				0	260	0	260	NA	NA	0	260
TCGA.06.5416.01	TCGA	GBM.Primary	FEMALE	23	450K	TCGA-06-5416	GBM	23	FEMALE	WHITE			Untreated primary (de novo) GBM		2010		-8533	Alive	WITH TUMOR	204	NA					NA				0	204	0	204	NA	NA	0	204
TCGA.06.5417.01	TCGA	GBM.Primary	FEMALE	45	450K	TCGA-06-5417	GBM	45	FEMALE	WHITE			Untreated primary (de novo) GBM		2010		-16572	Alive	WITH TUMOR	155	NA					NA				0	155	0	155	NA	NA	0	155
TCGA.06.5418.01	TCGA	GBM.Primary	FEMALE	75	450K	TCGA-06-5418	GBM	75	FEMALE	WHITE			Untreated primary (de novo) GBM		2010		-27584	Dead	WITH TUMOR	83	83					NA				1	83	1	83	NA	NA	1	83
TCGA.06.5856.01	TCGA	GBM.Primary	MALE	58	450K	TCGA-06-5856	GBM	58	MALE	WHITE			Untreated primary (de novo) GBM		2010		-21232	Dead	WITH TUMOR	114	114					NA				1	114	1	114	NA	NA	1	114
TCGA.06.5858.01	TCGA	GBM.Primary	FEMALE	45	450K	TCGA-06-5858	GBM	45	FEMALE	WHITE			Untreated primary (de novo) GBM		2010		-16662	Alive	WITH TUMOR	187	NA		Progression of Disease			97				0	187	0	187	NA	NA	1	97
TCGA.06.5859.01	TCGA	GBM.Primary	MALE	63	450K	TCGA-06-5859	GBM	63	MALE	WHITE			Untreated primary (de novo) GBM		2011		-23211	Alive	WITH TUMOR	139	NA					NA				0	139	0	139	NA	NA	0	139
TCGA.06.6388.01	TCGA	GBM.Primary	FEMALE	64	450K	TCGA-06-6388	GBM	64	FEMALE	WHITE			Untreated primary (de novo) GBM		2011		-23519	Dead	WITH TUMOR	120	159		Progression of Disease			85				1	159	1	159	NA	NA	1	85
TCGA.06.6389.01	TCGA	GBM.Primary	FEMALE	49	450K	TCGA-06-6389	GBM	49	FEMALE	WHITE			Untreated primary (de novo) GBM		2011		-18248	Alive	WITH TUMOR	237	NA					NA				0	237	0	237	NA	NA	0	237
TCGA.06.6390.01	TCGA	GBM.Primary	MALE	58	450K	TCGA-06-6390	GBM	58	MALE	WHITE			Untreated primary (de novo) GBM		2011		-21328	Dead	WITH TUMOR	164	164					NA				1	164	1	164	NA	NA	1	164
TCGA.06.6693.01	TCGA	GBM.Primary	FEMALE	64	450K	TCGA-06-6693	GBM	64	FEMALE	WHITE			Untreated primary (de novo) GBM		1993		-23585	Dead	WITH TUMOR	15	3667					NA				1	3667	1	3667	NA	NA	1	3667
TCGA.06.6694.01	TCGA	GBM.Primary	FEMALE	76	450K	TCGA-06-6694	GBM	76	FEMALE	WHITE			Untreated primary (de novo) GBM		1994		-27909	Dead	WITH TUMOR	224	224					NA				1	224	1	224	NA	NA	1	224
TCGA.06.6695.01	TCGA	GBM.Primary	MALE	64	450K	TCGA-06-6695	GBM	64	MALE	WHITE			Untreated primary (de novo) GBM		2010		-23426	Alive	WITH TUMOR	253	NA		Progression of Disease			133				0	253	0	253	NA	NA	1	133
TCGA.06.6697.01	TCGA	GBM.Primary	MALE	65	450K	TCGA-06-6697	GBM	65	MALE	WHITE			Untreated primary (de novo) GBM		2010		-23763	Alive	WITH TUMOR	391	NA		Progression of Disease			306				0	391	0	391	NA	NA	1	306
TCGA.06.6698.01	TCGA	GBM.Primary	FEMALE	53	450K	TCGA-06-6698	GBM	53	FEMALE	WHITE			Untreated primary (de novo) GBM		2011		-19591	Alive	WITH TUMOR	145	NA					NA				0	145	0	145	NA	NA	0	145
TCGA.06.6699.01	TCGA	GBM.Primary	FEMALE	58	450K	TCGA-06-6699	GBM	58	FEMALE	WHITE			Untreated primary (de novo) GBM		2011		-21190	Alive	WITH TUMOR	47	NA					NA				0	47	0	47	NA	NA	0	47
TCGA.06.6700.01	TCGA	GBM.Primary	MALE	76	450K	TCGA-06-6700	GBM	76	MALE	WHITE			Untreated primary (de novo) GBM		2011		-27850	Alive	WITH TUMOR	145	NA					NA				0	145	0	145	NA	NA	0	145
TCGA.06.6701.01	TCGA	GBM.Primary	MALE	60	450K	TCGA-06-6701	GBM	60	MALE	WHITE			Untreated primary (de novo) GBM		2011		-22051	Alive	WITH TUMOR	151	NA					NA				0	151	0	151	NA	NA	0	151
TCGA.06.A5U0.01	TCGA	GBM.Primary	FEMALE	21	450K	TCGA-06-A5U0	GBM	21	FEMALE	BLACK OR AFRICAN AMERICAN			Glioblastoma Multiforme (GBM)		2012		-7958	Alive	WITH TUMOR	815	NA		Progression of Disease			100	Progressive Disease			0	815	0	815	NA	NA	1	100
TCGA.06.A5U1.01	TCGA	GBM.Primary	FEMALE	78	450K	TCGA-06-A5U1	GBM	78	FEMALE	BLACK OR AFRICAN AMERICAN			Glioblastoma Multiforme (GBM)		2011		-28545	Dead	WITH TUMOR	NA	57					NA	Progressive Disease			1	57	1	57	NA	NA	1	57
TCGA.06.A6S0.01	TCGA	GBM.Primary	MALE	79	450K	TCGA-06-A6S0	GBM	79	MALE	BLACK OR AFRICAN AMERICAN			Glioblastoma Multiforme (GBM)		2011		-29037	Dead	WITH TUMOR	NA	95					NA	Stable Disease			1	95	1	95	NA	NA	1	95
TCGA.06.A6S1.01	TCGA	GBM.Primary	FEMALE	53	450K	TCGA-06-A6S1	GBM	53	FEMALE	BLACK OR AFRICAN AMERICAN			Glioblastoma Multiforme (GBM)		2012		-19443	Dead	WITH TUMOR	NA	78		Progression of Disease			46	Progressive Disease			1	78	1	78	NA	NA	1	46
TCGA.06.A7TK.01	TCGA	GBM.Primary	MALE	64	450K	TCGA-06-A7TK	GBM	64	MALE	BLACK OR AFRICAN AMERICAN			Glioblastoma Multiforme (GBM)		2013		-23674	Dead	WITH TUMOR	NA	444		Progression of Disease			342	Progressive Disease			1	444	1	444	NA	NA	1	342
TCGA.06.A7TL.01	TCGA	GBM.Primary	FEMALE	30	450K	TCGA-06-A7TL	GBM	30	FEMALE	BLACK OR AFRICAN AMERICAN			Glioblastoma Multiforme (GBM)		2013		-11297	Alive	WITH TUMOR	539	NA		Progression of Disease			188	Stable Disease			0	539	0	539	NA	NA	1	188
TCGA.09.0364.01	TCGA	OV.Primary	FEMALE	80	27K	TCGA-09-0364	OV	80	FEMALE	WHITE		Stage IIC	Serous Cystadenocarcinoma	G3	1998		-29262	Dead	WITH TUMOR	NA	887		Recurrence			395	Complete Remission/Response			1	887	1	887	1	395	1	395
TCGA.09.0365.01	TCGA	OV.Primary	FEMALE	70	27K	TCGA-09-0365	OV	70	FEMALE	WHITE		Stage IIIC	Serous Cystadenocarcinoma	G3	1999		-25703	Dead	WITH TUMOR	NA	288		Recurrence			251	Complete Remission/Response			1	288	1	288	1	251	1	251
TCGA.09.0366.01	TCGA	OV.Primary	FEMALE	55	27K	TCGA-09-0366	OV	55	FEMALE	WHITE		Stage IIIC	Serous Cystadenocarcinoma	G3	1999		-20440	Dead	WITH TUMOR	NA	1757		Recurrence			190	Stable Disease			1	1757	1	1757	NA	NA	1	190
TCGA.09.0367.01	TCGA	OV.Primary	FEMALE	67	27K	TCGA-09-0367	OV	67	FEMALE	NATIVE HAWAIIAN OR OTHER PACIFIC ISLANDER		Stage IIIC	Serous Cystadenocarcinoma	G3	2001		-24473	Dead	WITH TUMOR	NA	547					NA	Progressive Disease			1	547	1	547	NA	NA	1	547
TCGA.09.0369.01	TCGA	OV.Primary	FEMALE	56	27K	TCGA-09-0369	OV	56	FEMALE	WHITE		Stage IIIC	Serous Cystadenocarcinoma	G3	2003		-20705	Dead	WITH TUMOR	NA	1082		Recurrence			274	Complete Remission/Response			1	1082	1	1082	1	274	1	274
TCGA.09.1659.01	TCGA	OV.Primary	FEMALE	51	27K	TCGA-09-1659	OV	51	FEMALE	WHITE		Stage IIIC	Serous Cystadenocarcinoma	G3	1997		-18733	Dead	WITH TUMOR	NA	304					NA	Stable Disease			1	304	1	304	NA	NA	1	304
TCGA.09.1661.01	TCGA	OV.Primary	FEMALE	75	27K	TCGA-09-1661	OV	75	FEMALE	WHITE		Stage IIIC	Serous Cystadenocarcinoma	G3	2000		-27486	Dead	WITH TUMOR	NA	1169					NA	Stable Disease			1	1169	1	1169	NA	NA	1	1169
TCGA.09.1662.01	TCGA	OV.Primary	FEMALE	58	27K	TCGA-09-1662	OV	58	FEMALE	WHITE		Stage IV	Serous Cystadenocarcinoma	G3	2001		-21246	Dead	WITH TUMOR	NA	2717		Recurrence			1046	Complete Remission/Response			1	2717	1	2717	NA	NA	1	1046
TCGA.09.1664.01	TCGA	OV.Primary	FEMALE	37	27K	TCGA-09-1664	OV	37	FEMALE	WHITE		Stage IIIC	Serous Cystadenocarcinoma	G1	2002		-13739	Dead		NA	2279					NA	Complete Remission/Response			1	2279	NA	2279	0	2279	0	2279
TCGA.09.1665.01	TCGA	OV.Primary	FEMALE	73	27K	TCGA-09-1665	OV	73	FEMALE	WHITE		Stage IIIC	Serous Cystadenocarcinoma	G2	2002		-27010	Dead	WITH TUMOR	NA	1266		Recurrence			468	Complete Remission/Response			1	1266	1	1266	1	468	1	468
TCGA.09.1666.01	TCGA	OV.Primary	FEMALE	57	27K	TCGA-09-1666	OV	57	FEMALE	WHITE		Stage IIIC	Serous Cystadenocarcinoma	G3	2003		-21066	Alive	WITH TUMOR	1752	NA		Recurrence			480	Complete Remission/Response			0	1752	0	1752	1	480	1	480
TCGA.09.1667.01	TCGA	OV.Primary	FEMALE	61	27K	TCGA-09-1667	OV	61	FEMALE	WHITE		Stage IIC	Serous Cystadenocarcinoma	G2	2004		-22306	Alive	WITH TUMOR	1882	NA		Recurrence			460	Complete Remission/Response			0	1882	0	1882	1	460	1	460
TCGA.09.1668.01	TCGA	OV.Primary	FEMALE	57	27K	TCGA-09-1668	OV	57	FEMALE	WHITE		Stage IIIC	Serous Cystadenocarcinoma	G3	2004		-20972	Alive	WITH TUMOR	1684	NA					NA	Complete Remission/Response			0	1684	0	1684	0	1684	0	1684
TCGA.09.1669.01	TCGA	OV.Primary	FEMALE	54	27K	TCGA-09-1669	OV	54	FEMALE	WHITE		Stage IIIA	Serous Cystadenocarcinoma	G3	2004		-20052	Alive	WITH TUMOR	928	NA					NA	Complete Remission/Response			0	928	0	928	0	928	0	928
TCGA.09.1670.01	TCGA	OV.Primary	FEMALE	57	27K	TCGA-09-1670	OV	57	FEMALE	WHITE		Stage IIIA	Serous Cystadenocarcinoma	G3	2005		-21147	Alive	WITH TUMOR	547	NA		Recurrence			547	Complete Remission/Response			0	547	0	547	1	547	1	547
TCGA.09.1672.01	TCGA	OV.Primary	FEMALE	78	27K	TCGA-09-1672	OV	78	FEMALE	WHITE		Stage IIIC	Serous Cystadenocarcinoma	G1	2008		-28556	Alive	TUMOR FREE	178	NA					NA				0	178	0	178	NA	NA	0	178
TCGA.09.1673.01	TCGA	OV.Primary	FEMALE	50	27K	TCGA-09-1673	OV	50	FEMALE	WHITE		Stage IV	Serous Cystadenocarcinoma	G3	2008		-18599	Alive	WITH TUMOR	92	NA					NA				0	92	0	92	NA	NA	0	92
TCGA.09.1674.01	TCGA	OV.Primary	FEMALE	79	27K	TCGA-09-1674	OV	79	FEMALE	WHITE		Stage IIIC	Serous Cystadenocarcinoma	G3	2008		-28878	Alive	WITH TUMOR	260	NA					NA	Complete Remission/Response			0	260	0	260	0	260	0	260
TCGA.09.1675.01	TCGA	OV.Primary	FEMALE	50	27K	TCGA-09-1675	OV	50	FEMALE			Stage IC	Serous Cystadenocarcinoma	G2	2001		-18596	Alive	TUMOR FREE	2967	NA					NA	Complete Remission/Response			0	2967	0	2967	0	2967	0	2967
TCGA.09.2043.01	TCGA	OV.Primary	FEMALE	69	27K	TCGA-09-2043	OV	69	FEMALE	WHITE		Stage IC	Serous Cystadenocarcinoma	G3	2009		-25480	Alive	TUMOR FREE	188	NA					NA	Complete Remission/Response			0	188	0	188	0	188	0	188
TCGA.09.2044.01	TCGA	OV.Primary	FEMALE	77	27K	TCGA-09-2044	OV	77	FEMALE	ASIAN		Stage IIB	Serous Cystadenocarcinoma	G3	2009		-28231	Alive	TUMOR FREE	186	NA					NA	Complete Remission/Response			0	186	0	186	0	186	0	186
TCGA.09.2045.01	TCGA	OV.Primary	FEMALE	50	27K	TCGA-09-2045	OV	50	FEMALE	ASIAN		Stage IV	Serous Cystadenocarcinoma	G2	1996		-18285	Dead	WITH TUMOR	NA	1069		Recurrence			631	Stable Disease			1	1069	1	1069	NA	NA	1	631
TCGA.09.2048.01	TCGA	OV.Primary	FEMALE	63	27K	TCGA-09-2048	OV	63	FEMALE	WHITE		Stage IIIC	Serous Cystadenocarcinoma	G3	1999		-23043	Dead	WITH TUMOR	NA	138					NA	Stable Disease			1	138	1	138	NA	NA	1	138
TCGA.09.2049.01	TCGA	OV.Primary	FEMALE	64	27K	TCGA-09-2049	OV	64	FEMALE	WHITE		Stage IIIC	Serous Cystadenocarcinoma	G3	1999		-23410	Alive	WITH TUMOR	3419	NA		Recurrence			953	Complete Remission/Response			0	3419	0	3419	1	953	1	953
TCGA.09.2050.01	TCGA	OV.Primary	FEMALE	65	27K	TCGA-09-2050	OV	65	FEMALE	WHITE		Stage IIA	Serous Cystadenocarcinoma	G2	2003		-23987	Alive	TUMOR FREE	2163	NA					NA	Complete Remission/Response			0	2163	0	2163	0	2163	0	2163
TCGA.09.2051.01	TCGA	OV.Primary	FEMALE	42	27K	TCGA-09-2051	OV	42	FEMALE	WHITE		Stage IIIC	Serous Cystadenocarcinoma	G3	2004		-15650	Alive	TUMOR FREE	1919	NA		Recurrence			583	Complete Remission/Response			0	1919	0	1919	1	583	1	583
TCGA.09.2053.01	TCGA	OV.Primary	FEMALE	72	27K	TCGA-09-2053	OV	72	FEMALE	WHITE		Stage IIIC	Serous Cystadenocarcinoma	G3	2005		-26433	Alive	TUMOR FREE	1209	NA					NA	Complete Remission/Response			0	1209	0	1209	0	1209	0	1209
TCGA.09.2054.01	TCGA	OV.Primary	FEMALE	58	27K	TCGA-09-2054	OV	58	FEMALE	BLACK OR AFRICAN AMERICAN		Stage IIIC	Serous Cystadenocarcinoma	G3	2005		-21285	Dead	WITH TUMOR	637	637					NA	Progressive Disease			1	637	1	637	NA	NA	1	637
TCGA.09.2055.01	TCGA	OV.Primary	FEMALE	48	27K	TCGA-09-2055	OV	48	FEMALE	WHITE		Stage IC	Serous Cystadenocarcinoma	G3	2007		-17545	Alive	TUMOR FREE	819	NA					NA	Complete Remission/Response			0	819	0	819	0	819	0	819
TCGA.09.2056.01	TCGA	OV.Primary	FEMALE	62	27K	TCGA-09-2056	OV	62	FEMALE	WHITE		Stage IIIC	Serous Cystadenocarcinoma	G3	2008		-22864	Alive	TUMOR FREE	379	NA					NA	Complete Remission/Response			0	379	0	379	0	379	0	379
TCGA.10.0925.01	TCGA	OV.Primary	FEMALE	58	27K	TCGA-10-0925	OV	58	FEMALE	WHITE		Stage IIIB	Serous Cystadenocarcinoma	G1	2000		-21498	Dead	WITH TUMOR	1652	1652		Recurrence			558	Partial Remission/Response			1	1652	1	1652	NA	NA	1	558
TCGA.10.0926.01	TCGA	OV.Primary	FEMALE	63	27K	TCGA-10-0926	OV	63	FEMALE	WHITE		Stage IIIC	Serous Cystadenocarcinoma	G3	2000		-23307	Dead	WITH TUMOR	788	788		Recurrence			287	Complete Remission/Response			1	788	1	788	1	287	1	287
TCGA.10.0927.01	TCGA	OV.Primary	FEMALE	65	27K	TCGA-10-0927	OV	65	FEMALE			Stage IIIC	Serous Cystadenocarcinoma	G2	2000		-23982	Dead	WITH TUMOR	2478	2490		Recurrence			1001	Complete Remission/Response			1	2490	1	2490	1	1001	1	1001
TCGA.10.0928.01	TCGA	OV.Primary	FEMALE	71	27K	TCGA-10-0928	OV	71	FEMALE	WHITE		Stage IIIC	Serous Cystadenocarcinoma	G3	2000		-26066	Dead	WITH TUMOR	563	563					NA				1	563	1	563	NA	NA	1	563
TCGA.10.0930.01	TCGA	OV.Primary	FEMALE	70	27K	TCGA-10-0930	OV	70	FEMALE	WHITE		Stage IIIC	Serous Cystadenocarcinoma	G3	2002		-25737	Dead	WITH TUMOR	1011	1040		Recurrence			680	Complete Remission/Response			1	1040	1	1040	1	680	1	680
TCGA.10.0931.01	TCGA	OV.Primary	FEMALE	44	27K	TCGA-10-0931	OV	44	FEMALE	WHITE		Stage IIIC	Serous Cystadenocarcinoma	G3	2002		-16262	Dead	WITH TUMOR	982	1000		Recurrence			300	Complete Remission/Response			1	1000	1	1000	1	300	1	300
TCGA.10.0933.01	TCGA	OV.Primary	FEMALE	77	27K	TCGA-10-0933	OV	77	FEMALE	WHITE		Stage IIIC	Serous Cystadenocarcinoma	G3	2003		-28433	Dead	WITH TUMOR	356	446		Recurrence			356	Complete Remission/Response			1	446	1	446	1	356	1	356
TCGA.10.0934.01	TCGA	OV.Primary	FEMALE	50	27K	TCGA-10-0934	OV	50	FEMALE	WHITE		Stage IIIC	Serous Cystadenocarcinoma	G3	2003		-18602	Dead	WITH TUMOR	119	204		Recurrence			111	Progressive Disease			1	204	1	204	NA	NA	1	111
TCGA.10.0935.01	TCGA	OV.Primary	FEMALE	68	27K	TCGA-10-0935	OV	68	FEMALE	WHITE		Stage IIIC	Serous Cystadenocarcinoma	G3	2003		-25098	Dead	WITH TUMOR	1078	1078					NA				1	1078	1	1078	NA	NA	1	1078
TCGA.10.0936.01	TCGA	OV.Primary	FEMALE	69	27K	TCGA-10-0936	OV	69	FEMALE	BLACK OR AFRICAN AMERICAN		Stage IIIC	Serous Cystadenocarcinoma	G3	2005		-25454	Dead	WITH TUMOR	1089	1123					NA	Partial Remission/Response			1	1123	1	1123	NA	NA	1	1123
TCGA.10.0937.01	TCGA	OV.Primary	FEMALE	44	27K	TCGA-10-0937	OV	44	FEMALE	WHITE		Stage IIIC	Serous Cystadenocarcinoma	G3	2005		-16222	Dead	WITH TUMOR	460	608		Recurrence			235	Complete Remission/Response			1	608	1	608	1	235	1	235
TCGA.10.0938.01	TCGA	OV.Primary	FEMALE	80	27K	TCGA-10-0938	OV	80	FEMALE	WHITE		Stage IIIC	Serous Cystadenocarcinoma	G3	2002		-29558	Dead	WITH TUMOR	604	636		Progression of Disease			362	Progressive Disease			1	636	1	636	NA	NA	1	362
TCGA.12.5295.01	TCGA	GBM.Primary	FEMALE	60	450K	TCGA-12-5295	GBM	60	FEMALE	WHITE			Untreated primary (de novo) GBM		2008		-22161	Dead	WITH TUMOR	399	454		Progression of Disease			399				1	454	1	454	NA	NA	1	399
TCGA.12.5299.01	TCGA	GBM.Primary	FEMALE	56	450K	TCGA-12-5299	GBM	56	FEMALE	WHITE			Untreated primary (de novo) GBM		2009		-20463	Dead	WITH TUMOR	98	98					NA				1	98	1	98	NA	NA	1	98
TCGA.12.5301.01	TCGA	GBM.Primary	MALE	59	450K	TCGA-12-5301	GBM	59	MALE	WHITE			Untreated primary (de novo) GBM		2010		-21768	Dead	WITH TUMOR	62	62					NA				1	62	1	62	NA	NA	1	62
TCGA.13.0714.01	TCGA	OV.Primary	FEMALE	55	27K	TCGA-13-0714	OV	55	FEMALE	WHITE		Stage IV	Serous Cystadenocarcinoma	G3	2000		-20109	Dead	WITH TUMOR	189	189		Progression of Disease			110	Progressive Disease			1	189	1	189	NA	NA	1	110
TCGA.13.0717.01	TCGA	OV.Primary	FEMALE	54	27K	TCGA-13-0717	OV	54	FEMALE	WHITE		Stage IIIC	Serous Cystadenocarcinoma	G3	2000		-20042	Dead	WITH TUMOR	748	748		Recurrence			294	Complete Remission/Response			1	748	1	748	1	294	1	294
TCGA.13.0720.01	TCGA	OV.Primary	FEMALE	48	27K	TCGA-13-0720	OV	48	FEMALE	WHITE		Stage IIIC	Serous Cystadenocarcinoma	G3	2001		-17799	Dead	WITH TUMOR	1355	1355		Recurrence			292	Complete Remission/Response			1	1355	1	1355	1	292	1	292
TCGA.13.0723.01	TCGA	OV.Primary	FEMALE	63	27K	TCGA-13-0723	OV	63	FEMALE	WHITE		Stage IIIC	Serous Cystadenocarcinoma	G3	2002		-23094	Dead	WITH TUMOR	1204	1204		Progression of Disease			210	Progressive Disease			1	1204	1	1204	NA	NA	1	210
TCGA.13.0724.01	TCGA	OV.Primary	FEMALE	72	27K	TCGA-13-0724	OV	72	FEMALE	WHITE		Stage IV	Serous Cystadenocarcinoma	G3	2002		-26342	Dead	WITH TUMOR	83	83		Progression of Disease			83	Progressive Disease			1	83	1	83	NA	NA	1	83
TCGA.13.0725.01	TCGA	OV.Primary	FEMALE	44	27K	TCGA-13-0725	OV	44	FEMALE	WHITE		Stage IIIC	Serous Cystadenocarcinoma	G3	2002		-16086	Dead	WITH TUMOR	377	377		Recurrence			190	Complete Remission/Response			1	377	1	377	1	190	1	190
TCGA.13.0726.01	TCGA	OV.Primary	FEMALE	55	27K	TCGA-13-0726	OV	55	FEMALE	WHITE		Stage IIIC	Serous Cystadenocarcinoma	GX	2002		-20134	Dead	WITH TUMOR	946	949		Recurrence			392	Complete Remission/Response			1	949	1	949	1	392	1	392
TCGA.13.0727.01	TCGA	OV.Primary	FEMALE	71	27K	TCGA-13-0727	OV	71	FEMALE	WHITE		Stage IIIC	Serous Cystadenocarcinoma	G3	2003		-26185	Dead	WITH TUMOR	462	462		Recurrence			253	Complete Remission/Response			1	462	1	462	1	253	1	253
TCGA.13.0730.01	TCGA	OV.Primary	FEMALE	71	27K	TCGA-13-0730	OV	71	FEMALE	WHITE		Stage IIIC	Serous Cystadenocarcinoma	G3	2003		-26086	Dead		NA	542					NA	[Unknown]			1	542	NA	542	NA	NA	0	542
TCGA.13.0751.01	TCGA	OV.Primary	FEMALE	44	27K	TCGA-13-0751	OV	44	FEMALE	WHITE		Stage IIIC	Serous Cystadenocarcinoma	GX	1999		-16304	Dead	WITH TUMOR	1678	1678		Recurrence			653	Complete Remission/Response			1	1678	1	1678	1	653	1	653
TCGA.13.0755.01	TCGA	OV.Primary	FEMALE	75	27K	TCGA-13-0755	OV	75	FEMALE	WHITE		Stage IV	Serous Cystadenocarcinoma	G3	2003		-27438	Dead	WITH TUMOR	76	76		Progression of Disease			34	Progressive Disease			1	76	1	76	NA	NA	1	34
TCGA.13.0757.01	TCGA	OV.Primary	FEMALE	71	27K	TCGA-13-0757	OV	71	FEMALE	WHITE		Stage IIIC	Serous Cystadenocarcinoma	G3	2005		-25999	Dead	WITH TUMOR	340	340		Recurrence			293	Complete Remission/Response			1	340	1	340	1	293	1	293
TCGA.13.0758.01	TCGA	OV.Primary	FEMALE	60	27K	TCGA-13-0758	OV	60	FEMALE	WHITE		Stage IV	Serous Cystadenocarcinoma	G3	2005		-22088	Dead	WITH TUMOR	346	346		Progression of Disease			212	Partial Remission/Response			1	346	1	346	NA	NA	1	212
TCGA.13.0760.01	TCGA	OV.Primary	FEMALE	63	27K	TCGA-13-0760	OV	63	FEMALE	WHITE		Stage IV	Serous Cystadenocarcinoma	G3	2006		-23036	Dead		351	351					NA				1	351	NA	351	NA	NA	0	351
TCGA.13.0761.01	TCGA	OV.Primary	FEMALE	51	27K	TCGA-13-0761	OV	51	FEMALE	WHITE		Stage IV	Serous Cystadenocarcinoma	G3	2006		-18697	Dead	WITH TUMOR	NA	1156		Recurrence			424	Complete Remission/Response			1	1156	1	1156	NA	NA	1	424
TCGA.13.0762.01	TCGA	OV.Primary	FEMALE	65	27K	TCGA-13-0762	OV	65	FEMALE	WHITE		Stage IIIC	Serous Cystadenocarcinoma	G3	2006		-23960	Alive	WITH TUMOR	3400	NA					1003	Complete Remission/Response			0	3400	0	3400	1	1003	1	1003
TCGA.13.0764.01	TCGA	OV.Primary	FEMALE	62	27K	TCGA-13-0764	OV	62	FEMALE	WHITE		Stage IV	Serous Cystadenocarcinoma	G3	2006		-22965	Dead	WITH TUMOR	NA	1881		Recurrence			272	Partial Remission/Response			1	1881	1	1881	NA	NA	1	272
TCGA.13.0765.01	TCGA	OV.Primary	FEMALE	50	27K	TCGA-13-0765	OV	50	FEMALE	WHITE		Stage IIIC	Serous Cystadenocarcinoma	G3	2006		-18574	Dead	WITH TUMOR	NA	1389		Recurrence			668	Complete Remission/Response			1	1389	1	1389	1	668	1	668
TCGA.13.0766.01	TCGA	OV.Primary	FEMALE	42	27K	TCGA-13-0766	OV	42	FEMALE	WHITE		Stage IIIC	Serous Cystadenocarcinoma	G3	2006		-15571	Dead	WITH TUMOR	NA	1725		Recurrence			628	Complete Remission/Response			1	1725	1	1725	1	628	1	628
TCGA.13.0768.01	TCGA	OV.Primary	FEMALE	73	27K	TCGA-13-0768	OV	73	FEMALE	WHITE		Stage IIIC	Serous Cystadenocarcinoma	G3	2008		-26999	Dead	WITH TUMOR	NA	1784					398	Complete Remission/Response			1	1784	1	1784	1	398	1	398
TCGA.13.0791.01	TCGA	OV.Primary	FEMALE	58	27K	TCGA-13-0791	OV	58	FEMALE	WHITE		Stage IIIC	Serous Cystadenocarcinoma	G3	2005		-21380	Dead	WITH TUMOR	NA	1224		Recurrence			281	Complete Remission/Response			1	1224	1	1224	1	281	1	281
TCGA.13.0792.01	TCGA	OV.Primary	FEMALE	40	27K	TCGA-13-0792	OV	40	FEMALE	WHITE		Stage IIIC	Serous Cystadenocarcinoma	G3	2005		-14729	Alive	WITH TUMOR	3602	NA		Recurrence			816	Complete Remission/Response			0	3602	0	3602	1	816	1	816
TCGA.13.0793.01	TCGA	OV.Primary	FEMALE	40	27K	TCGA-13-0793	OV	40	FEMALE	WHITE		Stage IV	Serous Cystadenocarcinoma	G3	2006		-14708	Alive	WITH TUMOR	3263	NA		Recurrence			351	Complete Remission/Response			0	3263	0	3263	NA	NA	1	351
TCGA.13.0794.01	TCGA	OV.Primary	FEMALE	60	27K	TCGA-13-0794	OV	60	FEMALE	WHITE		Stage IIIC	Serous Cystadenocarcinoma	G3	2006		-21945	Dead	WITH TUMOR	NA	1919		Recurrence			845	Complete Remission/Response			1	1919	1	1919	1	845	1	845
TCGA.13.0795.01	TCGA	OV.Primary	FEMALE	66	27K	TCGA-13-0795	OV	66	FEMALE	WHITE		Stage IIIC	Serous Cystadenocarcinoma	G3	2007		-24403	Dead	WITH TUMOR	NA	619		Recurrence			325	Complete Remission/Response			1	619	1	619	1	325	1	325
TCGA.13.0797.01	TCGA	OV.Primary	FEMALE	49	27K	TCGA-13-0797	OV	49	FEMALE	WHITE		Stage IIIC	Serous Cystadenocarcinoma	G3	2008		-18051	Alive	WITH TUMOR	2121	NA					525	Complete Remission/Response			0	2121	0	2121	1	525	1	525
TCGA.13.0799.01	TCGA	OV.Primary	FEMALE	44	27K	TCGA-13-0799	OV	44	FEMALE	ASIAN		Stage IIIC	Serous Cystadenocarcinoma	G3	2008		-16171	Alive	TUMOR FREE	2535	NA					1262	Complete Remission/Response			0	2535	0	2535	1	1262	1	1262
TCGA.13.0800.01	TCGA	OV.Primary	FEMALE	52	27K	TCGA-13-0800	OV	52	FEMALE	WHITE		Stage IIIC	Serous Cystadenocarcinoma	G3	2008		-19087	Alive	TUMOR FREE	2661	NA					1396	Complete Remission/Response			0	2661	0	2661	1	1396	1	1396
TCGA.13.0801.01	TCGA	OV.Primary	FEMALE	46	27K	TCGA-13-0801	OV	46	FEMALE	BLACK OR AFRICAN AMERICAN		Stage IIIC	Serous Cystadenocarcinoma	G3	2008		-16812	Dead	WITH TUMOR	NA	1399					345	Complete Remission/Response			1	1399	1	1399	1	345	1	345
TCGA.13.0802.01	TCGA	OV.Primary	FEMALE	79	27K	TCGA-13-0802	OV	79	FEMALE	ASIAN		Stage IIIC	Serous Cystadenocarcinoma	G3	2008		-29075	Dead	WITH TUMOR	NA	1552					510	Complete Remission/Response			1	1552	1	1552	1	510	1	510
TCGA.13.0803.01	TCGA	OV.Primary	FEMALE	81	27K	TCGA-13-0803	OV	81	FEMALE	WHITE		Stage IIIC	Serous Cystadenocarcinoma	G3	2001		-29685	Dead	WITH TUMOR	1334	1334		Recurrence			337	Complete Remission/Response			1	1334	1	1334	1	337	1	337
TCGA.13.0804.01	TCGA	OV.Primary	FEMALE	73	27K	TCGA-13-0804	OV	73	FEMALE	WHITE		Stage IIIC	Serous Cystadenocarcinoma	G3	2003		-27021	Dead	WITH TUMOR	1073	1073		Recurrence			329	Complete Remission/Response			1	1073	1	1073	1	329	1	329
TCGA.13.0805.01	TCGA	OV.Primary	FEMALE	57	27K	TCGA-13-0805	OV	57	FEMALE	WHITE		Stage IIIC	Serous Cystadenocarcinoma	G3	2005		-21014	Dead	WITH TUMOR	1073	1074		Progression of Disease			177	Progressive Disease			1	1074	1	1074	NA	NA	1	177
TCGA.13.0807.01	TCGA	OV.Primary	FEMALE	54	27K	TCGA-13-0807	OV	54	FEMALE	WHITE		Stage IIIC	Serous Cystadenocarcinoma	G3	2005		-19890	Dead		414	414					NA				1	414	NA	414	NA	NA	0	414
TCGA.13.0883.01	TCGA	OV.Primary	FEMALE	61	27K	TCGA-13-0883	OV	61	FEMALE	WHITE		Stage IIIC	Serous Cystadenocarcinoma	G3	2002		-22395	Dead	WITH TUMOR	2097	2097		Recurrence			819	Complete Remission/Response			1	2097	1	2097	1	819	1	819
TCGA.13.0884.01	TCGA	OV.Primary	FEMALE	39	27K	TCGA-13-0884	OV	39	FEMALE	WHITE		Stage IIIC	Serous Cystadenocarcinoma	G3	1999		-14538	Dead	WITH TUMOR	3260	3260		Recurrence			1251	Complete Remission/Response			1	3260	1	3260	1	1251	1	1251
TCGA.13.0885.01	TCGA	OV.Primary	FEMALE	70	27K	TCGA-13-0885	OV	70	FEMALE	WHITE		Stage IIIC	Serous Cystadenocarcinoma	G3	2000		-25763	Alive		3388	NA					NA	Complete Remission/Response			0	3388	0	3388	0	3388	0	3388
TCGA.13.0886.01	TCGA	OV.Primary	FEMALE	67	27K	TCGA-13-0886	OV	67	FEMALE	WHITE		Stage IIIC	Serous Cystadenocarcinoma	G3	2002		-24724	Alive	TUMOR FREE	4665	NA					NA	Complete Remission/Response			0	4665	0	4665	0	4665	0	4665
TCGA.13.0887.01	TCGA	OV.Primary	FEMALE	42	27K	TCGA-13-0887	OV	42	FEMALE	WHITE		Stage IIIC	Serous Cystadenocarcinoma	G3	2002		-15669	Dead	WITH TUMOR	2028	2028		Recurrence			514	Complete Remission/Response			1	2028	1	2028	1	514	1	514
TCGA.13.0888.01	TCGA	OV.Primary	FEMALE	78	27K	TCGA-13-0888	OV	78	FEMALE	WHITE		Stage IIIC	Serous Cystadenocarcinoma	G3	2003		-28498	Dead	TUMOR FREE	NA	2811					NA	[Discrepancy]			1	2811	0	2811	NA	NA	0	2811
TCGA.13.0889.01	TCGA	OV.Primary	FEMALE	75	27K	TCGA-13-0889	OV	75	FEMALE	WHITE		Stage IV	Serous Cystadenocarcinoma	GX	2003		-27674	Dead	TUMOR FREE	NA	2894					NA	Complete Remission/Response			1	2894	0	2894	NA	NA	0	2894
TCGA.13.0890.01	TCGA	OV.Primary	FEMALE	56	27K	TCGA-13-0890	OV	56	FEMALE	WHITE		Stage IIIC	Serous Cystadenocarcinoma	G3	2003		-20770	Alive	TUMOR FREE	4424	NA					NA	Complete Remission/Response			0	4424	0	4424	0	4424	0	4424
TCGA.13.0891.01	TCGA	OV.Primary	FEMALE	73	27K	TCGA-13-0891	OV	73	FEMALE	WHITE		Stage IV	Serous Cystadenocarcinoma	G3	2003		-26886	Dead	WITH TUMOR	NA	3128		Recurrence			762	Complete Remission/Response			1	3128	1	3128	NA	NA	1	762
TCGA.13.0893.01	TCGA	OV.Primary	FEMALE	48	27K	TCGA-13-0893	OV	48	FEMALE	BLACK OR AFRICAN AMERICAN		Stage IIIC	Serous Cystadenocarcinoma	G3	2003		-17573	Dead	WITH TUMOR	1319	1319		Recurrence			461	Partial Remission/Response			1	1319	1	1319	NA	NA	1	461
TCGA.13.0894.01	TCGA	OV.Primary	FEMALE	53	27K	TCGA-13-0894	OV	53	FEMALE	WHITE		Stage IIIC	Serous Cystadenocarcinoma	G3	2003		-19466	Dead	WITH TUMOR	1509	1509		Recurrence			565	Complete Remission/Response			1	1509	1	1509	1	565	1	565
TCGA.13.0897.01	TCGA	OV.Primary	FEMALE	54	27K	TCGA-13-0897	OV	54	FEMALE	WHITE		Stage IIIC	Serous Cystadenocarcinoma	G3	2004		-19894	Dead	WITH TUMOR	NA	2182		Recurrence			554	Complete Remission/Response			1	2182	1	2182	1	554	1	554
TCGA.13.0899.01	TCGA	OV.Primary	FEMALE	60	27K	TCGA-13-0899	OV	60	FEMALE	WHITE		Stage IIIC	Serous Cystadenocarcinoma	G3	2004		-22031	Dead	WITH TUMOR	NA	2012		Recurrence			547	Complete Remission/Response			1	2012	1	2012	1	547	1	547
TCGA.13.0900.01	TCGA	OV.Primary	FEMALE	59	27K	TCGA-13-0900	OV	59	FEMALE	WHITE		Stage IIIC	Serous Cystadenocarcinoma	G3	2004		-21698	Alive	TUMOR FREE	4077	NA					NA	Complete Remission/Response			0	4077	0	4077	0	4077	0	4077
TCGA.13.0901.01	TCGA	OV.Primary	FEMALE	41	27K	TCGA-13-0901	OV	41	FEMALE	ASIAN		Stage IIIC	Serous Cystadenocarcinoma	G3	2004		-15333	Alive	WITH TUMOR	589	NA		Recurrence			390	Complete Remission/Response			0	589	0	589	1	390	1	390
TCGA.13.0903.01	TCGA	OV.Primary	FEMALE	42	27K	TCGA-13-0903	OV	42	FEMALE	WHITE		Stage IV	Serous Cystadenocarcinoma	G3	2004		-15705	Alive	TUMOR FREE	3887	NA					NA	Complete Remission/Response			0	3887	0	3887	NA	NA	0	3887
TCGA.13.0904.01	TCGA	OV.Primary	FEMALE	63	27K	TCGA-13-0904	OV	63	FEMALE	WHITE		Stage IIIC	Serous Cystadenocarcinoma	G3	2004		-23278	Dead	WITH TUMOR	NA	1532		Progression of Disease			330	Partial Remission/Response			1	1532	1	1532	NA	NA	1	330
TCGA.13.0905.01	TCGA	OV.Primary	FEMALE	51	27K	TCGA-13-0905	OV	51	FEMALE	WHITE		Stage IIIC	Serous Cystadenocarcinoma	G3	2005		-18757	Alive	WITH TUMOR	3746	NA					1535	Complete Remission/Response			0	3746	0	3746	1	1535	1	1535
TCGA.13.0906.01	TCGA	OV.Primary	FEMALE	50	27K	TCGA-13-0906	OV	50	FEMALE	WHITE		Stage IIIC	Serous Cystadenocarcinoma	G3	2005		-18383	Alive	TUMOR FREE	3619	NA					NA	Complete Remission/Response			0	3619	0	3619	0	3619	0	3619
TCGA.13.0908.01	TCGA	OV.Primary	FEMALE	58	27K	TCGA-13-0908	OV	58	FEMALE	WHITE		Stage IV	Serous Cystadenocarcinoma	G3	2005		-21422	Dead	WITH TUMOR	NA	1843		Recurrence			552	Complete Remission/Response			1	1843	1	1843	NA	NA	1	552
TCGA.13.0910.01	TCGA	OV.Primary	FEMALE	58	27K	TCGA-13-0910	OV	58	FEMALE	WHITE		Stage IIIC	Serous Cystadenocarcinoma	G3	2005		-21473	Alive	WITH TUMOR	3548	NA					1212	Complete Remission/Response			0	3548	0	3548	1	1212	1	1212
TCGA.13.0911.01	TCGA	OV.Primary	FEMALE	55	27K	TCGA-13-0911	OV	55	FEMALE	WHITE		Stage IV	Serous Cystadenocarcinoma	G3	2005		-20276	Dead	WITH TUMOR	NA	1355		Progression of Disease			279	Partial Remission/Response			1	1355	1	1355	NA	NA	1	279
TCGA.13.0912.01	TCGA	OV.Primary	FEMALE	58	27K	TCGA-13-0912	OV	58	FEMALE	WHITE		Stage IIIC	Serous Cystadenocarcinoma	G3	2006		-21427	Dead	WITH TUMOR	NA	1145		Recurrence			469	Complete Remission/Response			1	1145	1	1145	1	469	1	469
TCGA.13.0913.01	TCGA	OV.Primary	FEMALE	53	27K	TCGA-13-0913	OV	53	FEMALE	WHITE		Stage IIIC	Serous Cystadenocarcinoma	G3	2006		-19573	Alive	WITH TUMOR	3325	NA		Recurrence			871	Complete Remission/Response			0	3325	0	3325	1	871	1	871
TCGA.13.0916.01	TCGA	OV.Primary	FEMALE	49	27K	TCGA-13-0916	OV	49	FEMALE	WHITE		Stage IIIC	Serous Cystadenocarcinoma	G3	2006		-18189	Alive	TUMOR FREE	1785	NA					NA	Complete Remission/Response			0	1785	0	1785	0	1785	0	1785
TCGA.13.0919.01	TCGA	OV.Primary	FEMALE	52	27K	TCGA-13-0919	OV	52	FEMALE	WHITE		Stage IIIC	Serous Cystadenocarcinoma	G3	2007		-19337	Alive	TUMOR FREE	2571	NA					NA	Complete Remission/Response			0	2571	0	2571	0	2571	0	2571
TCGA.13.0920.01	TCGA	OV.Primary	FEMALE	65	27K	TCGA-13-0920	OV	65	FEMALE	WHITE		Stage IIIC	Serous Cystadenocarcinoma	G3	2007		-24064	Dead	WITH TUMOR	NA	1484		Recurrence			297	Complete Remission/Response			1	1484	1	1484	1	297	1	297
TCGA.13.0921.01	TCGA	OV.Primary	FEMALE	72	27K	TCGA-13-0921	OV	72	FEMALE	WHITE		Stage IIIC	Serous Cystadenocarcinoma	G3	2008		-26606	Dead	TUMOR FREE	NA	1483					NA	Complete Remission/Response			1	1483	0	1483	0	1483	0	1483
TCGA.13.0923.01	TCGA	OV.Primary	FEMALE	74	27K	TCGA-13-0923	OV	74	FEMALE	WHITE		Stage IIIC	Serous Cystadenocarcinoma	G3	2008		-27081	Alive	TUMOR FREE	2547	NA					1719	Complete Remission/Response			0	2547	0	2547	1	1719	1	1719
TCGA.13.0924.01	TCGA	OV.Primary	FEMALE	45	27K	TCGA-13-0924	OV	45	FEMALE	WHITE		Stage IV	Serous Cystadenocarcinoma	G3	2008		-16670	Alive	WITH TUMOR	2614	NA					962	Complete Remission/Response			0	2614	0	2614	NA	NA	1	962
TCGA.13.1403.01	TCGA	OV.Primary	FEMALE	48	27K	TCGA-13-1403	OV	48	FEMALE	WHITE		Stage IIIC	Serous Cystadenocarcinoma	G3	2008		-17697	Dead	WITH TUMOR	NA	2345					418	Complete Remission/Response			1	2345	1	2345	1	418	1	418
TCGA.13.1404.01	TCGA	OV.Primary	FEMALE	48	27K	TCGA-13-1404	OV	48	FEMALE	WHITE		Stage IIIC	Serous Cystadenocarcinoma	G3	2008		-17784	Alive	WITH TUMOR	2469	NA					1581	Complete Remission/Response			0	2469	0	2469	1	1581	1	1581
TCGA.13.1405.01	TCGA	OV.Primary	FEMALE	49	27K	TCGA-13-1405	OV	49	FEMALE	WHITE		Stage IV	Serous Cystadenocarcinoma	G3	2008		-18218	Dead	WITH TUMOR	NA	868					228	Complete Remission/Response			1	868	1	868	NA	NA	1	228
TCGA.13.1407.01	TCGA	OV.Primary	FEMALE	51	27K	TCGA-13-1407	OV	51	FEMALE	WHITE		Stage IIIC	Serous Cystadenocarcinoma	G3	2008		-18896	Alive	WITH TUMOR	2534	NA					1333	Complete Remission/Response			0	2534	0	2534	1	1333	1	1333
TCGA.13.1408.01	TCGA	OV.Primary	FEMALE	59	27K	TCGA-13-1408	OV	59	FEMALE	WHITE		Stage IIIC	Serous Cystadenocarcinoma	G3	2008		-21635	Dead	WITH TUMOR	NA	1680					765	Partial Remission/Response			1	1680	1	1680	NA	NA	1	765
TCGA.13.1409.01	TCGA	OV.Primary	FEMALE	73	27K	TCGA-13-1409	OV	73	FEMALE	WHITE		Stage IIIC	Serous Cystadenocarcinoma	G3	2008		-26836	Dead	WITH TUMOR	NA	1742					690				1	1742	1	1742	NA	NA	1	690
TCGA.13.1410.01	TCGA	OV.Primary	FEMALE	57	27K	TCGA-13-1410	OV	57	FEMALE	WHITE		Stage IV	Serous Cystadenocarcinoma	GX	2008		-20950	Alive	WITH TUMOR	2464	NA					319	Complete Remission/Response			0	2464	0	2464	NA	NA	1	319
TCGA.13.1411.01	TCGA	OV.Primary	FEMALE	81	27K	TCGA-13-1411	OV	81	FEMALE	WHITE		Stage IIIC	Serous Cystadenocarcinoma	G3	2008		-29874	Dead	WITH TUMOR	NA	531					238	Partial Remission/Response			1	531	1	531	NA	NA	1	238
TCGA.13.1412.01	TCGA	OV.Primary	FEMALE	41	27K	TCGA-13-1412	OV	41	FEMALE	WHITE		Stage IV	Serous Cystadenocarcinoma	G3	2008		-15119	Dead	WITH TUMOR	NA	984					409	Complete Remission/Response			1	984	1	984	NA	NA	1	409
TCGA.13.1477.01	TCGA	OV.Primary	FEMALE	49	27K	TCGA-13-1477	OV	49	FEMALE	WHITE		Stage IV	Serous Cystadenocarcinoma	G2	2000		-18111	Dead	WITH TUMOR	1662	1662		Progression of Disease			235	Progressive Disease			1	1662	1	1662	NA	NA	1	235
TCGA.13.1481.01	TCGA	OV.Primary	FEMALE	76	27K	TCGA-13-1481	OV	76	FEMALE	WHITE		Stage IIIC	Serous Cystadenocarcinoma	G2	2000		-27898	Dead	TUMOR FREE	2648	2648					NA	Complete Remission/Response			1	2648	0	2648	0	2648	0	2648
TCGA.13.1482.01	TCGA	OV.Primary	FEMALE	52	27K	TCGA-13-1482	OV	52	FEMALE	WHITE		Stage IV	Serous Cystadenocarcinoma	G2	2000		-19178	Dead	WITH TUMOR	1877	1877		Recurrence			602	Partial Remission/Response			1	1877	1	1877	NA	NA	1	602
TCGA.13.1483.01	TCGA	OV.Primary	FEMALE	61	27K	TCGA-13-1483	OV	61	FEMALE	WHITE		Stage IIIC	Serous Cystadenocarcinoma	G3	2000		-22342	Dead	WITH TUMOR	895	895		Recurrence			297	Partial Remission/Response			1	895	1	895	NA	NA	1	297
TCGA.13.1484.01	TCGA	OV.Primary	FEMALE	62	27K	TCGA-13-1484	OV	62	FEMALE	WHITE		Stage IIIC	Serous Cystadenocarcinoma	G3	2000		-22698	Dead	WITH TUMOR	NA	3785		Recurrence			497	Complete Remission/Response			1	3785	1	3785	1	497	1	497
TCGA.13.1485.01	TCGA	OV.Primary	FEMALE	48	27K	TCGA-13-1485	OV	48	FEMALE	WHITE		Stage IV	Serous Cystadenocarcinoma	G2	2001		-17642	Dead	WITH TUMOR	629	629		Progression of Disease			170	Partial Remission/Response			1	629	1	629	NA	NA	1	170
TCGA.13.1487.01	TCGA	OV.Primary	FEMALE	74	27K	TCGA-13-1487	OV	74	FEMALE	WHITE		Stage IV	Serous Cystadenocarcinoma	GX	2002		-27176	Dead	WITH TUMOR	681	681		Recurrence			412	Complete Remission/Response			1	681	1	681	NA	NA	1	412
TCGA.13.1488.01	TCGA	OV.Primary	FEMALE	59	27K	TCGA-13-1488	OV	59	FEMALE	WHITE		Stage IV	Serous Cystadenocarcinoma	G3	2002		-21726	Dead	WITH TUMOR	2154	2154		Recurrence			351	Complete Remission/Response			1	2154	1	2154	NA	NA	1	351
TCGA.13.1489.01	TCGA	OV.Primary	FEMALE	70	27K	TCGA-13-1489	OV	70	FEMALE	WHITE		Stage IIIC	Serous Cystadenocarcinoma	G2	2002		-25768	Dead	TUMOR FREE	NA	2553		Recurrence			806	Complete Remission/Response			1	2553	0	2553	1	806	1	806
TCGA.13.1491.01	TCGA	OV.Primary	FEMALE	55	27K	TCGA-13-1491	OV	55	FEMALE	ASIAN		Stage IIIC	Serous Cystadenocarcinoma	G3	2002		-20262	Dead	WITH TUMOR	1595	1595		Recurrence			508	Partial Remission/Response			1	1595	1	1595	NA	NA	1	508
TCGA.13.1492.01	TCGA	OV.Primary	FEMALE	66	27K	TCGA-13-1492	OV	66	FEMALE	WHITE		Stage IIIC	Serous Cystadenocarcinoma	G3	2002		-24332	Dead	TUMOR FREE	NA	3819					NA	Complete Remission/Response			1	3819	0	3819	0	3819	0	3819
TCGA.13.1494.01	TCGA	OV.Primary	FEMALE	43	27K	TCGA-13-1494	OV	43	FEMALE	WHITE		Stage IV	Serous Cystadenocarcinoma	G3	2004		-15993	Dead	WITH TUMOR	NA	2856		Recurrence			693	Complete Remission/Response			1	2856	1	2856	NA	NA	1	693
TCGA.13.1495.01	TCGA	OV.Primary	FEMALE	60	27K	TCGA-13-1495	OV	60	FEMALE	WHITE		Stage IIIC	Serous Cystadenocarcinoma	G2	2004		-22046	Dead	WITH TUMOR	NA	2749		Recurrence			977	Complete Remission/Response			1	2749	1	2749	1	977	1	977
TCGA.13.1496.01	TCGA	OV.Primary	FEMALE	65	27K	TCGA-13-1496	OV	65	FEMALE	WHITE		Stage IIIC	Serous Cystadenocarcinoma	G3	2004		-23993	Dead		129	129					NA				1	129	NA	129	NA	NA	0	129
TCGA.13.1497.01	TCGA	OV.Primary	FEMALE	47	27K	TCGA-13-1497	OV	47	FEMALE	WHITE		Stage IIIC	Serous Cystadenocarcinoma	G3	2004		-17528	Alive	TUMOR FREE	3871	NA		Recurrence			813	Complete Remission/Response			0	3871	0	3871	1	813	1	813
TCGA.13.1498.01	TCGA	OV.Primary	FEMALE	73	27K	TCGA-13-1498	OV	73	FEMALE	WHITE		Stage IIIC	Serous Cystadenocarcinoma	G3	2006		-26820	Dead	WITH TUMOR	NA	2012		Progression of Disease			534	Partial Remission/Response			1	2012	1	2012	NA	NA	1	534
TCGA.13.1499.01	TCGA	OV.Primary	FEMALE	56	27K	TCGA-13-1499	OV	56	FEMALE	WHITE		Stage IIIC	Serous Cystadenocarcinoma	G3	2005		-20668	Alive	WITH TUMOR	3500	NA		Recurrence			583	Complete Remission/Response			0	3500	0	3500	1	583	1	583
TCGA.13.1500.01	TCGA	OV.Primary	FEMALE	71	27K	TCGA-13-1500	OV	71	FEMALE	WHITE		Stage IIIC	Serous Cystadenocarcinoma	G3	2006		-26172	Dead	WITH TUMOR	425	425		Recurrence			253	Partial Remission/Response			1	425	1	425	NA	NA	1	253
TCGA.13.1501.01	TCGA	OV.Primary	FEMALE	50	27K	TCGA-13-1501	OV	50	FEMALE	WHITE		Stage IV	Serous Cystadenocarcinoma	G3	2006		-18393	Dead	WITH TUMOR	NA	1314		Progression of Disease			392	Partial Remission/Response			1	1314	1	1314	NA	NA	1	392
TCGA.13.1504.01	TCGA	OV.Primary	FEMALE	68	27K	TCGA-13-1504	OV	68	FEMALE	WHITE		Stage IIIC	Serous Cystadenocarcinoma	G3	2007		-25008	Dead	WITH TUMOR	NA	1059					548	Complete Remission/Response			1	1059	1	1059	1	548	1	548
TCGA.13.1505.01	TCGA	OV.Primary	FEMALE	63	27K	TCGA-13-1505	OV	63	FEMALE	WHITE		Stage IIIC	Serous Cystadenocarcinoma	G3	2008		-23238	Alive	WITH TUMOR	1998	NA					1561	Complete Remission/Response			0	1998	0	1998	1	1561	1	1561
TCGA.13.1506.01	TCGA	OV.Primary	FEMALE	45	27K	TCGA-13-1506	OV	45	FEMALE	WHITE		Stage IIIC	Serous Cystadenocarcinoma	G3	2008		-16734	Dead	WITH TUMOR	NA	1039					666	Complete Remission/Response			1	1039	1	1039	1	666	1	666
TCGA.13.1507.01	TCGA	OV.Primary	FEMALE	77	27K	TCGA-13-1507	OV	77	FEMALE	WHITE		Stage IIIC	Serous Cystadenocarcinoma	G3	2008		-28445	Dead	WITH TUMOR	NA	1993					324	Complete Remission/Response			1	1993	1	1993	1	324	1	324
TCGA.13.1509.01	TCGA	OV.Primary	FEMALE	64	27K	TCGA-13-1509	OV	64	FEMALE	WHITE		Stage IV	Serous Cystadenocarcinoma	G3	2008		-23481	Alive	WITH TUMOR	2438	NA					578	Complete Remission/Response			0	2438	0	2438	NA	NA	1	578
TCGA.13.1510.01	TCGA	OV.Primary	FEMALE	62	27K	TCGA-13-1510	OV	62	FEMALE	WHITE		Stage IIIC	Serous Cystadenocarcinoma	G3	2008		-22708	Dead	WITH TUMOR	NA	1359					1189				1	1359	1	1359	NA	NA	1	1189
TCGA.13.1511.01	TCGA	OV.Primary	FEMALE	52	27K	TCGA-13-1511	OV	52	FEMALE	ASIAN		Stage IV	Serous Cystadenocarcinoma	G3	2008		-19258	Dead	WITH TUMOR	NA	1650					459	Partial Remission/Response			1	1650	1	1650	NA	NA	1	459
TCGA.13.1512.01	TCGA	OV.Primary	FEMALE	49	27K	TCGA-13-1512	OV	49	FEMALE	WHITE		Stage IIIC	Serous Cystadenocarcinoma	G3	2008		-18134	Alive	WITH TUMOR	442	NA					427				0	442	0	442	NA	NA	1	427
TCGA.13.1817.01	TCGA	OV.Primary	FEMALE	56	27K	TCGA-13-1817	OV	56	FEMALE	WHITE		Stage IIIC	Serous Cystadenocarcinoma	G3	2001		-20771	Dead	WITH TUMOR	1024	1024		Recurrence			541	Partial Remission/Response			1	1024	1	1024	NA	NA	1	541
TCGA.13.1819.01	TCGA	OV.Primary	FEMALE	59	27K	TCGA-13-1819	OV	59	FEMALE	WHITE		Stage IIC	Serous Cystadenocarcinoma	G3	2004		-21635	Dead	WITH TUMOR	NA	2025		Recurrence			429	Complete Remission/Response			1	2025	1	2025	1	429	1	429
TCGA.13.2057.01	TCGA	OV.Primary	FEMALE	59	27K	TCGA-13-2057	OV	59	FEMALE	WHITE		Stage IIIC	Serous Cystadenocarcinoma	G3	2008		-21554	Alive	WITH TUMOR	2434	NA					897	Complete Remission/Response			0	2434	0	2434	1	897	1	897
TCGA.13.2059.01	TCGA	OV.Primary	FEMALE	50	27K	TCGA-13-2059	OV	50	FEMALE	WHITE		Stage IIIC	Serous Cystadenocarcinoma	G3	2009		-18449	Alive	WITH TUMOR	2387	NA					1005	Complete Remission/Response			0	2387	0	2387	1	1005	1	1005
TCGA.13.2060.01	TCGA	OV.Primary	FEMALE	51	27K	TCGA-13-2060	OV	51	FEMALE	WHITE		Stage IV	Serous Cystadenocarcinoma	G3	2009		-18635	Alive	WITH TUMOR	2369	NA					1475	Complete Remission/Response			0	2369	0	2369	NA	NA	1	1475
TCGA.13.2061.01	TCGA	OV.Primary	FEMALE	58	27K	TCGA-13-2061	OV	58	FEMALE	WHITE		Stage IIIC	Serous Cystadenocarcinoma	G3	2009		-21543	Alive	TUMOR FREE	2339	NA					NA	Complete Remission/Response			0	2339	0	2339	0	2339	0	2339
TCGA.13.2065.01	TCGA	OV.Primary	FEMALE	71	27K	TCGA-13-2065	OV	71	FEMALE	BLACK OR AFRICAN AMERICAN		Stage IIIC	Serous Cystadenocarcinoma	G3	2009		-25973	Alive	WITH TUMOR	1993	NA					946	Complete Remission/Response			0	1993	0	1993	1	946	1	946
TCGA.13.2066.01	TCGA	OV.Primary	FEMALE	49	27K	TCGA-13-2066	OV	49	FEMALE	WHITE		Stage IV	Serous Cystadenocarcinoma	G3	2009		-18170	Dead	WITH TUMOR	NA	2133					1028	Complete Remission/Response			1	2133	1	2133	NA	NA	1	1028
TCGA.13.2071.01	TCGA	OV.Primary	FEMALE	63	27K	TCGA-13-2071	OV	63	FEMALE	WHITE		Stage IV	Serous Cystadenocarcinoma	G3	2009		-23367	Dead	WITH TUMOR	NA	773					322	Complete Remission/Response			1	773	1	773	NA	NA	1	322
TCGA.14.0736.01	TCGA	GBM.Primary	MALE	49	27K	TCGA-14-0736	GBM	49	MALE	BLACK OR AFRICAN AMERICAN			Untreated primary (de novo) GBM		1999		-18219	Dead	WITH TUMOR	460	460		Recurrence			128				1	460	1	460	NA	NA	1	128
TCGA.14.0740.01	TCGA	GBM.Primary	MALE	70	450K	TCGA-14-0740	GBM	70	MALE	WHITE			Untreated primary (de novo) GBM		2002		-25627	Dead	WITH TUMOR	364	364					NA				1	364	1	364	NA	NA	1	364
TCGA.14.0781.01	TCGA	GBM.Primary	MALE	49	450K	TCGA-14-0781	GBM	49	MALE	BLACK OR AFRICAN AMERICAN			Untreated primary (de novo) GBM		2003		-17903	Dead	WITH TUMOR	29	29					NA				1	29	1	29	NA	NA	1	29
TCGA.14.0862.01	TCGA	GBM.Primary	MALE	60	450K	TCGA-14-0862	GBM	60	MALE	WHITE			Untreated primary (de novo) GBM		2002		-22179	Dead	WITH TUMOR	88	88					NA				1	88	1	88	NA	NA	1	88
TCGA.14.1043.01	TCGA	GBM.Primary	MALE	61	450K	TCGA-14-1043	GBM	61	MALE	WHITE			Untreated primary (de novo) GBM		2004		-22392	Dead	WITH TUMOR	24	24					NA				1	24	1	24	NA	NA	1	24
TCGA.14.1395.01	TCGA	GBM.Primary	MALE	52	450K	TCGA-14-1395	GBM	52	MALE	WHITE			Untreated primary (de novo) GBM		2003		-19237	Dead	WITH TUMOR	42	42					NA				1	42	1	42	NA	NA	1	42
TCGA.14.1402.01	TCGA	GBM.Primary	FEMALE	58	27K	TCGA-14-1402	GBM	58	FEMALE	WHITE			Untreated primary (de novo) GBM		2005		-21421	Dead	WITH TUMOR	975	975		Progression of Disease			333				1	975	1	975	NA	NA	1	333
TCGA.14.1450.01	TCGA	GBM.Primary	FEMALE	57	450K	TCGA-14-1450	GBM	57	FEMALE	BLACK OR AFRICAN AMERICAN			Untreated primary (de novo) GBM		2005		-20960	Alive	WITH TUMOR	1788	NA		Progression of Disease			826				0	1788	0	1788	NA	NA	1	826
TCGA.15.1444.01	TCGA	GBM.Primary	MALE	21	450K	TCGA-15-1444	GBM	21	MALE	WHITE			Glioblastoma Multiforme (GBM)		2004		-7827	Dead	WITH TUMOR	NA	1537		Progression of Disease			1550	Complete Remission/Response			1	1537	1	1537	1	1550	1	1550
TCGA.18.3417.01	TCGA	LUSC.Primary	MALE	65	450K	TCGA-18-3417	LUSC	65	MALE		Stage IV		Lung Squamous Cell Carcinoma		2006		-24019	Dead	TUMOR FREE	NA	1097					NA	Complete Remission/Response			1	1097	0	1097	NA	NA	0	1097
TCGA.18.3417.11	TCGA	LUSC.Normal	MALE	65	450K	TCGA-18-3417	LUSC	65	MALE		Stage IV		Lung Squamous Cell Carcinoma		2006		-24019	Dead	TUMOR FREE	NA	1097					NA	Complete Remission/Response			1	1097	0	1097	NA	NA	0	1097
TCGA.18.4721.01	TCGA	LUSC.Primary	MALE	74	450K	TCGA-18-4721	LUSC	74	MALE	WHITE	Stage IA		Lung Squamous Cell Carcinoma		2002		-27076	Alive	TUMOR FREE	4694	NA					NA	Complete Remission/Response			0	4694	0	4694	0	4694	0	4694
TCGA.18.4721.11	TCGA	LUSC.Normal	MALE	74	450K	TCGA-18-4721	LUSC	74	MALE	WHITE	Stage IA		Lung Squamous Cell Carcinoma		2002		-27076	Alive	TUMOR FREE	4694	NA					NA	Complete Remission/Response			0	4694	0	4694	0	4694	0	4694
TCGA.18.5592.01	TCGA	LUSC.Primary	MALE	57	450K	TCGA-18-5592	LUSC	57	MALE		Stage IIB		Lung Squamous Cell Carcinoma		2010		-21020	Alive	TUMOR FREE	1519	NA					NA	[Unknown]			0	1519	0	1519	NA	NA	0	1519
TCGA.18.5592.11	TCGA	LUSC.Normal	MALE	57	450K	TCGA-18-5592	LUSC	57	MALE		Stage IIB		Lung Squamous Cell Carcinoma		2010		-21020	Alive	TUMOR FREE	1519	NA					NA	[Unknown]			0	1519	0	1519	NA	NA	0	1519
TCGA.19.0957.01	TCGA	GBM.Primary	FEMALE	48	27K	TCGA-19-0957	GBM	48	FEMALE	WHITE			Untreated primary (de novo) GBM		2007		-17714	Dead	WITH TUMOR	666	666		Recurrence			50				1	666	1	666	NA	NA	1	50
TCGA.19.1389.01	TCGA	GBM.Primary	MALE	51	27K	TCGA-19-1389	GBM	51	MALE	WHITE			Untreated primary (de novo) GBM		2008		-18659	Dead	WITH TUMOR	141	141		Recurrence			81				1	141	1	141	NA	NA	1	81
TCGA.19.4065.01	TCGA	GBM.Primary	MALE	36	450K	TCGA-19-4065	GBM	36	MALE	WHITE			Untreated primary (de novo) GBM		2009		-13257	Alive	WITH TUMOR	214	NA		Recurrence			70				0	214	0	214	NA	NA	1	70
TCGA.19.5947.01	TCGA	GBM.Primary	FEMALE	47	450K	TCGA-19-5947	GBM	47	FEMALE	BLACK OR AFRICAN AMERICAN			Untreated primary (de novo) GBM		2010		-17218	Dead	WITH TUMOR	202	202		Progression of Disease			43				1	202	1	202	NA	NA	1	43
TCGA.19.5950.01	TCGA	GBM.Primary	FEMALE	52	450K	TCGA-19-5950	GBM	52	FEMALE	WHITE			Untreated primary (de novo) GBM		2010		-19244	Dead	WITH TUMOR	NA	523		Recurrence			294	Progressive Disease			1	523	1	523	NA	NA	1	294
TCGA.19.5951.01	TCGA	GBM.Primary	FEMALE	76	450K	TCGA-19-5951	GBM	76	FEMALE	WHITE			Untreated primary (de novo) GBM		2010		-27995	Dead	WITH TUMOR	244	244					NA				1	244	1	244	NA	NA	1	244
TCGA.19.5952.01	TCGA	GBM.Primary	MALE	62	450K	TCGA-19-5952	GBM	62	MALE	WHITE			Untreated primary (de novo) GBM		2010		-22841	Dead		567	575					NA				1	575	NA	575	NA	NA	0	575
TCGA.19.5953.01	TCGA	GBM.Primary	MALE	58	450K	TCGA-19-5953	GBM	58	MALE	WHITE			Untreated primary (de novo) GBM		2010		-21204	Dead	WITH TUMOR	144	144		Progression of Disease			119				1	144	1	144	NA	NA	1	119
TCGA.19.5954.01	TCGA	GBM.Primary	FEMALE	72	450K	TCGA-19-5954	GBM	72	FEMALE	WHITE			Untreated primary (de novo) GBM		2010		-26355	Dead	WITH TUMOR	NA	368					NA	Stable Disease			1	368	1	368	NA	NA	1	368
TCGA.19.5955.01	TCGA	GBM.Primary	MALE	83	450K	TCGA-19-5955	GBM	83	MALE	WHITE			Untreated primary (de novo) GBM		2010		-30550	Dead		54	54					NA				1	54	NA	54	NA	NA	0	54
TCGA.19.5956.01	TCGA	GBM.Primary	FEMALE	53	450K	TCGA-19-5956	GBM	53	FEMALE	WHITE			Untreated primary (de novo) GBM		2010		-19591	Dead	WITH TUMOR	NA	684		Progression of Disease			647	Stable Disease			1	684	1	684	NA	NA	1	647
TCGA.19.5958.01	TCGA	GBM.Primary	MALE	56	450K	TCGA-19-5958	GBM	56	MALE	WHITE			Untreated primary (de novo) GBM		2010		-20466	Dead	WITH TUMOR	NA	428		Recurrence			356	Progressive Disease			1	428	1	428	NA	NA	1	356
TCGA.19.5959.01	TCGA	GBM.Primary	FEMALE	77	450K	TCGA-19-5959	GBM	77	FEMALE	WHITE			Untreated primary (de novo) GBM		2010		-28449	Dead	WITH TUMOR	NA	511		Recurrence			119	Progressive Disease			1	511	1	511	NA	NA	1	119
TCGA.19.5960.01	TCGA	GBM.Primary	MALE	56	450K	TCGA-19-5960	GBM	56	MALE	WHITE			Untreated primary (de novo) GBM		2010		-20641	Dead	WITH TUMOR	NA	455		Recurrence			382	Stable Disease			1	455	1	455	NA	NA	1	382
TCGA.19.A60I.01	TCGA	GBM.Primary	MALE	39	450K	TCGA-19-A60I	GBM	39	MALE	BLACK OR AFRICAN AMERICAN			Glioblastoma Multiforme (GBM)		2012		-14437	Alive	WITH TUMOR	541	NA					NA	Stable Disease			0	541	0	541	NA	NA	0	541
TCGA.19.A6J4.01	TCGA	GBM.Primary	MALE	68	450K	TCGA-19-A6J4	GBM	68	MALE	BLACK OR AFRICAN AMERICAN			Glioblastoma Multiforme (GBM)		2013		-25058	Dead	WITH TUMOR	NA	121					NA	[Unknown]			1	121	1	121	NA	NA	1	121
TCGA.19.A6J5.01	TCGA	GBM.Primary	MALE	40	450K	TCGA-19-A6J5	GBM	40	MALE	BLACK OR AFRICAN AMERICAN			Glioblastoma Multiforme (GBM)		2012		-14970	Alive	WITH TUMOR	868	NA		Progression of Disease			784	Stable Disease			0	868	0	868	NA	NA	1	784
TCGA.20.0987.01	TCGA	OV.Primary	FEMALE	61	27K	TCGA-20-0987	OV	61	FEMALE	WHITE		Stage IIIC	Serous Cystadenocarcinoma	G3	2004		-22287	Dead	WITH TUMOR	NA	701		Recurrence			442				1	701	1	701	NA	NA	1	442	Redacted
TCGA.20.0990.01	TCGA	OV.Primary	FEMALE	74	27K	TCGA-20-0990	OV	74	FEMALE	WHITE		Stage IIIC	Serous Cystadenocarcinoma	G3	2005		-27170	Alive	WITH TUMOR	789	NA		Recurrence			871				0	789	0	789	NA	NA	1	871	Redacted
TCGA.20.0991.01	TCGA	OV.Primary	FEMALE	78	27K	TCGA-20-0991	OV	78	FEMALE	WHITE		Stage IIB	Serous Cystadenocarcinoma	G3	2006		-28694	Alive	TUMOR FREE	797	NA					NA	Complete Remission/Response			0	797	0	797	0	797	0	797	Redacted
TCGA.20.0996.01	TCGA	OV.Primary	FEMALE	59	27K	TCGA-20-0996	OV	59	FEMALE	WHITE		Stage IIIC	Serous Cystadenocarcinoma	G2	2001		-21572	Alive	WITH TUMOR	2196	NA					NA				0	2196	0	2196	NA	NA	0	2196
TCGA.20.1682.01	TCGA	OV.Primary	FEMALE	56	27K	TCGA-20-1682	OV	56	FEMALE	WHITE		Stage IIIC	Serous Cystadenocarcinoma	GX	2007		-20583	Alive	TUMOR FREE	837	NA					NA	Complete Remission/Response			0	837	0	837	0	837	0	837
TCGA.20.1683.01	TCGA	OV.Primary	FEMALE	65	27K	TCGA-20-1683	OV	65	FEMALE	WHITE		Stage IIIC	Serous Cystadenocarcinoma	G3	2007		-24006	Alive	TUMOR FREE	772	NA		Recurrence			618	Stable Disease			0	772	0	772	NA	NA	1	618
TCGA.20.1684.01	TCGA	OV.Primary	FEMALE	51	27K	TCGA-20-1684	OV	51	FEMALE	WHITE		Stage IIIC	Serous Cystadenocarcinoma	G3	2007		-18755	Alive	TUMOR FREE	581	NA					NA	Complete Remission/Response			0	581	0	581	0	581	0	581
TCGA.20.1685.01	TCGA	OV.Primary	FEMALE	45	27K	TCGA-20-1685	OV	45	FEMALE	WHITE		Stage IIIC	Serous Cystadenocarcinoma	G3	2008		-16745	Alive	TUMOR FREE	508	NA					NA	Complete Remission/Response			0	508	0	508	0	508	0	508
TCGA.20.1686.01	TCGA	OV.Primary	FEMALE	75	27K	TCGA-20-1686	OV	75	FEMALE	WHITE		Stage IIIC	Serous Cystadenocarcinoma	G3	2008		-27588	Alive	TUMOR FREE	89	NA					NA	Complete Remission/Response			0	89	0	89	0	89	0	89
TCGA.20.1687.01	TCGA	OV.Primary	FEMALE	46	27K	TCGA-20-1687	OV	46	FEMALE	WHITE		Stage IV	Serous Cystadenocarcinoma	G3	2008		-16961	Alive	TUMOR FREE	81	NA					NA	Complete Remission/Response			0	81	0	81	NA	NA	0	81
TCGA.21.5782.01	TCGA	LUSC.Primary	FEMALE	68	450K	TCGA-21-5782	LUSC	68	FEMALE	WHITE	Stage IB		Lung Squamous Cell Carcinoma		2004		-24969	Dead		962	962					NA	Complete Remission/Response			1	962	NA	962	0	962	0	962
TCGA.21.5783.01	TCGA	LUSC.Primary	MALE	76	450K	TCGA-21-5783	LUSC	76	MALE	WHITE	Stage IB		Lung Squamous Cell Carcinoma		2004		-27904	Dead		NA	2680					NA				1	2680	NA	2680	NA	NA	0	2680
TCGA.21.5784.01	TCGA	LUSC.Primary	FEMALE	80	450K	TCGA-21-5784	LUSC	80	FEMALE	WHITE	Stage IB		Lung Squamous Cell Carcinoma		2008		-29362	Alive	TUMOR FREE	1268	NA					NA	Complete Remission/Response			0	1268	0	1268	0	1268	0	1268
TCGA.21.5786.01	TCGA	LUSC.Primary	MALE	64	450K	TCGA-21-5786	LUSC	64	MALE	WHITE	Stage IB		Lung Squamous Cell Carcinoma		2009		-23649	Alive	TUMOR FREE	1032	NA		Locoregional Recurrence			817	Complete Remission/Response			0	1032	0	1032	1	817	1	817
TCGA.21.5787.01	TCGA	LUSC.Primary	MALE	65	450K	TCGA-21-5787	LUSC	65	MALE	BLACK OR AFRICAN AMERICAN	Stage IIIA		Lung Squamous Cell Carcinoma		2009		-24071	Dead	WITH TUMOR	329	329					103	Progressive Disease			1	329	1	329	NA	NA	1	103
TCGA.22.4593.01	TCGA	LUSC.Primary	MALE	77	450K	TCGA-22-4593	LUSC	77	MALE	WHITE	Stage IIA		Lung Squamous Cell Carcinoma		2002		-28385	Dead	TUMOR FREE	1067	1067					NA				1	1067	0	1067	NA	NA	0	1067
TCGA.22.4599.01	TCGA	LUSC.Primary	FEMALE	73	450K	TCGA-22-4599	LUSC	73	FEMALE	WHITE	Stage IB		Lung Squamous Cell Carcinoma		2002		-26925	Dead		1161	1161					NA				1	1161	NA	1161	NA	NA	0	1161
TCGA.22.4599.11	TCGA	LUSC.Normal	FEMALE	73	450K	TCGA-22-4599	LUSC	73	FEMALE	WHITE	Stage IB		Lung Squamous Cell Carcinoma		2002		-26925	Dead		1161	1161					NA				1	1161	NA	1161	NA	NA	0	1161
TCGA.22.4601.01	TCGA	LUSC.Primary	FEMALE	73	450K	TCGA-22-4601	LUSC	73	FEMALE	WHITE	Stage IIIA		Lung Squamous Cell Carcinoma		2003		-26937	Dead	WITH TUMOR	1057	1057					525				1	1057	1	1057	NA	NA	1	525
TCGA.22.4601.11	TCGA	LUSC.Normal	FEMALE	73	450K	TCGA-22-4601	LUSC	73	FEMALE	WHITE	Stage IIIA		Lung Squamous Cell Carcinoma		2003		-26937	Dead	WITH TUMOR	1057	1057					525				1	1057	1	1057	NA	NA	1	525
TCGA.22.4605.01	TCGA	LUSC.Primary	FEMALE	78	450K	TCGA-22-4605	LUSC	78	FEMALE		Stage IB		Lung Squamous Cell Carcinoma		2003		-28623	Dead	TUMOR FREE	NA	974					NA	Complete Remission/Response			1	974	0	974	0	974	0	974
TCGA.22.4609.01	TCGA	LUSC.Primary	MALE	81	450K	TCGA-22-4609	LUSC	81	MALE	WHITE	Stage IA		Lung Squamous Cell Carcinoma		2003		-29844	Dead	TUMOR FREE	NA	291					NA	Complete Remission/Response			1	291	0	291	0	291	0	291
TCGA.22.4613.01	TCGA	LUSC.Primary	FEMALE	73	450K	TCGA-22-4613	LUSC	73	FEMALE	WHITE	Stage IA		Lung Squamous Cell Carcinoma		2004		-26722	Dead		358	358					NA				1	358	NA	358	NA	NA	0	358
TCGA.22.4613.11	TCGA	LUSC.Normal	FEMALE	73	450K	TCGA-22-4613	LUSC	73	FEMALE	WHITE	Stage IA		Lung Squamous Cell Carcinoma		2004		-26722	Dead		358	358					NA				1	358	NA	358	NA	NA	0	358
TCGA.22.5471.01	TCGA	LUSC.Primary	MALE	75	450K	TCGA-22-5471	LUSC	75	MALE	WHITE	Stage IB		Lung Squamous Cell Carcinoma		2005		-27749	Alive		1845	NA					229	Complete Remission/Response			0	1845	0	1845	1	229	1	229
TCGA.22.5471.11	TCGA	LUSC.Normal	MALE	75	450K	TCGA-22-5471	LUSC	75	MALE	WHITE	Stage IB		Lung Squamous Cell Carcinoma		2005		-27749	Alive		1845	NA					229	Complete Remission/Response			0	1845	0	1845	1	229	1	229
TCGA.22.5472.01	TCGA	LUSC.Primary	MALE	67	450K	TCGA-22-5472	LUSC	67	MALE	WHITE	Stage IB		Lung Squamous Cell Carcinoma		2005		-24482	Dead	TUMOR FREE	NA	1975					746	Complete Remission/Response			1	1975	0	1975	1	746	1	746
TCGA.22.5472.11	TCGA	LUSC.Normal	MALE	67	450K	TCGA-22-5472	LUSC	67	MALE	WHITE	Stage IB		Lung Squamous Cell Carcinoma		2005		-24482	Dead	TUMOR FREE	NA	1975					746	Complete Remission/Response			1	1975	0	1975	1	746	1	746
TCGA.22.5473.01	TCGA	LUSC.Primary	MALE	78	450K	TCGA-22-5473	LUSC	78	MALE	WHITE	[Discrepancy]		Lung Squamous Cell Carcinoma		2005		-28826	Dead	TUMOR FREE	NA	1933					1655	Complete Remission/Response			1	1933	0	1933	1	1655	1	1655
TCGA.22.5473.11	TCGA	LUSC.Normal	MALE	78	450K	TCGA-22-5473	LUSC	78	MALE	WHITE	[Discrepancy]		Lung Squamous Cell Carcinoma		2005		-28826	Dead	TUMOR FREE	NA	1933					1655	Complete Remission/Response			1	1933	0	1933	1	1655	1	1655
TCGA.22.5474.01	TCGA	LUSC.Primary	MALE	74	450K	TCGA-22-5474	LUSC	74	MALE	WHITE	Stage IB		Lung Squamous Cell Carcinoma		2005		-27271	Dead	TUMOR FREE	445	445					NA	Complete Remission/Response			1	445	0	445	0	445	0	445
TCGA.22.5474.11	TCGA	LUSC.Normal	MALE	74	450K	TCGA-22-5474	LUSC	74	MALE	WHITE	Stage IB		Lung Squamous Cell Carcinoma		2005		-27271	Dead	TUMOR FREE	445	445					NA	Complete Remission/Response			1	445	0	445	0	445	0	445
TCGA.22.5477.01	TCGA	LUSC.Primary	MALE	65	450K	TCGA-22-5477	LUSC	65	MALE	WHITE	Stage IA		Lung Squamous Cell Carcinoma		2004		-24055	Dead		1346	1346					511	Complete Remission/Response			1	1346	NA	1346	1	511	1	511
TCGA.22.5477.11	TCGA	LUSC.Normal	MALE	65	450K	TCGA-22-5477	LUSC	65	MALE	WHITE	Stage IA		Lung Squamous Cell Carcinoma		2004		-24055	Dead		1346	1346					511	Complete Remission/Response			1	1346	NA	1346	1	511	1	511
TCGA.22.5478.01	TCGA	LUSC.Primary	MALE	79	450K	TCGA-22-5478	LUSC	79	MALE		Stage IB		Lung Squamous Cell Carcinoma		2004		-28978	Dead	TUMOR FREE	24	24					NA	Complete Remission/Response			1	24	0	24	0	24	0	24
TCGA.22.5478.11	TCGA	LUSC.Normal	MALE	79	450K	TCGA-22-5478	LUSC	79	MALE		Stage IB		Lung Squamous Cell Carcinoma		2004		-28978	Dead	TUMOR FREE	24	24					NA	Complete Remission/Response			1	24	0	24	0	24	0	24
TCGA.22.5479.01	TCGA	LUSC.Primary	MALE	64	450K	TCGA-22-5479	LUSC	64	MALE	WHITE	Stage IB		Lung Squamous Cell Carcinoma		2004		-23563	Dead		NA	2625					NA	[Unknown]			1	2625	NA	2625	NA	NA	0	2625
TCGA.22.5480.01	TCGA	LUSC.Primary	FEMALE	66	450K	TCGA-22-5480	LUSC	66	FEMALE	WHITE	Stage IA		Lung Squamous Cell Carcinoma		2002		-24245	Dead	WITH TUMOR	2170	2170					1779	Complete Remission/Response			1	2170	1	2170	1	1779	1	1779
TCGA.22.5480.11	TCGA	LUSC.Normal	FEMALE	66	450K	TCGA-22-5480	LUSC	66	FEMALE	WHITE	Stage IA		Lung Squamous Cell Carcinoma		2002		-24245	Dead	WITH TUMOR	2170	2170					1779	Complete Remission/Response			1	2170	1	2170	1	1779	1	1779
TCGA.22.5481.01	TCGA	LUSC.Primary	FEMALE	72	450K	TCGA-22-5481	LUSC	72	FEMALE	WHITE	Stage IIB		Lung Squamous Cell Carcinoma		2002		-26419	Dead		NA	2409					346	Complete Remission/Response			1	2409	NA	2409	1	346	1	346
TCGA.22.5482.01	TCGA	LUSC.Primary	MALE	81	450K	TCGA-22-5482	LUSC	81	MALE	WHITE	Stage IB		Lung Squamous Cell Carcinoma		2005		-29657	Dead	TUMOR FREE	357	357					NA	Complete Remission/Response			1	357	0	357	0	357	0	357
TCGA.22.5482.11	TCGA	LUSC.Normal	MALE	81	450K	TCGA-22-5482	LUSC	81	MALE	WHITE	Stage IB		Lung Squamous Cell Carcinoma		2005		-29657	Dead	TUMOR FREE	357	357					NA	Complete Remission/Response			1	357	0	357	0	357	0	357
TCGA.22.5483.01	TCGA	LUSC.Primary	MALE	74	450K	TCGA-22-5483	LUSC	74	MALE	WHITE	Stage IIA		Lung Squamous Cell Carcinoma		2005		-27109	Dead	WITH TUMOR	573	573					568	Complete Remission/Response			1	573	1	573	1	568	1	568
TCGA.22.5485.01	TCGA	LUSC.Primary	FEMALE	58	450K	TCGA-22-5485	LUSC	58	FEMALE	WHITE	Stage IA		Lung Squamous Cell Carcinoma		2001		-21488	Dead	WITH TUMOR	916	916					840	Complete Remission/Response			1	916	1	916	1	840	1	840
TCGA.22.5485.11	TCGA	LUSC.Normal	FEMALE	58	450K	TCGA-22-5485	LUSC	58	FEMALE	WHITE	Stage IA		Lung Squamous Cell Carcinoma		2001		-21488	Dead	WITH TUMOR	916	916					840	Complete Remission/Response			1	916	1	916	1	840	1	840
TCGA.22.5489.01	TCGA	LUSC.Primary	MALE	64	450K	TCGA-22-5489	LUSC	64	MALE	WHITE	Stage IA		Lung Squamous Cell Carcinoma		2003		-23618	Dead	WITH TUMOR	1912	1912					428	Complete Remission/Response			1	1912	1	1912	1	428	1	428
TCGA.22.5489.11	TCGA	LUSC.Normal	MALE	64	450K	TCGA-22-5489	LUSC	64	MALE	WHITE	Stage IA		Lung Squamous Cell Carcinoma		2003		-23618	Dead	WITH TUMOR	1912	1912					428	Complete Remission/Response			1	1912	1	1912	1	428	1	428
TCGA.22.5491.01	TCGA	LUSC.Primary	MALE	74	450K	TCGA-22-5491	LUSC	74	MALE	WHITE	Stage IA		Lung Squamous Cell Carcinoma		2003		-27145	Dead		1713	1713					NA				1	1713	NA	1713	NA	NA	0	1713
TCGA.22.5491.11	TCGA	LUSC.Normal	MALE	74	450K	TCGA-22-5491	LUSC	74	MALE	WHITE	Stage IA		Lung Squamous Cell Carcinoma		2003		-27145	Dead		1713	1713					NA				1	1713	NA	1713	NA	NA	0	1713
TCGA.22.5492.01	TCGA	LUSC.Primary	FEMALE	73	450K	TCGA-22-5492	LUSC	73	FEMALE		Stage IIIA		Lung Squamous Cell Carcinoma		2003		-26838	Dead		506	506					NA				1	506	NA	506	NA	NA	0	506
TCGA.22.5492.11	TCGA	LUSC.Normal	FEMALE	73	450K	TCGA-22-5492	LUSC	73	FEMALE		Stage IIIA		Lung Squamous Cell Carcinoma		2003		-26838	Dead		506	506					NA				1	506	NA	506	NA	NA	0	506
TCGA.22.A5C4.01	TCGA	LUSC.Primary	MALE	70	450K	TCGA-22-A5C4	LUSC	70	MALE	WHITE	Stage IIA		Lung Squamous Cell Carcinoma		2012		-25629	Alive	TUMOR FREE	671	NA					NA	Complete Remission/Response			0	671	0	671	0	671	0	671
TCGA.23.1021.01	TCGA	OV.Primary	FEMALE	45	27K	TCGA-23-1021	OV	45	FEMALE	WHITE		Stage IV	Serous Cystadenocarcinoma	G3	2004		-16484	Dead	WITH TUMOR	1446	1446					NA	Partial Remission/Response			1	1446	1	1446	NA	NA	1	1446	Redacted
TCGA.23.1022.01	TCGA	OV.Primary	FEMALE	67	27K	TCGA-23-1022	OV	67	FEMALE	WHITE		Stage IIIC	Serous Cystadenocarcinoma	G3	2003		-24798	Dead	WITH TUMOR	NA	1511		Recurrence			450	Complete Remission/Response			1	1511	1	1511	1	450	1	450	Redacted
TCGA.23.1023.01	TCGA	OV.Primary	FEMALE	65	27K	TCGA-23-1023	OV	65	FEMALE	WHITE		Stage IIIC	Serous Cystadenocarcinoma	G3	2005		-23826	Alive	WITH TUMOR	1233	NA		Recurrence			490	Complete Remission/Response			0	1233	0	1233	1	490	1	490
TCGA.23.1024.01	TCGA	OV.Primary	FEMALE	52	27K	TCGA-23-1024	OV	52	FEMALE	WHITE		Stage IV	Serous Cystadenocarcinoma	G3	2007		-19052	Alive	TUMOR FREE	468	NA					NA	Complete Remission/Response			0	468	0	468	NA	NA	0	468	Redacted
TCGA.23.1026.01	TCGA	OV.Primary	FEMALE	45	27K	TCGA-23-1026	OV	45	FEMALE	WHITE		Stage IIIC	Serous Cystadenocarcinoma	G3	2004		-16442	Alive	WITH TUMOR	816	NA		Recurrence			797	Complete Remission/Response			0	816	0	816	1	797	1	797	Redacted
TCGA.23.1027.01	TCGA	OV.Primary	FEMALE	48	27K	TCGA-23-1027	OV	48	FEMALE	WHITE		Stage IIIC	Serous Cystadenocarcinoma	G3	2005		-17588	Dead		966	976		Recurrence			114	Progressive Disease			1	976	NA	976	NA	NA	1	114	Redacted
TCGA.23.1028.01	TCGA	OV.Primary	FEMALE	43	27K	TCGA-23-1028	OV	43	FEMALE	WHITE		Stage IIIC	Serous Cystadenocarcinoma	G3	2004		-16018	Alive	WITH TUMOR	1503	NA		Recurrence			133	Complete Remission/Response			0	1503	0	1503	1	133	1	133	Redacted
TCGA.23.1029.01	TCGA	OV.Primary	FEMALE	46	27K	TCGA-23-1029	OV	46	FEMALE	WHITE		Stage IIIC	Serous Cystadenocarcinoma	G3	2007		-16889	Alive	TUMOR FREE	268	NA					NA	Complete Remission/Response			0	268	0	268	0	268	0	268
TCGA.23.1030.01	TCGA	OV.Primary	FEMALE	64	27K	TCGA-23-1030	OV	64	FEMALE	WHITE		Stage IIIC	Serous Cystadenocarcinoma	G3	2006		-23416	Alive	TUMOR FREE	886	NA		Recurrence			544	Complete Remission/Response			0	886	0	886	1	544	1	544	Redacted
TCGA.23.1031.01	TCGA	OV.Primary	FEMALE	60	27K	TCGA-23-1031	OV	60	FEMALE	WHITE		Stage IV	Serous Cystadenocarcinoma	G3	2003		-22225	Dead	WITH TUMOR	575	575					NA	Partial Remission/Response			1	575	1	575	NA	NA	1	575	Redacted
TCGA.23.1032.01	TCGA	OV.Primary	FEMALE	73	27K	TCGA-23-1032	OV	73	FEMALE	BLACK OR AFRICAN AMERICAN		Stage IV	Serous Cystadenocarcinoma	G3	2002		-26715	Dead	WITH TUMOR	68	84					NA				1	84	1	84	NA	NA	1	84	Redacted
TCGA.23.1107.01	TCGA	OV.Primary	FEMALE	59	27K	TCGA-23-1107	OV	59	FEMALE	WHITE		Stage IV	Serous Cystadenocarcinoma	G3	1999		-21561	Dead	WITH TUMOR	9	9					NA				1	9	1	9	NA	NA	1	9	Redacted
TCGA.23.1109.01	TCGA	OV.Primary	FEMALE	62	27K	TCGA-23-1109	OV	62	FEMALE	WHITE		Stage IIIC	Serous Cystadenocarcinoma	G3	1999		-23002	Dead	WITH TUMOR	1562	1562		Recurrence			987	Partial Remission/Response			1	1562	1	1562	NA	NA	1	987	Redacted
TCGA.23.1110.01	TCGA	OV.Primary	FEMALE	42	27K	TCGA-23-1110	OV	42	FEMALE	WHITE		Stage IIIC	Serous Cystadenocarcinoma	G3	2003		-15383	Alive	TUMOR FREE	1658	NA		Recurrence			326	Complete Remission/Response			0	1658	0	1658	1	326	1	326	Redacted
TCGA.23.1111.01	TCGA	OV.Primary	FEMALE	63	27K	TCGA-23-1111	OV	63	FEMALE	WHITE		Stage IIIC	Serous Cystadenocarcinoma	G3	2008		-23171	Alive		98	NA					NA				0	98	0	98	NA	NA	0	98
TCGA.23.1113.01	TCGA	OV.Primary	FEMALE	48	27K	TCGA-23-1113	OV	48	FEMALE	WHITE		Stage IV	Serous Cystadenocarcinoma	G3	2002		-17791	Dead	WITH TUMOR	NA	949					NA	Partial Remission/Response			1	949	1	949	NA	NA	1	949	Redacted
TCGA.23.1114.01	TCGA	OV.Primary	FEMALE	55	27K	TCGA-23-1114	OV	55	FEMALE	WHITE		Stage IIIC	Serous Cystadenocarcinoma	G3	2000		-20409	Dead	WITH TUMOR	2089	2089		Recurrence			634	Complete Remission/Response			1	2089	1	2089	1	634	1	634
TCGA.23.1116.01	TCGA	OV.Primary	FEMALE	83	27K	TCGA-23-1116	OV	83	FEMALE	WHITE		Stage IIIC	Serous Cystadenocarcinoma	G3	2008		-30464	Dead	WITH TUMOR	NA	592		Recurrence			286	Complete Remission/Response			1	592	1	592	1	286	1	286	Redacted
TCGA.23.1117.01	TCGA	OV.Primary	FEMALE	42	27K	TCGA-23-1117	OV	42	FEMALE	WHITE		Stage IIIC	Serous Cystadenocarcinoma	G3	1998		-15690	Dead	WITH TUMOR	NA	1013		Recurrence			418	Complete Remission/Response			1	1013	1	1013	1	418	1	418	Redacted
TCGA.23.1118.01	TCGA	OV.Primary	FEMALE	45	27K	TCGA-23-1118	OV	45	FEMALE	WHITE		Stage IIIC	Serous Cystadenocarcinoma	G3	2001		-16471	Alive	TUMOR FREE	2616	NA					NA	Complete Remission/Response			0	2616	0	2616	0	2616	0	2616	Redacted
TCGA.23.1119.01	TCGA	OV.Primary	FEMALE	64	27K	TCGA-23-1119	OV	64	FEMALE	WHITE		Stage IIIC	Serous Cystadenocarcinoma	G3	1997		-23686	Alive	TUMOR FREE	3953	NA		Recurrence			3378	Complete Remission/Response			0	3953	0	3953	1	3378	1	3378	Redacted
TCGA.23.1120.01	TCGA	OV.Primary	FEMALE	60	27K	TCGA-23-1120	OV	60	FEMALE	WHITE		Stage IIIC	Serous Cystadenocarcinoma	G3	2008		-22148	Alive		130	NA					NA	Complete Remission/Response			0	130	0	130	0	130	0	130	Redacted
TCGA.23.1121.01	TCGA	OV.Primary	FEMALE	51	27K	TCGA-23-1121	OV	51	FEMALE			Stage IIIC	Serous Cystadenocarcinoma	G3	2008		-18983	Alive		194	NA					NA				0	194	0	194	NA	NA	0	194	Redacted
TCGA.23.1122.01	TCGA	OV.Primary	FEMALE	53	27K	TCGA-23-1122	OV	53	FEMALE	WHITE		Stage IIIC	Serous Cystadenocarcinoma	G3	1998		-19537	Dead	WITH TUMOR	NA	1189		Recurrence			447	Complete Remission/Response			1	1189	1	1189	1	447	1	447	Redacted
TCGA.23.1123.01	TCGA	OV.Primary	FEMALE	59	27K	TCGA-23-1123	OV	59	FEMALE	WHITE		Stage IIIC	Serous Cystadenocarcinoma	G3	1998		-21552	Dead	WITH TUMOR	NA	1018					NA	Progressive Disease			1	1018	1	1018	NA	NA	1	1018	Redacted
TCGA.23.1124.01	TCGA	OV.Primary	FEMALE	62	27K	TCGA-23-1124	OV	62	FEMALE	WHITE		Stage IIIC	Serous Cystadenocarcinoma	G3	1999		-23005	Dead	WITH TUMOR	NA	1768		Recurrence			641	Complete Remission/Response			1	1768	1	1768	1	641	1	641	Redacted
TCGA.23.1809.01	TCGA	OV.Primary	FEMALE	63	27K	TCGA-23-1809	OV	63	FEMALE	WHITE		Stage IIC	Serous Cystadenocarcinoma	G3	2009		-23111	Alive		16	NA					NA				0	16	0	16	NA	NA	0	16
TCGA.23.2072.01	TCGA	OV.Primary	FEMALE	58	27K	TCGA-23-2072	OV	58	FEMALE	WHITE		Stage IV	Serous Cystadenocarcinoma	G3	2000		-21523	Dead	WITH TUMOR	NA	759		Recurrence			476	Complete Remission/Response			1	759	1	759	NA	NA	1	476
TCGA.23.2077.01	TCGA	OV.Primary	FEMALE	45	27K	TCGA-23-2077	OV	45	FEMALE	WHITE		Stage IIIC	Serous Cystadenocarcinoma	G3	1999		-16552	Alive	TUMOR FREE	3525	NA		Recurrence			1232	Complete Remission/Response			0	3525	0	3525	1	1232	1	1232
TCGA.23.2078.01	TCGA	OV.Primary	FEMALE	66	27K	TCGA-23-2078	OV	66	FEMALE	WHITE		Stage IIIC	Serous Cystadenocarcinoma	G3	2001		-24223	Alive	TUMOR FREE	2661	NA					NA	Complete Remission/Response			0	2661	0	2661	0	2661	0	2661
TCGA.23.2079.01	TCGA	OV.Primary	FEMALE	46	27K	TCGA-23-2079	OV	46	FEMALE	WHITE		Stage IIIC	Serous Cystadenocarcinoma	G3	2001		-17122	Alive	TUMOR FREE	2788	NA		Recurrence			283	Complete Remission/Response			0	2788	0	2788	1	283	1	283
TCGA.23.2081.01	TCGA	OV.Primary	FEMALE	49	27K	TCGA-23-2081	OV	49	FEMALE	WHITE		Stage IV	Serous Cystadenocarcinoma	G3	2000		-18162	Dead	WITH TUMOR	NA	2342					NA	Progressive Disease			1	2342	1	2342	NA	NA	1	2342
TCGA.23.2084.01	TCGA	OV.Primary	FEMALE	45	27K	TCGA-23-2084	OV	45	FEMALE	WHITE		Stage IV	Serous Cystadenocarcinoma	G3	2000		-16493	Dead	WITH TUMOR	NA	1516		Recurrence			619	Complete Remission/Response			1	1516	1	1516	NA	NA	1	619
TCGA.23.2641.01	TCGA	OV.Primary	FEMALE	85	27K	TCGA-23-2641	OV	85	FEMALE	WHITE		Stage IIIC	Serous Cystadenocarcinoma	G3	2009		-31232	Alive		84	NA					NA				0	84	0	84	NA	NA	0	84
TCGA.23.2643.01	TCGA	OV.Primary	FEMALE	74	27K	TCGA-23-2643	OV	74	FEMALE	WHITE		Stage IIIC	Serous Cystadenocarcinoma	G3	2009		-27093	Alive	TUMOR FREE	143	NA					NA	Complete Remission/Response			0	143	0	143	0	143	0	143
TCGA.23.2645.01	TCGA	OV.Primary	FEMALE	54	27K	TCGA-23-2645	OV	54	FEMALE	ASIAN		Stage IIIC	Serous Cystadenocarcinoma	G3	2009		-19758	Alive		137	NA					NA				0	137	0	137	NA	NA	0	137
TCGA.23.2647.01	TCGA	OV.Primary	FEMALE	49	27K	TCGA-23-2647	OV	49	FEMALE	ASIAN		Stage IIIC	Serous Cystadenocarcinoma	G3	2009		-18205	Alive		135	NA					NA				0	135	0	135	NA	NA	0	135
TCGA.23.2649.01	TCGA	OV.Primary	FEMALE	60	27K	TCGA-23-2649	OV	60	FEMALE	WHITE		Stage IIIC	Serous Cystadenocarcinoma	G3	2009		-22210	Alive		116	NA					NA				0	116	0	116	NA	NA	0	116
TCGA.24.0966.01	TCGA	OV.Primary	FEMALE	78	27K	TCGA-24-0966	OV	78	FEMALE	BLACK OR AFRICAN AMERICAN		Stage IIIC	Serous Cystadenocarcinoma	G3	2008		-28529	Alive	WITH TUMOR	232	NA					NA	Stable Disease			0	232	0	232	NA	NA	0	232
TCGA.24.0968.01	TCGA	OV.Primary	FEMALE	59	27K	TCGA-24-0968	OV	59	FEMALE	WHITE		Stage IIIC	Serous Cystadenocarcinoma	G3	2005		-21664	Dead	WITH TUMOR	598	NA					NA	Partial Remission/Response			1	NA	1	NA	NA	NA	1	NA	Redacted
TCGA.24.0970.01	TCGA	OV.Primary	FEMALE	63	27K	TCGA-24-0970	OV	63	FEMALE	WHITE		Stage IIIC	Serous Cystadenocarcinoma	G3	2005		-23276	Dead	WITH TUMOR	354	354		Recurrence			280	Partial Remission/Response			1	354	1	354	NA	NA	1	280	Redacted
TCGA.24.0975.01	TCGA	OV.Primary	FEMALE	58	27K	TCGA-24-0975	OV	58	FEMALE	WHITE		Stage IIIC	Serous Cystadenocarcinoma	G3	2004		-21417	Dead	WITH TUMOR	663	663					NA	Partial Remission/Response			1	663	1	663	NA	NA	1	663	Redacted
TCGA.24.0979.01	TCGA	OV.Primary	FEMALE	53	27K	TCGA-24-0979	OV	53	FEMALE	WHITE		Stage IV	Serous Cystadenocarcinoma	G3	2003		-19595	Dead	WITH TUMOR	1264	1264		Recurrence			428	Complete Remission/Response			1	1264	1	1264	NA	NA	1	428	Redacted
TCGA.24.0980.01	TCGA	OV.Primary	FEMALE	53	27K	TCGA-24-0980	OV	53	FEMALE	WHITE		Stage IIIC	Serous Cystadenocarcinoma	G3	2003		-19579	Dead	WITH TUMOR	233	233		Recurrence			145	Progressive Disease			1	233	1	233	NA	NA	1	145
TCGA.24.0982.01	TCGA	OV.Primary	FEMALE	77	27K	TCGA-24-0982	OV	77	FEMALE	WHITE		Stage IIIC	Serous Cystadenocarcinoma	G3	2003		-28201	Dead	WITH TUMOR	679	679		Recurrence			153	Complete Remission/Response			1	679	1	679	1	153	1	153
TCGA.24.1103.01	TCGA	OV.Primary	FEMALE	50	27K	TCGA-24-1103	OV	50	FEMALE	BLACK OR AFRICAN AMERICAN		Stage IIIC	Serous Cystadenocarcinoma	G3	2001		-18583	Dead	WITH TUMOR	1646	1646		Recurrence			678	Complete Remission/Response			1	1646	1	1646	1	678	1	678	Redacted
TCGA.24.1104.01	TCGA	OV.Primary	FEMALE	56	27K	TCGA-24-1104	OV	56	FEMALE	WHITE		Stage IV	Serous Cystadenocarcinoma	G3	2001		-20527	Dead	WITH TUMOR	1933	1933		Recurrence			959	Complete Remission/Response			1	1933	1	1933	NA	NA	1	959	Redacted
TCGA.24.1105.01	TCGA	OV.Primary	FEMALE	36	27K	TCGA-24-1105	OV	36	FEMALE	WHITE		Stage IIIC	Serous Cystadenocarcinoma	G3	2001		-13187	Dead	WITH TUMOR	1442	1442		Recurrence			470	Complete Remission/Response			1	1442	1	1442	1	470	1	470	Redacted
TCGA.24.1413.01	TCGA	OV.Primary	FEMALE	51	27K	TCGA-24-1413	OV	51	FEMALE	WHITE		Stage IIIC	Serous Cystadenocarcinoma	G3	2008		-18846	Alive	TUMOR FREE	192	NA					NA	Complete Remission/Response			0	192	0	192	0	192	0	192
TCGA.24.1416.01	TCGA	OV.Primary	FEMALE	34	27K	TCGA-24-1416	OV	34	FEMALE	WHITE		Stage IV	Serous Cystadenocarcinoma	G3	2008		-12772	Alive	TUMOR FREE	194	NA					NA	Complete Remission/Response			0	194	0	194	NA	NA	0	194
TCGA.24.1417.01	TCGA	OV.Primary	FEMALE	54	27K	TCGA-24-1417	OV	54	FEMALE	WHITE		Stage IV	Serous Cystadenocarcinoma	G3	2008		-19775	Alive	TUMOR FREE	238	NA					NA	Complete Remission/Response			0	238	0	238	NA	NA	0	238
TCGA.24.1418.01	TCGA	OV.Primary	FEMALE	68	27K	TCGA-24-1418	OV	68	FEMALE	WHITE		Stage IIIC	Serous Cystadenocarcinoma	G3	2008		-24842	Alive	TUMOR FREE	243	NA					NA	Complete Remission/Response			0	243	0	243	0	243	0	243
TCGA.24.1419.01	TCGA	OV.Primary	FEMALE	62	27K	TCGA-24-1419	OV	62	FEMALE	WHITE		Stage IIIC	Serous Cystadenocarcinoma	G3	2008		-22659	Alive	TUMOR FREE	239	NA					NA	Complete Remission/Response			0	239	0	239	0	239	0	239
TCGA.24.1422.01	TCGA	OV.Primary	FEMALE	82	27K	TCGA-24-1422	OV	82	FEMALE	BLACK OR AFRICAN AMERICAN		Stage IIIC	Serous Cystadenocarcinoma	G3	2008		-30234	Dead		23	23					NA				1	23	NA	23	NA	NA	0	23
TCGA.24.1423.01	TCGA	OV.Primary	FEMALE	61	27K	TCGA-24-1423	OV	61	FEMALE	WHITE		Stage IIIC	Serous Cystadenocarcinoma	G3	2008		-22281	Alive	TUMOR FREE	190	NA					NA	Complete Remission/Response			0	190	0	190	0	190	0	190
TCGA.24.1424.01	TCGA	OV.Primary	FEMALE	67	27K	TCGA-24-1424	OV	67	FEMALE	WHITE		Stage IIIC	Serous Cystadenocarcinoma	G3	2008		-24545	Alive	TUMOR FREE	183	NA					NA	Complete Remission/Response			0	183	0	183	0	183	0	183
TCGA.24.1425.01	TCGA	OV.Primary	FEMALE	45	27K	TCGA-24-1425	OV	45	FEMALE	WHITE		Stage IIIC	Serous Cystadenocarcinoma	G3	2008		-16764	Alive	TUMOR FREE	181	NA					NA	Complete Remission/Response			0	181	0	181	0	181	0	181
TCGA.24.1426.01	TCGA	OV.Primary	FEMALE	43	27K	TCGA-24-1426	OV	43	FEMALE	WHITE		Stage IIIC	Serous Cystadenocarcinoma	G3	2008		-15949	Alive	TUMOR FREE	163	NA					NA	Complete Remission/Response			0	163	0	163	0	163	0	163
TCGA.24.1427.01	TCGA	OV.Primary	FEMALE	58	27K	TCGA-24-1427	OV	58	FEMALE			Stage IIIC	Serous Cystadenocarcinoma	G3	2008		-21423	Alive	WITH TUMOR	147	NA					NA	Partial Remission/Response			0	147	0	147	NA	NA	0	147
TCGA.24.1428.01	TCGA	OV.Primary	FEMALE	50	27K	TCGA-24-1428	OV	50	FEMALE	WHITE		Stage IIIC	Serous Cystadenocarcinoma	G3	2008		-18306	Alive	WITH TUMOR	529	NA		Recurrence			448	Complete Remission/Response			0	529	0	529	1	448	1	448
TCGA.24.1430.01	TCGA	OV.Primary	FEMALE	68	27K	TCGA-24-1430	OV	68	FEMALE	WHITE		Stage IIIC	Serous Cystadenocarcinoma	G3	2000		-24939	Dead	WITH TUMOR	863	863		Recurrence			449	Complete Remission/Response			1	863	1	863	1	449	1	449
TCGA.24.1431.01	TCGA	OV.Primary	FEMALE	67	27K	TCGA-24-1431	OV	67	FEMALE	WHITE		Stage IIIC	Serous Cystadenocarcinoma	G3	1999		-24758	Dead	WITH TUMOR	583	567		Recurrence			199				1	567	1	567	NA	NA	1	199
TCGA.24.1434.01	TCGA	OV.Primary	FEMALE	59	27K	TCGA-24-1434	OV	59	FEMALE	WHITE		Stage IIIC	Serous Cystadenocarcinoma	G3	1999		-21810	Dead	WITH TUMOR	568	568		Recurrence			337	Partial Remission/Response			1	568	1	568	NA	NA	1	337
TCGA.24.1435.01	TCGA	OV.Primary	FEMALE	57	27K	TCGA-24-1435	OV	57	FEMALE	WHITE		Stage IIIC	Serous Cystadenocarcinoma	G3	1999		-21107	Dead	WITH TUMOR	1324	1324		Recurrence			505	Complete Remission/Response			1	1324	1	1324	1	505	1	505
TCGA.24.1436.01	TCGA	OV.Primary	FEMALE	57	27K	TCGA-24-1436	OV	57	FEMALE	WHITE		Stage IIIC	Serous Cystadenocarcinoma	G3	1999		-20881	Dead	WITH TUMOR	260	260					NA	Partial Remission/Response			1	260	1	260	NA	NA	1	260
TCGA.24.1463.01	TCGA	OV.Primary	FEMALE	70	27K	TCGA-24-1463	OV	70	FEMALE	WHITE		Stage IIIC	Serous Cystadenocarcinoma	G3	2000		-25734	Dead	WITH TUMOR	2218	2218		Recurrence			971	Complete Remission/Response			1	2218	1	2218	1	971	1	971
TCGA.24.1464.01	TCGA	OV.Primary	FEMALE	70	27K	TCGA-24-1464	OV	70	FEMALE	WHITE		Stage IIIC	Serous Cystadenocarcinoma	G3	1998		-25874	Dead	WITH TUMOR	379	379		Recurrence			323				1	379	1	379	NA	NA	1	323
TCGA.24.1466.01	TCGA	OV.Primary	FEMALE	74	27K	TCGA-24-1466	OV	74	FEMALE	WHITE		Stage IIIC	Serous Cystadenocarcinoma	G3	1998		-27307	Dead	WITH TUMOR	1373	1373		Recurrence			491	Complete Remission/Response			1	1373	1	1373	1	491	1	491
TCGA.24.1467.01	TCGA	OV.Primary	FEMALE	51	27K	TCGA-24-1467	OV	51	FEMALE	WHITE		Stage IIIC	Serous Cystadenocarcinoma	G3	1998		-18652	Dead	WITH TUMOR	3224	3224		Recurrence			1253	Complete Remission/Response			1	3224	1	3224	1	1253	1	1253
TCGA.24.1469.01	TCGA	OV.Primary	FEMALE	71	27K	TCGA-24-1469	OV	71	FEMALE	WHITE		Stage IIIC	Serous Cystadenocarcinoma	G3	2008		-25937	Alive	TUMOR FREE	277	NA					NA	Complete Remission/Response			0	277	0	277	0	277	0	277
TCGA.24.1470.01	TCGA	OV.Primary	FEMALE	54	27K	TCGA-24-1470	OV	54	FEMALE	WHITE		Stage IIIB	Serous Cystadenocarcinoma	G3	2009		-20007	Alive	TUMOR FREE	105	NA					NA	Complete Remission/Response			0	105	0	105	0	105	0	105
TCGA.24.1471.01	TCGA	OV.Primary	FEMALE	60	27K	TCGA-24-1471	OV	60	FEMALE	WHITE		Stage IIIC	Serous Cystadenocarcinoma	G3	2009		-22081	Alive		36	NA					NA				0	36	0	36	NA	NA	0	36
TCGA.24.1474.01	TCGA	OV.Primary	FEMALE	57	27K	TCGA-24-1474	OV	57	FEMALE	BLACK OR AFRICAN AMERICAN		Stage IIIC	Serous Cystadenocarcinoma	G3	2000		-20902	Dead	WITH TUMOR	676	676		Recurrence			332	Partial Remission/Response			1	676	1	676	NA	NA	1	332
TCGA.24.1544.01	TCGA	OV.Primary	FEMALE	71	27K	TCGA-24-1544	OV	71	FEMALE	BLACK OR AFRICAN AMERICAN		Stage IIIC	Serous Cystadenocarcinoma	G3	2000		-26141	Dead	WITH TUMOR	820	820		Progression of Disease			643	Partial Remission/Response			1	820	1	820	NA	NA	1	643
TCGA.24.1545.01	TCGA	OV.Primary	FEMALE	69	27K	TCGA-24-1545	OV	69	FEMALE	WHITE		Stage IIIC	Serous Cystadenocarcinoma	G3	1997		-25460	Dead	WITH TUMOR	1746	1746		Recurrence			861	Complete Remission/Response			1	1746	1	1746	1	861	1	861
TCGA.24.1546.01	TCGA	OV.Primary	FEMALE	46	27K	TCGA-24-1546	OV	46	FEMALE	WHITE		Stage IIIC	Serous Cystadenocarcinoma	G3	1997		-17130	Dead		1955	1955					NA				1	1955	NA	1955	NA	NA	0	1955
TCGA.24.1548.01	TCGA	OV.Primary	FEMALE	57	27K	TCGA-24-1548	OV	57	FEMALE	WHITE		Stage IIIC	Serous Cystadenocarcinoma	G3	1997		-20945	Dead	WITH TUMOR	493	493		Recurrence			207	Complete Remission/Response			1	493	1	493	1	207	1	207
TCGA.24.1549.01	TCGA	OV.Primary	FEMALE	58	27K	TCGA-24-1549	OV	58	FEMALE	WHITE		Stage IIIB	Serous Cystadenocarcinoma	G3	1997		-21432	Dead	WITH TUMOR	1721	1721		Recurrence			1042	Complete Remission/Response			1	1721	1	1721	1	1042	1	1042
TCGA.24.1550.01	TCGA	OV.Primary	FEMALE	49	27K	TCGA-24-1550	OV	49	FEMALE	WHITE		Stage IIIC	Serous Cystadenocarcinoma	G3	1997		-18049	Dead	WITH TUMOR	1249	1249		Recurrence			892	Complete Remission/Response			1	1249	1	1249	1	892	1	892
TCGA.24.1551.01	TCGA	OV.Primary	FEMALE	53	27K	TCGA-24-1551	OV	53	FEMALE	WHITE		Stage IIIC	Serous Cystadenocarcinoma	G3	1997		-19661	Dead	WITH TUMOR	1579	1579		Recurrence			764	Complete Remission/Response			1	1579	1	1579	1	764	1	764
TCGA.24.1552.01	TCGA	OV.Primary	FEMALE	77	27K	TCGA-24-1552	OV	77	FEMALE	WHITE		Stage IIIC	Serous Cystadenocarcinoma	G3	1997		-28129	Dead	WITH TUMOR	1259	1259		Recurrence			403	Complete Remission/Response			1	1259	1	1259	1	403	1	403
TCGA.24.1553.01	TCGA	OV.Primary	FEMALE	53	27K	TCGA-24-1553	OV	53	FEMALE	WHITE		Stage IIIB	Serous Cystadenocarcinoma	G3	1997		-19393	Dead	WITH TUMOR	1767	1767		Recurrence			553	Complete Remission/Response			1	1767	1	1767	1	553	1	553
TCGA.24.1555.01	TCGA	OV.Primary	FEMALE	50	27K	TCGA-24-1555	OV	50	FEMALE	WHITE		Stage IIIC	Serous Cystadenocarcinoma	G3	1997		-18404	Dead	WITH TUMOR	2692	2692		Recurrence			1577	Complete Remission/Response			1	2692	1	2692	1	1577	1	1577
TCGA.24.1556.01	TCGA	OV.Primary	FEMALE	50	27K	TCGA-24-1556	OV	50	FEMALE	WHITE		Stage IIB	Serous Cystadenocarcinoma	G3	2000		-18517	Dead	WITH TUMOR	2148	2148		Recurrence			539	Complete Remission/Response			1	2148	1	2148	1	539	1	539
TCGA.24.1557.01	TCGA	OV.Primary	FEMALE	49	27K	TCGA-24-1557	OV	49	FEMALE	WHITE		Stage IIIC	Serous Cystadenocarcinoma	G3	2000		-17943	Dead	WITH TUMOR	1213	1213		Progression of Disease			447	Partial Remission/Response			1	1213	1	1213	NA	NA	1	447
TCGA.24.1558.01	TCGA	OV.Primary	FEMALE	73	27K	TCGA-24-1558	OV	73	FEMALE	WHITE		Stage IIIC	Serous Cystadenocarcinoma	G3	2000		-27004	Dead	WITH TUMOR	594	594		Recurrence			273	Partial Remission/Response			1	594	1	594	NA	NA	1	273
TCGA.24.1560.01	TCGA	OV.Primary	FEMALE	51	27K	TCGA-24-1560	OV	51	FEMALE	WHITE		Stage IIIC	Serous Cystadenocarcinoma	G4	1999		-18671	Dead	WITH TUMOR	1341	1341		Recurrence			143	Complete Remission/Response			1	1341	1	1341	1	143	1	143
TCGA.24.1562.01	TCGA	OV.Primary	FEMALE	67	27K	TCGA-24-1562	OV	67	FEMALE	WHITE		Stage IIIC	Serous Cystadenocarcinoma	G3	1999		-24747	Dead	WITH TUMOR	1384	1384		Recurrence			229	Complete Remission/Response			1	1384	1	1384	1	229	1	229
TCGA.24.1563.01	TCGA	OV.Primary	FEMALE	66	27K	TCGA-24-1563	OV	66	FEMALE	BLACK OR AFRICAN AMERICAN		Stage IIIC	Serous Cystadenocarcinoma	G3	1999		-24274	Dead	WITH TUMOR	1451	1451		Recurrence			396	Complete Remission/Response			1	1451	1	1451	1	396	1	396
TCGA.24.1564.01	TCGA	OV.Primary	FEMALE	67	27K	TCGA-24-1564	OV	67	FEMALE	WHITE		Stage IIIC	Serous Cystadenocarcinoma	G3	1997		-24668	Dead	WITH TUMOR	787	787		Recurrence			221	Complete Remission/Response			1	787	1	787	1	221	1	221
TCGA.24.1565.01	TCGA	OV.Primary	FEMALE	74	27K	TCGA-24-1565	OV	74	FEMALE	WHITE		Stage IIIC	Serous Cystadenocarcinoma	G3	1997		-27048	Dead	WITH TUMOR	312	312		Recurrence			145	Partial Remission/Response			1	312	1	312	NA	NA	1	145
TCGA.24.1567.01	TCGA	OV.Primary	FEMALE	54	27K	TCGA-24-1567	OV	54	FEMALE	WHITE		Stage IIIB	Serous Cystadenocarcinoma	G3	1999		-19843	Dead	WITH TUMOR	524	524		Recurrence			319				1	524	1	524	NA	NA	1	319
TCGA.24.1603.01	TCGA	OV.Primary	FEMALE	53	27K	TCGA-24-1603	OV	53	FEMALE	WHITE		Stage IIIB	Serous Cystadenocarcinoma	G3	1996		-19681	Dead	WITH TUMOR	2742	2742		Recurrence			992	Complete Remission/Response			1	2742	1	2742	1	992	1	992
TCGA.24.1604.01	TCGA	OV.Primary	FEMALE	66	27K	TCGA-24-1604	OV	66	FEMALE	WHITE		Stage IIIC	Serous Cystadenocarcinoma	G3	1996		-24471	Dead	WITH TUMOR	2688	2688					NA	Complete Remission/Response			1	2688	1	2688	NA	NA	1	2688
TCGA.24.1614.01	TCGA	OV.Primary	FEMALE	57	27K	TCGA-24-1614	OV	57	FEMALE	WHITE		Stage IIIC	Serous Cystadenocarcinoma	G3	2001		-20993	Dead	WITH TUMOR	1470	1470		Recurrence			644	Complete Remission/Response			1	1470	1	1470	1	644	1	644
TCGA.24.1616.01	TCGA	OV.Primary	FEMALE	56	27K	TCGA-24-1616	OV	56	FEMALE	WHITE		Stage IIIC	Serous Cystadenocarcinoma	G3	2001		-20785	Dead	WITH TUMOR	1163	1163		Recurrence			405	Complete Remission/Response			1	1163	1	1163	1	405	1	405
TCGA.24.1842.01	TCGA	OV.Primary	FEMALE	49	27K	TCGA-24-1842	OV	49	FEMALE	WHITE		Stage IIIC	Serous Cystadenocarcinoma	G3	2009		-18227	Alive	TUMOR FREE	253	NA					NA	Complete Remission/Response			0	253	0	253	0	253	0	253
TCGA.24.1843.01	TCGA	OV.Primary	FEMALE	66	27K	TCGA-24-1843	OV	66	FEMALE	WHITE		Stage IIIC	Serous Cystadenocarcinoma	G3	2009		-24469	Alive		106	NA					NA	Complete Remission/Response			0	106	0	106	0	106	0	106
TCGA.24.1844.01	TCGA	OV.Primary	FEMALE	64	27K	TCGA-24-1844	OV	64	FEMALE	WHITE		Stage IIIC	Serous Cystadenocarcinoma	G3	2009		-23542	Alive		113	NA					NA				0	113	0	113	NA	NA	0	113
TCGA.24.1845.01	TCGA	OV.Primary	FEMALE	42	27K	TCGA-24-1845	OV	42	FEMALE	WHITE		Stage IIIC	Serous Cystadenocarcinoma	G3	2009		-15599	Alive		116	NA					NA				0	116	0	116	NA	NA	0	116
TCGA.24.1846.01	TCGA	OV.Primary	FEMALE	45	27K	TCGA-24-1846	OV	45	FEMALE			Stage IIIC	Serous Cystadenocarcinoma	G3	2009		-16534	Alive		133	NA					NA				0	133	0	133	NA	NA	0	133
TCGA.24.1847.01	TCGA	OV.Primary	FEMALE	45	27K	TCGA-24-1847	OV	45	FEMALE	WHITE		Stage IV	Serous Cystadenocarcinoma	G3	2009		-16529	Alive	TUMOR FREE	343	NA					NA	Complete Remission/Response			0	343	0	343	NA	NA	0	343
TCGA.24.1849.01	TCGA	OV.Primary	FEMALE	80	27K	TCGA-24-1849	OV	80	FEMALE	WHITE		Stage IIIC	Serous Cystadenocarcinoma	G3	2009		-29555	Alive	TUMOR FREE	176	NA					NA	Complete Remission/Response			0	176	0	176	0	176	0	176
TCGA.24.1850.01	TCGA	OV.Primary	FEMALE	72	27K	TCGA-24-1850	OV	72	FEMALE	WHITE		Stage IIIC	Serous Cystadenocarcinoma	G3	2009		-26369	Alive	TUMOR FREE	168	NA					NA	Complete Remission/Response			0	168	0	168	0	168	0	168
TCGA.24.1852.01	TCGA	OV.Primary	FEMALE	55	27K	TCGA-24-1852	OV	55	FEMALE	WHITE		Stage IIIC	Serous Cystadenocarcinoma	G3	1997		-20390	Dead	WITH TUMOR	2201	2201		Recurrence			1009	Complete Remission/Response			1	2201	1	2201	1	1009	1	1009
TCGA.24.1920.01	TCGA	OV.Primary	FEMALE	74	27K	TCGA-24-1920	OV	74	FEMALE	WHITE		Stage IIIC	Serous Cystadenocarcinoma	G3	2009		-27042	Alive	TUMOR FREE	298	NA					NA	Complete Remission/Response			0	298	0	298	0	298	0	298
TCGA.24.1923.01	TCGA	OV.Primary	FEMALE	51	27K	TCGA-24-1923	OV	51	FEMALE	WHITE		Stage IIIC	Serous Cystadenocarcinoma	G3	2001		-18628	Dead	WITH TUMOR	690	690		Recurrence			343	Complete Remission/Response			1	690	1	690	1	343	1	343
TCGA.24.1924.01	TCGA	OV.Primary	FEMALE	65	27K	TCGA-24-1924	OV	65	FEMALE	WHITE		Stage IIIC	Serous Cystadenocarcinoma	G3	2001		-23801	Dead	WITH TUMOR	919	919		Recurrence			320	Complete Remission/Response			1	919	1	919	1	320	1	320
TCGA.24.1927.01	TCGA	OV.Primary	FEMALE	59	27K	TCGA-24-1927	OV	59	FEMALE	WHITE		Stage IIIC	Serous Cystadenocarcinoma	G3	1999		-21719	Dead	WITH TUMOR	500	500		Recurrence			290	Complete Remission/Response			1	500	1	500	1	290	1	290
TCGA.24.1928.01	TCGA	OV.Primary	FEMALE	77	27K	TCGA-24-1928	OV	77	FEMALE	WHITE		Stage IIIC	Serous Cystadenocarcinoma	G3	1998		-28126	Dead	WITH TUMOR	336	336		Recurrence			70	Progressive Disease			1	336	1	336	NA	NA	1	70
TCGA.24.1930.01	TCGA	OV.Primary	FEMALE	53	27K	TCGA-24-1930	OV	53	FEMALE	WHITE		Stage IIIC	Serous Cystadenocarcinoma	G3	1998		-19387	Dead	WITH TUMOR	2467	2467		Recurrence			544	Complete Remission/Response			1	2467	1	2467	1	544	1	544
TCGA.24.2019.01	TCGA	OV.Primary	FEMALE	46	27K	TCGA-24-2019	OV	46	FEMALE	WHITE		Stage IIIC	Serous Cystadenocarcinoma	G3	2009		-17009	Alive		148	NA					NA				0	148	0	148	NA	NA	0	148
TCGA.24.2020.01	TCGA	OV.Primary	FEMALE	67	27K	TCGA-24-2020	OV	67	FEMALE	WHITE		Stage IIIC	Serous Cystadenocarcinoma	G3	1994		-24682	Dead	WITH TUMOR	4624	4624		Recurrence			723	Complete Remission/Response			1	4624	1	4624	1	723	1	723
TCGA.24.2023.01	TCGA	OV.Primary	FEMALE	54	27K	TCGA-24-2023	OV	54	FEMALE	WHITE		Stage IIIA	Serous Cystadenocarcinoma	G3	1994		-19901	Dead	WITH TUMOR	1364	1364		Recurrence			1069	Complete Remission/Response			1	1364	1	1364	1	1069	1	1069
TCGA.24.2024.01	TCGA	OV.Primary	FEMALE	72	27K	TCGA-24-2024	OV	72	FEMALE	BLACK OR AFRICAN AMERICAN		Stage IIIC	Serous Cystadenocarcinoma	G3	1994		-26476	Dead	WITH TUMOR	1769	1769		Recurrence			421	Complete Remission/Response			1	1769	1	1769	1	421	1	421
TCGA.24.2026.01	TCGA	OV.Primary	FEMALE	79	27K	TCGA-24-2026	OV	79	FEMALE	WHITE		Stage IIIC	Serous Cystadenocarcinoma	G3	1995		-29050	Dead		1059	1059					NA				1	1059	NA	1059	NA	NA	0	1059
TCGA.24.2027.01	TCGA	OV.Primary	FEMALE	51	27K	TCGA-24-2027	OV	51	FEMALE	WHITE		Stage IV	Serous Cystadenocarcinoma	G3	1995		-18835	Dead	WITH TUMOR	3337	3337		Recurrence			617	Complete Remission/Response			1	3337	1	3337	NA	NA	1	617
TCGA.24.2029.01	TCGA	OV.Primary	FEMALE	75	27K	TCGA-24-2029	OV	75	FEMALE	WHITE		Stage IIIC	Serous Cystadenocarcinoma	G3	1995		-27527	Dead	WITH TUMOR	439	439		Recurrence			372	Complete Remission/Response			1	439	1	439	1	372	1	372
TCGA.24.2030.01	TCGA	OV.Primary	FEMALE	87	27K	TCGA-24-2030	OV	87	FEMALE	WHITE		Stage IIIC	Serous Cystadenocarcinoma	G3	1995		-31900	Dead	WITH TUMOR	1641	1701		Recurrence			646	Complete Remission/Response			1	1701	1	1701	1	646	1	646
TCGA.24.2033.01	TCGA	OV.Primary	FEMALE	87	27K	TCGA-24-2033	OV	87	FEMALE	WHITE		Stage IIIC	Serous Cystadenocarcinoma	G3	1995		-31977	Dead	WITH TUMOR	562	562		Recurrence			351	Partial Remission/Response			1	562	1	562	NA	NA	1	351
TCGA.24.2035.01	TCGA	OV.Primary	FEMALE	65	27K	TCGA-24-2035	OV	65	FEMALE	WHITE		Stage IIIC	Serous Cystadenocarcinoma	G3	1996		-23855	Dead	WITH TUMOR	857	857		Recurrence			287	Partial Remission/Response			1	857	1	857	NA	NA	1	287
TCGA.24.2036.01	TCGA	OV.Primary	FEMALE	50	27K	TCGA-24-2036	OV	50	FEMALE	WHITE		Stage IIIA	Serous Cystadenocarcinoma	G3	1996		-18582	Dead	WITH TUMOR	1947	1947		Recurrence			914	Complete Remission/Response			1	1947	1	1947	1	914	1	914
TCGA.24.2038.01	TCGA	OV.Primary	FEMALE	68	27K	TCGA-24-2038	OV	68	FEMALE	WHITE		Stage IIIA	Serous Cystadenocarcinoma	GB	2000		-24957	Dead	WITH TUMOR	1354	1354		Recurrence			1169	Complete Remission/Response			1	1354	1	1354	1	1169	1	1169
TCGA.24.2254.01	TCGA	OV.Primary	FEMALE	66	27K	TCGA-24-2254	OV	66	FEMALE	WHITE		Stage IIIC	Serous Cystadenocarcinoma	G3	2003		-24407	Dead	WITH TUMOR	1736	1736		Recurrence			606	Complete Remission/Response			1	1736	1	1736	1	606	1	606
TCGA.24.2260.01	TCGA	OV.Primary	FEMALE	74	27K	TCGA-24-2260	OV	74	FEMALE	WHITE		Stage IIIB	Serous Cystadenocarcinoma	G3	1992		-27112	Dead	WITH TUMOR	1100	1100		Recurrence			667	Complete Remission/Response			1	1100	1	1100	1	667	1	667
TCGA.24.2261.01	TCGA	OV.Primary	FEMALE	76	27K	TCGA-24-2261	OV	76	FEMALE	WHITE		Stage IIIC	Serous Cystadenocarcinoma	G3	1992		-27897	Dead	WITH TUMOR	24	24					NA				1	24	1	24	NA	NA	1	24
TCGA.24.2262.01	TCGA	OV.Primary	FEMALE	57	27K	TCGA-24-2262	OV	57	FEMALE	WHITE		Stage IIIC	Serous Cystadenocarcinoma	G3	1992		-20861	Dead	WITH TUMOR	11	11					NA				1	11	1	11	NA	NA	1	11
TCGA.24.2267.01	TCGA	OV.Primary	FEMALE	58	27K	TCGA-24-2267	OV	58	FEMALE	WHITE		Stage IIB	Serous Cystadenocarcinoma	G3	1993		-21293	Dead	WITH TUMOR	1446	1446		Recurrence			512	Complete Remission/Response			1	1446	1	1446	1	512	1	512
TCGA.24.2271.01	TCGA	OV.Primary	FEMALE	55	27K	TCGA-24-2271	OV	55	FEMALE	ASIAN		Stage IIIC	Serous Cystadenocarcinoma	G3	1999		-20399	Dead	WITH TUMOR	962	962		Recurrence			827				1	962	1	962	NA	NA	1	827
TCGA.24.2280.01	TCGA	OV.Primary	FEMALE	74	27K	TCGA-24-2280	OV	74	FEMALE	WHITE		Stage IIIC	Serous Cystadenocarcinoma	G3	2004		-27356	Alive	WITH TUMOR	2143	NA		Recurrence			535	Complete Remission/Response			0	2143	0	2143	1	535	1	535
TCGA.24.2281.01	TCGA	OV.Primary	FEMALE	68	27K	TCGA-24-2281	OV	68	FEMALE	WHITE		Stage IIA	Serous Cystadenocarcinoma	G3	2006		-25019	Alive	TUMOR FREE	1357	NA					NA	Complete Remission/Response			0	1357	0	1357	0	1357	0	1357
TCGA.24.2288.01	TCGA	OV.Primary	FEMALE	70	27K	TCGA-24-2288	OV	70	FEMALE	WHITE		Stage IIIC	Serous Cystadenocarcinoma	G3	1999		-25831	Dead	WITH TUMOR	25	25					NA				1	25	1	25	NA	NA	1	25
TCGA.24.2289.01	TCGA	OV.Primary	FEMALE	68	27K	TCGA-24-2289	OV	68	FEMALE	WHITE		Stage IV	Serous Cystadenocarcinoma	G3	1997		-25191	Dead	WITH TUMOR	2049	2049		Recurrence			568	Complete Remission/Response			1	2049	1	2049	NA	NA	1	568
TCGA.24.2290.01	TCGA	OV.Primary	FEMALE	56	27K	TCGA-24-2290	OV	56	FEMALE	WHITE		Stage IIIC	Serous Cystadenocarcinoma	G3	1997		-20530	Dead	WITH TUMOR	1102	1102		Recurrence			324	Complete Remission/Response			1	1102	1	1102	1	324	1	324
TCGA.24.2293.01	TCGA	OV.Primary	FEMALE	47	27K	TCGA-24-2293	OV	47	FEMALE	WHITE			Serous Cystadenocarcinoma	G3	1995		-17235	Dead		506	506					NA	Partial Remission/Response			1	506	NA	506	NA	NA	0	506
TCGA.24.2295.01	TCGA	OV.Primary	FEMALE	69	27K	TCGA-24-2295	OV	69	FEMALE	WHITE		Stage IIIC	Serous Cystadenocarcinoma	G3	1995		-25416	Dead	WITH TUMOR	1007	1007		Recurrence			281	Complete Remission/Response			1	1007	1	1007	1	281	1	281
TCGA.24.2297.01	TCGA	OV.Primary	FEMALE	56	27K	TCGA-24-2297	OV	56	FEMALE	WHITE		Stage IIIC	Serous Cystadenocarcinoma	G3	1993		-20487	Dead		1699	1699					NA	Complete Remission/Response			1	1699	NA	1699	0	1699	0	1699
TCGA.24.2298.01	TCGA	OV.Primary	FEMALE	55	27K	TCGA-24-2298	OV	55	FEMALE	WHITE		Stage IIIC	Serous Cystadenocarcinoma	G3	1993		-20453	Dead	WITH TUMOR	1620	1620		Recurrence			469	Complete Remission/Response			1	1620	1	1620	1	469	1	469
TCGA.25.1312.01	TCGA	OV.Primary	FEMALE	69	27K	TCGA-25-1312	OV	69	FEMALE	WHITE		Stage IV	Serous Cystadenocarcinoma	G3	2001		-25537	Dead		31	31					NA				1	31	NA	31	NA	NA	0	31
TCGA.25.1313.01	TCGA	OV.Primary	FEMALE	62	27K	TCGA-25-1313	OV	62	FEMALE	WHITE		Stage IV	Serous Cystadenocarcinoma	G3	2000		-22982	Dead	WITH TUMOR	820	820		Recurrence			394	Complete Remission/Response			1	820	1	820	NA	NA	1	394
TCGA.25.1314.01	TCGA	OV.Primary	FEMALE	42	27K	TCGA-25-1314	OV	42	FEMALE	WHITE		Stage IV	Serous Cystadenocarcinoma	G3	2000		-15462	Dead	WITH TUMOR	974	1004		Progression of Disease			274	Partial Remission/Response			1	1004	1	1004	NA	NA	1	274
TCGA.25.1315.01	TCGA	OV.Primary	FEMALE	50	27K	TCGA-25-1315	OV	50	FEMALE	WHITE		Stage IIIC	Serous Cystadenocarcinoma	G3	2000		-18263	Dead	WITH TUMOR	1553	1583		Progression of Disease			153	Partial Remission/Response			1	1583	1	1583	NA	NA	1	153
TCGA.25.1316.01	TCGA	OV.Primary	FEMALE	55	27K	TCGA-25-1316	OV	55	FEMALE	WHITE		Stage IIIC	Serous Cystadenocarcinoma	G3	2000		-20331	Dead	WITH TUMOR	1126	1279		Progression of Disease			276	Progressive Disease			1	1279	1	1279	NA	NA	1	276
TCGA.25.1317.01	TCGA	OV.Primary	FEMALE	66	27K	TCGA-25-1317	OV	66	FEMALE	WHITE		Stage IIIC	Serous Cystadenocarcinoma	G3	2000		-24199	Dead		NA	61					NA				1	61	NA	61	NA	NA	0	61
TCGA.25.1318.01	TCGA	OV.Primary	FEMALE	54	27K	TCGA-25-1318	OV	54	FEMALE	WHITE		Stage IIIC	Serous Cystadenocarcinoma	G3	2000		-19755	Dead	WITH TUMOR	1064	1064		Recurrence			185	Partial Remission/Response			1	1064	1	1064	NA	NA	1	185
TCGA.25.1319.01	TCGA	OV.Primary	FEMALE	73	27K	TCGA-25-1319	OV	73	FEMALE	WHITE		Stage IIIC	Serous Cystadenocarcinoma	G3	2000		-26786	Dead		1977	1977		Recurrence			730				1	1977	NA	1977	NA	NA	1	730
TCGA.25.1320.01	TCGA	OV.Primary	FEMALE	65	27K	TCGA-25-1320	OV	65	FEMALE	WHITE		Stage IIIC	Serous Cystadenocarcinoma	G3	2001		-24018	Dead	WITH TUMOR	1124	1155		Recurrence			424	Progressive Disease			1	1155	1	1155	NA	NA	1	424
TCGA.25.1321.01	TCGA	OV.Primary	FEMALE	65	27K	TCGA-25-1321	OV	65	FEMALE	WHITE		Stage IIIC	Serous Cystadenocarcinoma	G3	2001		-23987	Dead	WITH TUMOR	1033	1033		Recurrence			454	Complete Remission/Response			1	1033	1	1033	1	454	1	454
TCGA.25.1322.01	TCGA	OV.Primary	FEMALE	62	27K	TCGA-25-1322	OV	62	FEMALE	WHITE		Stage IV	Serous Cystadenocarcinoma	G3	2001		-22646	Dead	WITH TUMOR	91	91					NA				1	91	1	91	NA	NA	1	91
TCGA.25.1323.01	TCGA	OV.Primary	FEMALE	72	27K	TCGA-25-1323	OV	72	FEMALE	WHITE		Stage IIIC	Serous Cystadenocarcinoma	G3	2001		-26602	Dead	WITH TUMOR	365	395		Progression of Disease			365	Complete Remission/Response			1	395	1	395	1	365	1	365
TCGA.25.1324.01	TCGA	OV.Primary	FEMALE	74	27K	TCGA-25-1324	OV	74	FEMALE	WHITE		Stage IIIC	Serous Cystadenocarcinoma	G3	2001		-27090	Dead		1035	1035					NA				1	1035	NA	1035	NA	NA	0	1035
TCGA.25.1325.01	TCGA	OV.Primary	FEMALE	77	27K	TCGA-25-1325	OV	77	FEMALE	WHITE		Stage IV	Serous Cystadenocarcinoma	G3	2002		-28183	Dead		976	976					NA				1	976	NA	976	NA	NA	0	976
TCGA.25.1326.01	TCGA	OV.Primary	FEMALE	61	27K	TCGA-25-1326	OV	61	FEMALE	WHITE		Stage IIIC	Serous Cystadenocarcinoma	G3	2002		-22339	Dead	WITH TUMOR	945	1249		Recurrence			396	Partial Remission/Response			1	1249	1	1249	NA	NA	1	396
TCGA.25.1328.01	TCGA	OV.Primary	FEMALE	38	27K	TCGA-25-1328	OV	38	FEMALE	WHITE		Stage IIIC	Serous Cystadenocarcinoma	G3	2001		-13911	Dead	WITH TUMOR	1979	2009		Recurrence			244	Partial Remission/Response			1	2009	1	2009	NA	NA	1	244
TCGA.25.1329.01	TCGA	OV.Primary	FEMALE	76	27K	TCGA-25-1329	OV	76	FEMALE	WHITE		Stage IIIC	Serous Cystadenocarcinoma	G3	2002		-28093	Dead		90	457					NA				1	457	NA	457	NA	NA	0	457
TCGA.25.1623.01	TCGA	OV.Primary	FEMALE	71	27K	TCGA-25-1623	OV	71	FEMALE	WHITE		Stage IV	Serous Cystadenocarcinoma	G3	2006		-26060	Dead	WITH TUMOR	565	565		Recurrence			342	Complete Remission/Response			1	565	1	565	NA	NA	1	342
TCGA.25.1625.01	TCGA	OV.Primary	FEMALE	66	27K	TCGA-25-1625	OV	66	FEMALE	WHITE		Stage IIIC	Serous Cystadenocarcinoma	G3	2006		-24298	Dead	WITH TUMOR	548	840		Recurrence			526	Stable Disease			1	840	1	840	NA	NA	1	526
TCGA.25.1626.01	TCGA	OV.Primary	FEMALE	65	27K	TCGA-25-1626	OV	65	FEMALE	WHITE		Stage IIIC	Serous Cystadenocarcinoma	G3	2006		-23932	Dead	WITH TUMOR	481	518		Recurrence			318	Partial Remission/Response			1	518	1	518	NA	NA	1	318
TCGA.25.1627.01	TCGA	OV.Primary	FEMALE	73	27K	TCGA-25-1627	OV	73	FEMALE	WHITE		Stage IIIC	Serous Cystadenocarcinoma	G3	2003		-26784	Dead		11	394					NA				1	394	NA	394	NA	NA	0	394
TCGA.25.1628.01	TCGA	OV.Primary	FEMALE	67	27K	TCGA-25-1628	OV	67	FEMALE	WHITE		Stage IIIC	Serous Cystadenocarcinoma	G3	2002		-24488	Dead	WITH TUMOR	627	627		Recurrence			287	Stable Disease			1	627	1	627	NA	NA	1	287
TCGA.25.1630.01	TCGA	OV.Primary	FEMALE	73	27K	TCGA-25-1630	OV	73	FEMALE	WHITE		Stage IIIC	Serous Cystadenocarcinoma	G3	2002		-27006	Dead		239	1162					NA	Complete Remission/Response			1	1162	NA	1162	0	1162	0	1162
TCGA.25.1631.01	TCGA	OV.Primary	FEMALE	73	27K	TCGA-25-1631	OV	73	FEMALE	WHITE		Stage IIIC	Serous Cystadenocarcinoma	G3	2002		-26687	Dead	TUMOR FREE	9	9					NA				1	9	0	9	NA	NA	0	9
TCGA.25.1632.01	TCGA	OV.Primary	FEMALE	68	27K	TCGA-25-1632	OV	68	FEMALE	WHITE		Stage IV	Serous Cystadenocarcinoma	G3	2002		-24993	Dead	WITH TUMOR	1732	1799		Recurrence			537	Complete Remission/Response			1	1799	1	1799	NA	NA	1	537
TCGA.25.1633.01	TCGA	OV.Primary	FEMALE	64	27K	TCGA-25-1633	OV	64	FEMALE	WHITE		Stage IIIC	Serous Cystadenocarcinoma	G3	2002		-23407	Dead	WITH TUMOR	1843	1891		Recurrence			616	Complete Remission/Response			1	1891	1	1891	1	616	1	616
TCGA.25.1634.01	TCGA	OV.Primary	FEMALE	75	27K	TCGA-25-1634	OV	75	FEMALE	WHITE		Stage IIIC	Serous Cystadenocarcinoma	G3	2002		-27749	Dead	WITH TUMOR	1081	1091		Recurrence			380	Complete Remission/Response			1	1091	1	1091	1	380	1	380
TCGA.25.1635.01	TCGA	OV.Primary	FEMALE	71	27K	TCGA-25-1635	OV	71	FEMALE	WHITE		Stage IIIC	Serous Cystadenocarcinoma	G3	2002		-26200	Dead	WITH TUMOR	1558	1583		Recurrence			614	Complete Remission/Response			1	1583	1	1583	1	614	1	614
TCGA.25.1870.01	TCGA	OV.Primary	FEMALE	59	27K	TCGA-25-1870	OV	59	FEMALE	WHITE		Stage IIIC	Serous Cystadenocarcinoma	G3	1994		-21550	Dead	WITH TUMOR	455	455		Recurrence			243	Partial Remission/Response			1	455	1	455	NA	NA	1	243
TCGA.25.1871.01	TCGA	OV.Primary	FEMALE	70	27K	TCGA-25-1871	OV	70	FEMALE	WHITE		Stage IIIC	Serous Cystadenocarcinoma	G3	1993		-25627	Dead	WITH TUMOR	760	760		Recurrence			230	Progressive Disease			1	760	1	760	NA	NA	1	230
TCGA.25.1877.01	TCGA	OV.Primary	FEMALE	81	27K	TCGA-25-1877	OV	81	FEMALE	WHITE		Stage IIIC	Serous Cystadenocarcinoma	G3	1993		-29615	Dead	WITH TUMOR	549	730		Recurrence			549	Complete Remission/Response			1	730	1	730	1	549	1	549
TCGA.25.1878.01	TCGA	OV.Primary	FEMALE	60	27K	TCGA-25-1878	OV	60	FEMALE	WHITE		Stage IIIC	Serous Cystadenocarcinoma	G3	1994		-22035	Dead	WITH TUMOR	2587	2587		Recurrence			971	Complete Remission/Response			1	2587	1	2587	1	971	1	971
TCGA.25.2042.01	TCGA	OV.Primary	FEMALE	60	27K	TCGA-25-2042	OV	60	FEMALE	AMERICAN INDIAN OR ALASKA NATIVE		Stage IIIC	Serous Cystadenocarcinoma	G3	2006		-22127	Dead	WITH TUMOR	396	396					NA	Progressive Disease			1	396	1	396	NA	NA	1	396
TCGA.25.2390.01	TCGA	OV.Primary	FEMALE	80	27K	TCGA-25-2390	OV	80	FEMALE				Serous Cystadenocarcinoma		2003		-29257			NA	NA					NA				NA	NA	NA	NA	NA	NA	0	NA
TCGA.25.2391.01	TCGA	OV.Primary	FEMALE	57	27K	TCGA-25-2391	OV	57	FEMALE	WHITE		Stage IIIC	Serous Cystadenocarcinoma	G3	2003		-20939	Dead	TUMOR FREE	1492	1492					NA	Complete Remission/Response			1	1492	0	1492	0	1492	0	1492
TCGA.25.2392.01	TCGA	OV.Primary	FEMALE	75	27K	TCGA-25-2392	OV	75	FEMALE	WHITE		Stage IV	Serous Cystadenocarcinoma	G3	2003		-27667	Dead		31	31					NA				1	31	NA	31	NA	NA	0	31
TCGA.25.2393.01	TCGA	OV.Primary	FEMALE	81	27K	TCGA-25-2393	OV	81	FEMALE	WHITE		Stage IIIC	Serous Cystadenocarcinoma	G3	2003		-29585	Dead	WITH TUMOR	1157	1157		Recurrence			305	Partial Remission/Response			1	1157	1	1157	NA	NA	1	305
TCGA.25.2396.01	TCGA	OV.Primary	FEMALE	71	27K	TCGA-25-2396	OV	71	FEMALE	WHITE		Stage IIIC	Serous Cystadenocarcinoma	G3	2004		-26145	Dead		92	92					NA				1	92	NA	92	NA	NA	0	92
TCGA.25.2397.01	TCGA	OV.Primary	FEMALE	59	27K	TCGA-25-2397	OV	59	FEMALE	WHITE		Stage IV	Serous Cystadenocarcinoma	G3	2004		-21581	Dead		365	365					NA				1	365	NA	365	NA	NA	0	365
TCGA.25.2398.01	TCGA	OV.Primary	FEMALE	71	27K	TCGA-25-2398	OV	71	FEMALE	WHITE		Stage IIIC	Serous Cystadenocarcinoma	G3	2004		-26267	Dead	WITH TUMOR	1369	1369		Recurrence			577	Complete Remission/Response			1	1369	1	1369	1	577	1	577
TCGA.25.2399.01	TCGA	OV.Primary	FEMALE	80	27K	TCGA-25-2399	OV	80	FEMALE	WHITE		Stage IIIC	Serous Cystadenocarcinoma	G3	2004		-29373	Dead	WITH TUMOR	608	608		Recurrence			243	Partial Remission/Response			1	608	1	608	NA	NA	1	243
TCGA.25.2400.01	TCGA	OV.Primary	FEMALE	76	27K	TCGA-25-2400	OV	76	FEMALE	WHITE		Stage IIIC	Serous Cystadenocarcinoma	G3	2004		-27789	Dead	WITH TUMOR	1278	1278		Recurrence			577	Complete Remission/Response			1	1278	1	1278	1	577	1	577
TCGA.25.2401.01	TCGA	OV.Primary	FEMALE	64	27K	TCGA-25-2401	OV	64	FEMALE	WHITE		Stage IIIC	Serous Cystadenocarcinoma	G3	2004		-23711	Dead		90	90					NA				1	90	NA	90	NA	NA	0	90
TCGA.25.2404.01	TCGA	OV.Primary	FEMALE	38	27K	TCGA-25-2404	OV	38	FEMALE	AMERICAN INDIAN OR ALASKA NATIVE		Stage IIIC	Serous Cystadenocarcinoma	G3	2005		-14184	Dead	WITH TUMOR	883	883		Recurrence			426	Complete Remission/Response			1	883	1	883	1	426	1	426
TCGA.25.2408.01	TCGA	OV.Primary	FEMALE	37	27K	TCGA-25-2408	OV	37	FEMALE	WHITE		Stage IV	Serous Cystadenocarcinoma	G2	2005		-13606	Dead	WITH TUMOR	943	943		Recurrence			334	Partial Remission/Response			1	943	1	943	NA	NA	1	334
TCGA.25.2409.01	TCGA	OV.Primary	FEMALE	71	27K	TCGA-25-2409	OV	71	FEMALE	WHITE		Stage IV	Serous Cystadenocarcinoma	G3	2005		-26267	Dead	WITH TUMOR	821	821		Recurrence			304	Complete Remission/Response			1	821	1	821	NA	NA	1	304
TCGA.26.1442.01	TCGA	GBM.Primary	MALE	43	450K	TCGA-26-1442	GBM	43	MALE	WHITE			Untreated primary (de novo) GBM		2008		-15950	Alive	WITH TUMOR	953	NA					NA				0	953	0	953	NA	NA	0	953
TCGA.26.5132.01	TCGA	GBM.Primary	MALE	74	450K	TCGA-26-5132	GBM	74	MALE	WHITE			Untreated primary (de novo) GBM		2009		-27196	Alive	TUMOR FREE	286	NA					NA				0	286	0	286	NA	NA	0	286
TCGA.26.5133.01	TCGA	GBM.Primary	MALE	59	450K	TCGA-26-5133	GBM	59	MALE	WHITE			Untreated primary (de novo) GBM		2009		-21560	Alive	TUMOR FREE	452	NA		Progression of Disease			370				0	452	0	452	NA	NA	1	370
TCGA.26.5134.01	TCGA	GBM.Primary	MALE	74	450K	TCGA-26-5134	GBM	74	MALE	WHITE			Untreated primary (de novo) GBM		2009		-27111	Alive	TUMOR FREE	167	NA					NA				0	167	0	167	NA	NA	0	167
TCGA.26.5135.01	TCGA	GBM.Primary	FEMALE	72	450K	TCGA-26-5135	GBM	72	FEMALE	WHITE			Untreated primary (de novo) GBM		2009		-26490	Dead		NA	270					NA	[Unknown]			1	270	NA	270	NA	NA	0	270
TCGA.26.5136.01	TCGA	GBM.Primary	FEMALE	78	450K	TCGA-26-5136	GBM	78	FEMALE	WHITE			Untreated primary (de novo) GBM		2009		-28496	Dead	WITH TUMOR	NA	577					NA	[Unknown]			1	577	1	577	NA	NA	1	577
TCGA.26.5139.01	TCGA	GBM.Primary	FEMALE	65	450K	TCGA-26-5139	GBM	65	FEMALE	WHITE			Untreated primary (de novo) GBM		2010		-23782	Alive	WITH TUMOR	48	NA					NA				0	48	0	48	NA	NA	0	48
TCGA.26.6173.01	TCGA	GBM.Primary	MALE	57	450K	TCGA-26-6173	GBM	57	MALE	WHITE			Untreated primary (de novo) GBM		2010		-21093	Alive	TUMOR FREE	241	NA					NA				0	241	0	241	NA	NA	0	241
TCGA.26.6174.01	TCGA	GBM.Primary	FEMALE	65	450K	TCGA-26-6174	GBM	65	FEMALE	WHITE			Untreated primary (de novo) GBM		2011		-23884	Alive		71	NA					NA				0	71	0	71	NA	NA	0	71
TCGA.26.A7UX.01	TCGA	GBM.Primary	MALE	47	450K	TCGA-26-A7UX	GBM	47	MALE	BLACK OR AFRICAN AMERICAN			Glioblastoma Multiforme (GBM)		2013		-17365	Alive	WITH TUMOR	588	NA		Recurrence			407	Stable Disease			0	588	0	588	NA	NA	1	407
TCGA.28.5204.01	TCGA	GBM.Primary	MALE	72	450K	TCGA-28-5204	GBM	72	MALE	WHITE			Untreated primary (de novo) GBM		2009		-26490	Dead	WITH TUMOR	NA	454					NA				1	454	1	454	NA	NA	1	454
TCGA.28.5207.01	TCGA	GBM.Primary	MALE	71	450K	TCGA-28-5207	GBM	71	MALE	WHITE			Untreated primary (de novo) GBM		2010		-25975	Dead	WITH TUMOR	275	343					NA				1	343	1	343	NA	NA	1	343
TCGA.28.5208.01	TCGA	GBM.Primary	MALE	52	450K	TCGA-28-5208	GBM	52	MALE	WHITE			Untreated primary (de novo) GBM		2010		-19053	Dead	WITH TUMOR	NA	544					148	Progressive Disease			1	544	1	544	NA	NA	1	148
TCGA.28.5209.01	TCGA	GBM.Primary	FEMALE	66	450K	TCGA-28-5209	GBM	66	FEMALE	WHITE			Untreated primary (de novo) GBM		2010		-24362	Alive		442	NA					NA				0	442	0	442	NA	NA	0	442
TCGA.28.5211.01	TCGA	GBM.Primary	MALE	42	450K	TCGA-28-5211	GBM	42	MALE	BLACK OR AFRICAN AMERICAN			Untreated primary (de novo) GBM		2010		-15507	Alive	WITH TUMOR	358	NA					225				0	358	0	358	NA	NA	1	225
TCGA.28.5213.01	TCGA	GBM.Primary	MALE	72	450K	TCGA-28-5213	GBM	72	MALE	WHITE			Untreated primary (de novo) GBM		2010		-26491	Alive	WITH TUMOR	951	NA					NA				0	951	0	951	NA	NA	0	951
TCGA.28.5214.01	TCGA	GBM.Primary	MALE	53	450K	TCGA-28-5214	GBM	53	MALE	WHITE			Untreated primary (de novo) GBM		2010		-19520	Dead	WITH TUMOR	NA	713		Locoregional Disease			247				1	713	1	713	NA	NA	1	247
TCGA.28.5215.01	TCGA	GBM.Primary	FEMALE	62	450K	TCGA-28-5215	GBM	62	FEMALE	WHITE			Untreated primary (de novo) GBM		2010		-22686	Dead	WITH TUMOR	237	335					164				1	335	1	335	NA	NA	1	164
TCGA.28.5216.01	TCGA	GBM.Primary	MALE	52	450K	TCGA-28-5216	GBM	52	MALE	WHITE			Untreated primary (de novo) GBM		2010		-19239	Alive	TUMOR FREE	415	NA					NA				0	415	0	415	NA	NA	0	415
TCGA.28.5218.01	TCGA	GBM.Primary	MALE	63	450K	TCGA-28-5218	GBM	63	MALE	WHITE			Untreated primary (de novo) GBM		2010		-23096	Dead		128	157					NA				1	157	NA	157	NA	NA	0	157
TCGA.28.5219.01	TCGA	GBM.Primary	FEMALE	47	450K	TCGA-28-5219	GBM	47	FEMALE	WHITE			Untreated primary (de novo) GBM		2010		-17254	Alive	TUMOR FREE	690	NA					258				0	690	0	690	NA	NA	1	258
TCGA.28.5220.01	TCGA	GBM.Primary	MALE	67	450K	TCGA-28-5220	GBM	67	MALE	WHITE			Untreated primary (de novo) GBM		2010		-24622	Dead	WITH TUMOR	NA	388					262				1	388	1	388	NA	NA	1	262
TCGA.28.6450.01	TCGA	GBM.Primary	MALE	60	450K	TCGA-28-6450	GBM	60	MALE	WHITE			Untreated primary (de novo) GBM		2010		-22177	Dead	WITH TUMOR	165	165					NA				1	165	1	165	NA	NA	1	165
TCGA.29.1688.01	TCGA	OV.Primary	FEMALE	39	27K	TCGA-29-1688	OV	39	FEMALE	WHITE		Stage IIIC	Serous Cystadenocarcinoma	G2	1992		-14574	Dead	WITH TUMOR	2400	2400		Recurrence			184	Stable Disease			1	2400	1	2400	NA	NA	1	184
TCGA.29.1690.01	TCGA	OV.Primary	FEMALE	66	27K	TCGA-29-1690	OV	66	FEMALE	WHITE		Stage IIIC	Serous Cystadenocarcinoma	G2	1993		-24319	Dead	WITH TUMOR	1360	1448					NA				1	1448	1	1448	NA	NA	1	1448
TCGA.29.1691.01	TCGA	OV.Primary	FEMALE	51	27K	TCGA-29-1691	OV	51	FEMALE	WHITE		Stage IIIC	Serous Cystadenocarcinoma	G2	1995		-18664	Dead	WITH TUMOR	1435	1470		Recurrence			613	Complete Remission/Response			1	1470	1	1470	1	613	1	613
TCGA.29.1692.01	TCGA	OV.Primary	FEMALE	58	27K	TCGA-29-1692	OV	58	FEMALE	WHITE		Stage IIIC	Serous Cystadenocarcinoma	G2	1997		-21193	Dead	WITH TUMOR	2872	2872		Recurrence			544	Complete Remission/Response			1	2872	1	2872	1	544	1	544
TCGA.29.1693.01	TCGA	OV.Primary	FEMALE	72	27K	TCGA-29-1693	OV	72	FEMALE	WHITE		Stage IIIC	Serous Cystadenocarcinoma	G3	2001		-26300	Alive	WITH TUMOR	3096	NA		Recurrence			694	Complete Remission/Response			0	3096	0	3096	1	694	1	694
TCGA.29.1694.01	TCGA	OV.Primary	FEMALE	45	27K	TCGA-29-1694	OV	45	FEMALE	WHITE		Stage IIIC	Serous Cystadenocarcinoma	GX	2002		-16523	Dead	WITH TUMOR	NA	1187					NA	Stable Disease			1	1187	1	1187	NA	NA	1	1187
TCGA.29.1695.01	TCGA	OV.Primary	FEMALE	62	27K	TCGA-29-1695	OV	62	FEMALE	WHITE		Stage IIIC	Serous Cystadenocarcinoma	G2	2003		-22895	Dead		24	1229					NA				1	1229	NA	1229	NA	NA	0	1229
TCGA.29.1696.01	TCGA	OV.Primary	FEMALE	43	27K	TCGA-29-1696	OV	43	FEMALE	WHITE		Stage IIIC	Serous Cystadenocarcinoma	G2	2003		-15818	Dead	WITH TUMOR	1025	1032		Recurrence			342	Partial Remission/Response			1	1032	1	1032	NA	NA	1	342
TCGA.29.1697.01	TCGA	OV.Primary	FEMALE	62	27K	TCGA-29-1697	OV	62	FEMALE	WHITE		Stage IIIC	Serous Cystadenocarcinoma	G3	2003		-22933	Dead	WITH TUMOR	949	949		Recurrence			500	Complete Remission/Response			1	949	1	949	1	500	1	500
TCGA.29.1698.01	TCGA	OV.Primary	FEMALE	53	27K	TCGA-29-1698	OV	53	FEMALE	BLACK OR AFRICAN AMERICAN		Stage IIIC	Serous Cystadenocarcinoma	G3	2004		-19611	Alive	WITH TUMOR	2078	NA		Recurrence			181	Complete Remission/Response			0	2078	0	2078	1	181	1	181
TCGA.29.1699.01	TCGA	OV.Primary	FEMALE	57	27K	TCGA-29-1699	OV	57	FEMALE	WHITE		Stage IIIC	Serous Cystadenocarcinoma	G3	2004		-21130	Dead		16	1106					NA				1	1106	NA	1106	NA	NA	0	1106
TCGA.29.1701.01	TCGA	OV.Primary	FEMALE	56	27K	TCGA-29-1701	OV	56	FEMALE	WHITE		Stage IIIC	Serous Cystadenocarcinoma	G3	2004		-20737	Dead	WITH TUMOR	514	515		Recurrence			298	Partial Remission/Response			1	515	1	515	NA	NA	1	298
TCGA.29.1702.01	TCGA	OV.Primary	FEMALE	84	27K	TCGA-29-1702	OV	84	FEMALE	WHITE		Stage IIIC	Serous Cystadenocarcinoma	G3	2005		-30910	Dead	WITH TUMOR	568	728		Recurrence			286	Complete Remission/Response			1	728	1	728	1	286	1	286
TCGA.29.1703.01	TCGA	OV.Primary	FEMALE	56	27K	TCGA-29-1703	OV	56	FEMALE	BLACK OR AFRICAN AMERICAN		Stage IIIC	Serous Cystadenocarcinoma	G2	2005		-20622	Dead	WITH TUMOR	1815	1815		Recurrence			324	Complete Remission/Response			1	1815	1	1815	1	324	1	324
TCGA.29.1704.01	TCGA	OV.Primary	FEMALE	61	27K	TCGA-29-1704	OV	61	FEMALE	WHITE		Stage IIIC	Serous Cystadenocarcinoma	G3	2005		-22511	Alive	WITH TUMOR	1587	NA		Recurrence			568	Complete Remission/Response			0	1587	0	1587	1	568	1	568
TCGA.29.1705.01	TCGA	OV.Primary	FEMALE	47	27K	TCGA-29-1705	OV	47	FEMALE	WHITE		Stage IIIC	Serous Cystadenocarcinoma	G2	2005		-17530	Dead	WITH TUMOR	555	555		Recurrence			283	Complete Remission/Response			1	555	1	555	1	283	1	283
TCGA.29.1707.01	TCGA	OV.Primary	FEMALE	41	27K	TCGA-29-1707	OV	41	FEMALE	WHITE		Stage IIC	Serous Cystadenocarcinoma	G3	2006		-15017	Alive		1277	NA		Recurrence			1201	Complete Remission/Response			0	1277	0	1277	1	1201	1	1201
TCGA.29.1710.01	TCGA	OV.Primary	FEMALE	54	27K	TCGA-29-1710	OV	54	FEMALE	WHITE		Stage IIIC	Serous Cystadenocarcinoma	G2	2006		-19969	Dead	WITH TUMOR	889	951		Recurrence			315	Partial Remission/Response			1	951	1	951	NA	NA	1	315
TCGA.29.1711.01	TCGA	OV.Primary	FEMALE	45	27K	TCGA-29-1711	OV	45	FEMALE	BLACK OR AFRICAN AMERICAN		Stage IIIC	Serous Cystadenocarcinoma	G2	2006		-16485	Alive	TUMOR FREE	1053	NA					NA	Complete Remission/Response			0	1053	0	1053	0	1053	0	1053
TCGA.29.1761.01	TCGA	OV.Primary	FEMALE	80	27K	TCGA-29-1761	OV	80	FEMALE	ASIAN		Stage IIIC	Serous Cystadenocarcinoma	G3	1998		-29337	Dead	WITH TUMOR	517	528					NA	Stable Disease			1	528	1	528	NA	NA	1	528
TCGA.29.1762.01	TCGA	OV.Primary	FEMALE	59	27K	TCGA-29-1762	OV	59	FEMALE	WHITE		Stage IV	Serous Cystadenocarcinoma	G2	1998		-21879	Dead	WITH TUMOR	2606	2634		Recurrence			1375	Complete Remission/Response			1	2634	1	2634	NA	NA	1	1375
TCGA.29.1763.01	TCGA	OV.Primary	FEMALE	43	27K	TCGA-29-1763	OV	43	FEMALE	BLACK OR AFRICAN AMERICAN		Stage IIC	Serous Cystadenocarcinoma	G2	2004		-16021	Alive	WITH TUMOR	2032	NA		Recurrence			428	Complete Remission/Response			0	2032	0	2032	1	428	1	428
TCGA.29.1764.01	TCGA	OV.Primary	FEMALE	49	27K	TCGA-29-1764	OV	49	FEMALE	WHITE		Stage IIIC	Serous Cystadenocarcinoma	G2	2004		-18012	Alive	WITH TUMOR	1914	NA		Recurrence			792	Complete Remission/Response			0	1914	0	1914	1	792	1	792
TCGA.29.1766.01	TCGA	OV.Primary	FEMALE	74	27K	TCGA-29-1766	OV	74	FEMALE	WHITE		Stage IIIC	Serous Cystadenocarcinoma	G2	2006		-27359	Dead	WITH TUMOR	1190	1199		Recurrence			672	Progressive Disease			1	1199	1	1199	NA	NA	1	672
TCGA.29.1768.01	TCGA	OV.Primary	FEMALE	50	27K	TCGA-29-1768	OV	50	FEMALE	WHITE		Stage IV	Serous Cystadenocarcinoma	G3	2006		-18396	Dead	WITH TUMOR	950	952		Recurrence			547	Stable Disease			1	952	1	952	NA	NA	1	547
TCGA.29.1769.01	TCGA	OV.Primary	FEMALE	40	27K	TCGA-29-1769	OV	40	FEMALE	WHITE		Stage IIIC	Serous Cystadenocarcinoma	G3	2007		-14754	Alive	TUMOR FREE	699	NA					NA	Complete Remission/Response			0	699	0	699	0	699	0	699
TCGA.29.1770.01	TCGA	OV.Primary	FEMALE	54	27K	TCGA-29-1770	OV	54	FEMALE	WHITE		Stage IIIC	Serous Cystadenocarcinoma	G2	2007		-20015	Alive	WITH TUMOR	741	NA		Recurrence			377	Complete Remission/Response			0	741	0	741	1	377	1	377
TCGA.29.1771.01	TCGA	OV.Primary	FEMALE	76	27K	TCGA-29-1771	OV	76	FEMALE	WHITE		Stage IIIC	Serous Cystadenocarcinoma	G2	2007		-28093	Alive	WITH TUMOR	686	NA		Recurrence			595	Complete Remission/Response			0	686	0	686	1	595	1	595
TCGA.29.1774.01	TCGA	OV.Primary	FEMALE	82	27K	TCGA-29-1774	OV	82	FEMALE	WHITE		Stage IIIC	Serous Cystadenocarcinoma	G3	2008		-29991	Alive	WITH TUMOR	527	NA		Recurrence			234	Progressive Disease			0	527	0	527	NA	NA	1	234
TCGA.29.1775.01	TCGA	OV.Primary	FEMALE	51	27K	TCGA-29-1775	OV	51	FEMALE	WHITE		Stage IIIC	Serous Cystadenocarcinoma	G2	2008		-18943	Alive	WITH TUMOR	376	NA		Recurrence			341	Complete Remission/Response			0	376	0	376	1	341	1	341
TCGA.29.1776.01	TCGA	OV.Primary	FEMALE	63	27K	TCGA-29-1776	OV	63	FEMALE	BLACK OR AFRICAN AMERICAN		Stage IIIC	Serous Cystadenocarcinoma	G3	2008		-23016	Alive	WITH TUMOR	360	NA					NA	Stable Disease			0	360	0	360	NA	NA	0	360
TCGA.29.1777.01	TCGA	OV.Primary	FEMALE	47	27K	TCGA-29-1777	OV	47	FEMALE	WHITE		Stage IIIC	Serous Cystadenocarcinoma	G2	2008		-17356	Alive	WITH TUMOR	374	NA					NA	Progressive Disease			0	374	0	374	NA	NA	0	374
TCGA.29.1778.01	TCGA	OV.Primary	FEMALE	77	27K	TCGA-29-1778	OV	77	FEMALE	WHITE		Stage IIIC	Serous Cystadenocarcinoma	G3	2008		-28147	Alive	TUMOR FREE	454	NA					NA	Complete Remission/Response			0	454	0	454	0	454	0	454
TCGA.29.1781.01	TCGA	OV.Primary	FEMALE	69	27K	TCGA-29-1781	OV	69	FEMALE	WHITE		Stage IIIC	Serous Cystadenocarcinoma	G3	2009		-25404	Alive	TUMOR FREE	255	NA					NA	Complete Remission/Response			0	255	0	255	0	255	0	255
TCGA.29.1783.01	TCGA	OV.Primary	FEMALE	58	27K	TCGA-29-1783	OV	58	FEMALE	WHITE		Stage IIIC	Serous Cystadenocarcinoma	G3	2009		-21284	Alive	TUMOR FREE	220	NA					NA				0	220	0	220	NA	NA	0	220
TCGA.29.1784.01	TCGA	OV.Primary	FEMALE	55	27K	TCGA-29-1784	OV	55	FEMALE	WHITE		Stage IIIC	Serous Cystadenocarcinoma	G3	2009		-20210	Alive	TUMOR FREE	163	NA					NA	Complete Remission/Response			0	163	0	163	0	163	0	163
TCGA.29.1785.01	TCGA	OV.Primary	FEMALE	55	27K	TCGA-29-1785	OV	55	FEMALE	WHITE		Stage IIIC	Serous Cystadenocarcinoma	G3	2006		-20417	Dead		1053	1104		Recurrence			473	Complete Remission/Response			1	1104	NA	1104	1	473	1	473
TCGA.29.2414.01	TCGA	OV.Primary	FEMALE	75	27K	TCGA-29-2414	OV	75	FEMALE	WHITE		Stage IIIC	Serous Cystadenocarcinoma	G2	1998		-27417	Dead	WITH TUMOR	2621	2621		Recurrence			552	Complete Remission/Response			1	2621	1	2621	1	552	1	552
TCGA.29.2425.01	TCGA	OV.Primary	FEMALE	60	27K	TCGA-29-2425	OV	60	FEMALE	WHITE		Stage IIIC	Serous Cystadenocarcinoma	G2	2004		-22089	Alive	TUMOR FREE	1977	NA		Progression of Disease			1577	Complete Remission/Response			0	1977	0	1977	1	1577	1	1577
TCGA.29.2427.01	TCGA	OV.Primary	FEMALE	60	27K	TCGA-29-2427	OV	60	FEMALE	WHITE		Stage IIIC	Serous Cystadenocarcinoma	G3	2004		-21940	Alive	WITH TUMOR	1900	NA		Recurrence			1582	Complete Remission/Response			0	1900	0	1900	1	1582	1	1582
TCGA.29.2428.01	TCGA	OV.Primary	FEMALE	58	27K	TCGA-29-2428	OV	58	FEMALE	WHITE		Stage IIIC	Serous Cystadenocarcinoma	G3	2005		-21392	Alive	TUMOR FREE	1372	NA					NA	Complete Remission/Response			0	1372	0	1372	0	1372	0	1372
TCGA.29.2429.01	TCGA	OV.Primary	FEMALE	79	27K	TCGA-29-2429	OV	79	FEMALE	WHITE		Stage IIIC	Serous Cystadenocarcinoma	G3	2005		-29156	Dead	WITH TUMOR	NA	421					NA	[Unknown]			1	421	1	421	NA	NA	1	421
TCGA.29.2431.01	TCGA	OV.Primary	FEMALE	59	27K	TCGA-29-2431	OV	59	FEMALE	WHITE		Stage IIIC	Serous Cystadenocarcinoma	G2	2006		-21833	Alive	WITH TUMOR	1285	NA		Recurrence			960	Complete Remission/Response			0	1285	0	1285	1	960	1	960
TCGA.29.2432.01	TCGA	OV.Primary	FEMALE	61	27K	TCGA-29-2432	OV	61	FEMALE	WHITE		Stage IIIC	Serous Cystadenocarcinoma	G3	2008		-22605	Dead	WITH TUMOR	360	653		Recurrence			174	Progressive Disease			1	653	1	653	NA	NA	1	174
TCGA.29.2434.01	TCGA	OV.Primary	FEMALE	52	27K	TCGA-29-2434	OV	52	FEMALE	WHITE		Stage IIIC	Serous Cystadenocarcinoma	G3	2009		-18997	Alive	TUMOR FREE	349	NA					NA	Complete Remission/Response			0	349	0	349	0	349	0	349
TCGA.29.2436.01	TCGA	OV.Primary	FEMALE	36	27K	TCGA-29-2436	OV	36	FEMALE	WHITE		Stage IIIC	Serous Cystadenocarcinoma	G2	2009		-13346	Alive	TUMOR FREE	297	NA					NA	Complete Remission/Response			0	297	0	297	0	297	0	297
TCGA.2A.A8VL.01	TCGA	PRAD.Primary	MALE	51	450K	TCGA-2A-A8VL	PRAD	51	MALE				Prostate Adenocarcinoma Acinar Type		2010		-18658	Alive	TUMOR FREE	621	NA					NA				0	621	0	621	NA	NA	0	621
TCGA.2A.A8VO.01	TCGA	PRAD.Primary	MALE	57	450K	TCGA-2A-A8VO	PRAD	57	MALE				Prostate Adenocarcinoma Acinar Type		2010		-20958	Alive	TUMOR FREE	1701	NA					NA				0	1701	0	1701	NA	NA	0	1701
TCGA.2A.A8VT.01	TCGA	PRAD.Primary	MALE	47	450K	TCGA-2A-A8VT	PRAD	47	MALE				Prostate Adenocarcinoma Acinar Type		2011		-17365	Alive	[Discrepancy]	1373	NA					NA	[Discrepancy]			0	1373	0	1373	NA	NA	0	1373
TCGA.2A.A8VV.01	TCGA	PRAD.Primary	MALE	52	450K	TCGA-2A-A8VV	PRAD	52	MALE				Prostate Adenocarcinoma Acinar Type		2010		-19065	Alive	TUMOR FREE	671	NA					NA				0	671	0	671	NA	NA	0	671
TCGA.2A.A8VX.01	TCGA	PRAD.Primary	MALE	70	450K	TCGA-2A-A8VX	PRAD	70	MALE				Prostate Adenocarcinoma Acinar Type		2011		-25904	Alive	TUMOR FREE	1378	NA					NA				0	1378	0	1378	NA	NA	0	1378
TCGA.2A.A8W1.01	TCGA	PRAD.Primary	MALE	54	450K	TCGA-2A-A8W1	PRAD	54	MALE				Prostate Adenocarcinoma Acinar Type		2011		-19964	Alive		112	NA					NA				0	112	0	112	NA	NA	0	112
TCGA.2A.A8W3.01	TCGA	PRAD.Primary	MALE	69	450K	TCGA-2A-A8W3	PRAD	69	MALE				Prostate Adenocarcinoma Acinar Type		2011		-25557	Alive	[Discrepancy]	863	NA		Biochemical evidence of disease			198				0	863	0	863	NA	NA	1	198
TCGA.2A.AAYF.01	TCGA	PRAD.Primary	MALE	57	450K	TCGA-2A-AAYF	PRAD	57	MALE				Prostate Adenocarcinoma Acinar Type		2011		-20866	Alive	TUMOR FREE	1364	NA					NA	Complete Remission/Response			0	1364	0	1364	0	1364	0	1364
TCGA.2A.AAYO.01	TCGA	PRAD.Primary	MALE	57	450K	TCGA-2A-AAYO	PRAD	57	MALE				Prostate Adenocarcinoma Acinar Type		2011		-21183	Alive	TUMOR FREE	1272	NA					NA	Complete Remission/Response			0	1272	0	1272	0	1272	0	1272
TCGA.2A.AAYU.01	TCGA	PRAD.Primary	MALE	56	450K	TCGA-2A-AAYU	PRAD	56	MALE				Prostate Adenocarcinoma Acinar Type		2012		-20582	Alive	TUMOR FREE	615	NA					NA	[Discrepancy]			0	615	0	615	NA	NA	0	615
TCGA.2E.A9G8.01	TCGA	UCEC.Primary	FEMALE	59	450K	TCGA-2E-A9G8	UCEC	59	FEMALE	BLACK OR AFRICAN AMERICAN		Stage III	Endometrioid endometrial adenocarcinoma	G2	2011	Post (prior bilateral ovariectomy OR >12 mo since LMP with no prior hysterectomy)	NA	Alive	TUMOR FREE	1249	NA		Locoregional Recurrence	Other, specify	abdominal wall	335	Progressive Disease			0	1249	0	1249	NA	NA	1	335
TCGA.2F.A9KO.01	TCGA	BLCA.Primary	MALE	63	450K	TCGA-2F-A9KO	BLCA	63	MALE	WHITE	Stage IV		Muscle invasive urothelial carcinoma (pT2 or above)	High Grade	2008		-23323	Dead	WITH TUMOR	NA	734		Distant Metastasis	Liver		651	Progressive Disease			1	734	1	734	NA	NA	1	651
TCGA.2F.A9KP.01	TCGA	BLCA.Primary	MALE	66	450K	TCGA-2F-A9KP	BLCA	66	MALE	WHITE	Stage IV		Muscle invasive urothelial carcinoma (pT2 or above)	High Grade	2011		-24428	Dead	WITH TUMOR	NA	364		Distant Metastasis	Liver		343	Progressive Disease			1	364	1	364	NA	NA	1	343
TCGA.2F.A9KQ.01	TCGA	BLCA.Primary	MALE	69	450K	TCGA-2F-A9KQ	BLCA	69	MALE	WHITE	Stage III		Muscle invasive urothelial carcinoma (pT2 or above)	High Grade	2007		-25259	Alive	TUMOR FREE	2886	NA					NA	Complete Remission/Response			0	2886	0	2886	0	2886	0	2886
TCGA.2F.A9KR.01	TCGA	BLCA.Primary	FEMALE	59	450K	TCGA-2F-A9KR	BLCA	59	FEMALE	[Not Evaluated]	Stage III		Muscle invasive urothelial carcinoma (pT2 or above)	High Grade	2000		-21848	Dead	WITH TUMOR	NA	3183		Distant Metastasis	Lung		3086	Complete Remission/Response			1	3183	1	3183	1	3086	1	3086
TCGA.2F.A9KT.01	TCGA	BLCA.Primary	MALE	83	450K	TCGA-2F-A9KT	BLCA	83	MALE	WHITE	Stage II		Muscle invasive urothelial carcinoma (pT2 or above)	High Grade	2006		-30520	Alive	TUMOR FREE	3314	NA					NA	Complete Remission/Response			0	3314	0	3314	0	3314	0	3314
TCGA.2F.A9KW.01	TCGA	BLCA.Primary	FEMALE	67	450K	TCGA-2F-A9KW	BLCA	67	FEMALE	WHITE	Stage III		Muscle invasive urothelial carcinoma (pT2 or above)	High Grade	2013		-24703	Dead	WITH TUMOR	NA	254		Distant Metastasis	Bone		85	Stable Disease			1	254	1	254	NA	NA	1	85
TCGA.2H.A9GF.01	TCGA	ESCA.Primary	MALE	67	450K	TCGA-2H-A9GF	ESCA	67	MALE	[Unknown]	Stage III		Esophagus Adenocarcinoma, NOS	G3	2001		-24487	Dead	WITH TUMOR	NA	784		Distant Metastasis	Brain		172				1	784	1	784	NA	NA	1	172
TCGA.2H.A9GG.01	TCGA	ESCA.Primary	MALE	66	450K	TCGA-2H-A9GG	ESCA	66	MALE	[Unknown]	Stage III		Esophagus Adenocarcinoma, NOS	G2	1999		-24328	Dead	WITH TUMOR	NA	610		Distant Metastasis	Brain		504				1	610	1	610	NA	NA	1	504
TCGA.2H.A9GH.01	TCGA	ESCA.Primary	MALE	44	450K	TCGA-2H-A9GH	ESCA	44	MALE	[Unknown]	Stage IIB		Esophagus Adenocarcinoma, NOS	G2	1998		-16197	Dead	WITH TUMOR	NA	951		Locoregional Recurrence			800				1	951	1	951	NA	NA	1	800
TCGA.2H.A9GI.01	TCGA	ESCA.Primary	MALE	68	450K	TCGA-2H-A9GI	ESCA	68	MALE	[Unknown]	Stage III		Esophagus Adenocarcinoma, NOS	G2	1999		-25097	Dead	WITH TUMOR	NA	435		Locoregional Recurrence			400				1	435	1	435	NA	NA	1	400
TCGA.2H.A9GJ.01	TCGA	ESCA.Primary	MALE	57	450K	TCGA-2H-A9GJ	ESCA	57	MALE	[Unknown]	Stage I		Esophagus Adenocarcinoma, NOS	G2	2000		-21180	Dead	WITH TUMOR	NA	1781		Locoregional Recurrence			1261				1	1781	1	1781	NA	NA	1	1261
TCGA.2H.A9GK.01	TCGA	ESCA.Primary	MALE	43	450K	TCGA-2H-A9GK	ESCA	43	MALE	[Unknown]	Stage III		Esophagus Adenocarcinoma, NOS	G3	2000		-16067	Dead	WITH TUMOR	NA	232		Distant Metastasis	Other, specify	Lymph node	113				1	232	1	232	NA	NA	1	113
TCGA.2H.A9GL.01	TCGA	ESCA.Primary	MALE	74	450K	TCGA-2H-A9GL	ESCA	74	MALE	[Unknown]	Stage III		Esophagus Adenocarcinoma, NOS	G3	2000		-27115	Dead	WITH TUMOR	NA	180		Distant Metastasis			109				1	180	1	180	NA	NA	1	109
TCGA.2H.A9GM.01	TCGA	ESCA.Primary	MALE	53	450K	TCGA-2H-A9GM	ESCA	53	MALE	[Unknown]	Stage IIB		Esophagus Adenocarcinoma, NOS	G2	2000		-19484	Dead	WITH TUMOR	NA	424		Distant Metastasis	Other, specify	peritoneum	367				1	424	1	424	NA	NA	1	367
TCGA.2H.A9GN.01	TCGA	ESCA.Primary	MALE	70	450K	TCGA-2H-A9GN	ESCA	70	MALE	[Unknown]	Stage III		Esophagus Adenocarcinoma, NOS	G3	2000		-25664	Dead	WITH TUMOR	NA	272		Distant Metastasis	Brain		242				1	272	1	272	NA	NA	1	242
TCGA.2H.A9GO.01	TCGA	ESCA.Primary	MALE	58	450K	TCGA-2H-A9GO	ESCA	58	MALE	[Unknown]	Stage IVA		Esophagus Adenocarcinoma, NOS	G3	2000		-21486	Dead	WITH TUMOR	NA	494		Locoregional Recurrence			362				1	494	1	494	NA	NA	1	362
TCGA.2H.A9GQ.01	TCGA	ESCA.Primary	MALE	80	450K	TCGA-2H-A9GQ	ESCA	80	MALE	[Unknown]	Stage III		Esophagus Adenocarcinoma, NOS	G3	2001		-29497	Dead	WITH TUMOR	NA	128		Locoregional Recurrence			112				1	128	1	128	NA	NA	1	112
TCGA.2H.A9GR.01	TCGA	ESCA.Primary	MALE	80	450K	TCGA-2H-A9GR	ESCA	80	MALE	[Unknown]	Stage IIA		Esophagus Adenocarcinoma, NOS	G2	1999		-29451	Dead	WITH TUMOR	NA	987					NA				1	987	1	987	NA	NA	1	987
TCGA.2J.AAB1.01	TCGA	PAAD.Primary	MALE	65	450K	TCGA-2J-AAB1	PAAD	65	MALE	WHITE	Stage IIB		Pancreas-Adenocarcinoma-Other Subtype	G3	2012		-23962	Dead	TUMOR FREE	NA	66	Pancreatic Cancer				NA	Complete Remission/Response			1	66	1	66	0	66	0	66
TCGA.2J.AAB4.01	TCGA	PAAD.Primary	MALE	48	450K	TCGA-2J-AAB4	PAAD	48	MALE	WHITE	Stage IIB		Pancreas-Adenocarcinoma-Other Subtype	G2	2012		-17794	Alive	TUMOR FREE	729	NA					NA	Complete Remission/Response			0	729	0	729	0	729	0	729
TCGA.2J.AAB6.01	TCGA	PAAD.Primary	MALE	75	450K	TCGA-2J-AAB6	PAAD	75	MALE	WHITE	Stage IIA		Pancreas-Adenocarcinoma Ductal Type	G2	2012		-27600	Dead	WITH TUMOR	NA	293	Pancreatic Cancer	Distant Metastasis	Liver		169	Progressive Disease			1	293	1	293	NA	NA	1	169
TCGA.2J.AAB8.01	TCGA	PAAD.Primary	MALE	71	450K	TCGA-2J-AAB8	PAAD	71	MALE	WHITE	Stage IIB		Pancreas-Adenocarcinoma Ductal Type	G3	2012		-26028	Alive	TUMOR FREE	80	NA					NA	[Unknown]			0	80	0	80	NA	NA	0	80
TCGA.2J.AAB9.01	TCGA	PAAD.Primary	FEMALE	70	450K	TCGA-2J-AAB9	PAAD	70	FEMALE	WHITE	Stage IIB		Pancreas-Adenocarcinoma Ductal Type	G1	2012		-25920	Dead	WITH TUMOR	NA	627	Pancreatic Cancer	Distant Metastasis	Liver		521	Complete Remission/Response			1	627	1	627	1	521	1	521
TCGA.2J.AABA.01	TCGA	PAAD.Primary	MALE	55	450K	TCGA-2J-AABA	PAAD	55	MALE	WHITE	Stage IIB		Pancreas-Adenocarcinoma Ductal Type	G2	2012		-20133	Dead	WITH TUMOR	NA	607	Pancreatic Cancer	Distant Metastasis	Other, specify	subcut nodule	160	Progressive Disease			1	607	1	607	NA	NA	1	160
TCGA.2J.AABE.01	TCGA	PAAD.Primary	MALE	73	450K	TCGA-2J-AABE	PAAD	73	MALE	WHITE	Stage IIA		Pancreas-Adenocarcinoma Ductal Type	G2	2012		-26943	Alive	TUMOR FREE	676	NA					NA	Complete Remission/Response			0	676	0	676	0	676	0	676
TCGA.2J.AABF.01	TCGA	PAAD.Primary	MALE	73	450K	TCGA-2J-AABF	PAAD	73	MALE	WHITE	Stage IIB		Pancreas-Adenocarcinoma Ductal Type	G3	2012		-26936	Dead	WITH TUMOR	NA	691	Pancreatic Cancer	Distant Metastasis	Other, specify	Liver/lung	443	Progressive Disease			1	691	1	691	NA	NA	1	443
TCGA.2J.AABH.01	TCGA	PAAD.Primary	MALE	61	450K	TCGA-2J-AABH	PAAD	61	MALE	WHITE	Stage IIA		Pancreas-Adenocarcinoma-Other Subtype	G3	2011		-22425	Alive	WITH TUMOR	1287	NA		Distant Metastasis	Other, specify	perigastric mass	1287	Complete Remission/Response			0	1287	0	1287	1	1287	1	1287
TCGA.2J.AABI.01	TCGA	PAAD.Primary	FEMALE	55	450K	TCGA-2J-AABI	PAAD	55	FEMALE	WHITE	Stage IIA		Pancreas-Adenocarcinoma-Other Subtype	G3	2011		-20316	Alive	WITH TUMOR	969	NA		Distant Metastasis	Liver		728	Progressive Disease			0	969	0	969	NA	NA	1	728
TCGA.2J.AABK.01	TCGA	PAAD.Primary	MALE	71	450K	TCGA-2J-AABK	PAAD	71	MALE	WHITE	Stage IIB		Pancreas-Adenocarcinoma Ductal Type	G2	2012		-26188	Alive	TUMOR FREE	484	NA					NA	Complete Remission/Response			0	484	0	484	0	484	0	484
TCGA.2J.AABO.01	TCGA	PAAD.Primary	MALE	43	450K	TCGA-2J-AABO	PAAD	43	MALE	WHITE	Stage IIB		Pancreas-Adenocarcinoma Ductal Type	G2	2013		-15869	Alive	WITH TUMOR	440	NA		Distant Metastasis	Liver		439	Progressive Disease			0	440	0	440	NA	NA	1	439
TCGA.2J.AABP.01	TCGA	PAAD.Primary	FEMALE	58	450K	TCGA-2J-AABP	PAAD	58	FEMALE	WHITE	Stage IIB		Pancreas-Undifferentiated Carcinoma	G4	2013		-21484	Alive	TUMOR FREE	463	NA					NA	Complete Remission/Response			0	463	0	463	0	463	0	463
TCGA.2J.AABR.01	TCGA	PAAD.Primary	FEMALE	60	450K	TCGA-2J-AABR	PAAD	60	FEMALE	WHITE	Stage IIA		Pancreas-Adenocarcinoma Ductal Type	G3	2013		-22131	Alive	WITH TUMOR	438	NA		Distant Metastasis	Liver		327	Progressive Disease			0	438	0	438	NA	NA	1	327
TCGA.2J.AABT.01	TCGA	PAAD.Primary	FEMALE	72	450K	TCGA-2J-AABT	PAAD	72	FEMALE	WHITE	Stage IIB		Pancreas-Adenocarcinoma Ductal Type	G2	2012		-26379	Alive		319	NA					NA	[Unknown]			0	319	0	319	NA	NA	0	319
TCGA.2J.AABU.01	TCGA	PAAD.Primary	MALE	56	450K	TCGA-2J-AABU	PAAD	56	MALE	WHITE	Stage IIB		Pancreas-Adenocarcinoma Ductal Type	G3	2012		-20641	Dead	WITH TUMOR	NA	277	Pancreatic Cancer	Distant Metastasis	Liver		154	Progressive Disease			1	277	1	277	NA	NA	1	154
TCGA.2J.AABV.01	TCGA	PAAD.Primary	MALE	74	450K	TCGA-2J-AABV	PAAD	74	MALE	WHITE	Stage IIB		Pancreas-Adenocarcinoma Ductal Type	G4	2012		-27082	Dead	WITH TUMOR	NA	652	Pancreatic Cancer	Distant Metastasis	Liver		126	Progressive Disease			1	652	1	652	NA	NA	1	126
TCGA.2K.A9WE.01	TCGA	KIRP.Primary	MALE	53	450K	TCGA-2K-A9WE	KIRP	53	MALE	WHITE	Stage II		Kidney Papillary Renal Cell Carcinoma		2013		-19603	Alive	TUMOR FREE	214	NA					NA	Complete Remission/Response			0	214	0	214	0	214	0	214
TCGA.2L.AAQA.01	TCGA	PAAD.Primary	MALE	76	450K	TCGA-2L-AAQA	PAAD	76	MALE	WHITE	Stage IIB		Pancreas-Adenocarcinoma Ductal Type	G2	2010		-28074	Dead	WITH TUMOR	NA	143	Pancreatic Cancer				NA	Progressive Disease			1	143	1	143	NA	NA	1	143
TCGA.2L.AAQE.01	TCGA	PAAD.Primary	MALE	56	450K	TCGA-2L-AAQE	PAAD	56	MALE	WHITE	Stage IIB		Pancreas-Adenocarcinoma Ductal Type	G2	2011		-20618	Dead	WITH TUMOR	NA	684	Pancreatic Cancer				NA	Progressive Disease			1	684	1	684	NA	NA	1	684
TCGA.2L.AAQI.01	TCGA	PAAD.Primary	MALE	66	450K	TCGA-2L-AAQI	PAAD	66	MALE	WHITE	Stage IIB		Pancreas-Adenocarcinoma Ductal Type	G3	2011		-24381	Dead	WITH TUMOR	NA	103	Pancreatic Cancer				NA	Progressive Disease			1	103	1	103	NA	NA	1	103
TCGA.2L.AAQJ.01	TCGA	PAAD.Primary	FEMALE	49	450K	TCGA-2L-AAQJ	PAAD	49	FEMALE	WHITE	Stage III		Pancreas-Adenocarcinoma Ductal Type	G2	2010		-18103	Dead	WITH TUMOR	NA	394	Pancreatic Cancer				NA	Progressive Disease			1	394	1	394	NA	NA	1	394
TCGA.2L.AAQL.01	TCGA	PAAD.Primary	MALE	82	450K	TCGA-2L-AAQL	PAAD	82	MALE	WHITE	Stage IIB		Pancreas-Adenocarcinoma Ductal Type	G3	2011		-30092	Dead	WITH TUMOR	NA	292	Pancreatic Cancer				NA	Progressive Disease			1	292	1	292	NA	NA	1	292
TCGA.2L.AAQM.01	TCGA	PAAD.Primary	MALE	52	450K	TCGA-2L-AAQM	PAAD	52	MALE	WHITE	Stage IIB		Pancreas-Adenocarcinoma-Other Subtype	G1	2010		-19315	Alive	TUMOR FREE	1383	NA					NA	Stable Disease			0	1383	0	1383	NA	NA	0	1383
TCGA.2V.A95S.01	TCGA	LIHC.Primary	MALE	NA	450K	TCGA-2V-A95S	LIHC	NA	MALE	ASIAN	Stage II		Hepatocellular Carcinoma	G3	NA		NA	Alive	WITH TUMOR	NA	NA					NA			R0	0	NA	0	NA	0	NA	0	NA
TCGA.2W.A8YY.01	TCGA	CESC.Primary	FEMALE	51	450K	TCGA-2W-A8YY	CESC	51	FEMALE	WHITE		Stage IB2	Adenosquamous	G3	2013	Pre (<6 months since LMP AND no prior bilateral ovariectomy AND not on estrogen replacement)	-18886	Alive	TUMOR FREE	533	NA					NA	Complete Remission/Response			0	533	0	533	0	533	0	533
TCGA.2Y.A9GS.01	TCGA	LIHC.Primary	MALE	58	450K	TCGA-2Y-A9GS	LIHC	58	MALE	WHITE	[Discrepancy]		Hepatocellular Carcinoma	G2	2006		-21318	Dead	WITH TUMOR	NA	724		Extrahepatic Recurrence	Lung		102			R0	1	724	1	724	1	102	1	102
TCGA.2Y.A9GT.01	TCGA	LIHC.Primary	MALE	51	450K	TCGA-2Y-A9GT	LIHC	51	MALE	WHITE	Stage I		Hepatocellular Carcinoma	G2	2006		-18768	Dead	WITH TUMOR	NA	1624		Locoregional Recurrence	Liver		1083			R0	1	1624	1	1624	1	1083	1	1083
TCGA.2Y.A9GU.01	TCGA	LIHC.Primary	FEMALE	55	450K	TCGA-2Y-A9GU	LIHC	55	FEMALE	WHITE	Stage I		Hepatocellular Carcinoma	G2	2009		-20187	Alive	TUMOR FREE	1939	NA					NA			R0	0	1939	0	1939	0	1939	0	1939
TCGA.2Y.A9GV.01	TCGA	LIHC.Primary	FEMALE	54	450K	TCGA-2Y-A9GV	LIHC	54	FEMALE	WHITE	Stage I		Hepatocellular Carcinoma	G1	2007		-20011	Dead	WITH TUMOR	NA	2532		New Primary Tumor	Other, specify	Renal met from prior lung primary	1745			R0	1	2532	1	2532	0	2532	1	1745
TCGA.2Y.A9GW.01	TCGA	LIHC.Primary	MALE	64	450K	TCGA-2Y-A9GW	LIHC	64	MALE	WHITE	Stage I		Hepatocellular Carcinoma	G2	2007		-23587	Dead	WITH TUMOR	NA	1271		Locoregional Recurrence	Liver		1229			R0	1	1271	1	1271	1	1229	1	1229
TCGA.2Y.A9GX.01	TCGA	LIHC.Primary	MALE	68	450K	TCGA-2Y-A9GX	LIHC	68	MALE	WHITE	Stage I		Hepatocellular Carcinoma	G2	2007		-24963	Alive	WITH TUMOR	2442	NA		Locoregional Recurrence	Liver		2133			R1	0	2442	0	2442	NA	NA	1	2133
TCGA.2Y.A9GY.01	TCGA	LIHC.Primary	FEMALE	64	450K	TCGA-2Y-A9GY	LIHC	64	FEMALE	WHITE	Stage II		Hepatocellular Carcinoma	G3	2007		-23435	Dead	WITH TUMOR	NA	757		Extrahepatic Recurrence	Lung		637			R0	1	757	1	757	1	637	1	637
TCGA.2Y.A9GZ.01	TCGA	LIHC.Primary	FEMALE	82	450K	TCGA-2Y-A9GZ	LIHC	82	FEMALE	WHITE	Stage II		Hepatocellular Carcinoma	G2	2007		-30082	Dead	WITH TUMOR	NA	848		Locoregional Recurrence	Liver		719			R0	1	848	1	848	1	719	1	719
TCGA.2Y.A9H0.01	TCGA	LIHC.Primary	MALE	49	450K	TCGA-2Y-A9H0	LIHC	49	MALE	WHITE	Stage IIIA		Hepatocellular Carcinoma	G1	2004		-18109	Alive	TUMOR FREE	3675	NA					NA			R0	0	3675	0	3675	0	3675	0	3675
TCGA.2Y.A9H1.01	TCGA	LIHC.Primary	MALE	58	450K	TCGA-2Y-A9H1	LIHC	58	MALE	WHITE	Stage I		Hepatocellular Carcinoma	G2	2010		-21222	Dead	WITH TUMOR	NA	1229		Locoregional Recurrence	Liver		321			R0	1	1229	1	1229	1	321	1	321
TCGA.2Y.A9H2.01	TCGA	LIHC.Primary	FEMALE	64	450K	TCGA-2Y-A9H2	LIHC	64	FEMALE	WHITE	Stage I		Hepatocellular Carcinoma	G3	2010		-23653	Alive	TUMOR FREE	1731	NA					NA			R0	0	1731	0	1731	0	1731	0	1731
TCGA.2Y.A9H3.01	TCGA	LIHC.Primary	MALE	45	450K	TCGA-2Y-A9H3	LIHC	45	MALE	WHITE	Stage II		Hepatocellular Carcinoma	G1	2010		-16443	Alive	TUMOR FREE	1516	NA		Locoregional Recurrence	Liver		22			R0	0	1516	0	1516	1	22	1	22
TCGA.2Y.A9H4.01	TCGA	LIHC.Primary	MALE	68	450K	TCGA-2Y-A9H4	LIHC	68	MALE	BLACK OR AFRICAN AMERICAN	Stage I		Hepatocellular Carcinoma	G2	2010		-25096	Alive	TUMOR FREE	1452	NA					NA			R0	0	1452	0	1452	0	1452	0	1452
TCGA.2Y.A9H5.01	TCGA	LIHC.Primary	FEMALE	59	450K	TCGA-2Y-A9H5	LIHC	59	FEMALE	WHITE	Stage I		Hepatocellular Carcinoma	G3	2010		-21818	Dead	WITH TUMOR	NA	555		Locoregional Recurrence	Liver		258			R0	1	555	1	555	1	258	1	258
TCGA.2Y.A9H6.01	TCGA	LIHC.Primary	FEMALE	68	450K	TCGA-2Y-A9H6	LIHC	68	FEMALE	WHITE	Stage I		Hepatocellular Carcinoma	G2	2011		-24982	Alive		357	NA					NA			R0	0	357	0	357	0	357	0	357
TCGA.2Y.A9H7.01	TCGA	LIHC.Primary	FEMALE	81	450K	TCGA-2Y-A9H7	LIHC	81	FEMALE	WHITE	Stage I		Hepatocellular Carcinoma	G2	2011		-29752	Alive	WITH TUMOR	1168	NA		Locoregional Recurrence	Liver		1117			R0	0	1168	0	1168	1	1117	1	1117
TCGA.2Y.A9H8.01	TCGA	LIHC.Primary	FEMALE	85	450K	TCGA-2Y-A9H8	LIHC	85	FEMALE	WHITE	[Discrepancy]		Hepatocellular Carcinoma	G2	2011		-31322	Dead	WITH TUMOR	NA	633		Extrahepatic Recurrence	Other, specify	Kidney	398			R0	1	633	1	633	1	398	1	398
TCGA.2Y.A9H9.01	TCGA	LIHC.Primary	MALE	70	450K	TCGA-2Y-A9H9	LIHC	70	MALE	WHITE	Stage I		Hepatocellular Carcinoma	G2	2011		-25670	Alive	WITH TUMOR	697	NA		Locoregional Recurrence	Liver		59			R0	0	697	0	697	1	59	1	59
TCGA.2Y.A9HA.01	TCGA	LIHC.Primary	MALE	70	450K	TCGA-2Y-A9HA	LIHC	70	MALE	WHITE	Stage II		Hepatocellular Carcinoma	G2	2012		-25892	Dead	WITH TUMOR	NA	36					NA			R0	1	36	1	36	NA	NA	1	36
TCGA.2Y.A9HB.01	TCGA	LIHC.Primary	MALE	66	450K	TCGA-2Y-A9HB	LIHC	66	MALE	[Not Evaluated]	Stage I		Hepatocellular Carcinoma	G2	2012		-24359	Alive	TUMOR FREE	260	NA					NA			R0	0	260	0	260	0	260	0	260
TCGA.2Z.A9J1.01	TCGA	KIRP.Primary	MALE	71	450K	TCGA-2Z-A9J1	KIRP	71	MALE	WHITE	Stage I	Stage I	Kidney Papillary Renal Cell Carcinoma		2008		-26244	Alive	TUMOR FREE	2298	NA					NA	Complete Remission/Response			0	2298	0	2298	0	2298	0	2298
TCGA.2Z.A9J2.01	TCGA	KIRP.Primary	FEMALE	71	450K	TCGA-2Z-A9J2	KIRP	71	FEMALE	WHITE	Stage I	Stage I	Kidney Papillary Renal Cell Carcinoma		2008		-26134	Alive	TUMOR FREE	1795	NA					NA	Complete Remission/Response			0	1795	0	1795	0	1795	0	1795
TCGA.2Z.A9J3.01	TCGA	KIRP.Primary	MALE	67	450K	TCGA-2Z-A9J3	KIRP	67	MALE	WHITE	Stage II	Stage II	Kidney Papillary Renal Cell Carcinoma		2008		-24626	Dead	WITH TUMOR	NA	1771					790	Progressive Disease			1	1771	1	1771	NA	NA	1	790
TCGA.2Z.A9J5.01	TCGA	KIRP.Primary	MALE	80	450K	TCGA-2Z-A9J5	KIRP	80	MALE	WHITE	Stage II	Stage II	Kidney Papillary Renal Cell Carcinoma		2006		-29275	Alive	TUMOR FREE	3050	NA					NA	[Unknown]			0	3050	0	3050	NA	NA	0	3050
TCGA.2Z.A9J6.01	TCGA	KIRP.Primary	MALE	60	450K	TCGA-2Z-A9J6	KIRP	60	MALE	WHITE	Stage I	Stage I	Kidney Papillary Renal Cell Carcinoma		2009		-22265	Alive	TUMOR FREE	1731	NA					NA	[Unknown]			0	1731	0	1731	NA	NA	0	1731
TCGA.2Z.A9J7.01	TCGA	KIRP.Primary	MALE	63	450K	TCGA-2Z-A9J7	KIRP	63	MALE	WHITE	Stage IV	Stage IV	Kidney Papillary Renal Cell Carcinoma		2007		-23230	Dead	WITH TUMOR	NA	139					96	Progressive Disease			1	139	1	139	NA	NA	1	96
TCGA.2Z.A9J8.01	TCGA	KIRP.Primary	MALE	50	450K	TCGA-2Z-A9J8	KIRP	50	MALE	WHITE	Stage I	Stage I	Kidney Papillary Renal Cell Carcinoma		2007		-18498	Alive	WITH TUMOR	2790	NA					506	Complete Remission/Response			0	2790	0	2790	1	506	1	506
TCGA.2Z.A9J9.01	TCGA	KIRP.Primary	MALE	77	450K	TCGA-2Z-A9J9	KIRP	77	MALE	BLACK OR AFRICAN AMERICAN	Stage I	Stage I	Kidney Papillary Renal Cell Carcinoma		2006		-28346	Alive	TUMOR FREE	2294	NA					NA	Complete Remission/Response			0	2294	0	2294	0	2294	0	2294
TCGA.2Z.A9JD.01	TCGA	KIRP.Primary	MALE	66	450K	TCGA-2Z-A9JD	KIRP	66	MALE	WHITE	Stage I	Stage I	Kidney Papillary Renal Cell Carcinoma		2009		-24370	Alive	TUMOR FREE	1060	NA					NA	[Unknown]			0	1060	0	1060	NA	NA	0	1060
TCGA.2Z.A9JE.01	TCGA	KIRP.Primary	MALE	59	450K	TCGA-2Z-A9JE	KIRP	59	MALE	WHITE	Stage I	Stage I	Kidney Papillary Renal Cell Carcinoma		2010		-21557	Alive	TUMOR FREE	1728	NA					NA	Complete Remission/Response			0	1728	0	1728	0	1728	0	1728
TCGA.2Z.A9JG.01	TCGA	KIRP.Primary	MALE	64	450K	TCGA-2Z-A9JG	KIRP	64	MALE	WHITE	Stage I	Stage I	Kidney Papillary Renal Cell Carcinoma		2010		-23458	Alive	TUMOR FREE	1662	NA					NA	Complete Remission/Response			0	1662	0	1662	0	1662	0	1662
TCGA.2Z.A9JI.01	TCGA	KIRP.Primary	MALE	38	450K	TCGA-2Z-A9JI	KIRP	38	MALE	WHITE	Stage III	Stage I	Kidney Papillary Renal Cell Carcinoma		2010		-14196	Alive	TUMOR FREE	1567	NA					286	Complete Remission/Response			0	1567	0	1567	1	286	1	286
TCGA.2Z.A9JJ.01	TCGA	KIRP.Primary	FEMALE	69	450K	TCGA-2Z-A9JJ	KIRP	69	FEMALE	WHITE	Stage I	Stage I	Kidney Papillary Renal Cell Carcinoma		2011		-25240	Alive	TUMOR FREE	1213	NA					NA	Complete Remission/Response			0	1213	0	1213	0	1213	0	1213
TCGA.2Z.A9JK.01	TCGA	KIRP.Primary	MALE	50	450K	TCGA-2Z-A9JK	KIRP	50	MALE	WHITE	Stage III	Stage III	Kidney Papillary Renal Cell Carcinoma		2011		-18540	Alive	WITH TUMOR	1186	NA					324	Stable Disease			0	1186	0	1186	NA	NA	1	324
TCGA.2Z.A9JL.01	TCGA	KIRP.Primary	MALE	47	450K	TCGA-2Z-A9JL	KIRP	47	MALE	BLACK OR AFRICAN AMERICAN	Stage I	Stage I	Kidney Papillary Renal Cell Carcinoma		2012		-17367	Alive	TUMOR FREE	1006	NA					NA	Complete Remission/Response			0	1006	0	1006	0	1006	0	1006
TCGA.2Z.A9JM.01	TCGA	KIRP.Primary	MALE	28	450K	TCGA-2Z-A9JM	KIRP	28	MALE	WHITE	Stage I	Stage I	Kidney Papillary Renal Cell Carcinoma		2012		-10323	Alive	TUMOR FREE	934	NA					NA	[Unknown]			0	934	0	934	NA	NA	0	934
TCGA.2Z.A9JN.01	TCGA	KIRP.Primary	FEMALE	50	450K	TCGA-2Z-A9JN	KIRP	50	FEMALE	BLACK OR AFRICAN AMERICAN	Stage I	Stage I	Kidney Papillary Renal Cell Carcinoma		2012		-18264	Alive	TUMOR FREE	740	NA					NA	Complete Remission/Response			0	740	0	740	0	740	0	740
TCGA.2Z.A9JO.01	TCGA	KIRP.Primary	FEMALE	56	450K	TCGA-2Z-A9JO	KIRP	56	FEMALE	BLACK OR AFRICAN AMERICAN	Stage I	Stage I	Kidney Papillary Renal Cell Carcinoma		2012		-20466	Alive	TUMOR FREE	949	NA					NA	Complete Remission/Response			0	949	0	949	0	949	0	949
TCGA.2Z.A9JP.01	TCGA	KIRP.Primary	MALE	63	450K	TCGA-2Z-A9JP	KIRP	63	MALE	WHITE	Stage I	Stage I	Kidney Papillary Renal Cell Carcinoma		2011		-23207	Alive	TUMOR FREE	893	NA					NA	Complete Remission/Response			0	893	0	893	0	893	0	893
TCGA.2Z.A9JQ.01	TCGA	KIRP.Primary	MALE	66	450K	TCGA-2Z-A9JQ	KIRP	66	MALE	WHITE	Stage I	Stage I	Kidney Papillary Renal Cell Carcinoma		2012		-24244	Alive	WITH TUMOR	778	NA					600	[Unknown]			0	778	0	778	NA	NA	1	600
TCGA.2Z.A9JR.01	TCGA	KIRP.Primary	MALE	57	450K	TCGA-2Z-A9JR	KIRP	57	MALE	WHITE	Stage I	Stage I	Kidney Papillary Renal Cell Carcinoma		2012		-20932	Alive	TUMOR FREE	161	NA					NA	[Unknown]			0	161	0	161	NA	NA	0	161
TCGA.2Z.A9JS.01	TCGA	KIRP.Primary	MALE	74	450K	TCGA-2Z-A9JS	KIRP	74	MALE	WHITE	Stage I	Stage I	Kidney Papillary Renal Cell Carcinoma		2012		-27053	Dead	TUMOR FREE	NA	492					NA	Complete Remission/Response			1	492	0	492	0	492	0	492
TCGA.2Z.A9JT.01	TCGA	KIRP.Primary	MALE	71	450K	TCGA-2Z-A9JT	KIRP	71	MALE	WHITE	Stage I	Stage I	Kidney Papillary Renal Cell Carcinoma		2012		-26128	Alive	TUMOR FREE	684	NA					NA	Complete Remission/Response			0	684	0	684	0	684	0	684
TCGA.30.1714.01	TCGA	OV.Primary	FEMALE	68	27K	TCGA-30-1714	OV	68	FEMALE	WHITE		Stage IV	Serous Cystadenocarcinoma	G3	2001		-25032	Dead	WITH TUMOR	1158	1158		Recurrence			241	Complete Remission/Response			1	1158	1	1158	NA	NA	1	241
TCGA.30.1718.01	TCGA	OV.Primary	FEMALE	44	27K	TCGA-30-1718	OV	44	FEMALE	WHITE		Stage IIIC	Serous Cystadenocarcinoma	G3	2002		-16400	Dead	WITH TUMOR	1579	1579		Recurrence			896				1	1579	1	1579	NA	NA	1	896
TCGA.30.1853.01	TCGA	OV.Primary	FEMALE	58	27K	TCGA-30-1853	OV	58	FEMALE	WHITE		Stage IIIC	Serous Cystadenocarcinoma	G3	2000		-21404	Dead	WITH TUMOR	1103	1103		Recurrence			634	Complete Remission/Response			1	1103	1	1103	1	634	1	634
TCGA.30.1855.01	TCGA	OV.Primary	FEMALE	61	27K	TCGA-30-1855	OV	61	FEMALE	WHITE		Stage IIIC	Serous Cystadenocarcinoma	G3	2001		-22394	Dead	WITH TUMOR	75	75					NA				1	75	1	75	NA	NA	1	75
TCGA.30.1856.01	TCGA	OV.Primary	FEMALE	56	27K	TCGA-30-1856	OV	56	FEMALE	WHITE		Stage IIIC	Serous Cystadenocarcinoma	G3	2001		-20626	Dead	WITH TUMOR	477	477		Recurrence			220	Partial Remission/Response			1	477	1	477	NA	NA	1	220
TCGA.30.1857.01	TCGA	OV.Primary	FEMALE	64	27K	TCGA-30-1857	OV	64	FEMALE	WHITE		Stage IV	Serous Cystadenocarcinoma	G3	2001		-23689	Dead	WITH TUMOR	8	8					NA				1	8	1	8	NA	NA	1	8
TCGA.30.1859.01	TCGA	OV.Primary	FEMALE	56	27K	TCGA-30-1859	OV	56	FEMALE	WHITE			Serous Cystadenocarcinoma	G3	2002		-20498	Dead	WITH TUMOR	1463	1463					NA	Partial Remission/Response			1	1463	1	1463	NA	NA	1	1463
TCGA.30.1860.01	TCGA	OV.Primary	FEMALE	58	27K	TCGA-30-1860	OV	58	FEMALE	WHITE		Stage IIIC	Serous Cystadenocarcinoma	G3	2002		-21406	Dead	WITH TUMOR	1366	1366		Recurrence			397	Complete Remission/Response			1	1366	1	1366	1	397	1	397
TCGA.30.1861.01	TCGA	OV.Primary	FEMALE	74	27K	TCGA-30-1861	OV	74	FEMALE	WHITE		Stage IIIC	Serous Cystadenocarcinoma	G3	2002		-27103	Dead		1058	1058					NA				1	1058	NA	1058	NA	NA	0	1058
TCGA.30.1862.01	TCGA	OV.Primary	FEMALE	65	27K	TCGA-30-1862	OV	65	FEMALE	WHITE		Stage IV	Serous Cystadenocarcinoma	G2	2003		-23895	Dead	WITH TUMOR	186	186					NA				1	186	1	186	NA	NA	1	186
TCGA.30.1866.01	TCGA	OV.Primary	FEMALE	61	27K	TCGA-30-1866	OV	61	FEMALE	WHITE		Stage IV	Serous Cystadenocarcinoma	G2	2003		-22562	Dead	WITH TUMOR	1114	1114		Recurrence			285	Complete Remission/Response			1	1114	1	1114	NA	NA	1	285
TCGA.30.1867.01	TCGA	OV.Primary	FEMALE	46	27K	TCGA-30-1867	OV	46	FEMALE			Stage IV	Serous Cystadenocarcinoma	GX	2004		-17159	Dead	WITH TUMOR	37	37					NA				1	37	1	37	NA	NA	1	37
TCGA.30.1869.01	TCGA	OV.Primary	FEMALE	50	27K	TCGA-30-1869	OV	50	FEMALE	WHITE		Stage IV	Serous Cystadenocarcinoma	G3	2004		-18398	Dead	WITH TUMOR	1563	1563		Recurrence			767	Complete Remission/Response			1	1563	1	1563	NA	NA	1	767
TCGA.30.1880.01	TCGA	OV.Primary	FEMALE	56	27K	TCGA-30-1880	OV	56	FEMALE	WHITE		Stage IIIC	Serous Cystadenocarcinoma	G3	2001		-20525	Dead	WITH TUMOR	1751	1751		Recurrence			348	Partial Remission/Response			1	1751	1	1751	NA	NA	1	348
TCGA.30.1887.01	TCGA	OV.Primary	FEMALE	67	27K	TCGA-30-1887	OV	67	FEMALE	WHITE		Stage IIIC	Serous Cystadenocarcinoma	G2	2005		-24495	Dead	WITH TUMOR	738	738					NA	Partial Remission/Response			1	738	1	738	NA	NA	1	738
TCGA.30.1891.01	TCGA	OV.Primary	FEMALE	61	27K	TCGA-30-1891	OV	61	FEMALE	WHITE		Stage IIIC	Serous Cystadenocarcinoma	G2	2004		-22344	Dead	WITH TUMOR	914	914		Recurrence			181	Partial Remission/Response			1	914	1	914	NA	NA	1	181
TCGA.30.1892.01	TCGA	OV.Primary	FEMALE	52	27K	TCGA-30-1892	OV	52	FEMALE	WHITE		Stage IIIC	Serous Cystadenocarcinoma	G3	2004		-19256	Dead	WITH TUMOR	1484	1484		Recurrence			253	Complete Remission/Response			1	1484	1	1484	1	253	1	253
TCGA.31.1944.01	TCGA	OV.Primary	FEMALE	47	27K	TCGA-31-1944	OV	47	FEMALE	WHITE		Stage IIIC	Serous Cystadenocarcinoma	G3	2005		-17207	Alive	WITH TUMOR	1386	NA		Recurrence			678	Complete Remission/Response			0	1386	0	1386	1	678	1	678
TCGA.31.1946.01	TCGA	OV.Primary	FEMALE	30	27K	TCGA-31-1946	OV	30	FEMALE			Stage IIIC	Serous Cystadenocarcinoma	G3	2006		-11146	Alive	WITH TUMOR	918	NA		Recurrence			664				0	918	0	918	NA	NA	1	664
TCGA.31.1950.01	TCGA	OV.Primary	FEMALE	76	27K	TCGA-31-1950	OV	76	FEMALE	WHITE		Stage IIIC	Serous Cystadenocarcinoma	G2	2007		-28100	Alive	WITH TUMOR	571	NA		Recurrence			349	Partial Remission/Response			0	571	0	571	NA	NA	1	349
TCGA.31.1951.01	TCGA	OV.Primary	FEMALE	58	27K	TCGA-31-1951	OV	58	FEMALE	WHITE		Stage IIIC	Serous Cystadenocarcinoma	G3	2007		-21352	Alive	WITH TUMOR	684	NA		Recurrence			659				0	684	0	684	NA	NA	1	659
TCGA.31.1953.01	TCGA	OV.Primary	FEMALE	52	27K	TCGA-31-1953	OV	52	FEMALE	ASIAN		Stage IIIC	Serous Cystadenocarcinoma	G3	2008		-19064	Alive	WITH TUMOR	204	NA		Recurrence			70	Progressive Disease			0	204	0	204	NA	NA	1	70
TCGA.31.1955.01	TCGA	OV.Primary	FEMALE	43	27K	TCGA-31-1955	OV	43	FEMALE	WHITE		Stage IIIC	Serous Cystadenocarcinoma	G3	2005		-15926	Alive	WITH TUMOR	1293	NA		Recurrence			918				0	1293	0	1293	NA	NA	1	918	Redacted
TCGA.31.1956.01	TCGA	OV.Primary	FEMALE	60	27K	TCGA-31-1956	OV	60	FEMALE	WHITE		Stage IIIB	Serous Cystadenocarcinoma	G3	2005		-22100	Alive	WITH TUMOR	1342	NA					NA				0	1342	0	1342	NA	NA	0	1342	Redacted
TCGA.31.1959.01	TCGA	OV.Primary	FEMALE	49	27K	TCGA-31-1959	OV	49	FEMALE	WHITE		Stage IV	Serous Cystadenocarcinoma	G2	2009		-18247	Alive	WITH TUMOR	67	NA					NA				0	67	0	67	NA	NA	0	67
TCGA.32.1979.01	TCGA	GBM.Primary	FEMALE	69	450K	TCGA-32-1979	GBM	69	FEMALE	WHITE			Untreated primary (de novo) GBM		2008		-25252	Dead	WITH TUMOR	593	593		Progression of Disease			265				1	593	1	593	NA	NA	1	265
TCGA.32.1980.01	TCGA	GBM.Primary	MALE	72	450K	TCGA-32-1980	GBM	72	MALE	WHITE			Untreated primary (de novo) GBM		2008		-26467	Dead	WITH TUMOR	36	36					NA				1	36	1	36	NA	NA	1	36
TCGA.32.5222.01	TCGA	GBM.Primary	MALE	66	450K	TCGA-32-5222	GBM	66	MALE	WHITE			Untreated primary (de novo) GBM		2010		-24134	Dead	WITH TUMOR	NA	585		Progression of Disease			118				1	585	1	585	NA	NA	1	118
TCGA.33.4566.01	TCGA	LUSC.Primary	MALE	40	450K	TCGA-33-4566	LUSC	40	MALE	WHITE	Stage IB		Lung Squamous Cell Carcinoma		1996		-14643	Dead		NA	5287					NA	[Unknown]			1	5287	NA	5287	NA	NA	0	5287
TCGA.33.4566.11	TCGA	LUSC.Normal	MALE	40	450K	TCGA-33-4566	LUSC	40	MALE	WHITE	Stage IB		Lung Squamous Cell Carcinoma		1996		-14643	Dead		NA	5287					NA	[Unknown]			1	5287	NA	5287	NA	NA	0	5287
TCGA.33.4582.01	TCGA	LUSC.Primary	MALE	55	450K	TCGA-33-4582	LUSC	55	MALE	WHITE	Stage IA		Lung Squamous Cell Carcinoma		2000		-20402	Dead	WITH TUMOR	NA	3149		Locoregional Recurrence			2923	Complete Remission/Response			1	3149	1	3149	1	2923	1	2923
TCGA.33.4582.11	TCGA	LUSC.Normal	MALE	55	450K	TCGA-33-4582	LUSC	55	MALE	WHITE	Stage IA		Lung Squamous Cell Carcinoma		2000		-20402	Dead	WITH TUMOR	NA	3149		Locoregional Recurrence			2923	Complete Remission/Response			1	3149	1	3149	1	2923	1	2923
TCGA.33.4583.01	TCGA	LUSC.Primary	MALE	73	450K	TCGA-33-4583	LUSC	73	MALE	WHITE	Stage IA		Lung Squamous Cell Carcinoma		1999		-26799	Dead	TUMOR FREE	NA	4601					NA	Complete Remission/Response			1	4601	0	4601	0	4601	0	4601
TCGA.33.4583.11	TCGA	LUSC.Normal	MALE	73	450K	TCGA-33-4583	LUSC	73	MALE	WHITE	Stage IA		Lung Squamous Cell Carcinoma		1999		-26799	Dead	TUMOR FREE	NA	4601					NA	Complete Remission/Response			1	4601	0	4601	0	4601	0	4601
TCGA.33.4586.01	TCGA	LUSC.Primary	MALE	57	450K	TCGA-33-4586	LUSC	57	MALE	WHITE	Stage IIIA		Lung Squamous Cell Carcinoma		2007		-21148	Dead		NA	428		Locoregional Recurrence			169	Complete Remission/Response			1	428	NA	428	1	169	1	169
TCGA.33.4586.11	TCGA	LUSC.Normal	MALE	57	450K	TCGA-33-4586	LUSC	57	MALE	WHITE	Stage IIIA		Lung Squamous Cell Carcinoma		2007		-21148	Dead		NA	428		Locoregional Recurrence			169	Complete Remission/Response			1	428	NA	428	1	169	1	169
TCGA.33.4587.01	TCGA	LUSC.Primary	FEMALE	63	450K	TCGA-33-4587	LUSC	63	FEMALE	WHITE	Stage IB		Lung Squamous Cell Carcinoma		2003		-23062	Dead	WITH TUMOR	NA	1656					NA	Progressive Disease			1	1656	1	1656	NA	NA	1	1656
TCGA.33.4589.01	TCGA	LUSC.Primary	FEMALE	62	450K	TCGA-33-4589	LUSC	62	FEMALE	WHITE	Stage IIB		Lung Squamous Cell Carcinoma		1992		-22754	Dead	TUMOR FREE	NA	47					NA	Complete Remission/Response			1	47	0	47	0	47	0	47
TCGA.33.4589.11	TCGA	LUSC.Normal	FEMALE	62	450K	TCGA-33-4589	LUSC	62	FEMALE	WHITE	Stage IIB		Lung Squamous Cell Carcinoma		1992		-22754	Dead	TUMOR FREE	NA	47					NA	Complete Remission/Response			1	47	0	47	0	47	0	47
TCGA.33.6738.01	TCGA	LUSC.Primary	MALE	80	450K	TCGA-33-6738	LUSC	80	MALE	WHITE	Stage IIIA		Lung Squamous Cell Carcinoma		2009		-29368	Alive	TUMOR FREE	1927	NA					NA	Complete Remission/Response			0	1927	0	1927	0	1927	0	1927
TCGA.33.A4WN.01	TCGA	LUSC.Primary	MALE	60	450K	TCGA-33-A4WN	LUSC	60	MALE	WHITE	Stage IB		Lung Squamous Cell Carcinoma		2011		-22268	Dead	TUMOR FREE	NA	143					NA	Complete Remission/Response			1	143	0	143	0	143	0	143
TCGA.33.A5GW.01	TCGA	LUSC.Primary	MALE	67	450K	TCGA-33-A5GW	LUSC	67	MALE	WHITE	Stage IIA		Lung Squamous Cell Carcinoma		2012		-24586	Dead	TUMOR FREE	NA	9					NA	Complete Remission/Response			1	9	0	9	0	9	0	9
TCGA.33.AAS8.01	TCGA	LUSC.Primary	FEMALE	59	450K	TCGA-33-AAS8	LUSC	59	FEMALE	BLACK OR AFRICAN AMERICAN	Stage IA		Lung Squamous Cell Carcinoma		1998		-21675	Dead	TUMOR FREE	NA	1114					NA	Complete Remission/Response			1	1114	0	1114	0	1114	0	1114
TCGA.33.AASB.01	TCGA	LUSC.Primary	MALE	66	450K	TCGA-33-AASB	LUSC	66	MALE	BLACK OR AFRICAN AMERICAN	Stage IB		Lung Squamous Cell Carcinoma		2002		-24183	Dead	WITH TUMOR	NA	211		Distant Metastasis			30	Progressive Disease			1	211	1	211	NA	NA	1	30
TCGA.33.AASD.01	TCGA	LUSC.Primary	MALE	83	450K	TCGA-33-AASD	LUSC	83	MALE	BLACK OR AFRICAN AMERICAN	Stage IA		Lung Squamous Cell Carcinoma		2001		-30623	Dead	WITH TUMOR	NA	3376		Locoregional Recurrence			1912	Progressive Disease			1	3376	1	3376	NA	NA	1	1912
TCGA.33.AASI.01	TCGA	LUSC.Primary	FEMALE	65	450K	TCGA-33-AASI	LUSC	65	FEMALE	BLACK OR AFRICAN AMERICAN	Stage IIB		Lung Squamous Cell Carcinoma		2008		-23965	Dead	WITH TUMOR	NA	1344					NA	Stable Disease			1	1344	1	1344	NA	NA	1	1344
TCGA.33.AASJ.01	TCGA	LUSC.Primary	MALE	60	450K	TCGA-33-AASJ	LUSC	60	MALE	BLACK OR AFRICAN AMERICAN	Stage IB		Lung Squamous Cell Carcinoma		1999		-22179	Dead	WITH TUMOR	NA	3600		Locoregional Recurrence			1135	Complete Remission/Response			1	3600	1	3600	1	1135	1	1135
TCGA.33.AASL.01	TCGA	LUSC.Primary	FEMALE	57	450K	TCGA-33-AASL	LUSC	57	FEMALE	BLACK OR AFRICAN AMERICAN	Stage IA		Lung Squamous Cell Carcinoma		2000		-20940	Dead	WITH TUMOR	NA	826		Locoregional Recurrence			149	Progressive Disease			1	826	1	826	NA	NA	1	149
TCGA.34.5231.01	TCGA	LUSC.Primary	MALE	72	450K	TCGA-34-5231	LUSC	72	MALE	WHITE	Stage IA		Lung Squamous Cell Carcinoma		2006		-26525	Dead	TUMOR FREE	NA	1984					NA	Stable Disease			1	1984	0	1984	NA	NA	0	1984
TCGA.34.5232.01	TCGA	LUSC.Primary	FEMALE	75	450K	TCGA-34-5232	LUSC	75	FEMALE	BLACK OR AFRICAN AMERICAN	Stage IIA		Lung Squamous Cell Carcinoma		2006		-27633	Alive	TUMOR FREE	2471	NA					NA	Complete Remission/Response			0	2471	0	2471	0	2471	0	2471
TCGA.34.5234.01	TCGA	LUSC.Primary	FEMALE	71	450K	TCGA-34-5234	LUSC	71	FEMALE	WHITE	Stage IA		Lung Squamous Cell Carcinoma		2007		-26072	Alive	TUMOR FREE	2271	NA					NA	Complete Remission/Response			0	2271	0	2271	0	2271	0	2271
TCGA.34.5236.01	TCGA	LUSC.Primary	MALE	60	450K	TCGA-34-5236	LUSC	60	MALE	WHITE	Stage IIB		Lung Squamous Cell Carcinoma		2007		-21935	Dead	WITH TUMOR	NA	276		Locoregional Recurrence			113	Progressive Disease			1	276	1	276	NA	NA	1	113
TCGA.34.5239.01	TCGA	LUSC.Primary	MALE	75	450K	TCGA-34-5239	LUSC	75	MALE	WHITE	Stage IIIA		Lung Squamous Cell Carcinoma		2010		-27528	Alive	WITH TUMOR	1834	NA		Distant Metastasis			1530	Complete Remission/Response			0	1834	0	1834	1	1530	1	1530
TCGA.34.5240.01	TCGA	LUSC.Primary	FEMALE	73	450K	TCGA-34-5240	LUSC	73	FEMALE	WHITE	Stage IIB		Lung Squamous Cell Carcinoma		2009		-26735	Alive	TUMOR FREE	1541	NA					NA	Complete Remission/Response			0	1541	0	1541	0	1541	0	1541
TCGA.34.5241.01	TCGA	LUSC.Primary	MALE	79	450K	TCGA-34-5241	LUSC	79	MALE	WHITE	Stage IB		Lung Squamous Cell Carcinoma		2009		-29098	Dead	TUMOR FREE	NA	515					NA	Stable Disease			1	515	0	515	NA	NA	0	515
TCGA.34.5927.01	TCGA	LUSC.Primary	FEMALE	70	450K	TCGA-34-5927	LUSC	70	FEMALE	WHITE	Stage IA		Lung Squamous Cell Carcinoma		2009		-25857	Alive	TUMOR FREE	1361	NA		Distant Metastasis			245	[Unknown]			0	1361	0	1361	NA	NA	1	245
TCGA.34.5928.01	TCGA	LUSC.Primary	FEMALE	83	450K	TCGA-34-5928	LUSC	83	FEMALE	WHITE	Stage IIB		Lung Squamous Cell Carcinoma		2010		-30334	Alive	TUMOR FREE	1196	NA					NA	Complete Remission/Response			0	1196	0	1196	0	1196	0	1196
TCGA.34.5929.01	TCGA	LUSC.Primary	FEMALE	78	450K	TCGA-34-5929	LUSC	78	FEMALE	WHITE	Stage IB		Lung Squamous Cell Carcinoma		2010		-28844	Dead	TUMOR FREE	NA	151					NA	Stable Disease			1	151	0	151	NA	NA	0	151
TCGA.34.5929.11	TCGA	LUSC.Normal	FEMALE	78	450K	TCGA-34-5929	LUSC	78	FEMALE	WHITE	Stage IB		Lung Squamous Cell Carcinoma		2010		-28844	Dead	TUMOR FREE	NA	151					NA	Stable Disease			1	151	0	151	NA	NA	0	151
TCGA.34.7107.01	TCGA	LUSC.Primary	MALE	70	450K	TCGA-34-7107	LUSC	70	MALE	WHITE	Stage II		Lung Squamous Cell Carcinoma		2011		-25677	Dead		NA	34					NA				1	34	NA	34	NA	NA	0	34
TCGA.34.8454.01	TCGA	LUSC.Primary	FEMALE	62	450K	TCGA-34-8454	LUSC	62	FEMALE	WHITE	Stage IIIA		Lung Squamous Cell Carcinoma		2011		-22913	Alive	TUMOR FREE	1180	NA					NA	Complete Remission/Response			0	1180	0	1180	0	1180	0	1180
TCGA.34.8455.01	TCGA	LUSC.Primary	MALE	67	450K	TCGA-34-8455	LUSC	67	MALE	WHITE	Stage IV		Lung Squamous Cell Carcinoma		2011		-24624	Dead	WITH TUMOR	NA	123					NA	Progressive Disease			1	123	1	123	NA	NA	1	123
TCGA.34.8456.01	TCGA	LUSC.Primary	FEMALE	71	450K	TCGA-34-8456	LUSC	71	FEMALE	WHITE	Stage IIA		Lung Squamous Cell Carcinoma		2011		-26183	Alive	TUMOR FREE	804	NA					NA	Complete Remission/Response			0	804	0	804	0	804	0	804
TCGA.34.A5IX.01	TCGA	LUSC.Primary	MALE	80	450K	TCGA-34-A5IX	LUSC	80	MALE	WHITE	Stage IIB		Lung Squamous Cell Carcinoma		2012		-29391	Alive	TUMOR FREE	1031	NA					NA	Complete Remission/Response			0	1031	0	1031	0	1031	0	1031
TCGA.35.5375.01	TCGA	LUAD.Primary	MALE	61	450K	TCGA-35-5375	LUAD	61	MALE	WHITE	Stage IIIA		Lung Adenocarcinoma		2010		-22628	Alive	TUMOR FREE	264	NA					NA				0	264	0	264	NA	NA	0	264
TCGA.36.1568.01	TCGA	OV.Primary	FEMALE	52	27K	TCGA-36-1568	OV	52	FEMALE			Stage IIIC	Serous Cystadenocarcinoma	G3	2007		-19311	Alive	WITH TUMOR	875	NA		Recurrence			548	Partial Remission/Response			0	875	0	875	NA	NA	1	548
TCGA.36.1569.01	TCGA	OV.Primary	FEMALE	52	27K	TCGA-36-1569	OV	52	FEMALE	WHITE		Stage IIIC	Serous Cystadenocarcinoma	G3	2007		-19151	Alive		885	NA					NA	Partial Remission/Response			0	885	0	885	NA	NA	0	885
TCGA.36.1570.01	TCGA	OV.Primary	FEMALE	49	27K	TCGA-36-1570	OV	49	FEMALE	WHITE		Stage IIIC	Serous Cystadenocarcinoma	G3	2007		-17956	Alive	WITH TUMOR	655	NA		Recurrence			375	Partial Remission/Response			0	655	0	655	NA	NA	1	375
TCGA.36.1571.01	TCGA	OV.Primary	FEMALE	53	27K	TCGA-36-1571	OV	53	FEMALE	WHITE		Stage IIIB	Serous Cystadenocarcinoma	G3	2007		-19608	Dead	WITH TUMOR	695	695		Recurrence			375	Complete Remission/Response			1	695	1	695	1	375	1	375
TCGA.36.1574.01	TCGA	OV.Primary	FEMALE	48	27K	TCGA-36-1574	OV	48	FEMALE	ASIAN		Stage IIIC	Serous Cystadenocarcinoma	G3	2007		-17847	Alive	WITH TUMOR	686	NA		Recurrence			648	Complete Remission/Response			0	686	0	686	1	648	1	648
TCGA.36.1575.01	TCGA	OV.Primary	FEMALE	83	27K	TCGA-36-1575	OV	83	FEMALE			Stage IIIB	Serous Cystadenocarcinoma	G3	2006		-30592	Alive	TUMOR FREE	260	NA					NA				0	260	0	260	NA	NA	0	260
TCGA.36.1576.01	TCGA	OV.Primary	FEMALE	76	27K	TCGA-36-1576	OV	76	FEMALE			Stage IIIC	Serous Cystadenocarcinoma	G3	2006		-27778	Alive	WITH TUMOR	915	NA		Recurrence			817	Complete Remission/Response			0	915	0	915	1	817	1	817
TCGA.36.1577.01	TCGA	OV.Primary	FEMALE	43	27K	TCGA-36-1577	OV	43	FEMALE	ASIAN		Stage IIC	Serous Cystadenocarcinoma	G2	2007		-15804	Alive	TUMOR FREE	783	NA					NA	Complete Remission/Response			0	783	0	783	0	783	0	783
TCGA.36.1578.01	TCGA	OV.Primary	FEMALE	63	27K	TCGA-36-1578	OV	63	FEMALE	ASIAN		Stage IV	Serous Cystadenocarcinoma	G3	2007		-23329	Alive	WITH TUMOR	847	NA		Recurrence			310				0	847	0	847	NA	NA	1	310
TCGA.36.1580.01	TCGA	OV.Primary	FEMALE	82	27K	TCGA-36-1580	OV	82	FEMALE			Stage IIIC	Serous Cystadenocarcinoma	G3	2007		-29992	Dead	WITH TUMOR	737	737		Recurrence			440				1	737	1	737	NA	NA	1	440
TCGA.36.1581.01	TCGA	OV.Primary	FEMALE	63	27K	TCGA-36-1581	OV	63	FEMALE	WHITE		Stage IIC	Serous Cystadenocarcinoma	G3	2007		-23272	Alive	WITH TUMOR	751	NA		Recurrence			702	Complete Remission/Response			0	751	0	751	1	702	1	702
TCGA.36.2529.01	TCGA	OV.Primary	FEMALE	71	27K	TCGA-36-2529	OV	71	FEMALE			Stage IIIC	Serous Cystadenocarcinoma	G3	2007		-26092	Alive	WITH TUMOR	1066	NA		Recurrence			567	Complete Remission/Response			0	1066	0	1066	1	567	1	567
TCGA.36.2532.01	TCGA	OV.Primary	FEMALE	61	27K	TCGA-36-2532	OV	61	FEMALE			Stage IIIC	Serous Cystadenocarcinoma	G3	2007		-22333	Alive	WITH TUMOR	897	NA					NA				0	897	0	897	NA	NA	0	897
TCGA.36.2533.01	TCGA	OV.Primary	FEMALE	55	27K	TCGA-36-2533	OV	55	FEMALE			Stage IIIC	Serous Cystadenocarcinoma	G3	2007		-20187			0	NA					NA				NA	NA	NA	NA	NA	NA	0	NA
TCGA.36.2534.01	TCGA	OV.Primary	FEMALE	72	27K	TCGA-36-2534	OV	72	FEMALE	WHITE		Stage IIIC	Serous Cystadenocarcinoma	G3	2007		-26621	Alive	WITH TUMOR	907	NA		Progression of Disease			383	Partial Remission/Response			0	907	0	907	NA	NA	1	383
TCGA.36.2537.01	TCGA	OV.Primary	FEMALE	39	27K	TCGA-36-2537	OV	39	FEMALE			Stage IIIC	Serous Cystadenocarcinoma	G3	2008		-14595	Alive	WITH TUMOR	788	NA		Progression of Disease			431	Partial Remission/Response			0	788	0	788	NA	NA	1	431
TCGA.36.2538.01	TCGA	OV.Primary	FEMALE	37	27K	TCGA-36-2538	OV	37	FEMALE			Stage IIIB	Serous Cystadenocarcinoma	G3	2008		-13681	Alive	WITH TUMOR	763	NA		Recurrence			523	Complete Remission/Response			0	763	0	763	1	523	1	523
TCGA.36.2540.01	TCGA	OV.Primary	FEMALE	26	27K	TCGA-36-2540	OV	26	FEMALE	WHITE		Stage IIIC	Serous Cystadenocarcinoma	G1	2008		-9760	Alive	WITH TUMOR	724	NA		Recurrence			665	Complete Remission/Response			0	724	0	724	1	665	1	665
TCGA.36.2542.01	TCGA	OV.Primary	FEMALE	59	27K	TCGA-36-2542	OV	59	FEMALE	ASIAN		Stage IIIB	Serous Cystadenocarcinoma	G3	2008		-21902	Alive	TUMOR FREE	657	NA					NA	Complete Remission/Response			0	657	0	657	0	657	0	657
TCGA.36.2543.01	TCGA	OV.Primary	FEMALE	85	27K	TCGA-36-2543	OV	85	FEMALE			Stage IIIC	Serous Cystadenocarcinoma	G3	2008		-31211	Dead	WITH TUMOR	68	68		Progression of Disease			27	Progressive Disease			1	68	1	68	NA	NA	1	27
TCGA.36.2544.01	TCGA	OV.Primary	FEMALE	58	27K	TCGA-36-2544	OV	58	FEMALE			Stage IIIC	Serous Cystadenocarcinoma	G3	2008		-21384	Alive	WITH TUMOR	638	NA		Progression of Disease			325	Partial Remission/Response			0	638	0	638	NA	NA	1	325
TCGA.36.2545.01	TCGA	OV.Primary	FEMALE	42	27K	TCGA-36-2545	OV	42	FEMALE			Stage IIIA	Serous Cystadenocarcinoma	G3	2008		-15444	Alive	TUMOR FREE	557	NA					NA				0	557	0	557	NA	NA	0	557
TCGA.36.2547.01	TCGA	OV.Primary	FEMALE	64	27K	TCGA-36-2547	OV	64	FEMALE			Stage IIIC	Serous Cystadenocarcinoma	G3	2008		-23706	Alive		624	NA					NA				0	624	0	624	NA	NA	0	624
TCGA.36.2548.01	TCGA	OV.Primary	FEMALE	57	27K	TCGA-36-2548	OV	57	FEMALE			Stage IIIC	Serous Cystadenocarcinoma	G3	2008		-20897	Alive	WITH TUMOR	431	NA		Recurrence			395				0	431	0	431	NA	NA	1	395
TCGA.36.2549.01	TCGA	OV.Primary	FEMALE	54	27K	TCGA-36-2549	OV	54	FEMALE			Stage IIC	Serous Cystadenocarcinoma	G3	2008		-20076	Alive	TUMOR FREE	184	NA					NA				0	184	0	184	NA	NA	0	184
TCGA.36.2551.01	TCGA	OV.Primary	FEMALE	57	27K	TCGA-36-2551	OV	57	FEMALE	WHITE		Stage IIIC	Serous Cystadenocarcinoma	G3	2009		-21045	Alive	WITH TUMOR	492	NA		Recurrence			338	Complete Remission/Response			0	492	0	492	1	338	1	338
TCGA.36.2552.01	TCGA	OV.Primary	FEMALE	64	27K	TCGA-36-2552	OV	64	FEMALE			Stage IIC	Serous Cystadenocarcinoma	G3	2009		-23379	Alive	TUMOR FREE	349	NA					NA				0	349	0	349	NA	NA	0	349
TCGA.37.5819.01	TCGA	LUSC.Primary	MALE	64	450K	TCGA-37-5819	LUSC	64	MALE	WHITE	Stage IIIA		Lung Squamous Cell Carcinoma		2010		-23726	Alive	TUMOR FREE	103	NA					NA				0	103	0	103	NA	NA	0	103
TCGA.37.A5EL.01	TCGA	LUSC.Primary	MALE	53	450K	TCGA-37-A5EL	LUSC	53	MALE	WHITE	Stage IIB		Lung Squamous Cell Carcinoma		2011		-19371	Dead	WITH TUMOR	NA	1143		Distant Metastasis			946	[Discrepancy]			1	1143	1	1143	NA	NA	1	946
TCGA.37.A5EM.01	TCGA	LUSC.Primary	MALE	49	450K	TCGA-37-A5EM	LUSC	49	MALE	WHITE	Stage II		Lung Squamous Cell Carcinoma		2011		-18011	Alive	TUMOR FREE	867	NA					NA	Complete Remission/Response			0	867	0	867	0	867	0	867
TCGA.37.A5EN.01	TCGA	LUSC.Primary	MALE	59	450K	TCGA-37-A5EN	LUSC	59	MALE	WHITE	Stage IIIB		Lung Squamous Cell Carcinoma		2011		-21600	Alive	TUMOR FREE	660	NA					NA	Complete Remission/Response			0	660	0	660	0	660	0	660
TCGA.38.4631.01	TCGA	LUAD.Primary	FEMALE	72	450K	TCGA-38-4631	LUAD	72	FEMALE	WHITE	Stage IB		Lung Adenocarcinoma		1997		-26538	Dead	WITH TUMOR	NA	354					NA	Progressive Disease			1	354	1	354	NA	NA	1	354
TCGA.38.4631.11	TCGA	LUAD.Normal	FEMALE	72	450K	TCGA-38-4631	LUAD	72	FEMALE	WHITE	Stage IB		Lung Adenocarcinoma		1997		-26538	Dead	WITH TUMOR	NA	354					NA	Progressive Disease			1	354	1	354	NA	NA	1	354
TCGA.38.4632.01	TCGA	LUAD.Primary	MALE	42	450K	TCGA-38-4632	LUAD	42	MALE	BLACK OR AFRICAN AMERICAN	Stage IV		Lung Adenocarcinoma		1998		-15418	Dead	WITH TUMOR	NA	1357					680	Complete Remission/Response			1	1357	1	1357	NA	NA	1	680
TCGA.38.4632.11	TCGA	LUAD.Normal	MALE	42	450K	TCGA-38-4632	LUAD	42	MALE	BLACK OR AFRICAN AMERICAN	Stage IV		Lung Adenocarcinoma		1998		-15418	Dead	WITH TUMOR	NA	1357					680	Complete Remission/Response			1	1357	1	1357	NA	NA	1	680
TCGA.38.6178.01	TCGA	LUAD.Primary	FEMALE	70	450K	TCGA-38-6178	LUAD	70	FEMALE	WHITE	Stage IIIA		Lung Adenocarcinoma		2010		-25593	Alive	WITH TUMOR	448	NA					NA	Stable Disease			0	448	0	448	NA	NA	0	448
TCGA.38.7271.01	TCGA	LUAD.Primary	FEMALE	72	450K	TCGA-38-7271	LUAD	72	FEMALE	WHITE	Stage IA		Lung Adenocarcinoma		2006		-26440	Dead	WITH TUMOR	NA	800					304	Complete Remission/Response			1	800	1	800	1	304	1	304
TCGA.38.A44F.01	TCGA	LUAD.Primary	MALE	80	450K	TCGA-38-A44F	LUAD	80	MALE	WHITE	Stage IB		Lung Adenocarcinoma		2012		-29534	Alive	TUMOR FREE	133	NA					NA	Complete Remission/Response			0	133	0	133	0	133	0	133
TCGA.39.5011.01	TCGA	LUSC.Primary	FEMALE	70	450K	TCGA-39-5011	LUSC	70	FEMALE	WHITE	Stage IA		Lung Squamous Cell Carcinoma		2002		-25788	Alive	TUMOR FREE	4053	NA					565	Complete Remission/Response			0	4053	0	4053	1	565	1	565
TCGA.39.5011.11	TCGA	LUSC.Normal	FEMALE	70	450K	TCGA-39-5011	LUSC	70	FEMALE	WHITE	Stage IA		Lung Squamous Cell Carcinoma		2002		-25788	Alive	TUMOR FREE	4053	NA					565	Complete Remission/Response			0	4053	0	4053	1	565	1	565
TCGA.39.5016.01	TCGA	LUSC.Primary	MALE	44	450K	TCGA-39-5016	LUSC	44	MALE	WHITE	Stage IIA		Lung Squamous Cell Carcinoma		2003		-16306	Alive	TUMOR FREE	3850	NA					NA	Complete Remission/Response			0	3850	0	3850	0	3850	0	3850
TCGA.39.5016.11	TCGA	LUSC.Normal	MALE	44	450K	TCGA-39-5016	LUSC	44	MALE	WHITE	Stage IIA		Lung Squamous Cell Carcinoma		2003		-16306	Alive	TUMOR FREE	3850	NA					NA	Complete Remission/Response			0	3850	0	3850	0	3850	0	3850
TCGA.39.5019.01	TCGA	LUSC.Primary	MALE	70	450K	TCGA-39-5019	LUSC	70	MALE	WHITE	Stage IB		Lung Squamous Cell Carcinoma		2004		-25756	Alive	TUMOR FREE	3387	NA					378	Complete Remission/Response			0	3387	0	3387	1	378	1	378
TCGA.39.5019.11	TCGA	LUSC.Normal	MALE	70	450K	TCGA-39-5019	LUSC	70	MALE	WHITE	Stage IB		Lung Squamous Cell Carcinoma		2004		-25756	Alive	TUMOR FREE	3387	NA					378	Complete Remission/Response			0	3387	0	3387	1	378	1	378
TCGA.39.5021.01	TCGA	LUSC.Primary	MALE	70	450K	TCGA-39-5021	LUSC	70	MALE	WHITE	Stage IB		Lung Squamous Cell Carcinoma		2004		-25895	Dead	WITH TUMOR	2057	2086					1875	Complete Remission/Response			1	2086	1	2086	1	1875	1	1875
TCGA.39.5021.11	TCGA	LUSC.Normal	MALE	70	450K	TCGA-39-5021	LUSC	70	MALE	WHITE	Stage IB		Lung Squamous Cell Carcinoma		2004		-25895	Dead	WITH TUMOR	2057	2086					1875	Complete Remission/Response			1	2086	1	2086	1	1875	1	1875
TCGA.39.5022.01	TCGA	LUSC.Primary	MALE	76	450K	TCGA-39-5022	LUSC	76	MALE	WHITE	Stage IB		Lung Squamous Cell Carcinoma		2005		-27856	Dead	TUMOR FREE	NA	1679					1448				1	1679	0	1679	NA	NA	1	1448
TCGA.39.5024.01	TCGA	LUSC.Primary	FEMALE	65	450K	TCGA-39-5024	LUSC	65	FEMALE	WHITE	Stage IIIA		Lung Squamous Cell Carcinoma		2005		-23975	Alive	TUMOR FREE	2510	NA					NA	Complete Remission/Response			0	2510	0	2510	0	2510	0	2510
TCGA.39.5027.01	TCGA	LUSC.Primary	MALE	73	450K	TCGA-39-5027	LUSC	73	MALE	WHITE	Stage IB		Lung Squamous Cell Carcinoma		2006		-26714	Alive	WITH TUMOR	3108	NA		New Primary Tumor			3081	Complete Remission/Response			0	3108	0	3108	0	3108	1	3081
TCGA.39.5028.01	TCGA	LUSC.Primary	MALE	75	450K	TCGA-39-5028	LUSC	75	MALE	WHITE	Stage IIIA		Lung Squamous Cell Carcinoma		2006		-27707	Dead		52	52					NA				1	52	NA	52	NA	NA	0	52
TCGA.39.5028.11	TCGA	LUSC.Normal	MALE	75	450K	TCGA-39-5028	LUSC	75	MALE	WHITE	Stage IIIA		Lung Squamous Cell Carcinoma		2006		-27707	Dead		52	52					NA				1	52	NA	52	NA	NA	0	52
TCGA.39.5029.01	TCGA	LUSC.Primary	MALE	67	450K	TCGA-39-5029	LUSC	67	MALE	WHITE	Stage IIIA		Lung Squamous Cell Carcinoma		2006		-24713	Dead	WITH TUMOR	NA	740					491	Stable Disease			1	740	1	740	NA	NA	1	491
TCGA.39.5029.11	TCGA	LUSC.Normal	MALE	67	450K	TCGA-39-5029	LUSC	67	MALE	WHITE	Stage IIIA		Lung Squamous Cell Carcinoma		2006		-24713	Dead	WITH TUMOR	NA	740					491	Stable Disease			1	740	1	740	NA	NA	1	491
TCGA.39.5030.01	TCGA	LUSC.Primary	FEMALE	81	450K	TCGA-39-5030	LUSC	81	FEMALE	ASIAN	Stage IIIA		Lung Squamous Cell Carcinoma		2006		-29893	Dead		59	59					NA	Complete Remission/Response			1	59	NA	59	0	59	0	59
TCGA.39.5030.11	TCGA	LUSC.Normal	FEMALE	81	450K	TCGA-39-5030	LUSC	81	FEMALE	ASIAN	Stage IIIA		Lung Squamous Cell Carcinoma		2006		-29893	Dead		59	59					NA	Complete Remission/Response			1	59	NA	59	0	59	0	59
TCGA.39.5031.01	TCGA	LUSC.Primary	FEMALE	76	450K	TCGA-39-5031	LUSC	76	FEMALE		Stage IA		Lung Squamous Cell Carcinoma		2007		-28106	Dead	TUMOR FREE	NA	1841					NA	Complete Remission/Response			1	1841	0	1841	0	1841	0	1841
TCGA.39.5031.11	TCGA	LUSC.Normal	FEMALE	76	450K	TCGA-39-5031	LUSC	76	FEMALE		Stage IA		Lung Squamous Cell Carcinoma		2007		-28106	Dead	TUMOR FREE	NA	1841					NA	Complete Remission/Response			1	1841	0	1841	0	1841	0	1841
TCGA.39.5034.01	TCGA	LUSC.Primary	FEMALE	73	450K	TCGA-39-5034	LUSC	73	FEMALE	WHITE	Stage IIB		Lung Squamous Cell Carcinoma		2007		-26682	Dead		1107	1107					352	Complete Remission/Response			1	1107	NA	1107	1	352	1	352
TCGA.39.5034.11	TCGA	LUSC.Normal	FEMALE	73	450K	TCGA-39-5034	LUSC	73	FEMALE	WHITE	Stage IIB		Lung Squamous Cell Carcinoma		2007		-26682	Dead		1107	1107					352	Complete Remission/Response			1	1107	NA	1107	1	352	1	352
TCGA.39.5035.01	TCGA	LUSC.Primary	FEMALE	72	450K	TCGA-39-5035	LUSC	72	FEMALE	WHITE	Stage IA		Lung Squamous Cell Carcinoma		2007		-26383	Alive	TUMOR FREE	2080	NA					NA	Complete Remission/Response			0	2080	0	2080	0	2080	0	2080
TCGA.39.5035.11	TCGA	LUSC.Normal	FEMALE	72	450K	TCGA-39-5035	LUSC	72	FEMALE	WHITE	Stage IA		Lung Squamous Cell Carcinoma		2007		-26383	Alive	TUMOR FREE	2080	NA					NA	Complete Remission/Response			0	2080	0	2080	0	2080	0	2080
TCGA.39.5036.01	TCGA	LUSC.Primary	MALE	73	450K	TCGA-39-5036	LUSC	73	MALE	WHITE	Stage IB		Lung Squamous Cell Carcinoma		2007		-26963	Alive	TUMOR FREE	2165	NA					NA	Complete Remission/Response			0	2165	0	2165	0	2165	0	2165
TCGA.39.5036.11	TCGA	LUSC.Normal	MALE	73	450K	TCGA-39-5036	LUSC	73	MALE	WHITE	Stage IB		Lung Squamous Cell Carcinoma		2007		-26963	Alive	TUMOR FREE	2165	NA					NA	Complete Remission/Response			0	2165	0	2165	0	2165	0	2165
TCGA.39.5037.01	TCGA	LUSC.Primary	MALE	65	450K	TCGA-39-5037	LUSC	65	MALE	WHITE	Stage IIA		Lung Squamous Cell Carcinoma		2007		-23868	Alive	TUMOR FREE	1690	NA					NA	Complete Remission/Response			0	1690	0	1690	0	1690	0	1690
TCGA.39.5037.11	TCGA	LUSC.Normal	MALE	65	450K	TCGA-39-5037	LUSC	65	MALE	WHITE	Stage IIA		Lung Squamous Cell Carcinoma		2007		-23868	Alive	TUMOR FREE	1690	NA					NA	Complete Remission/Response			0	1690	0	1690	0	1690	0	1690
TCGA.39.5039.01	TCGA	LUSC.Primary	MALE	76	450K	TCGA-39-5039	LUSC	76	MALE	WHITE	Stage IIA		Lung Squamous Cell Carcinoma		2008		-27781	Dead	TUMOR FREE	544	544					NA	Complete Remission/Response			1	544	0	544	0	544	0	544
TCGA.39.5039.11	TCGA	LUSC.Normal	MALE	76	450K	TCGA-39-5039	LUSC	76	MALE	WHITE	Stage IIA		Lung Squamous Cell Carcinoma		2008		-27781	Dead	TUMOR FREE	544	544					NA	Complete Remission/Response			1	544	0	544	0	544	0	544
TCGA.39.5040.01	TCGA	LUSC.Primary	MALE	59	450K	TCGA-39-5040	LUSC	59	MALE	WHITE	Stage IIIA		Lung Squamous Cell Carcinoma		2008		-21790	Dead	WITH TUMOR	NA	519					442	Stable Disease			1	519	1	519	NA	NA	1	442
TCGA.3A.A9I5.01	TCGA	PAAD.Primary	MALE	57	450K	TCGA-3A-A9I5	PAAD	57	MALE	WHITE	[Discrepancy]		Pancreas-Adenocarcinoma Ductal Type	G1	2009		-21175	Alive	TUMOR FREE	1794	NA					NA	Complete Remission/Response			0	1794	0	1794	0	1794	0	1794
TCGA.3A.A9I7.01	TCGA	PAAD.Primary	MALE	45	450K	TCGA-3A-A9I7	PAAD	45	MALE	BLACK OR AFRICAN AMERICAN	Stage IIB		Pancreas-Adenocarcinoma Ductal Type	G2	2010		-16766	Alive	WITH TUMOR	1323	NA		Locoregional Recurrence	Peritoneal Surfaces		1309	[Unknown]			0	1323	0	1323	NA	NA	1	1309
TCGA.3A.A9I9.01	TCGA	PAAD.Primary	MALE	67	450K	TCGA-3A-A9I9	PAAD	67	MALE	WHITE	Stage IIA		Pancreas-Adenocarcinoma Ductal Type	G2	2011		-24731	Dead	WITH TUMOR	NA	634	Pancreatic Cancer	Locoregional Recurrence	Liver		513	Stable Disease			1	634	1	634	NA	NA	1	513
TCGA.3A.A9IB.01	TCGA	PAAD.Primary	FEMALE	69	450K	TCGA-3A-A9IB	PAAD	69	FEMALE	WHITE	Stage IIB		Pancreas-Adenocarcinoma Ductal Type	G3	2011		-25312	Dead		NA	224					NA	[Unknown]			1	224	NA	224	NA	NA	0	224
TCGA.3A.A9IC.01	TCGA	PAAD.Primary	FEMALE	61	450K	TCGA-3A-A9IC	PAAD	61	FEMALE	WHITE	Stage IIB		Pancreas-Adenocarcinoma Ductal Type	G2	2011		-22400	Dead	WITH TUMOR	NA	738	Pancreatic Cancer				NA	Stable Disease			1	738	1	738	NA	NA	1	738
TCGA.3A.A9IH.01	TCGA	PAAD.Primary	FEMALE	66	450K	TCGA-3A-A9IH	PAAD	66	FEMALE	WHITE	Stage IA		Pancreas-Adenocarcinoma Ductal Type	G2	2012		-24174	Alive	WITH TUMOR	1021	NA		Distant Metastasis	Lung		763	Stable Disease			0	1021	0	1021	NA	NA	1	763
TCGA.3A.A9IJ.01	TCGA	PAAD.Primary	MALE	65	450K	TCGA-3A-A9IJ	PAAD	65	MALE	WHITE	Stage IB		Pancreas-Adenocarcinoma-Other Subtype	G1	2009		-23791	Alive	TUMOR FREE	1854	NA					NA	Complete Remission/Response			0	1854	0	1854	0	1854	0	1854
TCGA.3A.A9IL.01	TCGA	PAAD.Primary	FEMALE	39	450K	TCGA-3A-A9IL	PAAD	39	FEMALE	WHITE	Stage I		Pancreas-Adenocarcinoma-Other Subtype	G1	2007		-14599	Alive	TUMOR FREE	2741	NA					NA	[Unknown]			0	2741	0	2741	NA	NA	0	2741
TCGA.3A.A9IN.01	TCGA	PAAD.Primary	FEMALE	62	450K	TCGA-3A-A9IN	PAAD	62	FEMALE	WHITE	Stage IB		Pancreas-Adenocarcinoma-Other Subtype	G2	2008		-22799	Alive	TUMOR FREE	2084	NA					NA	Complete Remission/Response			0	2084	0	2084	0	2084	0	2084
TCGA.3A.A9IO.01	TCGA	PAAD.Primary	MALE	55	450K	TCGA-3A-A9IO	PAAD	55	MALE	WHITE			Pancreas-Adenocarcinoma-Other Subtype	G1	2009		-20451	Alive	TUMOR FREE	1942	NA					NA	[Unknown]			0	1942	0	1942	NA	NA	0	1942
TCGA.3A.A9IR.01	TCGA	PAAD.Primary	FEMALE	64	450K	TCGA-3A-A9IR	PAAD	64	FEMALE	WHITE	Stage IB		Pancreas-Adenocarcinoma-Other Subtype	G1	2010		-23406	Alive	TUMOR FREE	1542	NA					NA	Complete Remission/Response			0	1542	0	1542	0	1542	0	1542
TCGA.3A.A9IS.01	TCGA	PAAD.Primary	MALE	67	450K	TCGA-3A-A9IS	PAAD	67	MALE	WHITE	Stage IB		Pancreas-Adenocarcinoma-Other Subtype	G1	2010		-24621	Alive	TUMOR FREE	998	NA					NA	Complete Remission/Response			0	998	0	998	0	998	0	998
TCGA.3A.A9IU.01	TCGA	PAAD.Primary	MALE	65	450K	TCGA-3A-A9IU	PAAD	65	MALE	WHITE	Stage IIB		Pancreas-Adenocarcinoma Ductal Type	G3	2011		-23998	Dead	WITH TUMOR	NA	458	Pancreatic Cancer	Distant Metastasis	Liver		371	[Unknown]			1	458	1	458	NA	NA	1	371
TCGA.3A.A9IV.01	TCGA	PAAD.Primary	FEMALE	59	450K	TCGA-3A-A9IV	PAAD	59	FEMALE	WHITE	Stage IB		Pancreas-Adenocarcinoma-Other Subtype	G1	2011		-21732	Alive	TUMOR FREE	1103	NA					NA	Complete Remission/Response			0	1103	0	1103	0	1103	0	1103
TCGA.3A.A9IX.01	TCGA	PAAD.Primary	MALE	40	450K	TCGA-3A-A9IX	PAAD	40	MALE	WHITE	Stage IA		Pancreas-Adenocarcinoma Ductal Type	G2	2012		-14729	Alive	TUMOR FREE	1037	NA					NA	Complete Remission/Response			0	1037	0	1037	0	1037	0	1037
TCGA.3A.A9IZ.01	TCGA	PAAD.Primary	MALE	47	450K	TCGA-3A-A9IZ	PAAD	47	MALE	WHITE	Stage IIB		Pancreas-Adenocarcinoma Ductal Type	G2	2012		-17294	Dead	WITH TUMOR	NA	308	Pancreatic Cancer	Locoregional Recurrence	Tumor Bed		109	Progressive Disease			1	308	1	308	NA	NA	1	109
TCGA.3A.A9J0.01	TCGA	PAAD.Primary	MALE	75	450K	TCGA-3A-A9J0	PAAD	75	MALE	WHITE	Stage IIB		Pancreas-Adenocarcinoma Ductal Type	G2	2012		-27453	Alive	WITH TUMOR	743	NA		Distant Metastasis	Lung		363	Progressive Disease			0	743	0	743	NA	NA	1	363
TCGA.3B.A9HI.01	TCGA	SARC.Primary	MALE	68	450K	TCGA-3B-A9HI	SARC	68	MALE	WHITE			Dedifferentiated liposarcoma		2009		-24984	Alive	WITH TUMOR	1521	NA		Locoregional Recurrence			606		Positive	R1	0	1521	0	1521	NA	NA	1	606
TCGA.3B.A9HJ.01	TCGA	SARC.Primary	MALE	68	450K	TCGA-3B-A9HJ	SARC	68	MALE	WHITE			Dedifferentiated liposarcoma		2011		-24962	Alive	TUMOR FREE	1104	NA					NA		[Unknown]	RX	0	1104	0	1104	NA	NA	0	1104
TCGA.3B.A9HL.01	TCGA	SARC.Primary	MALE	67	450K	TCGA-3B-A9HL	SARC	67	MALE	WHITE			Dedifferentiated liposarcoma		2011		-24628	Dead	TUMOR FREE	NA	599		Locoregional Recurrence	Other, specify	Retroperitoneum	229		Positive	R1	1	599	0	599	NA	NA	1	229
TCGA.3B.A9HO.01	TCGA	SARC.Primary	MALE	75	450K	TCGA-3B-A9HO	SARC	75	MALE	WHITE			Dedifferentiated liposarcoma		2012		-27664	Alive	TUMOR FREE	959	NA		New Primary Tumor	Other, specify	Abdominal Wall	595		Positive	R1	0	959	0	959	NA	NA	1	595
TCGA.3B.A9HP.01	TCGA	SARC.Primary	FEMALE	57	450K	TCGA-3B-A9HP	SARC	57	FEMALE	WHITE			Leiomyosarcoma (LMS)		2007		-21094	Dead	WITH TUMOR	NA	1627		Distant Metastasis	Lung		517		Positive	R1	1	1627	1	1627	NA	NA	1	517
TCGA.3B.A9HQ.01	TCGA	SARC.Primary	FEMALE	66	450K	TCGA-3B-A9HQ	SARC	66	FEMALE	WHITE			Leiomyosarcoma (LMS)		2007		-24386	Alive		2085	NA					NA		Negative	R0	0	2085	0	2085	0	2085	0	2085
TCGA.3B.A9HR.01	TCGA	SARC.Primary	FEMALE	38	450K	TCGA-3B-A9HR	SARC	38	FEMALE	BLACK OR AFRICAN AMERICAN			Leiomyosarcoma (LMS)		2007		-14041	Dead	WITH TUMOR	NA	2694		Distant Metastasis	Lung		496		Negative	R0	1	2694	1	2694	1	496	1	496
TCGA.3B.A9HS.01	TCGA	SARC.Primary	MALE	60	450K	TCGA-3B-A9HS	SARC	60	MALE	WHITE			Leiomyosarcoma (LMS)		2008		-21946	Dead	WITH TUMOR	NA	1366		Locoregional Recurrence			139		Negative	R0	1	1366	1	1366	1	139	1	139
TCGA.3B.A9HT.01	TCGA	SARC.Primary	MALE	53	450K	TCGA-3B-A9HT	SARC	53	MALE	WHITE			Leiomyosarcoma (LMS)		2010		-19637	Alive	TUMOR FREE	1665	NA		New Primary Tumor	Liver		670		Negative	R0	0	1665	0	1665	0	1665	1	670
TCGA.3B.A9HU.01	TCGA	SARC.Primary	FEMALE	53	450K	TCGA-3B-A9HU	SARC	53	FEMALE	BLACK OR AFRICAN AMERICAN			Leiomyosarcoma (LMS)		2010		-19669	Alive	WITH TUMOR	768	NA		Distant Metastasis	Lung		631		Negative	R0	0	768	0	768	1	631	1	631
TCGA.3B.A9HV.01	TCGA	SARC.Primary	FEMALE	48	450K	TCGA-3B-A9HV	SARC	48	FEMALE	WHITE			Leiomyosarcoma (LMS)		2010		-17638	Dead	WITH TUMOR	NA	437		Distant Metastasis	Lung		41		Negative	RX	1	437	1	437	NA	NA	1	41
TCGA.3B.A9HX.01	TCGA	SARC.Primary	FEMALE	70	450K	TCGA-3B-A9HX	SARC	70	FEMALE	WHITE			Leiomyosarcoma (LMS)		2011		-25627	Alive	TUMOR FREE	1303	NA					NA		Negative	R0	0	1303	0	1303	0	1303	0	1303
TCGA.3B.A9HY.01	TCGA	SARC.Primary	MALE	49	450K	TCGA-3B-A9HY	SARC	49	MALE	WHITE			Leiomyosarcoma (LMS)		2011		-18109	Alive	TUMOR FREE	314	NA					NA		Negative	R0	0	314	0	314	0	314	0	314
TCGA.3B.A9HZ.01	TCGA	SARC.Primary	MALE	66	450K	TCGA-3B-A9HZ	SARC	66	MALE	WHITE			Leiomyosarcoma (LMS)		2011		-24433	Alive	WITH TUMOR	1170	NA		Distant Metastasis	Lung		309		Positive	R1	0	1170	0	1170	NA	NA	1	309
TCGA.3B.A9I0.01	TCGA	SARC.Primary	MALE	33	450K	TCGA-3B-A9I0	SARC	33	MALE	WHITE			Leiomyosarcoma (LMS)		2011		-12148	Alive	WITH TUMOR	1096	NA		Distant Metastasis	Liver		503		Negative	R0	0	1096	0	1096	1	503	1	503
TCGA.3B.A9I1.01	TCGA	SARC.Primary	FEMALE	56	450K	TCGA-3B-A9I1	SARC	56	FEMALE	BLACK OR AFRICAN AMERICAN			Leiomyosarcoma (LMS)		2012		-20629	Dead	WITH TUMOR	NA	567		Distant Metastasis	Other, specify	Pelvis	192		Negative	RX	1	567	1	567	NA	NA	1	192
TCGA.3B.A9I3.01	TCGA	SARC.Primary	MALE	62	450K	TCGA-3B-A9I3	SARC	62	MALE	WHITE			Leiomyosarcoma (LMS)		2012		-22985	Alive	TUMOR FREE	808	NA		New Primary Tumor	Other, specify	Axillary Lymph Node	87		Positive	R1	0	808	0	808	NA	NA	1	87
TCGA.3C.AAAU.01	TCGA	BRCA.Primary	FEMALE	55	450K	TCGA-3C-AAAU	BRCA	55	FEMALE	WHITE	Stage X		Infiltrating Lobular Carcinoma		2004	Pre (<6 months since LMP AND no prior bilateral ovariectomy AND not on estrogen replacement)	-20211	Alive	WITH TUMOR	4047	NA		Distant Metastasis	Lung		1808		Negative		0	4047	0	4047	1	1808	1	1808
TCGA.3C.AALI.01	TCGA	BRCA.Primary	FEMALE	50	450K	TCGA-3C-AALI	BRCA	50	FEMALE	BLACK OR AFRICAN AMERICAN	Stage IIB		Infiltrating Ductal Carcinoma		2003	Post (prior bilateral ovariectomy OR >12 mo since LMP with no prior hysterectomy)	-18538	Alive	TUMOR FREE	4005	NA					NA		Negative		0	4005	0	4005	0	4005	0	4005
TCGA.3C.AALJ.01	TCGA	BRCA.Primary	FEMALE	62	450K	TCGA-3C-AALJ	BRCA	62	FEMALE	BLACK OR AFRICAN AMERICAN	Stage IIB		Infiltrating Ductal Carcinoma		2011	Post (prior bilateral ovariectomy OR >12 mo since LMP with no prior hysterectomy)	-22848	Alive	TUMOR FREE	1474	NA					NA		Negative		0	1474	0	1474	0	1474	0	1474
TCGA.3C.AALK.01	TCGA	BRCA.Primary	FEMALE	52	450K	TCGA-3C-AALK	BRCA	52	FEMALE	BLACK OR AFRICAN AMERICAN	Stage IA		Infiltrating Ductal Carcinoma		2011	[Unknown]	-19074	Alive	TUMOR FREE	1448	NA					NA		Close		0	1448	0	1448	NA	NA	0	1448
TCGA.3E.AAAY.01	TCGA	PAAD.Primary	MALE	67	450K	TCGA-3E-AAAY	PAAD	67	MALE	WHITE	Stage IIB		Pancreas-Adenocarcinoma Ductal Type	G3	2008		-24760	Alive	[Discrepancy]	2285	NA		Distant Metastasis	Lung		987	Complete Remission/Response			0	2285	0	2285	1	987	1	987
TCGA.3E.AAAZ.01	TCGA	PAAD.Primary	MALE	71	450K	TCGA-3E-AAAZ	PAAD	71	MALE	WHITE	Stage IIA		Pancreas-Adenocarcinoma Ductal Type	G2	2008		-26234	Dead	WITH TUMOR	NA	2182	Other, specify	New Primary Tumor	Lung		1600	[Unknown]			1	2182	0	2182	NA	NA	1	1600
TCGA.3G.AB0O.01	TCGA	THYM.Primary	MALE	47	450K	TCGA-3G-AB0O	THYM	47	MALE	WHITE		I	Thymoma; Type B1		2009		-17528	Alive	TUMOR FREE	2086	NA					NA				0	2086	0	2086	NA	NA	0	2086
TCGA.3G.AB0Q.01	TCGA	THYM.Primary	MALE	66	450K	TCGA-3G-AB0Q	THYM	66	MALE	WHITE		IIa	Thymoma; Type A		2009		-24460	Alive	TUMOR FREE	1799	NA					NA				0	1799	0	1799	NA	NA	0	1799
TCGA.3G.AB0T.01	TCGA	THYM.Primary	MALE	45	450K	TCGA-3G-AB0T	THYM	45	MALE	WHITE		IIb	Thymoma; Type B1		2000		-16728	Dead	WITH TUMOR	NA	2488		Distant Metastasis	Pleura/Pleural effusion		1786				1	2488	1	2488	NA	NA	1	1786
TCGA.3G.AB14.01	TCGA	THYM.Primary	MALE	51	450K	TCGA-3G-AB14	THYM	51	MALE	WHITE		III	Thymoma; Type B2		2012		-18733	Dead	TUMOR FREE	NA	775					NA				1	775	0	775	NA	NA	0	775
TCGA.3G.AB19.01	TCGA	THYM.Primary	FEMALE	76	450K	TCGA-3G-AB19	THYM	76	FEMALE	WHITE		IIb	Thymoma; Type A		2006		-27827	Dead	TUMOR FREE	NA	2910		New Primary Tumor	Lung		2420				1	2910	0	2910	NA	NA	1	2420
TCGA.3K.AAZ8.01	TCGA	LIHC.Primary	MALE	65	450K	TCGA-3K-AAZ8	LIHC	65	MALE	BLACK OR AFRICAN AMERICAN	Stage IIIB		Hepatocellular Carcinoma	G1	2013		-24046	Alive	WITH TUMOR	396	NA		Locoregional Recurrence	Liver		151			RX	0	396	0	396	NA	NA	1	151
TCGA.3L.AA1B.01	TCGA	COAD.Primary	FEMALE	61	450K	TCGA-3L-AA1B	COAD	61	FEMALE	BLACK OR AFRICAN AMERICAN	Stage I		Colon Adenocarcinoma		2013		-22379	Alive	TUMOR FREE	475	NA					NA	Complete Remission/Response			0	475	0	475	0	475	0	475
TCGA.3M.AB46.01	TCGA	STAD.Primary	MALE	70	450K	TCGA-3M-AB46	STAD	70	MALE	WHITE	Stage IB		Stomach, Adenocarcinoma, Not Otherwise Specified (NOS)	G2	2009		NA	Alive	TUMOR FREE	1765	NA					NA	Complete Remission/Response			0	1765	0	1765	0	1765	0	1765
TCGA.3M.AB47.01	TCGA	STAD.Primary	MALE	51	450K	TCGA-3M-AB47	STAD	51	MALE	WHITE	Stage IIIB		Stomach, Adenocarcinoma, Not Otherwise Specified (NOS)	G3	2008		NA	Dead	WITH TUMOR	NA	NA	Stomach Cancer	Locoregional Recurrence			395	Stable Disease			1	NA	1	NA	NA	NA	1	395
TCGA.3N.A9WB.06	TCGA	SKCM.Metastatic	MALE	71	450K	TCGA-3N-A9WB	SKCM	71	MALE	WHITE	Stage IA				2012		-26176	Dead	WITH TUMOR	NA	518		Locoregional Recurrence	Other, Specify	Axillary	426				1	518	1	518	NA	NA	1	426
TCGA.3N.A9WC.06	TCGA	SKCM.Metastatic	MALE	82	450K	TCGA-3N-A9WC	SKCM	82	MALE	WHITE	Stage IIA				2009		-30286	Alive	WITH TUMOR	2022	NA		Distant Metastasis	Lung		1705				0	2022	0	2022	NA	NA	1	1705
TCGA.3N.A9WD.06	TCGA	SKCM.Metastatic	MALE	82	450K	TCGA-3N-A9WD	SKCM	82	MALE	WHITE	Stage IIIA				2013		-30163	Dead	WITH TUMOR	NA	395		Distant Metastasis	Brain		306				1	395	1	395	NA	NA	1	306
TCGA.3Q.A9WF.01	TCGA	THYM.Primary	MALE	71	450K	TCGA-3Q-A9WF	THYM	71	MALE	BLACK OR AFRICAN AMERICAN		I	Thymoma; Type B2		2013		-26117	Alive		467	NA					NA				0	467	0	467	NA	NA	0	467
TCGA.3R.A8YX.01	TCGA	SARC.Primary	MALE	66	450K	TCGA-3R-A8YX	SARC	66	MALE	[Not Evaluated]			Dedifferentiated liposarcoma		2013		-24412	Dead	WITH TUMOR	NA	17					NA		Positive	R2	1	17	1	17	NA	NA	1	17
TCGA.3S.A8YW.01	TCGA	THYM.Primary	MALE	63	450K	TCGA-3S-A8YW	THYM	63	MALE	WHITE		IIb	Thymoma; Type C		2013		-23053	Alive	TUMOR FREE	643	NA		New Primary Tumor	Other, specify	Skin (cheek)	224				0	643	0	643	NA	NA	1	224
TCGA.3S.AAYX.01	TCGA	THYM.Primary	FEMALE	55	450K	TCGA-3S-AAYX	THYM	55	FEMALE	WHITE		IIb	Thymoma; Type B1		2013		-20350	Alive	TUMOR FREE	571	NA					NA				0	571	0	571	NA	NA	0	571
TCGA.3T.AA9L.01	TCGA	THYM.Primary	FEMALE	31	450K	TCGA-3T-AA9L	THYM	31	FEMALE	WHITE		IIa	Thymoma; Type B1		2011		-11610	Alive	WITH TUMOR	1050	NA		Distant Metastasis	Other, specify	Lung Pleura	702				0	1050	0	1050	NA	NA	1	702
TCGA.3X.AAV9.01	TCGA	CHOL.Primary	MALE	72	450K	TCGA-3X-AAV9	CHOL	72	MALE	ASIAN	Stage I		Cholangiocarcinoma; intrahepatic	G2	2010		-26349	Dead	WITH TUMOR	NA	339		Locoregional Recurrence	Liver		216			R0	1	339	1	339	1	216	1	216
TCGA.3X.AAVA.01	TCGA	CHOL.Primary	FEMALE	50	450K	TCGA-3X-AAVA	CHOL	50	FEMALE	WHITE	Stage II		Cholangiocarcinoma; intrahepatic	G2	2012		-18303	Dead	WITH TUMOR	NA	445		Extrahepatic Recurrence	Bone		264			R0	1	445	1	445	1	264	1	264
TCGA.3X.AAVB.01	TCGA	CHOL.Primary	FEMALE	70	450K	TCGA-3X-AAVB	CHOL	70	FEMALE	WHITE	Stage IVB		Cholangiocarcinoma; distal	G1	2012		-25819	Alive		402	NA					NA			R0	0	402	0	402	NA	NA	0	402
TCGA.3X.AAVC.01	TCGA	CHOL.Primary	FEMALE	72	450K	TCGA-3X-AAVC	CHOL	72	FEMALE	WHITE	Stage I		Cholangiocarcinoma; hilar/perihilar	G3	2012		-26493	Alive	TUMOR FREE	709	NA					NA			R0	0	709	0	709	0	709	0	709
TCGA.3X.AAVE.01	TCGA	CHOL.Primary	MALE	60	450K	TCGA-3X-AAVE	CHOL	60	MALE	ASIAN	Stage II		Cholangiocarcinoma; intrahepatic	G2	2013		-21943	Alive	TUMOR FREE	650	NA					NA			R0	0	650	0	650	0	650	0	650
TCGA.3Z.A93Z.01	TCGA	KIRC.Primary	MALE	69	450K	TCGA-3Z-A93Z	KIRC	69	MALE	BLACK OR AFRICAN AMERICAN	Stage I		Kidney Clear Cell Renal Carcinoma	G2	2013		-25205	Alive	TUMOR FREE	385	NA					NA	Complete Remission/Response			0	385	0	385	0	385	0	385
TCGA.41.5651.01	TCGA	GBM.Primary	FEMALE	59	450K	TCGA-41-5651	GBM	59	FEMALE	BLACK OR AFRICAN AMERICAN			Untreated primary (de novo) GBM		2010		-21698	Dead	WITH TUMOR	NA	460		Progression of Disease			210				1	460	1	460	NA	NA	1	210
TCGA.41.6646.01	TCGA	GBM.Primary	FEMALE	73	450K	TCGA-41-6646	GBM	73	FEMALE	WHITE			Untreated primary (de novo) GBM		2011		-26667	Dead	WITH TUMOR	NA	379		Progression of Disease			200				1	379	1	379	NA	NA	1	200
TCGA.42.2582.01	TCGA	OV.Primary	FEMALE	49	27K	TCGA-42-2582	OV	49	FEMALE	WHITE		Stage IIIC	Serous Cystadenocarcinoma	G3	2009		-17961	Dead	WITH TUMOR	NA	1447		Recurrence			616	Stable Disease			1	1447	1	1447	NA	NA	1	616
TCGA.42.2587.01	TCGA	OV.Primary	FEMALE	75	27K	TCGA-42-2587	OV	75	FEMALE	WHITE		Stage IIIC	Serous Cystadenocarcinoma	G3	2009		-27510	Alive	TUMOR FREE	722	NA					NA	Complete Remission/Response			0	722	0	722	0	722	0	722
TCGA.42.2588.01	TCGA	OV.Primary	FEMALE	61	27K	TCGA-42-2588	OV	61	FEMALE	WHITE		Stage IV	Serous Cystadenocarcinoma	G3	2009		-22377	Dead	WITH TUMOR	NA	880		Progression of Disease			112	Progressive Disease			1	880	1	880	NA	NA	1	112
TCGA.42.2589.01	TCGA	OV.Primary	FEMALE	54	27K	TCGA-42-2589	OV	54	FEMALE	WHITE		Stage IIIC	Serous Cystadenocarcinoma	G3	2009		-19852	Alive	WITH TUMOR	1278	NA		Recurrence			364	Complete Remission/Response			0	1278	0	1278	1	364	1	364
TCGA.42.2590.01	TCGA	OV.Primary	FEMALE	57	27K	TCGA-42-2590	OV	57	FEMALE	WHITE		Stage IV	Serous Cystadenocarcinoma	G2	2009		-20965	Dead	WITH TUMOR	NA	317		Progression of Disease			226	Progressive Disease			1	317	1	317	NA	NA	1	226
TCGA.42.2591.01	TCGA	OV.Primary	FEMALE	51	27K	TCGA-42-2591	OV	51	FEMALE	WHITE		Stage IIIC	Serous Cystadenocarcinoma	GX	2009		-18654	Alive	TUMOR FREE	1240	NA					NA	Complete Remission/Response			0	1240	0	1240	0	1240	0	1240
TCGA.42.2593.01	TCGA	OV.Primary	FEMALE	67	27K	TCGA-42-2593	OV	67	FEMALE	AMERICAN INDIAN OR ALASKA NATIVE		Stage IIIC	Serous Cystadenocarcinoma	G3	2009		-24823	Dead	WITH TUMOR	NA	45					NA				1	45	1	45	NA	NA	1	45
TCGA.43.3394.11	TCGA	LUSC.Normal	MALE	52	450K	TCGA-43-3394	LUSC	52	MALE	BLACK OR AFRICAN AMERICAN	Stage IB		Lung Squamous Cell Carcinoma		2009		-19310	Dead	WITH TUMOR	NA	1190					552	Complete Remission/Response			1	1190	1	1190	1	552	1	552
TCGA.43.3920.11	TCGA	LUSC.Normal	MALE	71	450K	TCGA-43-3920	LUSC	71	MALE	WHITE	Stage IB		Lung Squamous Cell Carcinoma		2009		-26059	Alive	TUMOR FREE	1007	NA					NA	Complete Remission/Response			0	1007	0	1007	0	1007	0	1007
TCGA.43.5668.01	TCGA	LUSC.Primary	MALE	78	450K	TCGA-43-5668	LUSC	78	MALE	WHITE	Stage IIA		Lung Squamous Cell Carcinoma		2010		-28635	Dead	WITH TUMOR	NA	559					470	Complete Remission/Response			1	559	1	559	1	470	1	470
TCGA.43.5668.11	TCGA	LUSC.Normal	MALE	78	450K	TCGA-43-5668	LUSC	78	MALE	WHITE	Stage IIA		Lung Squamous Cell Carcinoma		2010		-28635	Dead	WITH TUMOR	NA	559					470	Complete Remission/Response			1	559	1	559	1	470	1	470
TCGA.43.5670.01	TCGA	LUSC.Primary	MALE	70	450K	TCGA-43-5670	LUSC	70	MALE	WHITE	Stage IIA		Lung Squamous Cell Carcinoma		2010		-25652	Alive	TUMOR FREE	849	NA					NA	Complete Remission/Response			0	849	0	849	0	849	0	849
TCGA.43.6143.01	TCGA	LUSC.Primary	MALE	70	450K	TCGA-43-6143	LUSC	70	MALE	WHITE	Stage IB		Lung Squamous Cell Carcinoma		2010		-25820	Alive	TUMOR FREE	699	NA					NA	Complete Remission/Response			0	699	0	699	0	699	0	699
TCGA.43.6647.01	TCGA	LUSC.Primary	FEMALE	69	450K	TCGA-43-6647	LUSC	69	FEMALE	WHITE	Stage IIB		Lung Squamous Cell Carcinoma		2010		-25378	Alive	TUMOR FREE	757	NA					NA	Complete Remission/Response			0	757	0	757	0	757	0	757
TCGA.43.6770.01	TCGA	LUSC.Primary	FEMALE	59	450K	TCGA-43-6770	LUSC	59	FEMALE	BLACK OR AFRICAN AMERICAN	Stage IB		Lung Squamous Cell Carcinoma		2011		-21683	Alive	TUMOR FREE	653	NA					NA	Complete Remission/Response			0	653	0	653	0	653	0	653
TCGA.43.6771.01	TCGA	LUSC.Primary	MALE	85	450K	TCGA-43-6771	LUSC	85	MALE	WHITE	Stage IB		Lung Squamous Cell Carcinoma		2006		-31052	Dead	WITH TUMOR	NA	166					154	Progressive Disease			1	166	1	166	NA	NA	1	154
TCGA.43.6771.11	TCGA	LUSC.Normal	MALE	85	450K	TCGA-43-6771	LUSC	85	MALE	WHITE	Stage IB		Lung Squamous Cell Carcinoma		2006		-31052	Dead	WITH TUMOR	NA	166					154	Progressive Disease			1	166	1	166	NA	NA	1	154
TCGA.43.6773.01	TCGA	LUSC.Primary	MALE	76	450K	TCGA-43-6773	LUSC	76	MALE	WHITE	Stage IIB		Lung Squamous Cell Carcinoma		2008		-28036	Dead	TUMOR FREE	NA	116					NA				1	116	0	116	NA	NA	0	116
TCGA.43.7656.01	TCGA	LUSC.Primary	MALE	71	450K	TCGA-43-7656	LUSC	71	MALE	WHITE	Stage IA		Lung Squamous Cell Carcinoma		2011		-25991	Alive	TUMOR FREE	596	NA					NA	Complete Remission/Response			0	596	0	596	0	596	0	596
TCGA.43.7657.01	TCGA	LUSC.Primary	FEMALE	68	450K	TCGA-43-7657	LUSC	68	FEMALE	WHITE	Stage IA		Lung Squamous Cell Carcinoma		2011		-25042	Alive	TUMOR FREE	236	NA					NA	Complete Remission/Response			0	236	0	236	0	236	0	236
TCGA.43.7658.01	TCGA	LUSC.Primary	FEMALE	75	450K	TCGA-43-7658	LUSC	75	FEMALE	WHITE	Stage IA		Lung Squamous Cell Carcinoma		2006		-27734	Dead	WITH TUMOR	NA	2378		Distant Metastasis|New Primary Tumor			2305	Complete Remission/Response			1	2378	1	2378	1	2305	1	2305
TCGA.43.8115.01	TCGA	LUSC.Primary	FEMALE	72	450K	TCGA-43-8115	LUSC	72	FEMALE	WHITE	Stage IIA		Lung Squamous Cell Carcinoma		2011		-26406	Alive	TUMOR FREE	407	NA					NA	Stable Disease			0	407	0	407	NA	NA	0	407
TCGA.43.8116.01	TCGA	LUSC.Primary	MALE	73	450K	TCGA-43-8116	LUSC	73	MALE	WHITE	Stage IA		Lung Squamous Cell Carcinoma		2011		-26790	Alive	TUMOR FREE	358	NA					NA	Complete Remission/Response			0	358	0	358	0	358	0	358
TCGA.43.8118.01	TCGA	LUSC.Primary	FEMALE	55	450K	TCGA-43-8118	LUSC	55	FEMALE	WHITE	Stage IA		Lung Squamous Cell Carcinoma		2011		-20224	Dead		NA	89					NA	[Unknown]			1	89	NA	89	NA	NA	0	89
TCGA.43.A474.01	TCGA	LUSC.Primary	MALE	66	450K	TCGA-43-A474	LUSC	66	MALE	WHITE	Stage IIA		Lung Squamous Cell Carcinoma		2012		-24286	Alive	TUMOR FREE	353	NA					NA	Complete Remission/Response			0	353	0	353	0	353	0	353
TCGA.43.A475.01	TCGA	LUSC.Primary	FEMALE	67	450K	TCGA-43-A475	LUSC	67	FEMALE	WHITE	Stage IIB		Lung Squamous Cell Carcinoma		2012		-24680	Alive	TUMOR FREE	296	NA					NA	Complete Remission/Response			0	296	0	296	0	296	0	296
TCGA.43.A56U.01	TCGA	LUSC.Primary	FEMALE	76	450K	TCGA-43-A56U	LUSC	76	FEMALE	WHITE	Stage IA		Lung Squamous Cell Carcinoma		2012		-27847	Alive	TUMOR FREE	432	NA					NA	Complete Remission/Response			0	432	0	432	0	432	0	432
TCGA.43.A56V.01	TCGA	LUSC.Primary	MALE	61	450K	TCGA-43-A56V	LUSC	61	MALE	BLACK OR AFRICAN AMERICAN	Stage IIIA		Lung Squamous Cell Carcinoma		2012		-22475	Alive	WITH TUMOR	366	NA		Locoregional Recurrence|Distant Metastasis			355	Complete Remission/Response			0	366	0	366	1	355	1	355
TCGA.44.2655.11	TCGA	LUAD.Normal	FEMALE	65	450K	TCGA-44-2655	LUAD	65	FEMALE	WHITE	Stage IA		Lung Adenocarcinoma		2009		-23854	Alive	TUMOR FREE	1324	NA		New Primary Tumor			1009	Complete Remission/Response			0	1324	0	1324	0	1324	1	1009
TCGA.44.2656.01	TCGA	LUAD.Primary	MALE	59	27K	TCGA-44-2656	LUAD	59	MALE	WHITE	Stage IB		Lung Adenocarcinoma		2009		-21766	Alive	TUMOR FREE	1429	NA		New Primary Tumor			568	Complete Remission/Response			0	1429	0	1429	0	1429	1	568
TCGA.44.2656.11	TCGA	LUAD.Normal	MALE	59	450K	TCGA-44-2656	LUAD	59	MALE	WHITE	Stage IB		Lung Adenocarcinoma		2009		-21766	Alive	TUMOR FREE	1429	NA		New Primary Tumor			568	Complete Remission/Response			0	1429	0	1429	0	1429	1	568
TCGA.44.2659.11	TCGA	LUAD.Normal	FEMALE	65	450K	TCGA-44-2659	LUAD	65	FEMALE	WHITE	Stage IIB		Lung Adenocarcinoma		2009		-23808	Alive	TUMOR FREE	1367	NA		Locoregional Recurrence			1146	Complete Remission/Response			0	1367	0	1367	1	1146	1	1146
TCGA.44.2662.11	TCGA	LUAD.Normal	MALE	65	450K	TCGA-44-2662	LUAD	65	MALE	WHITE	Stage IB		Lung Adenocarcinoma		2009		-24014	Alive	TUMOR FREE	1280	NA					245	Progressive Disease			0	1280	0	1280	NA	NA	1	245
TCGA.44.2665.01	TCGA	LUAD.Primary	FEMALE	55	27K	TCGA-44-2665	LUAD	55	FEMALE	WHITE	Stage IIB		Lung Adenocarcinoma		2009		-20349	Alive	TUMOR FREE	1301	NA					NA	Stable Disease			0	1301	0	1301	NA	NA	0	1301
TCGA.44.2665.11	TCGA	LUAD.Normal	FEMALE	55	450K	TCGA-44-2665	LUAD	55	FEMALE	WHITE	Stage IIB		Lung Adenocarcinoma		2009		-20349	Alive	TUMOR FREE	1301	NA					NA	Stable Disease			0	1301	0	1301	NA	NA	0	1301
TCGA.44.2666.01	TCGA	LUAD.Primary	MALE	43	27K	TCGA-44-2666	LUAD	43	MALE	WHITE	Stage IB		Lung Adenocarcinoma		2009		-15970	Dead	WITH TUMOR	97	97					NA				1	97	1	97	NA	NA	1	97
TCGA.44.2668.01	TCGA	LUAD.Primary	MALE	51	27K	TCGA-44-2668	LUAD	51	MALE	WHITE	Stage IB		Lung Adenocarcinoma		2009		-18856	Dead	WITH TUMOR	NA	761					433	Complete Remission/Response			1	761	1	761	1	433	1	433
TCGA.44.2668.11	TCGA	LUAD.Normal	MALE	51	450K	TCGA-44-2668	LUAD	51	MALE	WHITE	Stage IB		Lung Adenocarcinoma		2009		-18856	Dead	WITH TUMOR	NA	761					433	Complete Remission/Response			1	761	1	761	1	433	1	433
TCGA.44.3917.01	TCGA	LUAD.Primary	FEMALE	33	450K	TCGA-44-3917	LUAD	33	FEMALE	WHITE	Stage IB		Lung Adenocarcinoma		2009		-12179	Alive	TUMOR FREE	1183	NA					NA	Complete Remission/Response			0	1183	0	1183	0	1183	0	1183
TCGA.44.3918.01	TCGA	LUAD.Primary	FEMALE	60	27K	TCGA-44-3918	LUAD	60	FEMALE	WHITE	Stage IA		Lung Adenocarcinoma		2010		-22236	Alive	WITH TUMOR	1036	NA					511	Complete Remission/Response			0	1036	0	1036	1	511	1	511
TCGA.44.4112.01	TCGA	LUAD.Primary	FEMALE	60	27K	TCGA-44-4112	LUAD	60	FEMALE	WHITE	Stage IB		Lung Adenocarcinoma		2010		-22106	Dead	WITH TUMOR	NA	808					619	Complete Remission/Response			1	808	1	808	1	619	1	619
TCGA.44.5643.01	TCGA	LUAD.Primary	MALE	53	450K	TCGA-44-5643	LUAD	53	MALE	BLACK OR AFRICAN AMERICAN	Stage IIIA		Lung Adenocarcinoma		2010		-19426	Alive	TUMOR FREE	1013	NA					NA				0	1013	0	1013	NA	NA	0	1013
TCGA.44.5643.11	TCGA	LUAD.Normal	MALE	53	450K	TCGA-44-5643	LUAD	53	MALE	BLACK OR AFRICAN AMERICAN	Stage IIIA		Lung Adenocarcinoma		2010		-19426	Alive	TUMOR FREE	1013	NA					NA				0	1013	0	1013	NA	NA	0	1013
TCGA.44.5644.01	TCGA	LUAD.Primary	FEMALE	51	450K	TCGA-44-5644	LUAD	51	FEMALE	WHITE	Stage IB		Lung Adenocarcinoma		2010		-18644	Alive	TUMOR FREE	863	NA					NA	Complete Remission/Response			0	863	0	863	0	863	0	863
TCGA.44.5645.01	TCGA	LUAD.Primary	FEMALE	61	450K	TCGA-44-5645	LUAD	61	FEMALE	BLACK OR AFRICAN AMERICAN	Stage IA		Lung Adenocarcinoma		2010		-22471	Alive	TUMOR FREE	852	NA					NA	Complete Remission/Response			0	852	0	852	0	852	0	852
TCGA.44.5645.11	TCGA	LUAD.Normal	FEMALE	61	450K	TCGA-44-5645	LUAD	61	FEMALE	BLACK OR AFRICAN AMERICAN	Stage IA		Lung Adenocarcinoma		2010		-22471	Alive	TUMOR FREE	852	NA					NA	Complete Remission/Response			0	852	0	852	0	852	0	852
TCGA.44.6144.01	TCGA	LUAD.Primary	MALE	58	450K	TCGA-44-6144	LUAD	58	MALE	WHITE	Stage IA		Lung Adenocarcinoma		2011		-21283	Alive	WITH TUMOR	723	NA					399	Complete Remission/Response			0	723	0	723	1	399	1	399
TCGA.44.6144.11	TCGA	LUAD.Normal	MALE	58	450K	TCGA-44-6144	LUAD	58	MALE	WHITE	Stage IA		Lung Adenocarcinoma		2011		-21283	Alive	WITH TUMOR	723	NA					399	Complete Remission/Response			0	723	0	723	1	399	1	399
TCGA.44.6145.01	TCGA	LUAD.Primary	FEMALE	62	450K	TCGA-44-6145	LUAD	62	FEMALE	WHITE	Stage IA		Lung Adenocarcinoma		2011		-22745	Alive	TUMOR FREE	595	NA					NA	Complete Remission/Response			0	595	0	595	0	595	0	595
TCGA.44.6145.11	TCGA	LUAD.Normal	FEMALE	62	450K	TCGA-44-6145	LUAD	62	FEMALE	WHITE	Stage IA		Lung Adenocarcinoma		2011		-22745	Alive	TUMOR FREE	595	NA					NA	Complete Remission/Response			0	595	0	595	0	595	0	595
TCGA.44.6146.01	TCGA	LUAD.Primary	MALE	64	450K	TCGA-44-6146	LUAD	64	MALE	WHITE	Stage IIB		Lung Adenocarcinoma		2010		-23378	Alive	TUMOR FREE	728	NA		Locoregional Recurrence			631	Complete Remission/Response			0	728	0	728	1	631	1	631
TCGA.44.6146.11	TCGA	LUAD.Normal	MALE	64	450K	TCGA-44-6146	LUAD	64	MALE	WHITE	Stage IIB		Lung Adenocarcinoma		2010		-23378	Alive	TUMOR FREE	728	NA		Locoregional Recurrence			631	Complete Remission/Response			0	728	0	728	1	631	1	631
TCGA.44.6148.01	TCGA	LUAD.Primary	MALE	60	450K	TCGA-44-6148	LUAD	60	MALE	WHITE	Stage IA		Lung Adenocarcinoma		2011		-22138	Alive	TUMOR FREE	704	NA					NA	Complete Remission/Response			0	704	0	704	0	704	0	704
TCGA.44.6148.11	TCGA	LUAD.Normal	MALE	60	450K	TCGA-44-6148	LUAD	60	MALE	WHITE	Stage IA		Lung Adenocarcinoma		2011		-22138	Alive	TUMOR FREE	704	NA					NA	Complete Remission/Response			0	704	0	704	0	704	0	704
TCGA.44.6774.01	TCGA	LUAD.Primary	FEMALE	56	450K	TCGA-44-6774	LUAD	56	FEMALE	WHITE	Stage IIIA		Lung Adenocarcinoma		2011		-20462	Alive	TUMOR FREE	658	NA					NA	Complete Remission/Response			0	658	0	658	0	658	0	658
TCGA.44.6775.01	TCGA	LUAD.Primary	FEMALE	72	450K	TCGA-44-6775	LUAD	72	FEMALE	WHITE	Stage IB		Lung Adenocarcinoma		2011		-26415	Alive	WITH TUMOR	705	NA		Locoregional Recurrence			684	Complete Remission/Response			0	705	0	705	1	684	1	684
TCGA.44.6776.01	TCGA	LUAD.Primary	FEMALE	60	450K	TCGA-44-6776	LUAD	60	FEMALE	WHITE	Stage IA		Lung Adenocarcinoma		2005		-22150	Alive	TUMOR FREE	2616	NA					NA	Complete Remission/Response			0	2616	0	2616	0	2616	0	2616
TCGA.44.6777.01	TCGA	LUAD.Primary	FEMALE	85	450K	TCGA-44-6777	LUAD	85	FEMALE	WHITE	Stage IB		Lung Adenocarcinoma		2006		-31234	Dead	TUMOR FREE	NA	987					NA	Complete Remission/Response			1	987	0	987	0	987	0	987
TCGA.44.6778.01	TCGA	LUAD.Primary	MALE	59	450K	TCGA-44-6778	LUAD	59	MALE	BLACK OR AFRICAN AMERICAN	Stage IA		Lung Adenocarcinoma		2007		-21725	Alive	TUMOR FREE	1864	NA					NA	Complete Remission/Response			0	1864	0	1864	0	1864	0	1864
TCGA.44.6778.11	TCGA	LUAD.Normal	MALE	59	450K	TCGA-44-6778	LUAD	59	MALE	BLACK OR AFRICAN AMERICAN	Stage IA		Lung Adenocarcinoma		2007		-21725	Alive	TUMOR FREE	1864	NA					NA	Complete Remission/Response			0	1864	0	1864	0	1864	0	1864
TCGA.44.6779.01	TCGA	LUAD.Primary	FEMALE	50	450K	TCGA-44-6779	LUAD	50	FEMALE	WHITE	Stage IIB		Lung Adenocarcinoma		2008		-18469	Dead	WITH TUMOR	NA	500					232	Progressive Disease			1	500	1	500	NA	NA	1	232
TCGA.44.7659.01	TCGA	LUAD.Primary	MALE	70	450K	TCGA-44-7659	LUAD	70	MALE	WHITE	Stage IA		Lung Adenocarcinoma		2010		-25730	Alive	TUMOR FREE	691	NA					NA	Complete Remission/Response			0	691	0	691	0	691	0	691
TCGA.44.7660.01	TCGA	LUAD.Primary	MALE	72	450K	TCGA-44-7660	LUAD	72	MALE	WHITE	Stage IB		Lung Adenocarcinoma		2011		-26594	Alive	WITH TUMOR	592	NA		Locoregional Recurrence			253	Progressive Disease			0	592	0	592	NA	NA	1	253
TCGA.44.7661.01	TCGA	LUAD.Primary	FEMALE	69	450K	TCGA-44-7661	LUAD	69	FEMALE	WHITE	Stage IB		Lung Adenocarcinoma		2011		-25483	Dead	WITH TUMOR	NA	557		Locoregional Recurrence			335	Complete Remission/Response			1	557	1	557	1	335	1	335
TCGA.44.7662.01	TCGA	LUAD.Primary	MALE	61	450K	TCGA-44-7662	LUAD	61	MALE	WHITE	Stage IB		Lung Adenocarcinoma		2011		-22543	Alive	TUMOR FREE	218	NA					NA	Complete Remission/Response			0	218	0	218	0	218	0	218
TCGA.44.7667.01	TCGA	LUAD.Primary	FEMALE	49	450K	TCGA-44-7667	LUAD	49	FEMALE	WHITE	Stage IIB		Lung Adenocarcinoma		2009		-18062	Alive	TUMOR FREE	1097	NA					NA	Complete Remission/Response			0	1097	0	1097	0	1097	0	1097
TCGA.44.7669.01	TCGA	LUAD.Primary	MALE	59	450K	TCGA-44-7669	LUAD	59	MALE	BLACK OR AFRICAN AMERICAN	Stage IIA		Lung Adenocarcinoma		2010		-21893	Dead	WITH TUMOR	NA	574					390	Complete Remission/Response			1	574	1	574	1	390	1	390
TCGA.44.7670.01	TCGA	LUAD.Primary	FEMALE	47	450K	TCGA-44-7670	LUAD	47	FEMALE	WHITE	Stage IIA		Lung Adenocarcinoma		2010		-17392	Alive	TUMOR FREE	882	NA					NA	Complete Remission/Response			0	882	0	882	0	882	0	882
TCGA.44.7671.01	TCGA	LUAD.Primary	MALE	64	450K	TCGA-44-7671	LUAD	64	MALE	BLACK OR AFRICAN AMERICAN	Stage IB		Lung Adenocarcinoma		2010		-23538	Alive	WITH TUMOR	889	NA		Locoregional Recurrence			883	Complete Remission/Response			0	889	0	889	1	883	1	883
TCGA.44.7672.01	TCGA	LUAD.Primary	FEMALE	52	450K	TCGA-44-7672	LUAD	52	FEMALE	WHITE	Stage IA		Lung Adenocarcinoma		2010		-19200	Alive	TUMOR FREE	719	NA					NA	Complete Remission/Response			0	719	0	719	0	719	0	719
TCGA.44.8117.01	TCGA	LUAD.Primary	FEMALE	54	450K	TCGA-44-8117	LUAD	54	FEMALE	WHITE	Stage IB		Lung Adenocarcinoma		2011		-19855	Alive	TUMOR FREE	385	NA					NA	Complete Remission/Response			0	385	0	385	0	385	0	385
TCGA.44.8119.01	TCGA	LUAD.Primary	MALE	73	450K	TCGA-44-8119	LUAD	73	MALE	WHITE	Stage IIB		Lung Adenocarcinoma		2012		-27003	Alive	TUMOR FREE	285	NA					NA	Complete Remission/Response			0	285	0	285	0	285	0	285
TCGA.44.8120.01	TCGA	LUAD.Primary	MALE	58	450K	TCGA-44-8120	LUAD	58	MALE	BLACK OR AFRICAN AMERICAN	Stage IB		Lung Adenocarcinoma		2011		-21188	Alive	TUMOR FREE	260	NA					NA	Complete Remission/Response			0	260	0	260	0	260	0	260
TCGA.44.A479.01	TCGA	LUAD.Primary	FEMALE	73	450K	TCGA-44-A479	LUAD	73	FEMALE	BLACK OR AFRICAN AMERICAN	Stage IB		Lung Adenocarcinoma		2012		-27024	Alive	TUMOR FREE	486	NA		New Primary Tumor			437	Complete Remission/Response			0	486	0	486	0	486	1	437
TCGA.44.A47A.01	TCGA	LUAD.Primary	FEMALE	78	450K	TCGA-44-A47A	LUAD	78	FEMALE	WHITE	Stage IB		Lung Adenocarcinoma		2012		-28782	Alive	WITH TUMOR	466	NA		Distant Metastasis			397	Complete Remission/Response			0	466	0	466	1	397	1	397
TCGA.44.A47B.01	TCGA	LUAD.Primary	MALE	79	450K	TCGA-44-A47B	LUAD	79	MALE	WHITE	Stage IB		Lung Adenocarcinoma		2012		-28869	Alive	TUMOR FREE	287	NA					NA	Complete Remission/Response			0	287	0	287	0	287	0	287
TCGA.44.A47F.01	TCGA	LUAD.Primary	MALE	74	450K	TCGA-44-A47F	LUAD	74	MALE	WHITE	Stage IIB		Lung Adenocarcinoma		2012		-27122	Alive	TUMOR FREE	337	NA					NA	Complete Remission/Response			0	337	0	337	0	337	0	337
TCGA.44.A47G.01	TCGA	LUAD.Primary	FEMALE	73	450K	TCGA-44-A47G	LUAD	73	FEMALE	WHITE	Stage IA		Lung Adenocarcinoma		2012		-26800	Alive	TUMOR FREE	351	NA					NA	Complete Remission/Response			0	351	0	351	0	351	0	351
TCGA.44.A4SS.01	TCGA	LUAD.Primary	MALE	73	450K	TCGA-44-A4SS	LUAD	73	MALE	WHITE	Stage IA		Lung Adenocarcinoma		2012		-26991	Alive	TUMOR FREE	415	NA					NA	Complete Remission/Response			0	415	0	415	0	415	0	415
TCGA.44.A4SU.01	TCGA	LUAD.Primary	FEMALE	67	450K	TCGA-44-A4SU	LUAD	67	FEMALE	WHITE	Stage IA		Lung Adenocarcinoma		2012		-24820	Dead	WITH TUMOR	NA	409		Locoregional Recurrence			260	Complete Remission/Response			1	409	1	409	1	260	1	260
TCGA.46.6025.01	TCGA	LUSC.Primary	MALE	71	450K	TCGA-46-6025	LUSC	71	MALE	WHITE	Stage IIB		Lung Squamous Cell Carcinoma		2010		-26168	Alive	TUMOR FREE	324	NA					NA	Complete Remission/Response			0	324	0	324	0	324	0	324
TCGA.46.6026.01	TCGA	LUSC.Primary	MALE	81	450K	TCGA-46-6026	LUSC	81	MALE	WHITE	Stage IIB		Lung Squamous Cell Carcinoma		2010		-29890	Alive	TUMOR FREE	423	NA					NA	Complete Remission/Response			0	423	0	423	0	423	0	423
TCGA.49.4487.01	TCGA	LUAD.Primary	FEMALE	72	450K	TCGA-49-4487	LUAD	72	FEMALE	WHITE	Stage IA		Lung Adenocarcinoma		1992		-26583	Dead	WITH TUMOR	NA	855					697	Complete Remission/Response			1	855	1	855	1	697	1	697
TCGA.49.4488.01	TCGA	LUAD.Primary	FEMALE	74	450K	TCGA-49-4488	LUAD	74	FEMALE	WHITE	Stage IA		Lung Adenocarcinoma		1992		-27332	Dead		NA	869					634				1	869	NA	869	NA	NA	1	634
TCGA.49.4488.11	TCGA	LUAD.Normal	FEMALE	74	450K	TCGA-49-4488	LUAD	74	FEMALE	WHITE	Stage IA		Lung Adenocarcinoma		1992		-27332	Dead		NA	869					634				1	869	NA	869	NA	NA	1	634
TCGA.49.4490.01	TCGA	LUAD.Primary	FEMALE	45	450K	TCGA-49-4490	LUAD	45	FEMALE	WHITE	Stage IIIA		Lung Adenocarcinoma		1993		-16634	Dead	WITH TUMOR	NA	385					NA				1	385	1	385	NA	NA	1	385
TCGA.49.4512.01	TCGA	LUAD.Primary	FEMALE	69	450K	TCGA-49-4512	LUAD	69	FEMALE	WHITE	Stage IIIA		Lung Adenocarcinoma		2007		-25502	Dead	WITH TUMOR	157	905					NA	Progressive Disease			1	905	1	905	NA	NA	1	905
TCGA.49.4514.01	TCGA	LUAD.Primary	FEMALE	79	450K	TCGA-49-4514	LUAD	79	FEMALE	WHITE	Stage IA		Lung Adenocarcinoma		2007		-28908	Alive	TUMOR FREE	1700	NA					NA	Complete Remission/Response			0	1700	0	1700	0	1700	0	1700
TCGA.49.6742.01	TCGA	LUAD.Primary	MALE	70	450K	TCGA-49-6742	LUAD	70	MALE	WHITE	Stage IIA		Lung Adenocarcinoma		2010		-25839	Dead	WITH TUMOR	NA	488					214	Progressive Disease			1	488	1	488	NA	NA	1	214
TCGA.49.6743.01	TCGA	LUAD.Primary	FEMALE	81	450K	TCGA-49-6743	LUAD	81	FEMALE	WHITE	Stage IIIA		Lung Adenocarcinoma		2010		-29807	Alive	TUMOR FREE	1621	NA					NA	Complete Remission/Response			0	1621	0	1621	0	1621	0	1621
TCGA.49.6744.01	TCGA	LUAD.Primary	FEMALE	64	450K	TCGA-49-6744	LUAD	64	FEMALE	WHITE	Stage IIA		Lung Adenocarcinoma		2010		-23484	Alive	TUMOR FREE	1683	NA					NA	Complete Remission/Response			0	1683	0	1683	0	1683	0	1683
TCGA.49.6745.01	TCGA	LUAD.Primary	MALE	82	450K	TCGA-49-6745	LUAD	82	MALE	WHITE	Stage IIIA		Lung Adenocarcinoma		2011		-30133	Alive	TUMOR FREE	522	NA					NA				0	522	0	522	NA	NA	0	522
TCGA.49.6745.11	TCGA	LUAD.Normal	MALE	82	450K	TCGA-49-6745	LUAD	82	MALE	WHITE	Stage IIIA		Lung Adenocarcinoma		2011		-30133	Alive	TUMOR FREE	522	NA					NA				0	522	0	522	NA	NA	0	522
TCGA.49.6761.01	TCGA	LUAD.Primary	FEMALE	68	450K	TCGA-49-6761	LUAD	68	FEMALE	WHITE	Stage IIIA		Lung Adenocarcinoma		2009		-24849	Alive	TUMOR FREE	354	NA					NA	Complete Remission/Response			0	354	0	354	0	354	0	354
TCGA.49.6767.01	TCGA	LUAD.Primary	FEMALE	46	450K	TCGA-49-6767	LUAD	46	FEMALE	WHITE	Stage IIB		Lung Adenocarcinoma		2010		-17108	Alive	TUMOR FREE	677	NA					NA	[Unknown]			0	677	0	677	NA	NA	0	677
TCGA.49.AAQV.01	TCGA	LUAD.Primary	FEMALE	63	450K	TCGA-49-AAQV	LUAD	63	FEMALE	BLACK OR AFRICAN AMERICAN	Stage II		Lung Adenocarcinoma		2012		-23370	Dead	TUMOR FREE	NA	677		Distant Metastasis			509	Complete Remission/Response			1	677	0	677	1	509	1	509
TCGA.49.AAR0.01	TCGA	LUAD.Primary	MALE	57	450K	TCGA-49-AAR0	LUAD	57	MALE	BLACK OR AFRICAN AMERICAN	Stage IA		Lung Adenocarcinoma		2002		-20932	Alive	TUMOR FREE	4765	NA					NA	Complete Remission/Response			0	4765	0	4765	0	4765	0	4765
TCGA.49.AAR2.01	TCGA	LUAD.Primary	MALE	64	450K	TCGA-49-AAR2	LUAD	64	MALE	BLACK OR AFRICAN AMERICAN	Stage IB		Lung Adenocarcinoma		2009		-23479	Alive	TUMOR FREE	2224	NA					NA	Complete Remission/Response			0	2224	0	2224	0	2224	0	2224
TCGA.49.AAR3.01	TCGA	LUAD.Primary	MALE	69	450K	TCGA-49-AAR3	LUAD	69	MALE	BLACK OR AFRICAN AMERICAN	Stage IIB		Lung Adenocarcinoma		2008		-25469	Alive	[Discrepancy]	1893	NA		Locoregional Recurrence			1893	Complete Remission/Response			0	1893	0	1893	1	1893	1	1893
TCGA.49.AAR4.01	TCGA	LUAD.Primary	MALE	51	450K	TCGA-49-AAR4	LUAD	51	MALE	BLACK OR AFRICAN AMERICAN	Stage IIIA		Lung Adenocarcinoma		2006		-18939	Dead	WITH TUMOR	NA	879					NA	Stable Disease			1	879	1	879	NA	NA	1	879
TCGA.49.AAR9.01	TCGA	LUAD.Primary	MALE	61	450K	TCGA-49-AAR9	LUAD	61	MALE	BLACK OR AFRICAN AMERICAN	Stage IIB		Lung Adenocarcinoma		1999		-22510	Dead	WITH TUMOR	NA	260					NA	Progressive Disease			1	260	1	260	NA	NA	1	260
TCGA.49.AARE.01	TCGA	LUAD.Primary	FEMALE	51	450K	TCGA-49-AARE	LUAD	51	FEMALE	BLACK OR AFRICAN AMERICAN	Stage IA		Lung Adenocarcinoma		1999		-18893	Dead	WITH TUMOR	NA	1229		Locoregional Recurrence			388	Complete Remission/Response			1	1229	1	1229	1	388	1	388
TCGA.49.AARN.01	TCGA	LUAD.Primary	FEMALE	56	450K	TCGA-49-AARN	LUAD	56	FEMALE	BLACK OR AFRICAN AMERICAN	Stage IA		Lung Adenocarcinoma		2000		-20605	Dead		NA	1135					NA	Complete Remission/Response			1	1135	NA	1135	0	1135	0	1135
TCGA.49.AARO.01	TCGA	LUAD.Primary	FEMALE	39	450K	TCGA-49-AARO	LUAD	39	FEMALE	BLACK OR AFRICAN AMERICAN	Stage IA		Lung Adenocarcinoma		2003		-14527	Alive	WITH TUMOR	3759	NA		Locoregional Recurrence			1144	Complete Remission/Response			0	3759	0	3759	1	1144	1	1144
TCGA.49.AARQ.01	TCGA	LUAD.Primary	FEMALE	41	450K	TCGA-49-AARQ	LUAD	41	FEMALE	BLACK OR AFRICAN AMERICAN	Stage I		Lung Adenocarcinoma		1996		-15065	Alive	TUMOR FREE	6732	NA					NA	Complete Remission/Response			0	6732	0	6732	0	6732	0	6732
TCGA.49.AARR.01	TCGA	LUAD.Primary	MALE	68	450K	TCGA-49-AARR	LUAD	68	MALE	BLACK OR AFRICAN AMERICAN	Stage IA		Lung Adenocarcinoma		2001		-24942	Alive	WITH TUMOR	4992	NA		New Primary Tumor			1099	Complete Remission/Response			0	4992	0	4992	1	4812	1	1099
TCGA.4A.A93W.01	TCGA	KIRP.Primary	FEMALE	66	450K	TCGA-4A-A93W	KIRP	66	FEMALE	WHITE	Stage I	Stage I	Kidney Papillary Renal Cell Carcinoma		2013		-24117	Alive	TUMOR FREE	4	NA					NA	Complete Remission/Response			0	4	0	4	0	4	0	4
TCGA.4A.A93X.01	TCGA	KIRP.Primary	MALE	58	450K	TCGA-4A-A93X	KIRP	58	MALE	WHITE	Stage IV	Stage IV	Kidney Papillary Renal Cell Carcinoma		2013		-21348	Alive	WITH TUMOR	390	NA					NA	Stable Disease			0	390	0	390	NA	NA	0	390
TCGA.4A.A93Y.01	TCGA	KIRP.Primary	FEMALE	63	450K	TCGA-4A-A93Y	KIRP	63	FEMALE	BLACK OR AFRICAN AMERICAN	Stage II	Stage II	Kidney Papillary Renal Cell Carcinoma		2013		-23226	Alive	TUMOR FREE	352	NA					NA	Complete Remission/Response			0	352	0	352	0	352	0	352
TCGA.4B.A93V.01	TCGA	LUAD.Primary	FEMALE	52	450K	TCGA-4B-A93V	LUAD	52	FEMALE	BLACK OR AFRICAN AMERICAN	Stage IA		Lung Adenocarcinoma		2013		-19035	Dead	WITH TUMOR	NA	300		Distant Metastasis			251	Progressive Disease			1	300	1	300	NA	NA	1	251
TCGA.4C.A93U.01	TCGA	THCA.Primary	FEMALE	74	450K	TCGA-4C-A93U	THCA	74	FEMALE	BLACK OR AFRICAN AMERICAN	Stage IVA		Thyroid Papillary Carcinoma - Classical/usual		2013		-27348	Alive	TUMOR FREE	129	NA					NA			R0	0	129	0	129	NA	NA	0	129
TCGA.4E.A92E.01	TCGA	UCEC.Primary	FEMALE	54	450K	TCGA-4E-A92E	UCEC	54	FEMALE	BLACK OR AFRICAN AMERICAN		Stage I	Endometrioid endometrial adenocarcinoma	G1	2013	Post (prior bilateral ovariectomy OR >12 mo since LMP with no prior hysterectomy)	-19818	Alive	TUMOR FREE	13	NA					NA	Complete Remission/Response			0	13	0	13	0	13	0	13
TCGA.4G.AAZO.01	TCGA	CHOL.Primary	FEMALE	71	450K	TCGA-4G-AAZO	CHOL	71	FEMALE	WHITE	Stage II		Cholangiocarcinoma; intrahepatic	G2	2012		-25989	Alive	WITH TUMOR	1177	NA		Intrahepatic Recurrence	Liver		424			R1	0	1177	0	1177	NA	NA	1	424
TCGA.4G.AAZT.01	TCGA	CHOL.Primary	MALE	62	450K	TCGA-4G-AAZT	CHOL	62	MALE	WHITE	Stage I		Cholangiocarcinoma; intrahepatic	G2	2013		-22777	Alive	TUMOR FREE	420	NA					NA			R0	0	420	0	420	0	420	0	420
TCGA.4H.AAAK.01	TCGA	BRCA.Primary	FEMALE	50	450K	TCGA-4H-AAAK	BRCA	50	FEMALE	WHITE	Stage IIIA		Infiltrating Lobular Carcinoma		2013	Post (prior bilateral ovariectomy OR >12 mo since LMP with no prior hysterectomy)	-18371	Alive	TUMOR FREE	348	NA					NA		Negative		0	348	0	348	0	348	0	348
TCGA.4J.AA1J.01	TCGA	CESC.Primary	FEMALE	31	450K	TCGA-4J-AA1J	CESC	31	FEMALE	WHITE		Stage IB2	Cervical Squamous Cell Carcinoma	G3	2013	Pre (<6 months since LMP AND no prior bilateral ovariectomy AND not on estrogen replacement)	-11611	Alive	TUMOR FREE	542	NA					NA	Complete Remission/Response			0	542	0	542	0	542	0	542
TCGA.4L.AA1F.01	TCGA	PRAD.Primary	MALE	64	450K	TCGA-4L-AA1F	PRAD	64	MALE				Prostate Adenocarcinoma Acinar Type		2013		-23665	Alive	TUMOR FREE	350	NA					NA	Complete Remission/Response			0	350	0	350	0	350	0	350
TCGA.4N.A93T.01	TCGA	COAD.Primary	MALE	67	450K	TCGA-4N-A93T	COAD	67	MALE	BLACK OR AFRICAN AMERICAN	Stage IIIB		Colon Adenocarcinoma		2013		-24523	Alive	WITH TUMOR	146	NA					NA	Stable Disease			0	146	0	146	NA	NA	0	146
TCGA.4P.AA8J.01	TCGA	HNSC.Primary	MALE	66	450K	TCGA-4P-AA8J	HNSC	66	MALE	BLACK OR AFRICAN AMERICAN	Stage IVA	Stage IVA	Head & Neck Squamous Cell Carcinoma	G2	2013		-24222	Alive	TUMOR FREE	102	NA					NA	Complete Remission/Response			0	102	0	102	NA	NA	0	102
TCGA.4R.AA8I.01	TCGA	LIHC.Primary	MALE	66	450K	TCGA-4R-AA8I	LIHC	66	MALE	WHITE	Stage II		Hepatocellular Carcinoma	G2	2013		-24279	Dead	WITH TUMOR	NA	262		Locoregional Recurrence	Liver		158			R0	1	262	1	262	1	158	1	158
TCGA.4T.AA8H.01	TCGA	COAD.Primary	FEMALE	42	450K	TCGA-4T-AA8H	COAD	42	FEMALE	BLACK OR AFRICAN AMERICAN	Stage IIA		Colon Mucinous Adenocarcinoma		2013		-15494	Alive	TUMOR FREE	385	NA					NA	Complete Remission/Response			0	385	0	385	0	385	0	385
TCGA.4V.A9QI.01	TCGA	THYM.Primary	MALE	68	450K	TCGA-4V-A9QI	THYM	68	MALE	WHITE		IIa	Thymoma; Type B2		2007		-25181	Alive	TUMOR FREE	2936	NA					NA				0	2936	0	2936	NA	NA	0	2936
TCGA.4V.A9QJ.01	TCGA	THYM.Primary	MALE	64	450K	TCGA-4V-A9QJ	THYM	64	MALE	WHITE		III	Thymoma; Type B3		2007		-23510	Alive	TUMOR FREE	2849	NA		Locoregional Recurrence	Pleura/Pleural effusion		793				0	2849	0	2849	NA	NA	1	793
TCGA.4V.A9QL.01	TCGA	THYM.Primary	FEMALE	58	450K	TCGA-4V-A9QL	THYM	58	FEMALE	WHITE		I	Thymoma; Type AB		2009		-21216	Alive	TUMOR FREE	1908	NA					NA				0	1908	0	1908	NA	NA	0	1908
TCGA.4V.A9QM.01	TCGA	THYM.Primary	MALE	39	450K	TCGA-4V-A9QM	THYM	39	MALE	WHITE		I	Thymoma; Type AB		2011		-14576	Alive	TUMOR FREE	1253	NA					NA				0	1253	0	1253	NA	NA	0	1253
TCGA.4V.A9QN.01	TCGA	THYM.Primary	FEMALE	40	450K	TCGA-4V-A9QN	THYM	40	FEMALE	WHITE		III	Thymoma; Type B3		2012		-14825	Alive	WITH TUMOR	970	NA		Distant Metastasis	Other, specify	PLEURA	937				0	970	0	970	NA	NA	1	937
TCGA.4V.A9QQ.01	TCGA	THYM.Primary	FEMALE	65	450K	TCGA-4V-A9QQ	THYM	65	FEMALE	WHITE		IVa	Thymoma; Type B3		2010		-23894	Alive	WITH TUMOR	1572	NA		Locoregional Recurrence	Pleura/Pleural effusion		782				0	1572	0	1572	NA	NA	1	782
TCGA.4V.A9QR.01	TCGA	THYM.Primary	FEMALE	51	450K	TCGA-4V-A9QR	THYM	51	FEMALE	WHITE		III	Thymoma; Type B3		2012		-18723	Alive	TUMOR FREE	780	NA					NA				0	780	0	780	NA	NA	0	780
TCGA.4V.A9QS.01	TCGA	THYM.Primary	FEMALE	53	450K	TCGA-4V-A9QS	THYM	53	FEMALE	WHITE		IVa	Thymoma; Type B2		2012		-19443	Alive	WITH TUMOR	774	NA		Locoregional Recurrence	Other, specify	PLEURA	752				0	774	0	774	NA	NA	1	752
TCGA.4V.A9QT.01	TCGA	THYM.Primary	FEMALE	79	450K	TCGA-4V-A9QT	THYM	79	FEMALE	WHITE		IIa	Thymoma; Type B1		2012		-28951	Alive	TUMOR FREE	813	NA					NA				0	813	0	813	NA	NA	0	813
TCGA.4V.A9QU.01	TCGA	THYM.Primary	FEMALE	76	450K	TCGA-4V-A9QU	THYM	76	FEMALE	WHITE		IIa	Thymoma; Type AB		2013		-27896	Alive	TUMOR FREE	627	NA					NA				0	627	0	627	NA	NA	0	627
TCGA.4V.A9QW.01	TCGA	THYM.Primary	MALE	62	450K	TCGA-4V-A9QW	THYM	62	MALE	WHITE		I	Thymoma; Type AB		2013		-22781	Alive	TUMOR FREE	630	NA					NA				0	630	0	630	NA	NA	0	630
TCGA.4V.A9QX.01	TCGA	THYM.Primary	FEMALE	77	450K	TCGA-4V-A9QX	THYM	77	FEMALE	WHITE		III	Thymoma; Type AB		2013		-28250	Alive	TUMOR FREE	434	NA					NA				0	434	0	434	NA	NA	0	434
TCGA.4W.AA9R.01	TCGA	GBM.Primary	MALE	61	450K	TCGA-4W-AA9R	GBM	61	MALE	BLACK OR AFRICAN AMERICAN			Glioblastoma Multiforme (GBM)		2012		-22317	Alive	TUMOR FREE	124	NA					NA	Progressive Disease			0	124	0	124	NA	NA	0	124
TCGA.4W.AA9S.01	TCGA	GBM.Primary	MALE	69	450K	TCGA-4W-AA9S	GBM	69	MALE	BLACK OR AFRICAN AMERICAN			Glioblastoma Multiforme (GBM)		2013		-25545	Alive	TUMOR FREE	44	NA					NA	Stable Disease			0	44	0	44	NA	NA	0	44
TCGA.4W.AA9T.01	TCGA	GBM.Primary	FEMALE	54	450K	TCGA-4W-AA9T	GBM	54	FEMALE	BLACK OR AFRICAN AMERICAN			Glioblastoma Multiforme (GBM)		2012		-19801	Alive	TUMOR FREE	778	NA					749	Progressive Disease			0	778	0	778	NA	NA	1	749
TCGA.4X.A9F9.01	TCGA	THYM.Primary	FEMALE	57	450K	TCGA-4X-A9F9	THYM	57	FEMALE	WHITE		III	Thymoma; Type B1		2013		-21168	Alive	TUMOR FREE	669	NA					NA				0	669	0	669	NA	NA	0	669
TCGA.4X.A9FA.01	TCGA	THYM.Primary	MALE	52	450K	TCGA-4X-A9FA	THYM	52	MALE	WHITE		I	Thymoma; Type A		2013		-19032	Alive	TUMOR FREE	392	NA					NA				0	392	0	392	NA	NA	0	392
TCGA.4X.A9FB.01	TCGA	THYM.Primary	MALE	44	450K	TCGA-4X-A9FB	THYM	44	MALE	WHITE		IIa	Thymoma; Type B2		2012		-16175	Alive	TUMOR FREE	717	NA					NA				0	717	0	717	NA	NA	0	717
TCGA.4X.A9FC.01	TCGA	THYM.Primary	FEMALE	50	450K	TCGA-4X-A9FC	THYM	50	FEMALE	WHITE		IIa	Thymoma; Type AB		2009		-18418	Alive	TUMOR FREE	2072	NA					NA				0	2072	0	2072	NA	NA	0	2072
TCGA.4X.A9FD.01	TCGA	THYM.Primary	FEMALE	43	450K	TCGA-4X-A9FD	THYM	43	FEMALE	WHITE		IIa	Thymoma; Type B2		2010		-15968	Alive	TUMOR FREE	1503	NA					NA				0	1503	0	1503	NA	NA	0	1503
TCGA.4Z.AA7M.01	TCGA	BLCA.Primary	MALE	65	450K	TCGA-4Z-AA7M	BLCA	65	MALE	WHITE	Stage III		Muscle invasive urothelial carcinoma (pT2 or above)	High Grade	2013		-23817	Alive	TUMOR FREE	495	NA					NA	Complete Remission/Response			0	495	0	495	0	495	0	495
TCGA.4Z.AA7N.01	TCGA	BLCA.Primary	MALE	65	450K	TCGA-4Z-AA7N	BLCA	65	MALE	WHITE	Stage III		Muscle invasive urothelial carcinoma (pT2 or above)	High Grade	2010		-24090	Dead	TUMOR FREE	NA	1367					NA	Complete Remission/Response			1	1367	0	1367	0	1367	0	1367
TCGA.4Z.AA7O.01	TCGA	BLCA.Primary	MALE	64	450K	TCGA-4Z-AA7O	BLCA	64	MALE	BLACK OR AFRICAN AMERICAN	Stage II		Muscle invasive urothelial carcinoma (pT2 or above)	High Grade	2013		-23645	Alive	TUMOR FREE	512	NA					NA	Complete Remission/Response			0	512	0	512	0	512	0	512
TCGA.4Z.AA7Q.01	TCGA	BLCA.Primary	MALE	79	450K	TCGA-4Z-AA7Q	BLCA	79	MALE	WHITE	Stage III		Muscle invasive urothelial carcinoma (pT2 or above)	High Grade	2012		-28981	Dead	TUMOR FREE	NA	510					NA				1	510	0	510	NA	NA	0	510
TCGA.4Z.AA7R.01	TCGA	BLCA.Primary	MALE	73	450K	TCGA-4Z-AA7R	BLCA	73	MALE	BLACK OR AFRICAN AMERICAN	Stage IV		Muscle invasive urothelial carcinoma (pT2 or above)	High Grade	2010		-26781	Dead	WITH TUMOR	NA	522		Locoregional (Urothelial tumor event)	Lymph Node Only		353	Partial Remission/Response			1	522	1	522	NA	NA	1	353
TCGA.4Z.AA7S.01	TCGA	BLCA.Primary	MALE	66	450K	TCGA-4Z-AA7S	BLCA	66	MALE	BLACK OR AFRICAN AMERICAN	Stage III		Muscle invasive urothelial carcinoma (pT2 or above)	High Grade	2010		-24111	Dead	TUMOR FREE	NA	1064					NA				1	1064	0	1064	NA	NA	0	1064
TCGA.4Z.AA7W.01	TCGA	BLCA.Primary	MALE	55	450K	TCGA-4Z-AA7W	BLCA	55	MALE	WHITE	Stage II		Muscle invasive urothelial carcinoma (pT2 or above)	High Grade	2012		-20424	Alive	WITH TUMOR	840	NA		Locoregional (Urothelial tumor event)	Other, specify	Rectum	760	Complete Remission/Response			0	840	0	840	1	760	1	760
TCGA.4Z.AA7Y.01	TCGA	BLCA.Primary	MALE	60	450K	TCGA-4Z-AA7Y	BLCA	60	MALE	WHITE	Stage II		Muscle invasive urothelial carcinoma (pT2 or above)	High Grade	2010		-22056	Alive	TUMOR FREE	1522	NA					NA	Complete Remission/Response			0	1522	0	1522	0	1522	0	1522
TCGA.4Z.AA80.01	TCGA	BLCA.Primary	MALE	73	450K	TCGA-4Z-AA80	BLCA	73	MALE	WHITE	Stage II		Muscle invasive urothelial carcinoma (pT2 or above)	High Grade	2012		-26873	Dead	TUMOR FREE	NA	19					NA				1	19	0	19	NA	NA	0	19
TCGA.4Z.AA81.01	TCGA	BLCA.Primary	MALE	80	450K	TCGA-4Z-AA81	BLCA	80	MALE	WHITE	Stage II		Muscle invasive urothelial carcinoma (pT2 or above)	High Grade	2010		-29457	Dead	TUMOR FREE	NA	1270					NA	Complete Remission/Response			1	1270	0	1270	0	1270	0	1270
TCGA.4Z.AA82.01	TCGA	BLCA.Primary	MALE	59	450K	TCGA-4Z-AA82	BLCA	59	MALE	BLACK OR AFRICAN AMERICAN	Stage IV		Muscle invasive urothelial carcinoma (pT2 or above)	High Grade	2010		-21893	Dead	WITH TUMOR	NA	1556		Distant Metastasis	Bone		1150	Complete Remission/Response			1	1556	1	1556	NA	NA	1	1150
TCGA.4Z.AA83.01	TCGA	BLCA.Primary	MALE	52	450K	TCGA-4Z-AA83	BLCA	52	MALE	WHITE	Stage II		Muscle invasive urothelial carcinoma (pT2 or above)	High Grade	2009		-19280	Alive	TUMOR FREE	2024	NA					NA	Complete Remission/Response			0	2024	0	2024	0	2024	0	2024
TCGA.4Z.AA84.01	TCGA	BLCA.Primary	MALE	61	450K	TCGA-4Z-AA84	BLCA	61	MALE	WHITE	Stage IV		Muscle invasive urothelial carcinoma (pT2 or above)	High Grade	2008		-22397	Alive	WITH TUMOR	460	NA					NA	Progressive Disease			0	460	0	460	NA	NA	0	460
TCGA.4Z.AA86.01	TCGA	BLCA.Primary	MALE	66	450K	TCGA-4Z-AA86	BLCA	66	MALE	BLACK OR AFRICAN AMERICAN	Stage IV		Muscle invasive urothelial carcinoma (pT2 or above)	High Grade	2009		-24465	Dead	WITH TUMOR	NA	311		Locoregional (Urothelial tumor event)	Other, specify	Pelvis	136	Complete Remission/Response			1	311	1	311	NA	NA	1	136
TCGA.4Z.AA87.01	TCGA	BLCA.Primary	MALE	72	450K	TCGA-4Z-AA87	BLCA	72	MALE	BLACK OR AFRICAN AMERICAN	Stage III		Muscle invasive urothelial carcinoma (pT2 or above)	High Grade	2010		-26430	Alive	WITH TUMOR	1454	NA		Distant Metastasis	Bone		221	[Unknown]			0	1454	0	1454	NA	NA	1	221
TCGA.4Z.AA89.01	TCGA	BLCA.Primary	MALE	60	450K	TCGA-4Z-AA89	BLCA	60	MALE	WHITE	Stage IV		Muscle invasive urothelial carcinoma (pT2 or above)	High Grade	2011		-22271	Alive	WITH TUMOR	1029	NA		New Primary Tumor	Lung		648	Complete Remission/Response			0	1029	0	1029	NA	NA	1	648
TCGA.50.5044.01	TCGA	LUAD.Primary	FEMALE	72	450K	TCGA-50-5044	LUAD	72	FEMALE	WHITE	Stage IIIB		Lung Adenocarcinoma		2002		-26567	Dead	WITH TUMOR	NA	624		Distant Metastasis			483	Progressive Disease			1	624	1	624	NA	NA	1	483
TCGA.50.5045.01	TCGA	LUAD.Primary	FEMALE	57	450K	TCGA-50-5045	LUAD	57	FEMALE	BLACK OR AFRICAN AMERICAN	[Discrepancy]		Lung Adenocarcinoma		2004		-20961	Dead	WITH TUMOR	NA	2174		Locoregional Recurrence			1433	Progressive Disease			1	2174	1	2174	NA	NA	1	1433
TCGA.50.5049.01	TCGA	LUAD.Primary	MALE	70	450K	TCGA-50-5049	LUAD	70	MALE	WHITE	Stage IA		Lung Adenocarcinoma		2006		-25577	Alive	WITH TUMOR	3094	NA		Locoregional Recurrence			1568	Progressive Disease			0	3094	0	3094	NA	NA	1	1568
TCGA.50.5051.01	TCGA	LUAD.Primary	FEMALE	42	450K	TCGA-50-5051	LUAD	42	FEMALE	WHITE	Stage IIIA		Lung Adenocarcinoma		2007		-15585	Dead	WITH TUMOR	NA	478		Distant Metastasis			184	Progressive Disease			1	478	1	478	NA	NA	1	184
TCGA.50.5055.01	TCGA	LUAD.Primary	FEMALE	79	450K	TCGA-50-5055	LUAD	79	FEMALE	WHITE	Stage IIA		Lung Adenocarcinoma		2008		-28988	Dead	WITH TUMOR	NA	1830		Locoregional Recurrence|Distant Metastasis			771	Stable Disease			1	1830	1	1830	NA	NA	1	771
TCGA.50.5066.01	TCGA	LUAD.Primary	MALE	72	450K	TCGA-50-5066	LUAD	72	MALE	BLACK OR AFRICAN AMERICAN	Stage IB		Lung Adenocarcinoma		2009		-26385	Alive	TUMOR FREE	1442	NA		Distant Metastasis			477	Complete Remission/Response			0	1442	0	1442	1	477	1	477
TCGA.50.5068.01	TCGA	LUAD.Primary	FEMALE	59	450K	TCGA-50-5068	LUAD	59	FEMALE	WHITE	Stage IIB		Lung Adenocarcinoma		2003		-21728	Dead	WITH TUMOR	1499	1499		Distant Metastasis			686	Progressive Disease			1	1499	1	1499	NA	NA	1	686
TCGA.50.5072.01	TCGA	LUAD.Primary	MALE	74	450K	TCGA-50-5072	LUAD	74	MALE	WHITE	Stage IIIA		Lung Adenocarcinoma		2009		-27036	Dead	WITH TUMOR	NA	250		Distant Metastasis			213	Progressive Disease			1	250	1	250	NA	NA	1	213
TCGA.50.5930.01	TCGA	LUAD.Primary	MALE	47	450K	TCGA-50-5930	LUAD	47	MALE	WHITE	Stage IIIA		Lung Adenocarcinoma		2001		-17238	Dead	WITH TUMOR	NA	282		Distant Metastasis			177	Progressive Disease			1	282	1	282	NA	NA	1	177
TCGA.50.5930.11	TCGA	LUAD.Normal	MALE	47	450K	TCGA-50-5930	LUAD	47	MALE	WHITE	Stage IIIA		Lung Adenocarcinoma		2001		-17238	Dead	WITH TUMOR	NA	282		Distant Metastasis			177	Progressive Disease			1	282	1	282	NA	NA	1	177
TCGA.50.5931.01	TCGA	LUAD.Primary	FEMALE	75	450K	TCGA-50-5931	LUAD	75	FEMALE	WHITE	Stage IB		Lung Adenocarcinoma		2001		-27733	Dead	WITH TUMOR	NA	434		Distant Metastasis			425	Progressive Disease			1	434	1	434	NA	NA	1	425
TCGA.50.5931.11	TCGA	LUAD.Normal	FEMALE	75	450K	TCGA-50-5931	LUAD	75	FEMALE	WHITE	Stage IB		Lung Adenocarcinoma		2001		-27733	Dead	WITH TUMOR	NA	434		Distant Metastasis			425	Progressive Disease			1	434	1	434	NA	NA	1	425
TCGA.50.5932.01	TCGA	LUAD.Primary	MALE	75	450K	TCGA-50-5932	LUAD	75	MALE	WHITE	Stage IIB		Lung Adenocarcinoma		2001		-27454	Dead	WITH TUMOR	1091	1235		Locoregional Recurrence			1090	Progressive Disease			1	1235	1	1235	NA	NA	1	1090
TCGA.50.5932.11	TCGA	LUAD.Normal	MALE	75	450K	TCGA-50-5932	LUAD	75	MALE	WHITE	Stage IIB		Lung Adenocarcinoma		2001		-27454	Dead	WITH TUMOR	1091	1235		Locoregional Recurrence			1090	Progressive Disease			1	1235	1	1235	NA	NA	1	1090
TCGA.50.5933.01	TCGA	LUAD.Primary	MALE	72	450K	TCGA-50-5933	LUAD	72	MALE	WHITE	Stage IIIB		Lung Adenocarcinoma		2001		-26377	Dead	TUMOR FREE	2370	2393					NA	Complete Remission/Response			1	2393	0	2393	0	2393	0	2393
TCGA.50.5933.11	TCGA	LUAD.Normal	MALE	72	450K	TCGA-50-5933	LUAD	72	MALE	WHITE	Stage IIIB		Lung Adenocarcinoma		2001		-26377	Dead	TUMOR FREE	2370	2393					NA	Complete Remission/Response			1	2393	0	2393	0	2393	0	2393
TCGA.50.5935.01	TCGA	LUAD.Primary	FEMALE	86	450K	TCGA-50-5935	LUAD	86	FEMALE	WHITE	Stage IA		Lung Adenocarcinoma		2006		-31610	Dead	TUMOR FREE	653	653					NA	Complete Remission/Response			1	653	0	653	0	653	0	653
TCGA.50.5935.11	TCGA	LUAD.Normal	FEMALE	86	450K	TCGA-50-5935	LUAD	86	FEMALE	WHITE	Stage IA		Lung Adenocarcinoma		2006		-31610	Dead	TUMOR FREE	653	653					NA	Complete Remission/Response			1	653	0	653	0	653	0	653
TCGA.50.5936.01	TCGA	LUAD.Primary	MALE	58	450K	TCGA-50-5936	LUAD	58	MALE	WHITE	Stage IIIA		Lung Adenocarcinoma		2007		-21238	Dead	WITH TUMOR	NA	257					150	Progressive Disease			1	257	1	257	NA	NA	1	150
TCGA.50.5936.11	TCGA	LUAD.Normal	MALE	58	450K	TCGA-50-5936	LUAD	58	MALE	WHITE	Stage IIIA		Lung Adenocarcinoma		2007		-21238	Dead	WITH TUMOR	NA	257					150	Progressive Disease			1	257	1	257	NA	NA	1	150
TCGA.50.5939.01	TCGA	LUAD.Primary	MALE	85	450K	TCGA-50-5939	LUAD	85	MALE	WHITE	Stage IB		Lung Adenocarcinoma		2008		-31236	Dead	TUMOR FREE	NA	460					NA	Complete Remission/Response			1	460	0	460	0	460	0	460
TCGA.50.5939.11	TCGA	LUAD.Normal	MALE	85	450K	TCGA-50-5939	LUAD	85	MALE	WHITE	Stage IB		Lung Adenocarcinoma		2008		-31236	Dead	TUMOR FREE	NA	460					NA	Complete Remission/Response			1	460	0	460	0	460	0	460
TCGA.50.5941.01	TCGA	LUAD.Primary	FEMALE	55	450K	TCGA-50-5941	LUAD	55	FEMALE	WHITE	Stage IIIA		Lung Adenocarcinoma		2010		-20350	Alive	TUMOR FREE	1474	NA					NA	Complete Remission/Response			0	1474	0	1474	0	1474	0	1474
TCGA.50.5942.01	TCGA	LUAD.Primary	FEMALE	67	450K	TCGA-50-5942	LUAD	67	FEMALE	WHITE	Stage IA		Lung Adenocarcinoma		2009		-24781	Alive	WITH TUMOR	1847	NA		Locoregional Recurrence			1378	Stable Disease			0	1847	0	1847	NA	NA	1	1378
TCGA.50.5944.01	TCGA	LUAD.Primary	FEMALE	69	450K	TCGA-50-5944	LUAD	69	FEMALE	WHITE	Stage IA		Lung Adenocarcinoma		2010		-25440	Alive	TUMOR FREE	1750	NA					NA	Complete Remission/Response			0	1750	0	1750	0	1750	0	1750
TCGA.50.5946.01	TCGA	LUAD.Primary	MALE	62	450K	TCGA-50-5946	LUAD	62	MALE	WHITE	Stage IA		Lung Adenocarcinoma		2010		-22852	Alive	WITH TUMOR	1617	NA		Distant Metastasis			221	Progressive Disease			0	1617	0	1617	NA	NA	1	221
TCGA.50.6590.01	TCGA	LUAD.Primary	FEMALE	72	450K	TCGA-50-6590	LUAD	72	FEMALE	WHITE	Stage IB		Lung Adenocarcinoma		2005		-26444	Dead	TUMOR FREE	NA	1288					NA	Complete Remission/Response			1	1288	0	1288	0	1288	0	1288
TCGA.50.6591.01	TCGA	LUAD.Primary	FEMALE	63	450K	TCGA-50-6591	LUAD	63	FEMALE	WHITE	Stage IV		Lung Adenocarcinoma		2007		-23067	Dead	WITH TUMOR	NA	119					NA	Progressive Disease			1	119	1	119	NA	NA	1	119
TCGA.50.6591.11	TCGA	LUAD.Normal	FEMALE	63	450K	TCGA-50-6591	LUAD	63	FEMALE	WHITE	Stage IV		Lung Adenocarcinoma		2007		-23067	Dead	WITH TUMOR	NA	119					NA	Progressive Disease			1	119	1	119	NA	NA	1	119
TCGA.50.6592.01	TCGA	LUAD.Primary	FEMALE	71	450K	TCGA-50-6592	LUAD	71	FEMALE	WHITE	Stage IB		Lung Adenocarcinoma		2007		-26191	Dead	WITH TUMOR	NA	777					NA	Progressive Disease			1	777	1	777	NA	NA	1	777
TCGA.50.6592.11	TCGA	LUAD.Normal	FEMALE	71	450K	TCGA-50-6592	LUAD	71	FEMALE	WHITE	Stage IB		Lung Adenocarcinoma		2007		-26191	Dead	WITH TUMOR	NA	777					NA	Progressive Disease			1	777	1	777	NA	NA	1	777
TCGA.50.6593.01	TCGA	LUAD.Primary	FEMALE	49	450K	TCGA-50-6593	LUAD	49	FEMALE	WHITE	Stage IIIA		Lung Adenocarcinoma		2008		-18152	Dead	WITH TUMOR	NA	336		Distant Metastasis			266	Progressive Disease			1	336	1	336	NA	NA	1	266
TCGA.50.6593.11	TCGA	LUAD.Normal	FEMALE	49	450K	TCGA-50-6593	LUAD	49	FEMALE	WHITE	Stage IIIA		Lung Adenocarcinoma		2008		-18152	Dead	WITH TUMOR	NA	336		Distant Metastasis			266	Progressive Disease			1	336	1	336	NA	NA	1	266
TCGA.50.6594.01	TCGA	LUAD.Primary	FEMALE	79	450K	TCGA-50-6594	LUAD	79	FEMALE	BLACK OR AFRICAN AMERICAN	Stage IIIA		Lung Adenocarcinoma		2009		-28924	Dead	WITH TUMOR	NA	370		Distant Metastasis			285	Progressive Disease			1	370	1	370	NA	NA	1	285
TCGA.50.6594.11	TCGA	LUAD.Normal	FEMALE	79	450K	TCGA-50-6594	LUAD	79	FEMALE	BLACK OR AFRICAN AMERICAN	Stage IIIA		Lung Adenocarcinoma		2009		-28924	Dead	WITH TUMOR	NA	370		Distant Metastasis			285	Progressive Disease			1	370	1	370	NA	NA	1	285
TCGA.50.6595.01	TCGA	LUAD.Primary	FEMALE	74	450K	TCGA-50-6595	LUAD	74	FEMALE	WHITE	Stage IIIA		Lung Adenocarcinoma		2009		-27197	Dead	WITH TUMOR	NA	189		Distant Metastasis			182	Progressive Disease			1	189	1	189	NA	NA	1	182
TCGA.50.6597.01	TCGA	LUAD.Primary	FEMALE	79	450K	TCGA-50-6597	LUAD	79	FEMALE	WHITE	Stage IB		Lung Adenocarcinoma		2007		-29195	Dead	TUMOR FREE	NA	1268					NA	Partial Remission/Response			1	1268	0	1268	NA	NA	0	1268
TCGA.50.6673.01	TCGA	LUAD.Primary	FEMALE	84	450K	TCGA-50-6673	LUAD	84	FEMALE	WHITE	Stage I		Lung Adenocarcinoma		2004		-30689	Dead		NA	22					NA	[Unknown]			1	22	NA	22	NA	NA	0	22
TCGA.50.7109.01	TCGA	LUAD.Primary	MALE	60	450K	TCGA-50-7109	LUAD	60	MALE	WHITE	Stage IA		Lung Adenocarcinoma		2011		-21979	Dead	WITH TUMOR	NA	308		Distant Metastasis			15	Progressive Disease			1	308	1	308	NA	NA	1	15
TCGA.50.8457.01	TCGA	LUAD.Primary	FEMALE	63	450K	TCGA-50-8457	LUAD	63	FEMALE	BLACK OR AFRICAN AMERICAN	Stage IA		Lung Adenocarcinoma		2011		-23055	Alive	TUMOR FREE	1125	NA					NA	Complete Remission/Response			0	1125	0	1125	0	1125	0	1125
TCGA.50.8459.01	TCGA	LUAD.Primary	MALE	68	450K	TCGA-50-8459	LUAD	68	MALE	WHITE	Stage IIB		Lung Adenocarcinoma		2012		-24859	Alive	WITH TUMOR	1119	NA		Locoregional Recurrence			432	Progressive Disease			0	1119	0	1119	NA	NA	1	432
TCGA.50.8460.01	TCGA	LUAD.Primary	MALE	74	450K	TCGA-50-8460	LUAD	74	MALE	WHITE	Stage IA		Lung Adenocarcinoma		2012		-27270	Alive	TUMOR FREE	829	NA					NA	Complete Remission/Response			0	829	0	829	0	829	0	829
TCGA.51.6867.01	TCGA	LUSC.Primary	FEMALE	72	450K	TCGA-51-6867	LUSC	72	FEMALE	WHITE	Stage I		Lung Squamous Cell Carcinoma		2003		-26523	Dead	WITH TUMOR	NA	1856					788	Complete Remission/Response			1	1856	1	1856	1	788	1	788
TCGA.52.7622.01	TCGA	LUSC.Primary	FEMALE	62	450K	TCGA-52-7622	LUSC	62	FEMALE	WHITE	Stage IA		Lung Squamous Cell Carcinoma		2010		-22807	Alive	TUMOR FREE	862	NA					NA	Complete Remission/Response			0	862	0	862	0	862	0	862
TCGA.52.7809.01	TCGA	LUSC.Primary	MALE	74	450K	TCGA-52-7809	LUSC	74	MALE	WHITE	Stage IB		Lung Squamous Cell Carcinoma		2009		-27233	Dead	WITH TUMOR	NA	166					NA	Progressive Disease			1	166	1	166	NA	NA	1	166
TCGA.52.7810.01	TCGA	LUSC.Primary	FEMALE	60	450K	TCGA-52-7810	LUSC	60	FEMALE	WHITE	Stage IIB		Lung Squamous Cell Carcinoma		2008		-22241	Alive	TUMOR FREE	923	NA					NA	Complete Remission/Response			0	923	0	923	0	923	0	923
TCGA.52.7811.01	TCGA	LUSC.Primary	MALE	67	450K	TCGA-52-7811	LUSC	67	MALE	WHITE	Stage IB		Lung Squamous Cell Carcinoma		2009		-24782	Dead	WITH TUMOR	NA	266		Distant Metastasis			153	Progressive Disease			1	266	1	266	NA	NA	1	153
TCGA.52.7812.01	TCGA	LUSC.Primary	MALE	68	450K	TCGA-52-7812	LUSC	68	MALE	WHITE	[Discrepancy]		Lung Squamous Cell Carcinoma		2009		-24887	Dead	WITH TUMOR	NA	835		Distant Metastasis			791	Progressive Disease			1	835	1	835	NA	NA	1	791
TCGA.53.7624.01	TCGA	LUAD.Primary	FEMALE	40	450K	TCGA-53-7624	LUAD	40	FEMALE	WHITE	Stage IV		Lung Adenocarcinoma		2008		-14794	Dead	WITH TUMOR	NA	1043		Distant Metastasis			400	Progressive Disease			1	1043	1	1043	NA	NA	1	400
TCGA.53.7626.01	TCGA	LUAD.Primary	FEMALE	76	450K	TCGA-53-7626	LUAD	76	FEMALE	WHITE	Stage IIA		Lung Adenocarcinoma		2008		-28024	Dead	WITH TUMOR	NA	929		Locoregional Recurrence			865	Progressive Disease			1	929	1	929	NA	NA	1	865
TCGA.53.7813.01	TCGA	LUAD.Primary	FEMALE	51	450K	TCGA-53-7813	LUAD	51	FEMALE	WHITE	Stage IIIB		Lung Adenocarcinoma		2008		-18875	Alive	TUMOR FREE	424	NA					NA	Progressive Disease			0	424	0	424	NA	NA	0	424
TCGA.53.A4EZ.01	TCGA	LUAD.Primary	MALE	63	450K	TCGA-53-A4EZ	LUAD	63	MALE	WHITE	Stage IIA		Lung Adenocarcinoma		2012		-23201	Alive	TUMOR FREE	1071	NA					NA	Stable Disease			0	1071	0	1071	NA	NA	0	1071
TCGA.55.5899.01	TCGA	LUAD.Primary	MALE	58	450K	TCGA-55-5899	LUAD	58	MALE	WHITE	[Discrepancy]		Lung Adenocarcinoma		2010		NA	Alive	TUMOR FREE	930	NA					NA	Complete Remission/Response			0	930	0	930	0	930	0	930
TCGA.55.6543.01	TCGA	LUAD.Primary	FEMALE	60	450K	TCGA-55-6543	LUAD	60	FEMALE	WHITE	Stage IA		Lung Adenocarcinoma		2010		NA	Alive	TUMOR FREE	435	NA					NA	Complete Remission/Response			0	435	0	435	0	435	0	435
TCGA.55.6642.01	TCGA	LUAD.Primary	MALE	63	450K	TCGA-55-6642	LUAD	63	MALE	WHITE	Stage IB		Lung Adenocarcinoma		2006		-23107	Alive	TUMOR FREE	2449	NA					NA	Complete Remission/Response			0	2449	0	2449	0	2449	0	2449
TCGA.55.6712.01	TCGA	LUAD.Primary	MALE	71	450K	TCGA-55-6712	LUAD	71	MALE	WHITE	Stage IIA		Lung Adenocarcinoma		2010		NA	Dead	WITH TUMOR	NA	171					NA	Progressive Disease			1	171	1	171	NA	NA	1	171
TCGA.55.6968.01	TCGA	LUAD.Primary	MALE	61	450K	TCGA-55-6968	LUAD	61	MALE	WHITE	Stage IV		Lung Adenocarcinoma		2004		-22344	Dead	WITH TUMOR	NA	1293					NA	Stable Disease			1	1293	1	1293	NA	NA	1	1293
TCGA.55.6969.01	TCGA	LUAD.Primary	MALE	52	450K	TCGA-55-6969	LUAD	52	MALE	WHITE	Stage IB		Lung Adenocarcinoma		2004		-19270	Alive	TUMOR FREE	1239	NA					NA				0	1239	0	1239	NA	NA	0	1239
TCGA.55.6970.01	TCGA	LUAD.Primary	FEMALE	67	450K	TCGA-55-6970	LUAD	67	FEMALE	WHITE	Stage IIIA		Lung Adenocarcinoma		2004		-24773	Dead	WITH TUMOR	NA	464		Locoregional Recurrence			457	Stable Disease			1	464	1	464	NA	NA	1	457
TCGA.55.6971.01	TCGA	LUAD.Primary	FEMALE	59	450K	TCGA-55-6971	LUAD	59	FEMALE	WHITE	Stage IB		Lung Adenocarcinoma		2010		-21734	Alive	TUMOR FREE	1400	NA					NA	Complete Remission/Response			0	1400	0	1400	0	1400	0	1400
TCGA.55.6972.01	TCGA	LUAD.Primary	MALE	72	450K	TCGA-55-6972	LUAD	72	MALE	WHITE	Stage IB		Lung Adenocarcinoma		2005		-26625	Dead	TUMOR FREE	NA	1632					NA	Complete Remission/Response			1	1632	0	1632	0	1632	0	1632
TCGA.55.6975.01	TCGA	LUAD.Primary	MALE	61	450K	TCGA-55-6975	LUAD	61	MALE	WHITE	Stage IIB		Lung Adenocarcinoma		2004		NA	Dead	WITH TUMOR	NA	118					NA	Progressive Disease			1	118	1	118	NA	NA	1	118
TCGA.55.6978.01	TCGA	LUAD.Primary	MALE	81	450K	TCGA-55-6978	LUAD	81	MALE	WHITE	Stage IIA		Lung Adenocarcinoma		2010		NA	Dead	WITH TUMOR	NA	176					42	Progressive Disease			1	176	1	176	NA	NA	1	42
TCGA.55.6979.01	TCGA	LUAD.Primary	FEMALE	59	450K	TCGA-55-6979	LUAD	59	FEMALE	WHITE	Stage IIB		Lung Adenocarcinoma		2006		-21780	Dead	WITH TUMOR	NA	237		Distant Metastasis			195	Progressive Disease			1	237	1	237	NA	NA	1	195
TCGA.55.6980.01	TCGA	LUAD.Primary	MALE	56	450K	TCGA-55-6980	LUAD	56	MALE	WHITE	Stage IA		Lung Adenocarcinoma		2006		NA	Alive	TUMOR FREE	2109	NA					NA	Complete Remission/Response			0	2109	0	2109	0	2109	0	2109
TCGA.55.6981.01	TCGA	LUAD.Primary	FEMALE	53	450K	TCGA-55-6981	LUAD	53	FEMALE	WHITE	Stage IIIA		Lung Adenocarcinoma		2005		-19497	Dead	TUMOR FREE	NA	1379					NA	Complete Remission/Response			1	1379	0	1379	0	1379	0	1379
TCGA.55.6982.01	TCGA	LUAD.Primary	FEMALE	79	450K	TCGA-55-6982	LUAD	79	FEMALE	WHITE	Stage IIB		Lung Adenocarcinoma		2004		NA	Dead	WITH TUMOR	NA	995		Distant Metastasis			183	Progressive Disease			1	995	1	995	NA	NA	1	183
TCGA.55.6983.01	TCGA	LUAD.Primary	MALE	81	450K	TCGA-55-6983	LUAD	81	MALE	WHITE	Stage IIB		Lung Adenocarcinoma		2005		NA	Alive	TUMOR FREE	2823	NA					NA	Complete Remission/Response			0	2823	0	2823	0	2823	0	2823
TCGA.55.6984.01	TCGA	LUAD.Primary	FEMALE	71	450K	TCGA-55-6984	LUAD	71	FEMALE	WHITE	Stage IIB		Lung Adenocarcinoma		2006		NA	Dead	WITH TUMOR	NA	760					724	Complete Remission/Response			1	760	1	760	1	724	1	724
TCGA.55.6985.01	TCGA	LUAD.Primary	FEMALE	58	450K	TCGA-55-6985	LUAD	58	FEMALE	WHITE	Stage IB		Lung Adenocarcinoma		2004		-21381	Alive	TUMOR FREE	1233	NA					NA	Complete Remission/Response			0	1233	0	1233	0	1233	0	1233
TCGA.55.6986.01	TCGA	LUAD.Primary	FEMALE	74	450K	TCGA-55-6986	LUAD	74	FEMALE	WHITE	Stage IB		Lung Adenocarcinoma		2004		NA	Alive	TUMOR FREE	3261	NA					NA	Complete Remission/Response			0	3261	0	3261	0	3261	0	3261
TCGA.55.6987.01	TCGA	LUAD.Primary	MALE	77	450K	TCGA-55-6987	LUAD	77	MALE	WHITE	Stage IA		Lung Adenocarcinoma		2006		-28382	Alive	TUMOR FREE	2137	NA					NA	Complete Remission/Response			0	2137	0	2137	0	2137	0	2137
TCGA.55.7227.01	TCGA	LUAD.Primary	MALE	77	450K	TCGA-55-7227	LUAD	77	MALE	WHITE	Stage IIIA		Lung Adenocarcinoma		2011		-28458	Dead	WITH TUMOR	NA	952		Locoregional Recurrence			255	Complete Remission/Response			1	952	1	952	1	255	1	255
TCGA.55.7281.01	TCGA	LUAD.Primary	FEMALE	70	450K	TCGA-55-7281	LUAD	70	FEMALE	WHITE	Stage IA		Lung Adenocarcinoma		2011		-25870	Alive	WITH TUMOR	872	NA		Distant Metastasis			339	Complete Remission/Response			0	872	0	872	1	339	1	339
TCGA.55.7283.01	TCGA	LUAD.Primary	FEMALE	76	450K	TCGA-55-7283	LUAD	76	FEMALE	WHITE	Stage IIIA		Lung Adenocarcinoma		2011		-27946	Alive	WITH TUMOR	609	NA					NA	Partial Remission/Response			0	609	0	609	NA	NA	0	609
TCGA.55.7284.01	TCGA	LUAD.Primary	MALE	74	450K	TCGA-55-7284	LUAD	74	MALE	WHITE	Stage IIB		Lung Adenocarcinoma		2011		-27087	Dead	WITH TUMOR	NA	243		Distant Metastasis			231	Complete Remission/Response			1	243	1	243	1	231	1	231
TCGA.55.7570.01	TCGA	LUAD.Primary	MALE	60	450K	TCGA-55-7570	LUAD	60	MALE	BLACK OR AFRICAN AMERICAN	Stage IA		Lung Adenocarcinoma		2011		-22218	Alive	TUMOR FREE	824	NA					NA	Complete Remission/Response			0	824	0	824	0	824	0	824
TCGA.55.7573.01	TCGA	LUAD.Primary	FEMALE	72	450K	TCGA-55-7573	LUAD	72	FEMALE	WHITE	Stage IA		Lung Adenocarcinoma		2011		-26302	Alive	TUMOR FREE	487	NA					NA	Complete Remission/Response			0	487	0	487	0	487	0	487
TCGA.55.7574.01	TCGA	LUAD.Primary	FEMALE	64	450K	TCGA-55-7574	LUAD	64	FEMALE	WHITE	Stage IB		Lung Adenocarcinoma		2011		-23703	Dead	WITH TUMOR	NA	995		Distant Metastasis			478	Complete Remission/Response			1	995	1	995	1	478	1	478
TCGA.55.7576.01	TCGA	LUAD.Primary	MALE	54	450K	TCGA-55-7576	LUAD	54	MALE	BLACK OR AFRICAN AMERICAN	Stage IB		Lung Adenocarcinoma		2011		-19917	Alive	TUMOR FREE	670	NA					NA	Complete Remission/Response			0	670	0	670	0	670	0	670
TCGA.55.7724.01	TCGA	LUAD.Primary	FEMALE	76	450K	TCGA-55-7724	LUAD	76	FEMALE	WHITE	Stage IB		Lung Adenocarcinoma		2011		-27891	Alive	TUMOR FREE	705	NA					NA	Complete Remission/Response			0	705	0	705	0	705	0	705
TCGA.55.7725.01	TCGA	LUAD.Primary	FEMALE	68	450K	TCGA-55-7725	LUAD	68	FEMALE	WHITE	Stage IA		Lung Adenocarcinoma		2011		-24848	Alive	TUMOR FREE	442	NA					NA	Complete Remission/Response			0	442	0	442	0	442	0	442
TCGA.55.7726.01	TCGA	LUAD.Primary	FEMALE	72	450K	TCGA-55-7726	LUAD	72	FEMALE	WHITE	Stage IA		Lung Adenocarcinoma		2011		-26451	Alive	TUMOR FREE	652	NA					NA	Complete Remission/Response			0	652	0	652	0	652	0	652
TCGA.55.7727.01	TCGA	LUAD.Primary	MALE	70	450K	TCGA-55-7727	LUAD	70	MALE	WHITE	Stage IIIA		Lung Adenocarcinoma		2011		-25929	Alive	TUMOR FREE	119	NA					NA	Complete Remission/Response			0	119	0	119	0	119	0	119
TCGA.55.7728.01	TCGA	LUAD.Primary	FEMALE	64	450K	TCGA-55-7728	LUAD	64	FEMALE	WHITE	Stage IB		Lung Adenocarcinoma		2011		-23505	Alive	TUMOR FREE	704	NA					NA	Complete Remission/Response			0	704	0	704	0	704	0	704
TCGA.55.7815.01	TCGA	LUAD.Primary	MALE	76	450K	TCGA-55-7815	LUAD	76	MALE		Stage IB		Lung Adenocarcinoma		2011		-28119	Alive	WITH TUMOR	773	NA		Locoregional Recurrence			466	Complete Remission/Response			0	773	0	773	1	466	1	466
TCGA.55.7816.01	TCGA	LUAD.Primary	FEMALE	49	450K	TCGA-55-7816	LUAD	49	FEMALE	WHITE	Stage IV		Lung Adenocarcinoma		2011		-18170	Dead	WITH TUMOR	NA	468					NA	Progressive Disease			1	468	1	468	NA	NA	1	468
TCGA.55.7903.01	TCGA	LUAD.Primary	MALE	64	450K	TCGA-55-7903	LUAD	64	MALE	WHITE	Stage IA		Lung Adenocarcinoma		2011		-23509	Alive	TUMOR FREE	567	NA					NA	Complete Remission/Response			0	567	0	567	0	567	0	567
TCGA.55.7907.01	TCGA	LUAD.Primary	MALE	77	450K	TCGA-55-7907	LUAD	77	MALE	WHITE	Stage IIA		Lung Adenocarcinoma		2011		-28201	Dead	WITH TUMOR	NA	343		Distant Metastasis			294	Complete Remission/Response			1	343	1	343	1	294	1	294
TCGA.55.7910.01	TCGA	LUAD.Primary	FEMALE	50	450K	TCGA-55-7910	LUAD	50	FEMALE	BLACK OR AFRICAN AMERICAN	Stage IIA		Lung Adenocarcinoma		2011		-18289	Alive	WITH TUMOR	1040	NA					1018	Complete Remission/Response			0	1040	0	1040	1	1018	1	1018
TCGA.55.7911.01	TCGA	LUAD.Primary	FEMALE	70	450K	TCGA-55-7911	LUAD	70	FEMALE	WHITE	Stage IA		Lung Adenocarcinoma		2011		-25746	Alive	TUMOR FREE	537	NA		New Primary Tumor			515	Complete Remission/Response			0	537	0	537	0	537	1	515
TCGA.55.7913.01	TCGA	LUAD.Primary	FEMALE	61	450K	TCGA-55-7913	LUAD	61	FEMALE	BLACK OR AFRICAN AMERICAN	Stage IA		Lung Adenocarcinoma		2011		-22326	Dead	WITH TUMOR	NA	561		Distant Metastasis			480	Complete Remission/Response			1	561	1	561	1	480	1	480
TCGA.55.7914.01	TCGA	LUAD.Primary	FEMALE	71	450K	TCGA-55-7914	LUAD	71	FEMALE	WHITE	Stage IIA		Lung Adenocarcinoma		2011		-26105	Dead	WITH TUMOR	NA	187					NA	Progressive Disease			1	187	1	187	NA	NA	1	187
TCGA.55.7994.01	TCGA	LUAD.Primary	MALE	81	450K	TCGA-55-7994	LUAD	81	MALE	WHITE	Stage IIB		Lung Adenocarcinoma		2011		-29858	Alive	TUMOR FREE	603	NA					NA	Complete Remission/Response			0	603	0	603	0	603	0	603
TCGA.55.7995.01	TCGA	LUAD.Primary	FEMALE	73	450K	TCGA-55-7995	LUAD	73	FEMALE	WHITE	Stage IA		Lung Adenocarcinoma		2012		-26837	Alive	TUMOR FREE	889	NA		Locoregional Recurrence			468	Complete Remission/Response			0	889	0	889	1	468	1	468
TCGA.55.8085.01	TCGA	LUAD.Primary	MALE	64	450K	TCGA-55-8085	LUAD	64	MALE	WHITE	Stage IA		Lung Adenocarcinoma		2011		-23596	Alive	TUMOR FREE	904	NA					NA	Complete Remission/Response			0	904	0	904	0	904	0	904
TCGA.55.8087.01	TCGA	LUAD.Primary	FEMALE	59	450K	TCGA-55-8087	LUAD	59	FEMALE	WHITE	Stage IB		Lung Adenocarcinoma		2011		-21655	Alive	TUMOR FREE	462	NA					NA	Complete Remission/Response			0	462	0	462	0	462	0	462
TCGA.55.8089.01	TCGA	LUAD.Primary	MALE	56	450K	TCGA-55-8089	LUAD	56	MALE	WHITE	Stage IA		Lung Adenocarcinoma		2011		-20576	Dead	TUMOR FREE	NA	702					NA	Complete Remission/Response			1	702	0	702	0	702	0	702
TCGA.55.8090.01	TCGA	LUAD.Primary	MALE	80	450K	TCGA-55-8090	LUAD	80	MALE	WHITE	Stage IA		Lung Adenocarcinoma		2011		-29235	Dead	WITH TUMOR	NA	598		Distant Metastasis			548	Complete Remission/Response			1	598	1	598	1	548	1	548
TCGA.55.8091.01	TCGA	LUAD.Primary	MALE	74	450K	TCGA-55-8091	LUAD	74	MALE	WHITE	Stage IB		Lung Adenocarcinoma		2011		-27385	Alive	TUMOR FREE	600	NA					NA	Complete Remission/Response			0	600	0	600	0	600	0	600
TCGA.55.8092.01	TCGA	LUAD.Primary	MALE	75	450K	TCGA-55-8092	LUAD	75	MALE	WHITE	Stage IIB		Lung Adenocarcinoma		2012		-27597	Dead	WITH TUMOR	NA	154		Locoregional Recurrence			127	Complete Remission/Response			1	154	1	154	1	127	1	127
TCGA.55.8094.01	TCGA	LUAD.Primary	MALE	51	450K	TCGA-55-8094	LUAD	51	MALE	WHITE	Stage IV		Lung Adenocarcinoma		2012		-18903	Alive	WITH TUMOR	541	NA					NA	Progressive Disease			0	541	0	541	NA	NA	0	541
TCGA.55.8096.01	TCGA	LUAD.Primary	FEMALE	67	450K	TCGA-55-8096	LUAD	67	FEMALE	WHITE	Stage IB		Lung Adenocarcinoma		2011		-24684	Dead	WITH TUMOR	NA	719		Distant Metastasis			566	Complete Remission/Response			1	719	1	719	1	566	1	566
TCGA.55.8097.01	TCGA	LUAD.Primary	FEMALE	60	450K	TCGA-55-8097	LUAD	60	FEMALE	WHITE	Stage IA		Lung Adenocarcinoma		2012		-22260	Alive	TUMOR FREE	476	NA					NA	Complete Remission/Response			0	476	0	476	0	476	0	476
TCGA.55.8203.01	TCGA	LUAD.Primary	FEMALE	69	450K	TCGA-55-8203	LUAD	69	FEMALE	WHITE	Stage IA		Lung Adenocarcinoma		2011		-25477	Alive	TUMOR FREE	547	NA					NA	Complete Remission/Response			0	547	0	547	0	547	0	547
TCGA.55.8204.01	TCGA	LUAD.Primary	FEMALE	87	450K	TCGA-55-8204	LUAD	87	FEMALE	WHITE	Stage IB		Lung Adenocarcinoma		2011		-31818	Alive	TUMOR FREE	515	NA					NA	Complete Remission/Response			0	515	0	515	0	515	0	515
TCGA.55.8205.01	TCGA	LUAD.Primary	FEMALE	76	450K	TCGA-55-8205	LUAD	76	FEMALE	WHITE	Stage IIA		Lung Adenocarcinoma		2012		-28063	Alive	WITH TUMOR	599	NA		Distant Metastasis			495	Progressive Disease			0	599	0	599	NA	NA	1	495
TCGA.55.8206.01	TCGA	LUAD.Primary	MALE	56	450K	TCGA-55-8206	LUAD	56	MALE	WHITE	Stage IA		Lung Adenocarcinoma		2012		-20690	Alive	TUMOR FREE	888	NA					NA	Complete Remission/Response			0	888	0	888	0	888	0	888
TCGA.55.8207.01	TCGA	LUAD.Primary	MALE	73	450K	TCGA-55-8207	LUAD	73	MALE	WHITE	Stage IB		Lung Adenocarcinoma		2011		-26897	Alive	TUMOR FREE	977	NA					NA	Complete Remission/Response			0	977	0	977	0	977	0	977
TCGA.55.8208.01	TCGA	LUAD.Primary	FEMALE	73	450K	TCGA-55-8208	LUAD	73	FEMALE	WHITE	Stage IA		Lung Adenocarcinoma		2012		-26716	Alive	WITH TUMOR	674	NA		Distant Metastasis			511	Complete Remission/Response			0	674	0	674	1	511	1	511
TCGA.55.8299.01	TCGA	LUAD.Primary	FEMALE	61	450K	TCGA-55-8299	LUAD	61	FEMALE	WHITE	Stage IA		Lung Adenocarcinoma		2012		-22626	Dead	WITH TUMOR	NA	469		Distant Metastasis			274	Complete Remission/Response			1	469	1	469	1	274	1	274
TCGA.55.8301.01	TCGA	LUAD.Primary	MALE	58	450K	TCGA-55-8301	LUAD	58	MALE	WHITE	Stage IB		Lung Adenocarcinoma		2012		-21535	Alive	WITH TUMOR	534	NA		Locoregional Recurrence			238	Complete Remission/Response			0	534	0	534	1	238	1	238
TCGA.55.8302.01	TCGA	LUAD.Primary	MALE	54	450K	TCGA-55-8302	LUAD	54	MALE	WHITE	Stage IB		Lung Adenocarcinoma		2012		-20011	Alive	TUMOR FREE	478	NA					NA	Complete Remission/Response			0	478	0	478	0	478	0	478
TCGA.55.8505.01	TCGA	LUAD.Primary	MALE	62	450K	TCGA-55-8505	LUAD	62	MALE	WHITE	Stage IIIA		Lung Adenocarcinoma		2012		-22676	Alive	TUMOR FREE	440	NA					NA	Complete Remission/Response			0	440	0	440	0	440	0	440
TCGA.55.8506.01	TCGA	LUAD.Primary	FEMALE	62	450K	TCGA-55-8506	LUAD	62	FEMALE	WHITE	Stage IIB		Lung Adenocarcinoma		2012		-22850	Alive		11	NA					NA				0	11	0	11	NA	NA	0	11
TCGA.55.8507.01	TCGA	LUAD.Primary	MALE	53	450K	TCGA-55-8507	LUAD	53	MALE	WHITE	Stage IA		Lung Adenocarcinoma		2012		-19390	Alive	TUMOR FREE	418	NA					NA	Complete Remission/Response			0	418	0	418	0	418	0	418
TCGA.55.8508.01	TCGA	LUAD.Primary	FEMALE	60	450K	TCGA-55-8508	LUAD	60	FEMALE	BLACK OR AFRICAN AMERICAN	Stage IIA		Lung Adenocarcinoma		2012		-22159	Alive	TUMOR FREE	617	NA					NA	Complete Remission/Response			0	617	0	617	0	617	0	617
TCGA.55.8510.01	TCGA	LUAD.Primary	FEMALE	55	450K	TCGA-55-8510	LUAD	55	FEMALE	WHITE	Stage IB		Lung Adenocarcinoma		2012		-20410	Alive	TUMOR FREE	539	NA					NA	Complete Remission/Response			0	539	0	539	0	539	0	539
TCGA.55.8511.01	TCGA	LUAD.Primary	FEMALE	73	450K	TCGA-55-8511	LUAD	73	FEMALE	WHITE	Stage IB		Lung Adenocarcinoma		2012		-26986	Alive	WITH TUMOR	552	NA					460	Complete Remission/Response			0	552	0	552	1	460	1	460
TCGA.55.8512.01	TCGA	LUAD.Primary	MALE	41	450K	TCGA-55-8512	LUAD	41	MALE	WHITE	Stage IV		Lung Adenocarcinoma		2012		-15266	Dead	WITH TUMOR	NA	607					NA	Progressive Disease			1	607	1	607	NA	NA	1	607
TCGA.55.8513.01	TCGA	LUAD.Primary	FEMALE	77	450K	TCGA-55-8513	LUAD	77	FEMALE	WHITE	Stage IIB		Lung Adenocarcinoma		2012		-28284	Alive	WITH TUMOR	791	NA		Distant Metastasis			317	Complete Remission/Response			0	791	0	791	1	317	1	317
TCGA.55.8514.01	TCGA	LUAD.Primary	FEMALE	70	450K	TCGA-55-8514	LUAD	70	FEMALE	BLACK OR AFRICAN AMERICAN	Stage IB		Lung Adenocarcinoma		2012		-25608	Alive	TUMOR FREE	520	NA					NA	Complete Remission/Response			0	520	0	520	0	520	0	520
TCGA.55.8614.01	TCGA	LUAD.Primary	MALE	76	450K	TCGA-55-8614	LUAD	76	MALE	WHITE	Stage IB		Lung Adenocarcinoma		2011		-27924	Alive	TUMOR FREE	536	NA					NA	Complete Remission/Response			0	536	0	536	0	536	0	536
TCGA.55.8615.01	TCGA	LUAD.Primary	MALE	67	450K	TCGA-55-8615	LUAD	67	MALE	WHITE	Stage IIIA		Lung Adenocarcinoma		2012		-24786	Alive	WITH TUMOR	446	NA		Distant Metastasis			224	Complete Remission/Response			0	446	0	446	1	224	1	224
TCGA.55.8616.01	TCGA	LUAD.Primary	FEMALE	58	450K	TCGA-55-8616	LUAD	58	FEMALE	WHITE	Stage IB		Lung Adenocarcinoma		2012		-21225	Alive	TUMOR FREE	48	NA					NA				0	48	0	48	NA	NA	0	48
TCGA.55.8619.01	TCGA	LUAD.Primary	FEMALE	72	450K	TCGA-55-8619	LUAD	72	FEMALE	WHITE	Stage IIB		Lung Adenocarcinoma		2012		-26616	Alive	TUMOR FREE	416	NA					NA	Complete Remission/Response			0	416	0	416	0	416	0	416
TCGA.55.8620.01	TCGA	LUAD.Primary	MALE	60	450K	TCGA-55-8620	LUAD	60	MALE	WHITE	Stage IV		Lung Adenocarcinoma		2012		-22091	Dead	WITH TUMOR	NA	375					NA	Progressive Disease			1	375	1	375	NA	NA	1	375
TCGA.55.8621.01	TCGA	LUAD.Primary	FEMALE	75	450K	TCGA-55-8621	LUAD	75	FEMALE	WHITE	Stage IA		Lung Adenocarcinoma		2012		-27485	Alive	TUMOR FREE	515	NA					NA	Complete Remission/Response			0	515	0	515	0	515	0	515
TCGA.55.A48X.01	TCGA	LUAD.Primary	FEMALE	63	450K	TCGA-55-A48X	LUAD	63	FEMALE	WHITE	Stage IIA		Lung Adenocarcinoma		2012		-23341	Alive	TUMOR FREE	689	NA		New Primary Tumor			615	Complete Remission/Response			0	689	0	689	0	689	1	615
TCGA.55.A48Y.01	TCGA	LUAD.Primary	MALE	69	450K	TCGA-55-A48Y	LUAD	69	MALE	WHITE	Stage IIA		Lung Adenocarcinoma		2012		-25384	Alive	TUMOR FREE	630	NA					NA	Complete Remission/Response			0	630	0	630	0	630	0	630
TCGA.55.A48Z.01	TCGA	LUAD.Primary	FEMALE	60	450K	TCGA-55-A48Z	LUAD	60	FEMALE	WHITE	Stage IIIB		Lung Adenocarcinoma		2012		-22056	Alive	WITH TUMOR	651	NA		Distant Metastasis			536	Stable Disease			0	651	0	651	NA	NA	1	536
TCGA.55.A490.01	TCGA	LUAD.Primary	MALE	78	450K	TCGA-55-A490	LUAD	78	MALE	WHITE	Stage IIA		Lung Adenocarcinoma		2012		-28728	Dead	TUMOR FREE	NA	99					NA				1	99	0	99	NA	NA	0	99
TCGA.55.A491.01	TCGA	LUAD.Primary	FEMALE	81	450K	TCGA-55-A491	LUAD	81	FEMALE	WHITE	Stage IA		Lung Adenocarcinoma		2012		-29593	Alive	TUMOR FREE	626	NA					NA	Complete Remission/Response			0	626	0	626	0	626	0	626
TCGA.55.A492.01	TCGA	LUAD.Primary	FEMALE	70	450K	TCGA-55-A492	LUAD	70	FEMALE	WHITE	Stage IA		Lung Adenocarcinoma		2012		-25719	Alive	TUMOR FREE	596	NA					NA	Complete Remission/Response			0	596	0	596	0	596	0	596
TCGA.55.A493.01	TCGA	LUAD.Primary	FEMALE	54	450K	TCGA-55-A493	LUAD	54	FEMALE	WHITE	Stage IB		Lung Adenocarcinoma		2012		-20027	Alive	TUMOR FREE	28	NA					NA	[Unknown]			0	28	0	28	NA	NA	0	28
TCGA.55.A494.01	TCGA	LUAD.Primary	FEMALE	61	450K	TCGA-55-A494	LUAD	61	FEMALE	WHITE	Stage IB		Lung Adenocarcinoma		2012		-22540	Alive	TUMOR FREE	481	NA					NA	Complete Remission/Response			0	481	0	481	0	481	0	481
TCGA.55.A4DF.01	TCGA	LUAD.Primary	MALE	88	450K	TCGA-55-A4DF	LUAD	88	MALE	WHITE	Stage IA		Lung Adenocarcinoma		2012		-32432	Dead	WITH TUMOR	NA	614		Distant Metastasis			515	Complete Remission/Response			1	614	1	614	1	515	1	515
TCGA.55.A4DG.01	TCGA	LUAD.Primary	MALE	71	450K	TCGA-55-A4DG	LUAD	71	MALE	WHITE	Stage IA		Lung Adenocarcinoma		2012		-26044	Alive	TUMOR FREE	608	NA					NA	Complete Remission/Response			0	608	0	608	0	608	0	608
TCGA.55.A57B.01	TCGA	LUAD.Primary	FEMALE	80	450K	TCGA-55-A57B	LUAD	80	FEMALE	BLACK OR AFRICAN AMERICAN	Stage IA		Lung Adenocarcinoma		2012		-29452	Alive	TUMOR FREE	546	NA					NA	Complete Remission/Response			0	546	0	546	0	546	0	546
TCGA.56.5897.01	TCGA	LUSC.Primary	MALE	74	450K	TCGA-56-5897	LUSC	74	MALE	WHITE	Stage IA		Lung Squamous Cell Carcinoma		2010		-27118	Alive	TUMOR FREE	378	NA					NA	Complete Remission/Response			0	378	0	378	0	378	0	378
TCGA.56.5898.01	TCGA	LUSC.Primary	MALE	69	450K	TCGA-56-5898	LUSC	69	MALE	WHITE	Stage IA		Lung Squamous Cell Carcinoma		2010		-25441	Alive	TUMOR FREE	555	NA					NA	Complete Remission/Response			0	555	0	555	0	555	0	555
TCGA.56.6545.01	TCGA	LUSC.Primary	FEMALE	77	450K	TCGA-56-6545	LUSC	77	FEMALE	WHITE	Stage IB		Lung Squamous Cell Carcinoma		2010		-28400	Alive	TUMOR FREE	666	NA					NA	Complete Remission/Response			0	666	0	666	0	666	0	666
TCGA.56.6546.01	TCGA	LUSC.Primary	MALE	67	450K	TCGA-56-6546	LUSC	67	MALE	WHITE	Stage IIA		Lung Squamous Cell Carcinoma		2011		-24594	Alive	TUMOR FREE	NA	NA					NA				0	NA	0	NA	NA	NA	0	NA
TCGA.56.7221.01	TCGA	LUSC.Primary	MALE	79	450K	TCGA-56-7221	LUSC	79	MALE	WHITE	Stage IB		Lung Squamous Cell Carcinoma		2011		-28873	Alive	TUMOR FREE	608	NA					NA	Complete Remission/Response			0	608	0	608	0	608	0	608
TCGA.56.7222.01	TCGA	LUSC.Primary	MALE	60	450K	TCGA-56-7222	LUSC	60	MALE	WHITE	Stage IB		Lung Squamous Cell Carcinoma		2011		-22097	Dead	WITH TUMOR	NA	562					427	Complete Remission/Response			1	562	1	562	1	427	1	427
TCGA.56.7223.01	TCGA	LUSC.Primary	MALE	66	450K	TCGA-56-7223	LUSC	66	MALE	WHITE	Stage IIIA		Lung Squamous Cell Carcinoma		2011		-24288	Dead	WITH TUMOR	NA	442		Locoregional Recurrence			132	Progressive Disease			1	442	1	442	NA	NA	1	132
TCGA.56.7579.01	TCGA	LUSC.Primary	MALE	61	450K	TCGA-56-7579	LUSC	61	MALE	WHITE	Stage IIIA		Lung Squamous Cell Carcinoma		2011		-22632	Dead	WITH TUMOR	NA	951		Locoregional Recurrence			149	Progressive Disease			1	951	1	951	NA	NA	1	149
TCGA.56.7580.01	TCGA	LUSC.Primary	MALE	84	450K	TCGA-56-7580	LUSC	84	MALE	WHITE	Stage IB		Lung Squamous Cell Carcinoma		2011		-30740	Alive	TUMOR FREE	925	NA					NA	Complete Remission/Response			0	925	0	925	0	925	0	925
TCGA.56.7582.01	TCGA	LUSC.Primary	MALE	83	450K	TCGA-56-7582	LUSC	83	MALE	WHITE	Stage IB		Lung Squamous Cell Carcinoma		2011		-30678	Alive	TUMOR FREE	601	NA					NA	Complete Remission/Response			0	601	0	601	0	601	0	601
TCGA.56.7730.01	TCGA	LUSC.Primary	MALE	73	450K	TCGA-56-7730	LUSC	73	MALE	WHITE	Stage IIA		Lung Squamous Cell Carcinoma		2011		-26699	Dead	WITH TUMOR	NA	198					NA	Progressive Disease			1	198	1	198	NA	NA	1	198
TCGA.56.7731.01	TCGA	LUSC.Primary	FEMALE	66	450K	TCGA-56-7731	LUSC	66	FEMALE	WHITE	Stage IB		Lung Squamous Cell Carcinoma		2011		-24441	Dead	TUMOR FREE	NA	3					NA				1	3	0	3	NA	NA	0	3
TCGA.56.7822.01	TCGA	LUSC.Primary	MALE	75	450K	TCGA-56-7822	LUSC	75	MALE	BLACK OR AFRICAN AMERICAN	Stage IIB		Lung Squamous Cell Carcinoma		2011		-27755	Dead	WITH TUMOR	NA	532					301	[Unknown]			1	532	1	532	NA	NA	1	301
TCGA.56.7823.01	TCGA	LUSC.Primary	FEMALE	58	450K	TCGA-56-7823	LUSC	58	FEMALE	WHITE	Stage IIA		Lung Squamous Cell Carcinoma		2011		-21344	Alive	TUMOR FREE	1011	NA					NA	Complete Remission/Response			0	1011	0	1011	0	1011	0	1011
TCGA.56.8082.01	TCGA	LUSC.Primary	FEMALE	80	450K	TCGA-56-8082	LUSC	80	FEMALE	WHITE	Stage IIA		Lung Squamous Cell Carcinoma		2011		-29440	Alive	TUMOR FREE	455	NA					NA	Complete Remission/Response			0	455	0	455	0	455	0	455
TCGA.56.8083.01	TCGA	LUSC.Primary	MALE	56	450K	TCGA-56-8083	LUSC	56	MALE	WHITE	Stage IB		Lung Squamous Cell Carcinoma		2011		-20696	Alive	TUMOR FREE	150	NA					NA	[Unknown]			0	150	0	150	NA	NA	0	150
TCGA.56.8201.01	TCGA	LUSC.Primary	MALE	74	450K	TCGA-56-8201	LUSC	74	MALE	WHITE	Stage IIB		Lung Squamous Cell Carcinoma		2011		-27211	Dead	WITH TUMOR	NA	397					NA	[Unknown]			1	397	1	397	NA	NA	1	397
TCGA.56.8304.01	TCGA	LUSC.Primary	FEMALE	73	450K	TCGA-56-8304	LUSC	73	FEMALE	WHITE	Stage IA		Lung Squamous Cell Carcinoma		2011		-26803	Alive	TUMOR FREE	106	NA					NA	Complete Remission/Response			0	106	0	106	0	106	0	106
TCGA.56.8305.01	TCGA	LUSC.Primary	MALE	72	450K	TCGA-56-8305	LUSC	72	MALE	WHITE	Stage IB		Lung Squamous Cell Carcinoma		2011		-26428	Alive	TUMOR FREE	105	NA					NA	Complete Remission/Response			0	105	0	105	0	105	0	105
TCGA.56.8307.01	TCGA	LUSC.Primary	FEMALE	55	450K	TCGA-56-8307	LUSC	55	FEMALE	WHITE	Stage IIB		Lung Squamous Cell Carcinoma		2012		-20411	Alive	TUMOR FREE	818	NA					NA	Complete Remission/Response			0	818	0	818	0	818	0	818
TCGA.56.8308.01	TCGA	LUSC.Primary	MALE	79	450K	TCGA-56-8308	LUSC	79	MALE	WHITE	Stage IIB		Lung Squamous Cell Carcinoma		2012		-29139	Alive	WITH TUMOR	517	NA					NA	Stable Disease			0	517	0	517	NA	NA	0	517
TCGA.56.8309.01	TCGA	LUSC.Primary	MALE	66	450K	TCGA-56-8309	LUSC	66	MALE	WHITE	Stage IA		Lung Squamous Cell Carcinoma		2012		-24382	Alive	TUMOR FREE	428	NA					NA	Complete Remission/Response			0	428	0	428	0	428	0	428
TCGA.56.8503.01	TCGA	LUSC.Primary	FEMALE	76	450K	TCGA-56-8503	LUSC	76	FEMALE	WHITE	Stage IIB		Lung Squamous Cell Carcinoma		2012		-28095	Alive	TUMOR FREE	41	NA					NA				0	41	0	41	NA	NA	0	41
TCGA.56.8504.01	TCGA	LUSC.Primary	MALE	74	450K	TCGA-56-8504	LUSC	74	MALE	WHITE	Stage IB		Lung Squamous Cell Carcinoma		2012		-27210	Alive	TUMOR FREE	510	NA					NA	Complete Remission/Response			0	510	0	510	0	510	0	510
TCGA.56.8622.01	TCGA	LUSC.Primary	MALE	68	450K	TCGA-56-8622	LUSC	68	MALE	WHITE	Stage IB		Lung Squamous Cell Carcinoma		2012		-24861	Alive	TUMOR FREE	55	NA					NA				0	55	0	55	NA	NA	0	55
TCGA.56.8623.01	TCGA	LUSC.Primary	MALE	71	450K	TCGA-56-8623	LUSC	71	MALE	WHITE	Stage IB		Lung Squamous Cell Carcinoma		2012		-26231	Dead	TUMOR FREE	NA	692		New Primary Tumor			645	Complete Remission/Response			1	692	0	692	0	692	1	645
TCGA.56.8624.01	TCGA	LUSC.Primary	MALE	84	450K	TCGA-56-8624	LUSC	84	MALE	WHITE	Stage IIB		Lung Squamous Cell Carcinoma		2012		-30798	Alive	TUMOR FREE	420	NA					NA	Complete Remission/Response			0	420	0	420	0	420	0	420
TCGA.56.8625.01	TCGA	LUSC.Primary	FEMALE	66	450K	TCGA-56-8625	LUSC	66	FEMALE	WHITE	Stage IIIA		Lung Squamous Cell Carcinoma		2012		-24188	Dead	WITH TUMOR	NA	315		Distant Metastasis			272	Progressive Disease			1	315	1	315	NA	NA	1	272
TCGA.56.8626.01	TCGA	LUSC.Primary	MALE	59	450K	TCGA-56-8626	LUSC	59	MALE	WHITE	Stage IA		Lung Squamous Cell Carcinoma		2012		-21908	Dead	TUMOR FREE	NA	302					NA	Complete Remission/Response			1	302	0	302	0	302	0	302
TCGA.56.8628.01	TCGA	LUSC.Primary	MALE	78	450K	TCGA-56-8628	LUSC	78	MALE	WHITE	Stage IA		Lung Squamous Cell Carcinoma		2012		-28805	Alive	TUMOR FREE	616	NA					NA	Complete Remission/Response			0	616	0	616	0	616	0	616
TCGA.56.8629.01	TCGA	LUSC.Primary	MALE	63	450K	TCGA-56-8629	LUSC	63	MALE	WHITE	Stage IIA		Lung Squamous Cell Carcinoma		2012		-23346	Alive	TUMOR FREE	481	NA					NA	Complete Remission/Response			0	481	0	481	0	481	0	481
TCGA.56.A49D.01	TCGA	LUSC.Primary	MALE	67	450K	TCGA-56-A49D	LUSC	67	MALE	WHITE	Stage IIIA		Lung Squamous Cell Carcinoma		2012		-24745	Alive	TUMOR FREE	637	NA					NA	Complete Remission/Response			0	637	0	637	0	637	0	637
TCGA.56.A4BW.01	TCGA	LUSC.Primary	MALE	55	450K	TCGA-56-A4BW	LUSC	55	MALE	WHITE	Stage IIA		Lung Squamous Cell Carcinoma		2012		-20301	Alive	TUMOR FREE	585	NA					NA	Complete Remission/Response			0	585	0	585	0	585	0	585
TCGA.56.A4BX.01	TCGA	LUSC.Primary	MALE	70	450K	TCGA-56-A4BX	LUSC	70	MALE	WHITE	Stage IIA		Lung Squamous Cell Carcinoma		2012		-25745	Alive	TUMOR FREE	405	NA					NA	Complete Remission/Response			0	405	0	405	0	405	0	405
TCGA.56.A4BY.01	TCGA	LUSC.Primary	MALE	66	450K	TCGA-56-A4BY	LUSC	66	MALE	WHITE	Stage IB		Lung Squamous Cell Carcinoma		2012		-24445	Dead	WITH TUMOR	NA	543					NA	Complete Remission/Response			1	543	1	543	NA	NA	1	543
TCGA.56.A4ZJ.01	TCGA	LUSC.Primary	FEMALE	75	450K	TCGA-56-A4ZJ	LUSC	75	FEMALE	WHITE	Stage IA		Lung Squamous Cell Carcinoma		2012		-27516	Alive	TUMOR FREE	640	NA					NA	Complete Remission/Response			0	640	0	640	0	640	0	640
TCGA.56.A4ZK.01	TCGA	LUSC.Primary	FEMALE	76	450K	TCGA-56-A4ZK	LUSC	76	FEMALE	WHITE	Stage IB		Lung Squamous Cell Carcinoma		2012		-28039	Alive	TUMOR FREE	570	NA					NA	Complete Remission/Response			0	570	0	570	0	570	0	570
TCGA.56.A5DR.01	TCGA	LUSC.Primary	MALE	81	450K	TCGA-56-A5DR	LUSC	81	MALE	WHITE	Stage IA		Lung Squamous Cell Carcinoma		2012		-29828	Alive	TUMOR FREE	4	NA					NA	Complete Remission/Response			0	4	0	4	0	4	0	4
TCGA.56.A5DS.01	TCGA	LUSC.Primary	FEMALE	72	450K	TCGA-56-A5DS	LUSC	72	FEMALE	WHITE	Stage IB		Lung Squamous Cell Carcinoma		2012		-26355	Alive	TUMOR FREE	8	NA					NA	Complete Remission/Response			0	8	0	8	0	8	0	8
TCGA.56.A62T.01	TCGA	LUSC.Primary	MALE	78	450K	TCGA-56-A62T	LUSC	78	MALE	BLACK OR AFRICAN AMERICAN	Stage IIA		Lung Squamous Cell Carcinoma		2013		-28522	Alive	TUMOR FREE	440	NA					NA	Complete Remission/Response			0	440	0	440	0	440	0	440
TCGA.57.1582.01	TCGA	OV.Primary	FEMALE	50	27K	TCGA-57-1582	OV	50	FEMALE	WHITE		Stage IIIC	Serous Cystadenocarcinoma	G3	2006		NA	Dead	WITH TUMOR	731	731					NA	Progressive Disease			1	731	1	731	NA	NA	1	731
TCGA.57.1583.01	TCGA	OV.Primary	FEMALE	57	27K	TCGA-57-1583	OV	57	FEMALE	BLACK OR AFRICAN AMERICAN		Stage IIIC	Serous Cystadenocarcinoma	G3	2006		-21167	Dead	WITH TUMOR	346	346					NA				1	346	1	346	NA	NA	1	346
TCGA.57.1584.01	TCGA	OV.Primary	FEMALE	47	27K	TCGA-57-1584	OV	47	FEMALE	WHITE		Stage IIIC	Serous Cystadenocarcinoma	G3	2007		-17263	Alive	WITH TUMOR	643	NA		Recurrence			530				0	643	0	643	NA	NA	1	530
TCGA.57.1585.01	TCGA	OV.Primary	FEMALE	57	27K	TCGA-57-1585	OV	57	FEMALE	WHITE		Stage IIIC	Serous Cystadenocarcinoma	G3	2007		-20862	Dead	WITH TUMOR	53	53					NA	Progressive Disease			1	53	1	53	NA	NA	1	53
TCGA.57.1586.01	TCGA	OV.Primary	FEMALE	66	27K	TCGA-57-1586	OV	66	FEMALE	WHITE		Stage IIIC	Serous Cystadenocarcinoma	G3	2007		-24304	Alive	WITH TUMOR	679	NA		Recurrence			259				0	679	0	679	NA	NA	1	259
TCGA.57.1992.01	TCGA	OV.Primary	FEMALE	62	27K	TCGA-57-1992	OV	62	FEMALE			Stage IC	Serous Cystadenocarcinoma	G3	2006		NA	Alive	TUMOR FREE	882	NA					NA	Complete Remission/Response			0	882	0	882	0	882	0	882
TCGA.57.1993.01	TCGA	OV.Primary	FEMALE	56	27K	TCGA-57-1993	OV	56	FEMALE	WHITE		Stage IIIC	Serous Cystadenocarcinoma	G3	2007		-20498	Alive	TUMOR FREE	763	NA					NA				0	763	0	763	NA	NA	0	763
TCGA.57.1994.01	TCGA	OV.Primary	FEMALE	63	27K	TCGA-57-1994	OV	63	FEMALE	WHITE			Serous Cystadenocarcinoma		2004		-23062	Alive		761	NA					NA				0	761	0	761	NA	NA	0	761
TCGA.58.8386.01	TCGA	LUSC.Primary	MALE	75	450K	TCGA-58-8386	LUSC	75	MALE	[Not Evaluated]	Stage IV		Lung Squamous Cell Carcinoma		2008		-27455	Dead	TUMOR FREE	NA	1					NA	Complete Remission/Response			1	1	0	1	NA	NA	0	1
TCGA.58.8387.01	TCGA	LUSC.Primary	MALE	60	450K	TCGA-58-8387	LUSC	60	MALE	WHITE	Stage IIA		Lung Squamous Cell Carcinoma		2010		-21952	Dead	TUMOR FREE	NA	403					NA	Complete Remission/Response			1	403	0	403	0	403	0	403
TCGA.58.8388.01	TCGA	LUSC.Primary	MALE	60	450K	TCGA-58-8388	LUSC	60	MALE	WHITE	Stage IB		Lung Squamous Cell Carcinoma		2010		-21949	Dead	TUMOR FREE	NA	412					NA	Complete Remission/Response			1	412	0	412	0	412	0	412
TCGA.58.8390.01	TCGA	LUSC.Primary	MALE	70	450K	TCGA-58-8390	LUSC	70	MALE	WHITE	Stage IIA		Lung Squamous Cell Carcinoma		2010		-25827	Alive	TUMOR FREE	911	NA					NA	Complete Remission/Response			0	911	0	911	0	911	0	911
TCGA.58.8391.01	TCGA	LUSC.Primary	FEMALE	57	450K	TCGA-58-8391	LUSC	57	FEMALE	WHITE	Stage IIIA		Lung Squamous Cell Carcinoma		2006		-21102	Alive	WITH TUMOR	2167	NA		Distant Metastasis|New Primary Tumor			2033	Complete Remission/Response			0	2167	0	2167	1	2033	1	2033
TCGA.58.8392.01	TCGA	LUSC.Primary	MALE	70	450K	TCGA-58-8392	LUSC	70	MALE	WHITE	Stage IB		Lung Squamous Cell Carcinoma		2010		-25710	Dead	WITH TUMOR	NA	501		Distant Metastasis			96	Complete Remission/Response			1	501	1	501	1	96	1	96
TCGA.58.8393.01	TCGA	LUSC.Primary	FEMALE	68	450K	TCGA-58-8393	LUSC	68	FEMALE	WHITE	Stage IB		Lung Squamous Cell Carcinoma		2010		-25132	Alive	TUMOR FREE	1058	NA					NA	Complete Remission/Response			0	1058	0	1058	0	1058	0	1058
TCGA.58.A46J.01	TCGA	LUSC.Primary	MALE	64	450K	TCGA-58-A46J	LUSC	64	MALE	WHITE	Stage IIB		Lung Squamous Cell Carcinoma		2006		-23653	Alive	TUMOR FREE	2589	NA					NA	Complete Remission/Response			0	2589	0	2589	0	2589	0	2589
TCGA.58.A46K.01	TCGA	LUSC.Primary	MALE	59	450K	TCGA-58-A46K	LUSC	59	MALE	WHITE	Stage IIIA		Lung Squamous Cell Carcinoma		2008		-21867	Dead	WITH TUMOR	NA	1045		Locoregional Recurrence|Distant Metastasis			735	Complete Remission/Response			1	1045	1	1045	1	735	1	735
TCGA.58.A46L.01	TCGA	LUSC.Primary	MALE	73	450K	TCGA-58-A46L	LUSC	73	MALE	WHITE	Stage IIIA		Lung Squamous Cell Carcinoma		2008		-26685	Alive	TUMOR FREE	1723	NA					NA	Complete Remission/Response			0	1723	0	1723	0	1723	0	1723
TCGA.58.A46M.01	TCGA	LUSC.Primary	MALE	61	450K	TCGA-58-A46M	LUSC	61	MALE	WHITE	Stage IIB		Lung Squamous Cell Carcinoma		2010		-22592	Alive	TUMOR FREE	1072	NA					NA	Complete Remission/Response			0	1072	0	1072	0	1072	0	1072
TCGA.58.A46N.01	TCGA	LUSC.Primary	MALE	52	450K	TCGA-58-A46N	LUSC	52	MALE	WHITE	Stage IB		Lung Squamous Cell Carcinoma		2011		-19050	Alive	WITH TUMOR	910	NA		Locoregional Recurrence			630	Complete Remission/Response			0	910	0	910	1	630	1	630
TCGA.59.2348.01	TCGA	OV.Primary	FEMALE	59	27K	TCGA-59-2348	OV	59	FEMALE	WHITE		Stage IIIC	Serous Cystadenocarcinoma	G3	1994		NA	Alive	TUMOR FREE	5481	NA					NA	Complete Remission/Response			0	5481	0	5481	0	5481	0	5481
TCGA.59.2349.01	TCGA	OV.Primary	FEMALE	71	27K	TCGA-59-2349	OV	71	FEMALE			Stage IA	Serous Cystadenocarcinoma	G3	1994		NA	Dead		NA	2437					NA	Complete Remission/Response			1	2437	NA	2437	0	2437	0	2437
TCGA.59.2350.01	TCGA	OV.Primary	FEMALE	44	27K	TCGA-59-2350	OV	44	FEMALE			Stage IV	Serous Cystadenocarcinoma	G3	1995		NA	Dead	WITH TUMOR	NA	679		Progression of Disease			211	Partial Remission/Response			1	679	1	679	NA	NA	1	211
TCGA.59.2351.01	TCGA	OV.Primary	FEMALE	51	27K	TCGA-59-2351	OV	51	FEMALE	WHITE		Stage IIIC	Serous Cystadenocarcinoma	G3	1999		NA	Alive	TUMOR FREE	3532	NA		Progression of Disease			2139	Complete Remission/Response			0	3532	0	3532	1	2139	1	2139
TCGA.59.2352.01	TCGA	OV.Primary	FEMALE	78	27K	TCGA-59-2352	OV	78	FEMALE	WHITE		Stage IIIC	Serous Cystadenocarcinoma	G3	2002		NA	Dead	WITH TUMOR	NA	286					NA				1	286	1	286	NA	NA	1	286
TCGA.59.2354.01	TCGA	OV.Primary	FEMALE	63	27K	TCGA-59-2354	OV	63	FEMALE	WHITE		Stage IIIC	Serous Cystadenocarcinoma	G3	2005		NA	Dead	WITH TUMOR	NA	1046		Progression of Disease			462	Stable Disease			1	1046	1	1046	NA	NA	1	462
TCGA.59.2355.01	TCGA	OV.Primary	FEMALE	58	27K	TCGA-59-2355	OV	58	FEMALE	WHITE		Stage IV	Serous Cystadenocarcinoma	G3	2006		NA	Dead	WITH TUMOR	NA	65					NA				1	65	1	65	NA	NA	1	65
TCGA.59.2363.01	TCGA	OV.Primary	FEMALE	40	27K	TCGA-59-2363	OV	40	FEMALE	ASIAN		Stage IIIA	Serous Cystadenocarcinoma	G3	2007		NA	Alive	TUMOR FREE	165	NA					NA	Complete Remission/Response			0	165	0	165	0	165	0	165
TCGA.59.2372.01	TCGA	OV.Primary	FEMALE	73	27K	TCGA-59-2372	OV	73	FEMALE	WHITE		Stage IIIC	Serous Cystadenocarcinoma	G2	2005		NA	Dead		NA	1363					NA				1	1363	NA	1363	NA	NA	0	1363
TCGA.5B.A90C.01	TCGA	UCEC.Primary	FEMALE	69	450K	TCGA-5B-A90C	UCEC	69	FEMALE	BLACK OR AFRICAN AMERICAN		Stage IA	Endometrioid endometrial adenocarcinoma	G2	2011	Post (prior bilateral ovariectomy OR >12 mo since LMP with no prior hysterectomy)	-25518	Alive	TUMOR FREE	1202	NA		Locoregional Recurrence	Other, specify	right pelvic mass	517				0	1202	0	1202	NA	NA	1	517
TCGA.5C.A9VG.01	TCGA	LIHC.Primary	MALE	58	450K	TCGA-5C-A9VG	LIHC	58	MALE	WHITE	Stage II		Hepatocellular Carcinoma	G2	2013		-21273	Alive	TUMOR FREE	328	NA					NA			R0	0	328	0	328	0	328	0	328
TCGA.5C.A9VH.01	TCGA	LIHC.Primary	MALE	70	450K	TCGA-5C-A9VH	LIHC	70	MALE	WHITE	Stage I		Hepatocellular Carcinoma	G2	2013		-25608	Alive	TUMOR FREE	322	NA					NA			R0	0	322	0	322	0	322	0	322
TCGA.5C.AAPD.01	TCGA	LIHC.Primary	MALE	61	450K	TCGA-5C-AAPD	LIHC	61	MALE	ASIAN	Stage II		Hepatocholangiocarcinoma (Mixed)	G1	2013		-22552	Alive	TUMOR FREE	20	NA					NA			R0	0	20	0	20	0	20	0	20
TCGA.5G.A9ZZ.01	TCGA	THYM.Primary	FEMALE	52	450K	TCGA-5G-A9ZZ	THYM	52	FEMALE	WHITE		IIb	Thymoma; Type C		2012		-19117	Alive	TUMOR FREE	835	NA					NA				0	835	0	835	NA	NA	0	835
TCGA.5K.AAAP.01	TCGA	THYM.Primary	MALE	54	450K	TCGA-5K-AAAP	THYM	54	MALE	WHITE		III	Thymoma; Type A		2010		-19939	Alive	TUMOR FREE	1054	NA					NA				0	1054	0	1054	NA	NA	0	1054
TCGA.5L.AAT0.01	TCGA	BRCA.Primary	FEMALE	42	450K	TCGA-5L-AAT0	BRCA	42	FEMALE	WHITE	Stage IIA		Infiltrating Lobular Carcinoma		2010	Post (prior bilateral ovariectomy OR >12 mo since LMP with no prior hysterectomy)	-15393	Alive	TUMOR FREE	1477	NA					NA		Positive		0	1477	0	1477	NA	NA	0	1477
TCGA.5M.AAT4.01	TCGA	COAD.Primary	MALE	74	450K	TCGA-5M-AAT4	COAD	74	MALE	BLACK OR AFRICAN AMERICAN	Stage IV		Colon Adenocarcinoma		2009		-27095	Dead	WITH TUMOR	NA	49					NA	Progressive Disease			1	49	1	49	NA	NA	1	49
TCGA.5M.AAT6.01	TCGA	COAD.Primary	FEMALE	40	450K	TCGA-5M-AAT6	COAD	40	FEMALE	BLACK OR AFRICAN AMERICAN	Stage IV		Colon Adenocarcinoma		2009		-14852	Dead	WITH TUMOR	NA	290					219	Progressive Disease			1	290	1	290	NA	NA	1	219
TCGA.5M.AATE.01	TCGA	COAD.Primary	MALE	76	450K	TCGA-5M-AATE	COAD	76	MALE	BLACK OR AFRICAN AMERICAN	Stage IIA		Colon Adenocarcinoma		2011		-27870	Alive	WITH TUMOR	1200	NA					810	Progressive Disease			0	1200	0	1200	NA	NA	1	810
TCGA.5N.A9KI.01	TCGA	BLCA.Primary	FEMALE	76	450K	TCGA-5N-A9KI	BLCA	76	FEMALE	WHITE	Stage III		Muscle invasive urothelial carcinoma (pT2 or above)	High Grade	2011		-27777	Dead	TUMOR FREE	NA	76					NA	Complete Remission/Response			1	76	0	76	0	76	0	76
TCGA.5N.A9KM.01	TCGA	BLCA.Primary	FEMALE	73	450K	TCGA-5N-A9KM	BLCA	73	FEMALE	WHITE	Stage III		Muscle invasive urothelial carcinoma (pT2 or above)	High Grade	2012		-26906	Dead	WITH TUMOR	NA	530					276	Complete Remission/Response			1	530	1	530	1	276	1	276
TCGA.5P.A9JU.01	TCGA	KIRP.Primary	MALE	81	450K	TCGA-5P-A9JU	KIRP	81	MALE	WHITE	Stage III		Kidney Papillary Renal Cell Carcinoma		2012		-29594	Alive	TUMOR FREE	373	NA					NA	Complete Remission/Response			0	373	0	373	0	373	0	373
TCGA.5P.A9JV.01	TCGA	KIRP.Primary	MALE	49	450K	TCGA-5P-A9JV	KIRP	49	MALE	WHITE			Kidney Papillary Renal Cell Carcinoma		2005		-17973	Alive		2043	NA					NA	Complete Remission/Response			0	2043	0	2043	0	2043	0	2043
TCGA.5P.A9JW.01	TCGA	KIRP.Primary	MALE	64	450K	TCGA-5P-A9JW	KIRP	64	MALE	WHITE			Kidney Papillary Renal Cell Carcinoma		2006		-23570	Alive		3241	NA					3228	Complete Remission/Response			0	3241	0	3241	1	3228	1	3228
TCGA.5P.A9JY.01	TCGA	KIRP.Primary	MALE	79	450K	TCGA-5P-A9JY	KIRP	79	MALE	WHITE			Kidney Papillary Renal Cell Carcinoma		2006		-28881	Dead	TUMOR FREE	NA	1508					NA	Complete Remission/Response			1	1508	0	1508	0	1508	0	1508
TCGA.5P.A9JZ.01	TCGA	KIRP.Primary	FEMALE	51	450K	TCGA-5P-A9JZ	KIRP	51	FEMALE	WHITE			Kidney Papillary Renal Cell Carcinoma		2006		-18885	Alive	TUMOR FREE	2744	NA					NA	Complete Remission/Response			0	2744	0	2744	0	2744	0	2744
TCGA.5P.A9K0.01	TCGA	KIRP.Primary	MALE	75	450K	TCGA-5P-A9K0	KIRP	75	MALE	WHITE			Kidney Papillary Renal Cell Carcinoma		2007		-27434	Alive		677	NA					NA				0	677	0	677	NA	NA	0	677
TCGA.5P.A9K2.01	TCGA	KIRP.Primary	MALE	62	450K	TCGA-5P-A9K2	KIRP	62	MALE	WHITE			Kidney Papillary Renal Cell Carcinoma		2007		-22964	Alive	TUMOR FREE	2392	NA					NA	Complete Remission/Response			0	2392	0	2392	0	2392	0	2392
TCGA.5P.A9K3.01	TCGA	KIRP.Primary	MALE	59	450K	TCGA-5P-A9K3	KIRP	59	MALE	WHITE			Kidney Papillary Renal Cell Carcinoma		2007		-21829	Dead	WITH TUMOR	NA	471					17	Partial Remission/Response			1	471	1	471	NA	NA	1	17
TCGA.5P.A9K4.01	TCGA	KIRP.Primary	MALE	54	450K	TCGA-5P-A9K4	KIRP	54	MALE	WHITE			Kidney Papillary Renal Cell Carcinoma		2008		-19986	Alive	TUMOR FREE	2184	NA					NA	Complete Remission/Response			0	2184	0	2184	0	2184	0	2184
TCGA.5P.A9K6.01	TCGA	KIRP.Primary	MALE	64	450K	TCGA-5P-A9K6	KIRP	64	MALE	WHITE			Kidney Papillary Renal Cell Carcinoma		2009		-23384	Alive		1914	NA					NA	Complete Remission/Response			0	1914	0	1914	0	1914	0	1914
TCGA.5P.A9K8.01	TCGA	KIRP.Primary	FEMALE	51	450K	TCGA-5P-A9K8	KIRP	51	FEMALE	WHITE			Kidney Papillary Renal Cell Carcinoma		2010		-18880	Alive	TUMOR FREE	1309	NA					NA	Complete Remission/Response			0	1309	0	1309	0	1309	0	1309
TCGA.5P.A9K9.01	TCGA	KIRP.Primary	FEMALE	59	450K	TCGA-5P-A9K9	KIRP	59	FEMALE	WHITE			Kidney Papillary Renal Cell Carcinoma		2011		-21600	Dead	WITH TUMOR	NA	589					548	Complete Remission/Response			1	589	1	589	1	548	1	548
TCGA.5P.A9KA.01	TCGA	KIRP.Primary	MALE	61	450K	TCGA-5P-A9KA	KIRP	61	MALE	WHITE			Kidney Papillary Renal Cell Carcinoma		2013		-22545	Alive	TUMOR FREE	395	NA					NA	Complete Remission/Response			0	395	0	395	0	395	0	395
TCGA.5P.A9KC.01	TCGA	KIRP.Primary	FEMALE	51	450K	TCGA-5P-A9KC	KIRP	51	FEMALE	WHITE			Kidney Papillary Renal Cell Carcinoma		2013		-18975	Alive	TUMOR FREE	377	NA					NA	Complete Remission/Response			0	377	0	377	0	377	0	377
TCGA.5P.A9KE.01	TCGA	KIRP.Primary	MALE	70	450K	TCGA-5P-A9KE	KIRP	70	MALE	WHITE		Stage I	Kidney Papillary Renal Cell Carcinoma		2011		-25805	Alive	TUMOR FREE	824	NA					NA	Complete Remission/Response			0	824	0	824	0	824	0	824
TCGA.5P.A9KF.01	TCGA	KIRP.Primary	MALE	53	450K	TCGA-5P-A9KF	KIRP	53	MALE	WHITE		Stage I	Kidney Papillary Renal Cell Carcinoma		2011		-19631	Alive	TUMOR FREE	845	NA					728	[Unknown]			0	845	0	845	NA	NA	1	728
TCGA.5P.A9KH.01	TCGA	KIRP.Primary	MALE	77	450K	TCGA-5P-A9KH	KIRP	77	MALE	WHITE			Kidney Papillary Renal Cell Carcinoma		2005		-28193	Alive	TUMOR FREE	2051	NA					NA	Complete Remission/Response			0	2051	0	2051	0	2051	0	2051
TCGA.5R.AA1C.01	TCGA	LIHC.Primary	MALE	57	450K	TCGA-5R-AA1C	LIHC	57	MALE	WHITE	Stage II		Hepatocellular Carcinoma	G2	2013		-21073	Alive	TUMOR FREE	520	NA					NA			R0	0	520	0	520	0	520	0	520
TCGA.5R.AA1D.01	TCGA	LIHC.Primary	FEMALE	17	450K	TCGA-5R-AA1D	LIHC	17	FEMALE	WHITE	Stage IIIA		Hepatocellular Carcinoma	G3	2013		-6545	Alive	TUMOR FREE	449	NA					NA			R0	0	449	0	449	0	449	0	449
TCGA.5R.AAAM.01	TCGA	LIHC.Primary	FEMALE	65	450K	TCGA-5R-AAAM	LIHC	65	FEMALE	WHITE	Stage II		Hepatocellular Carcinoma	G2	2013		-24020	Dead	TUMOR FREE	NA	46					NA			R0	1	46	0	46	0	46	0	46
TCGA.5S.A9Q8.01	TCGA	UCEC.Primary	FEMALE	51	450K	TCGA-5S-A9Q8	UCEC	51	FEMALE	BLACK OR AFRICAN AMERICAN		Stage IIIA	Endometrioid endometrial adenocarcinoma	G2	2013	[Unknown]	-18785	Alive		313	NA					NA	Complete Remission/Response			0	313	0	313	0	313	0	313
TCGA.5T.A9QA.01	TCGA	BRCA.Primary	FEMALE	52	450K	TCGA-5T-A9QA	BRCA	52	FEMALE	BLACK OR AFRICAN AMERICAN	Stage IIA		Other, specify		2013	[Unknown]	-19031	Alive		303	NA					NA		[Unknown]		0	303	0	303	NA	NA	0	303
TCGA.5U.AB0D.01	TCGA	THYM.Primary	FEMALE	71	450K	TCGA-5U-AB0D	THYM	71	FEMALE	WHITE		IVb	Thymoma; Type C		2013		-26167	Alive	WITH TUMOR	714	NA					NA				0	714	0	714	NA	NA	0	714
TCGA.5U.AB0E.01	TCGA	THYM.Primary	MALE	62	450K	TCGA-5U-AB0E	THYM	62	MALE	WHITE		IIa	Thymoma; Type B3		2013		-22716	Alive	TUMOR FREE	687	NA					NA				0	687	0	687	NA	NA	0	687
TCGA.5U.AB0F.01	TCGA	THYM.Primary	FEMALE	58	450K	TCGA-5U-AB0F	THYM	58	FEMALE	WHITE		III	Thymoma; Type AB		2013		-21511	Alive	TUMOR FREE	459	NA					NA				0	459	0	459	NA	NA	0	459
TCGA.5V.A9RR.01	TCGA	THYM.Primary	MALE	67	450K	TCGA-5V-A9RR	THYM	67	MALE	WHITE		I	Thymoma; Type AB		2012		-24668	Alive	TUMOR FREE	827	NA					NA				0	827	0	827	NA	NA	0	827
TCGA.60.2697.01	TCGA	LUSC.Primary	MALE	41	450K	TCGA-60-2697	LUSC	41	MALE	WHITE	Stage IIA		Lung Squamous Cell Carcinoma		1992		-14984	Dead	WITH TUMOR	NA	372					200	Complete Remission/Response			1	372	1	372	1	200	1	200
TCGA.60.2703.01	TCGA	LUSC.Primary	MALE	73	450K	TCGA-60-2703	LUSC	73	MALE	WHITE	Stage IIB		Lung Squamous Cell Carcinoma		2002		-27003	Dead		NA	2945					1757	Complete Remission/Response			1	2945	NA	2945	1	1757	1	1757
TCGA.60.2704.01	TCGA	LUSC.Primary	MALE	73	450K	TCGA-60-2704	LUSC	73	MALE	WHITE	Stage IIB		Lung Squamous Cell Carcinoma		2003		-26927	Dead	WITH TUMOR	NA	1154					532				1	1154	1	1154	NA	NA	1	532
TCGA.60.2709.01	TCGA	LUSC.Primary	MALE	69	450K	TCGA-60-2709	LUSC	69	MALE	BLACK OR AFRICAN AMERICAN	Stage IB		Lung Squamous Cell Carcinoma		2004		-25453	Alive	TUMOR FREE	1505	NA					NA	Complete Remission/Response			0	1505	0	1505	0	1505	0	1505
TCGA.61.1721.01	TCGA	OV.Primary	FEMALE	38	27K	TCGA-61-1721	OV	38	FEMALE	WHITE		Stage IV	Serous Cystadenocarcinoma	G1	2008		-13894	Alive	TUMOR FREE	338	NA					NA	Complete Remission/Response			0	338	0	338	NA	NA	0	338
TCGA.61.1722.01	TCGA	OV.Primary	FEMALE	89	27K	TCGA-61-1722	OV	89	FEMALE	WHITE		Stage IB	Serous Cystadenocarcinoma	G3	2008		-32853	Alive	WITH TUMOR	246	NA					NA	Stable Disease			0	246	0	246	NA	NA	0	246
TCGA.61.1724.01	TCGA	OV.Primary	FEMALE	47	27K	TCGA-61-1724	OV	47	FEMALE	WHITE		Stage IIIC	Serous Cystadenocarcinoma	G3	2007		-17168	Dead	WITH TUMOR	637	637					NA	Progressive Disease			1	637	1	637	NA	NA	1	637
TCGA.61.1725.01	TCGA	OV.Primary	FEMALE	40	27K	TCGA-61-1725	OV	40	FEMALE	WHITE		Stage IIIC	Serous Cystadenocarcinoma	G3	2007		-14782	Alive	WITH TUMOR	956	NA		Recurrence			844	Stable Disease			0	956	0	956	NA	NA	1	844
TCGA.61.1727.01	TCGA	OV.Primary	FEMALE	74	27K	TCGA-61-1727	OV	74	FEMALE	WHITE		Stage IC	Serous Cystadenocarcinoma	G3	2007		-27203	Alive	TUMOR FREE	564	NA					NA	Complete Remission/Response			0	564	0	564	0	564	0	564
TCGA.61.1728.01	TCGA	OV.Primary	FEMALE	59	27K	TCGA-61-1728	OV	59	FEMALE	WHITE		Stage IV	Serous Cystadenocarcinoma	G3	2007		-21582	Alive	TUMOR FREE	848	NA		Recurrence			533	Complete Remission/Response			0	848	0	848	NA	NA	1	533
TCGA.61.1730.01	TCGA	OV.Primary	FEMALE	78	27K	TCGA-61-1730	OV	78	FEMALE	WHITE		Stage IC	Serous Cystadenocarcinoma	G3	2007		-28508	Dead	WITH TUMOR	132	132					NA				1	132	1	132	NA	NA	1	132
TCGA.61.1733.01	TCGA	OV.Primary	FEMALE	71	27K	TCGA-61-1733	OV	71	FEMALE	WHITE		Stage IIIC	Serous Cystadenocarcinoma	G3	2006		-26180	Alive	WITH TUMOR	967	NA		Recurrence			175	Stable Disease			0	967	0	967	NA	NA	1	175
TCGA.61.1734.01	TCGA	OV.Primary	FEMALE	52	27K	TCGA-61-1734	OV	52	FEMALE	WHITE		Stage IC	Serous Cystadenocarcinoma	G3	2006		-19026	Alive	TUMOR FREE	866	NA					NA	Complete Remission/Response			0	866	0	866	0	866	0	866
TCGA.61.1736.01	TCGA	OV.Primary	FEMALE	45	27K	TCGA-61-1736	OV	45	FEMALE	WHITE		Stage IIIC	Serous Cystadenocarcinoma	G3	2005		-16613	Dead	WITH TUMOR	1484	1484		Recurrence			764	Complete Remission/Response			1	1484	1	1484	1	764	1	764
TCGA.61.1737.01	TCGA	OV.Primary	FEMALE	42	27K	TCGA-61-1737	OV	42	FEMALE	WHITE		Stage IV	Serous Cystadenocarcinoma	G3	2005		-15515	Alive	TUMOR FREE	1364	NA					NA	Complete Remission/Response			0	1364	0	1364	NA	NA	0	1364
TCGA.61.1738.01	TCGA	OV.Primary	FEMALE	60	27K	TCGA-61-1738	OV	60	FEMALE	BLACK OR AFRICAN AMERICAN		Stage IIIC	Serous Cystadenocarcinoma	G3	2005		-21965	Dead	WITH TUMOR	1089	1089		Recurrence			276	Progressive Disease			1	1089	1	1089	NA	NA	1	276
TCGA.61.1740.01	TCGA	OV.Primary	FEMALE	71	27K	TCGA-61-1740	OV	71	FEMALE	WHITE		Stage IIIC	Serous Cystadenocarcinoma	G3	2005		-26169	Dead	WITH TUMOR	74	74					NA	Progressive Disease			1	74	1	74	NA	NA	1	74
TCGA.61.1741.01	TCGA	OV.Primary	FEMALE	76	27K	TCGA-61-1741	OV	76	FEMALE	WHITE		Stage IIIB	Serous Cystadenocarcinoma	G3	2004		-27762	Dead	WITH TUMOR	1024	1024		Recurrence			488	Complete Remission/Response			1	1024	1	1024	1	488	1	488
TCGA.61.1743.01	TCGA	OV.Primary	FEMALE	53	27K	TCGA-61-1743	OV	53	FEMALE	WHITE		Stage IIC	Serous Cystadenocarcinoma	G2	2004		-19365	Dead	WITH TUMOR	1329	1329		Recurrence			809	Complete Remission/Response			1	1329	1	1329	1	809	1	809
TCGA.61.1895.01	TCGA	OV.Primary	FEMALE	52	27K	TCGA-61-1895	OV	52	FEMALE	WHITE		Stage IIIB	Serous Cystadenocarcinoma	G3	2009		-19060	Alive	TUMOR FREE	44	NA					NA	Stable Disease			0	44	0	44	NA	NA	0	44
TCGA.61.1899.01	TCGA	OV.Primary	FEMALE	81	27K	TCGA-61-1899	OV	81	FEMALE	WHITE		Stage IIIC	Serous Cystadenocarcinoma	G3	2008		-29692	Alive	TUMOR FREE	256	NA					NA	Complete Remission/Response			0	256	0	256	0	256	0	256
TCGA.61.1900.01	TCGA	OV.Primary	FEMALE	51	27K	TCGA-61-1900	OV	51	FEMALE	BLACK OR AFRICAN AMERICAN		Stage IIIB	Serous Cystadenocarcinoma	G3	2008		-18963	Alive	TUMOR FREE	176	NA					NA	Stable Disease			0	176	0	176	NA	NA	0	176
TCGA.61.1901.01	TCGA	OV.Primary	FEMALE	65	27K	TCGA-61-1901	OV	65	FEMALE	WHITE		Stage IV	Serous Cystadenocarcinoma	G3	2008		-24042	Dead	WITH TUMOR	347	347		Progression of Disease			329	Stable Disease			1	347	1	347	NA	NA	1	329
TCGA.61.1903.01	TCGA	OV.Primary	FEMALE	55	27K	TCGA-61-1903	OV	55	FEMALE	WHITE		Stage IB	Serous Cystadenocarcinoma	G3	2007		-20381	Alive	TUMOR FREE	396	NA					NA	Complete Remission/Response			0	396	0	396	0	396	0	396
TCGA.61.1904.01	TCGA	OV.Primary	FEMALE	60	27K	TCGA-61-1904	OV	60	FEMALE	WHITE		Stage IIIC	Serous Cystadenocarcinoma	G3	2007		-22009	Alive	TUMOR FREE	276	NA					NA	Complete Remission/Response			0	276	0	276	0	276	0	276
TCGA.61.1906.01	TCGA	OV.Primary	FEMALE	55	27K	TCGA-61-1906	OV	55	FEMALE	WHITE		Stage IIIC	Serous Cystadenocarcinoma	G3	2006		-20378	Dead	WITH TUMOR	1038	1038		Recurrence			236	Complete Remission/Response			1	1038	1	1038	1	236	1	236
TCGA.61.1907.01	TCGA	OV.Primary	FEMALE	63	27K	TCGA-61-1907	OV	63	FEMALE	WHITE		Stage IIIC	Serous Cystadenocarcinoma	G3	2006		-23204	Alive	WITH TUMOR	952	NA		Recurrence			743	Stable Disease			0	952	0	952	NA	NA	1	743
TCGA.61.1910.01	TCGA	OV.Primary	FEMALE	56	27K	TCGA-61-1910	OV	56	FEMALE	WHITE		Stage IIC	Serous Cystadenocarcinoma	G3	2006		-20779	Alive	TUMOR FREE	1127	NA					NA	Complete Remission/Response			0	1127	0	1127	0	1127	0	1127
TCGA.61.1911.01	TCGA	OV.Primary	FEMALE	55	27K	TCGA-61-1911	OV	55	FEMALE	WHITE		Stage IIA	Serous Cystadenocarcinoma	G3	2005		-20144	Alive	WITH TUMOR	1293	NA		Recurrence			844	Complete Remission/Response			0	1293	0	1293	1	844	1	844
TCGA.61.1913.01	TCGA	OV.Primary	FEMALE	48	27K	TCGA-61-1913	OV	48	FEMALE	WHITE		Stage IIIB	Serous Cystadenocarcinoma	G3	2005		-17575	Alive	TUMOR FREE	1488	NA					NA	Complete Remission/Response			0	1488	0	1488	0	1488	0	1488
TCGA.61.1914.01	TCGA	OV.Primary	FEMALE	65	27K	TCGA-61-1914	OV	65	FEMALE			Stage IIIC	Serous Cystadenocarcinoma	G3	2003		-23850	Alive	WITH TUMOR	1722	NA		Recurrence			1674	Complete Remission/Response			0	1722	0	1722	1	1674	1	1674
TCGA.61.1915.01	TCGA	OV.Primary	FEMALE	50	27K	TCGA-61-1915	OV	50	FEMALE	WHITE		Stage IIC	Serous Cystadenocarcinoma	G3	2003		-18424	Alive	TUMOR FREE	2061	NA					NA	Complete Remission/Response			0	2061	0	2061	0	2061	0	2061
TCGA.61.1916.01	TCGA	OV.Primary	FEMALE	53	27K	TCGA-61-1916	OV	53	FEMALE	WHITE		Stage IIIC	Serous Cystadenocarcinoma	G2	2002		-19463	Dead		475	475		Recurrence			326				1	475	NA	475	NA	NA	1	326
TCGA.61.1917.01	TCGA	OV.Primary	FEMALE	60	27K	TCGA-61-1917	OV	60	FEMALE	WHITE		Stage IIIB	Serous Cystadenocarcinoma	G3	2002		-21972	Dead		1321	1321					NA	Complete Remission/Response			1	1321	NA	1321	0	1321	0	1321
TCGA.61.1918.01	TCGA	OV.Primary	FEMALE	45	27K	TCGA-61-1918	OV	45	FEMALE	WHITE		Stage IV	Serous Cystadenocarcinoma	G3	2002		-16689	Dead	WITH TUMOR	479	479		Recurrence			413	Complete Remission/Response			1	479	1	479	NA	NA	1	413
TCGA.61.1919.01	TCGA	OV.Primary	FEMALE	58	27K	TCGA-61-1919	OV	58	FEMALE	WHITE		Stage IIIC	Serous Cystadenocarcinoma	G2	2001		-21199	Dead		1161	1161		Recurrence			439	Complete Remission/Response			1	1161	NA	1161	1	439	1	439
TCGA.61.1995.01	TCGA	OV.Primary	FEMALE	43	27K	TCGA-61-1995	OV	43	FEMALE	WHITE		Stage IIIC	Serous Cystadenocarcinoma	G3	2009		-16016	Alive	WITH TUMOR	61	NA					NA	Stable Disease			0	61	0	61	NA	NA	0	61
TCGA.61.1998.01	TCGA	OV.Primary	FEMALE	48	27K	TCGA-61-1998	OV	48	FEMALE	WHITE		Stage IIIC	Serous Cystadenocarcinoma	G3	2009		-17855	Alive	WITH TUMOR	168	NA					NA				0	168	0	168	NA	NA	0	168
TCGA.61.2000.01	TCGA	OV.Primary	FEMALE	67	27K	TCGA-61-2000	OV	67	FEMALE	WHITE		Stage IIIC	Serous Cystadenocarcinoma	G3	2008		-24723	Alive	WITH TUMOR	441	NA		Recurrence			339	Stable Disease			0	441	0	441	NA	NA	1	339
TCGA.61.2002.01	TCGA	OV.Primary	FEMALE	46	27K	TCGA-61-2002	OV	46	FEMALE	WHITE		Stage IIIC	Serous Cystadenocarcinoma	G3	2008		-17115	Alive	WITH TUMOR	547	NA					NA	Progressive Disease			0	547	0	547	NA	NA	0	547
TCGA.61.2003.01	TCGA	OV.Primary	FEMALE	53	27K	TCGA-61-2003	OV	53	FEMALE	WHITE		Stage IIIC	Serous Cystadenocarcinoma	G2	2008		-19605	Alive	WITH TUMOR	122	NA					NA	Progressive Disease			0	122	0	122	NA	NA	0	122
TCGA.61.2008.01	TCGA	OV.Primary	FEMALE	40	27K	TCGA-61-2008	OV	40	FEMALE	ASIAN		Stage IIC	Serous Cystadenocarcinoma	G2	2007		-14791	Alive	WITH TUMOR	932	NA		Recurrence			818	Complete Remission/Response			0	932	0	932	1	818	1	818
TCGA.61.2009.01	TCGA	OV.Primary	FEMALE	65	27K	TCGA-61-2009	OV	65	FEMALE	WHITE		Stage IIIC	Serous Cystadenocarcinoma	G3	2006		-23772	Alive	WITH TUMOR	1212	NA		Recurrence			101	Complete Remission/Response			0	1212	0	1212	1	101	1	101
TCGA.61.2012.01	TCGA	OV.Primary	FEMALE	81	27K	TCGA-61-2012	OV	81	FEMALE	WHITE		Stage IIC	Serous Cystadenocarcinoma	G2	2006		-29830	Alive		932	NA					NA				0	932	0	932	NA	NA	0	932
TCGA.61.2016.01	TCGA	OV.Primary	FEMALE	51	27K	TCGA-61-2016	OV	51	FEMALE	WHITE		Stage IIIC	Serous Cystadenocarcinoma	G3	2006		-18788	Dead	WITH TUMOR	NA	36					NA	Progressive Disease			1	36	1	36	NA	NA	1	36
TCGA.61.2017.01	TCGA	OV.Primary	FEMALE	64	27K	TCGA-61-2017	OV	64	FEMALE	WHITE		Stage IIIC	Serous Cystadenocarcinoma	G1	2005		-23509	Alive	WITH TUMOR	1398	NA		Recurrence			1006	Complete Remission/Response			0	1398	0	1398	1	1006	1	1006
TCGA.61.2018.01	TCGA	OV.Primary	FEMALE	62	27K	TCGA-61-2018	OV	62	FEMALE	WHITE		Stage IC	Serous Cystadenocarcinoma	G3	2005		-22929	Alive	TUMOR FREE	1381	NA					NA	Complete Remission/Response			0	1381	0	1381	0	1381	0	1381
TCGA.61.2087.01	TCGA	OV.Primary	FEMALE	49	27K	TCGA-61-2087	OV	49	FEMALE	WHITE		Stage IC	Serous Cystadenocarcinoma	G3	2009		-18182	Alive	TUMOR FREE	146	NA					NA	Complete Remission/Response			0	146	0	146	0	146	0	146
TCGA.61.2088.01	TCGA	OV.Primary	FEMALE	51	27K	TCGA-61-2088	OV	51	FEMALE	WHITE		Stage IIIC	Serous Cystadenocarcinoma	G3	2009		-18770	Alive	TUMOR FREE	145	NA					NA				0	145	0	145	NA	NA	0	145
TCGA.61.2092.01	TCGA	OV.Primary	FEMALE	57	27K	TCGA-61-2092	OV	57	FEMALE	WHITE		Stage IIIC	Serous Cystadenocarcinoma	G3	2004		-21072	Alive	TUMOR FREE	1573	NA					NA	Complete Remission/Response			0	1573	0	1573	0	1573	0	1573
TCGA.61.2094.01	TCGA	OV.Primary	FEMALE	63	27K	TCGA-61-2094	OV	63	FEMALE	WHITE		Stage IIIC	Serous Cystadenocarcinoma	G3	2003		-23273	Alive	TUMOR FREE	2182	NA					NA	Complete Remission/Response			0	2182	0	2182	0	2182	0	2182
TCGA.61.2095.01	TCGA	OV.Primary	FEMALE	54	27K	TCGA-61-2095	OV	54	FEMALE	WHITE		Stage IIIC	Serous Cystadenocarcinoma	G2	2003		-19797	Dead	WITH TUMOR	NA	1875		Recurrence			445	Complete Remission/Response			1	1875	1	1875	1	445	1	445
TCGA.61.2096.01	TCGA	OV.Primary	FEMALE	56	27K	TCGA-61-2096	OV	56	FEMALE	WHITE		Stage IC	Serous Cystadenocarcinoma	G2	2003		-20663	Alive	TUMOR FREE	1776	NA		Recurrence			421	Progressive Disease			0	1776	0	1776	NA	NA	1	421
TCGA.61.2097.01	TCGA	OV.Primary	FEMALE	71	27K	TCGA-61-2097	OV	71	FEMALE	WHITE		Stage IIC	Serous Cystadenocarcinoma	G2	2003		-25961	Alive	TUMOR FREE	1844	NA					NA	Complete Remission/Response			0	1844	0	1844	0	1844	0	1844
TCGA.61.2098.01	TCGA	OV.Primary	FEMALE	62	27K	TCGA-61-2098	OV	62	FEMALE	WHITE		Stage IIIC	Serous Cystadenocarcinoma	G2	2003		-22876	Alive	TUMOR FREE	1993	NA					NA	Complete Remission/Response			0	1993	0	1993	0	1993	0	1993
TCGA.61.2101.01	TCGA	OV.Primary	FEMALE	55	27K	TCGA-61-2101	OV	55	FEMALE	WHITE		Stage IIIC	Serous Cystadenocarcinoma	G2	1999		-20287	Dead	WITH TUMOR	NA	1688					NA	Partial Remission/Response			1	1688	1	1688	NA	NA	1	1688
TCGA.61.2102.01	TCGA	OV.Primary	FEMALE	74	27K	TCGA-61-2102	OV	74	FEMALE	WHITE		Stage IIIC	Serous Cystadenocarcinoma	G3	1999		-27256	Dead	WITH TUMOR	197	197					NA				1	197	1	197	NA	NA	1	197
TCGA.61.2104.01	TCGA	OV.Primary	FEMALE	53	27K	TCGA-61-2104	OV	53	FEMALE	WHITE		Stage IIC	Serous Cystadenocarcinoma	G2	2003		-19432	Alive		2338	NA		Recurrence			1680	Complete Remission/Response			0	2338	0	2338	1	1680	1	1680
TCGA.61.2109.01	TCGA	OV.Primary	FEMALE	40	27K	TCGA-61-2109	OV	40	FEMALE	WHITE		Stage IIIC	Serous Cystadenocarcinoma	G3	1999		-14900	Dead	WITH TUMOR	629	629		Recurrence			465				1	629	1	629	NA	NA	1	465
TCGA.61.2110.01	TCGA	OV.Primary	FEMALE	56	27K	TCGA-61-2110	OV	56	FEMALE	WHITE		Stage IIIC	Serous Cystadenocarcinoma		1998		-20718	Dead	WITH TUMOR	1354	1354		Recurrence			213	Progressive Disease			1	1354	1	1354	NA	NA	1	213
TCGA.61.2111.01	TCGA	OV.Primary	FEMALE	61	27K	TCGA-61-2111	OV	61	FEMALE	WHITE		Stage IV	Serous Cystadenocarcinoma	G3	1998		-22517	Alive	WITH TUMOR	3825	NA		Recurrence			2205	Complete Remission/Response			0	3825	0	3825	NA	NA	1	2205
TCGA.61.2113.01	TCGA	OV.Primary	FEMALE	53	27K	TCGA-61-2113	OV	53	FEMALE	WHITE		Stage IIC	Serous Cystadenocarcinoma	G3	1999		-19722	Dead		676	676		Recurrence			291				1	676	NA	676	NA	NA	1	291
TCGA.61.2612.01	TCGA	OV.Primary	FEMALE	63	27K	TCGA-61-2612	OV	63	FEMALE	WHITE		Stage IIIC	Serous Cystadenocarcinoma	G3	2002		-23074	Dead	WITH TUMOR	193	193		Recurrence			179	Stable Disease			1	193	1	193	NA	NA	1	179
TCGA.61.2613.01	TCGA	OV.Primary	FEMALE	73	27K	TCGA-61-2613	OV	73	FEMALE	WHITE		Stage IIIC	Serous Cystadenocarcinoma	G3	1998		-26779	Dead	WITH TUMOR	945	945		Recurrence			358	Stable Disease			1	945	1	945	NA	NA	1	358
TCGA.61.2614.01	TCGA	OV.Primary	FEMALE	71	27K	TCGA-61-2614	OV	71	FEMALE	WHITE		Stage IIIC	Serous Cystadenocarcinoma	G3	2007		-26142	Dead	WITH TUMOR	262	262		Recurrence			38	Stable Disease			1	262	1	262	NA	NA	1	38
TCGA.62.8394.01	TCGA	LUAD.Primary	FEMALE	65	450K	TCGA-62-8394	LUAD	65	FEMALE	WHITE	Stage IIIB		Lung Adenocarcinoma		2008		-23758	Dead	TUMOR FREE	NA	139					NA	Complete Remission/Response			1	139	0	139	0	139	0	139
TCGA.62.8395.01	TCGA	LUAD.Primary	FEMALE	80	450K	TCGA-62-8395	LUAD	80	FEMALE	WHITE	Stage IIB		Lung Adenocarcinoma		2009		-29311	Alive	WITH TUMOR	1216	NA		Locoregional Recurrence			395	Complete Remission/Response			0	1216	0	1216	1	395	1	395
TCGA.62.8397.01	TCGA	LUAD.Primary	FEMALE	70	450K	TCGA-62-8397	LUAD	70	FEMALE	WHITE	Stage IIB		Lung Adenocarcinoma		2008		-25728	Alive	TUMOR FREE	1289	NA					NA	Complete Remission/Response			0	1289	0	1289	0	1289	0	1289
TCGA.62.8398.01	TCGA	LUAD.Primary	MALE	55	450K	TCGA-62-8398	LUAD	55	MALE	WHITE	Stage IIIA		Lung Adenocarcinoma		2007		-20197	Dead	TUMOR FREE	NA	444					NA	Complete Remission/Response			1	444	0	444	0	444	0	444
TCGA.62.8399.01	TCGA	LUAD.Primary	MALE	62	450K	TCGA-62-8399	LUAD	62	MALE	WHITE	Stage IIIA		Lung Adenocarcinoma		2006		-22952	Alive	TUMOR FREE	2696	NA					NA	Complete Remission/Response			0	2696	0	2696	0	2696	0	2696
TCGA.62.8402.01	TCGA	LUAD.Primary	FEMALE	73	450K	TCGA-62-8402	LUAD	73	FEMALE	WHITE	Stage IIIA		Lung Adenocarcinoma		2008		-26934	Dead	WITH TUMOR	NA	1498		Distant Metastasis			772	Complete Remission/Response			1	1498	1	1498	1	772	1	772
TCGA.62.A46O.01	TCGA	LUAD.Primary	FEMALE	65	450K	TCGA-62-A46O	LUAD	65	FEMALE	WHITE	Stage IB		Lung Adenocarcinoma		2006		-24050	Dead	WITH TUMOR	NA	1454		Locoregional Recurrence|Distant Metastasis			943	Complete Remission/Response			1	1454	1	1454	1	943	1	943
TCGA.62.A46P.01	TCGA	LUAD.Primary	MALE	65	450K	TCGA-62-A46P	LUAD	65	MALE	WHITE	Stage IB		Lung Adenocarcinoma		2006		-23993	Dead	TUMOR FREE	NA	594		Distant Metastasis			267	Complete Remission/Response			1	594	0	594	1	267	1	267
TCGA.62.A46R.01	TCGA	LUAD.Primary	FEMALE	54	450K	TCGA-62-A46R	LUAD	54	FEMALE	WHITE	Stage IB		Lung Adenocarcinoma		2006		-20063	Dead	TUMOR FREE	NA	1725					NA	Complete Remission/Response			1	1725	0	1725	0	1725	0	1725
TCGA.62.A46S.01	TCGA	LUAD.Primary	MALE	73	450K	TCGA-62-A46S	LUAD	73	MALE	WHITE	Stage IB		Lung Adenocarcinoma		2007		-26825	Dead	WITH TUMOR	NA	1653		Locoregional Recurrence|Distant Metastasis			527	Complete Remission/Response			1	1653	1	1653	1	527	1	527
TCGA.62.A46U.01	TCGA	LUAD.Primary	FEMALE	71	450K	TCGA-62-A46U	LUAD	71	FEMALE	WHITE	Stage IIB		Lung Adenocarcinoma		2007		-25998	Alive	TUMOR FREE	2067	NA					NA	Complete Remission/Response			0	2067	0	2067	0	2067	0	2067
TCGA.62.A46V.01	TCGA	LUAD.Primary	FEMALE	78	450K	TCGA-62-A46V	LUAD	78	FEMALE	WHITE	Stage IB		Lung Adenocarcinoma		2007		-28495	Alive	TUMOR FREE	2199	NA					NA	Complete Remission/Response			0	2199	0	2199	0	2199	0	2199
TCGA.62.A46Y.01	TCGA	LUAD.Primary	FEMALE	70	450K	TCGA-62-A46Y	LUAD	70	FEMALE	WHITE	Stage IIIA		Lung Adenocarcinoma		2008		-25905	Dead	WITH TUMOR	NA	414		Distant Metastasis			314	Complete Remission/Response			1	414	1	414	1	314	1	314
TCGA.62.A470.01	TCGA	LUAD.Primary	MALE	84	450K	TCGA-62-A470	LUAD	84	MALE	WHITE	Stage IB		Lung Adenocarcinoma		2009		-30689	Dead	WITH TUMOR	NA	1194		Locoregional Recurrence			539	Complete Remission/Response			1	1194	1	1194	1	539	1	539
TCGA.62.A471.01	TCGA	LUAD.Primary	MALE	64	450K	TCGA-62-A471	LUAD	64	MALE	WHITE	Stage IIB		Lung Adenocarcinoma		2010		-23689	Alive	TUMOR FREE	1246	NA					NA	Complete Remission/Response			0	1246	0	1246	0	1246	0	1246
TCGA.62.A472.01	TCGA	LUAD.Primary	MALE	70	450K	TCGA-62-A472	LUAD	70	MALE	WHITE	Stage IIB		Lung Adenocarcinoma		2011		-25893	Alive	WITH TUMOR	910	NA		Locoregional Recurrence			290	Complete Remission/Response			0	910	0	910	1	290	1	290
TCGA.63.5128.01	TCGA	LUSC.Primary	MALE	NA	450K	TCGA-63-5128	LUSC	NA	MALE		Stage IB		Lung Squamous Cell Carcinoma		2007		NA	Dead	WITH TUMOR	NA	NA					NA	Complete Remission/Response			1	NA	1	NA	NA	NA	1	NA
TCGA.63.5131.01	TCGA	LUSC.Primary	MALE	NA	450K	TCGA-63-5131	LUSC	NA	MALE		Stage IIB		Lung Squamous Cell Carcinoma		2008		NA	Dead	TUMOR FREE	NA	NA					NA	Complete Remission/Response			1	NA	0	NA	0	NA	0	NA
TCGA.63.6202.01	TCGA	LUSC.Primary	MALE	NA	450K	TCGA-63-6202	LUSC	NA	MALE		Stage IIA		Lung Squamous Cell Carcinoma		2008		NA	Alive	TUMOR FREE	1602	NA					NA	Complete Remission/Response			0	1602	0	1602	0	1602	0	1602
TCGA.63.7020.01	TCGA	LUSC.Primary	MALE	NA	450K	TCGA-63-7020	LUSC	NA	MALE		Stage IA		Lung Squamous Cell Carcinoma		2007		NA	Alive	TUMOR FREE	2133	NA					NA	Complete Remission/Response			0	2133	0	2133	0	2133	0	2133
TCGA.63.7021.01	TCGA	LUSC.Primary	MALE	NA	450K	TCGA-63-7021	LUSC	NA	MALE		Stage IA		Lung Squamous Cell Carcinoma		2007		NA	Alive	TUMOR FREE	2142	NA		New Primary Tumor			1503	Complete Remission/Response			0	2142	0	2142	0	2142	1	1503
TCGA.63.7022.01	TCGA	LUSC.Primary	FEMALE	NA	450K	TCGA-63-7022	LUSC	NA	FEMALE		Stage IA		Lung Squamous Cell Carcinoma		2007		NA	Alive	TUMOR FREE	2073	NA					NA	Complete Remission/Response			0	2073	0	2073	0	2073	0	2073
TCGA.63.7023.01	TCGA	LUSC.Primary	MALE	NA	450K	TCGA-63-7023	LUSC	NA	MALE		Stage IIA		Lung Squamous Cell Carcinoma		2008		NA	Alive	TUMOR FREE	1682	NA					NA	Complete Remission/Response			0	1682	0	1682	0	1682	0	1682
TCGA.63.A5M9.01	TCGA	LUSC.Primary	FEMALE	NA	450K	TCGA-63-A5M9	LUSC	NA	FEMALE	[Not Evaluated]	Stage IIB		Lung Squamous Cell Carcinoma		NA		NA	Alive		0	NA					NA	[Unknown]			0	0	0	0	NA	NA	0	0
TCGA.63.A5MB.01	TCGA	LUSC.Primary	MALE	62	450K	TCGA-63-A5MB	LUSC	62	MALE	[Not Evaluated]	Stage IB		Lung Squamous Cell Carcinoma		NA		-22930	Alive	TUMOR FREE	3123	NA					NA	Complete Remission/Response			0	3123	0	3123	0	3123	0	3123
TCGA.63.A5MG.01	TCGA	LUSC.Primary	MALE	68	450K	TCGA-63-A5MG	LUSC	68	MALE	[Not Evaluated]	Stage IB		Lung Squamous Cell Carcinoma		NA		-24957	Alive	TUMOR FREE	2148	NA					NA	Complete Remission/Response			0	2148	0	2148	0	2148	0	2148
TCGA.63.A5MH.01	TCGA	LUSC.Primary	MALE	68	450K	TCGA-63-A5MH	LUSC	68	MALE	[Not Evaluated]	Stage IA		Lung Squamous Cell Carcinoma		NA		-25159	Alive	TUMOR FREE	2026	NA					NA	Complete Remission/Response			0	2026	0	2026	0	2026	0	2026
TCGA.63.A5MI.01	TCGA	LUSC.Primary	MALE	65	450K	TCGA-63-A5MI	LUSC	65	MALE	[Not Evaluated]	Stage IIIA		Lung Squamous Cell Carcinoma		NA		-24040	Alive	TUMOR FREE	1784	NA					NA	Complete Remission/Response			0	1784	0	1784	0	1784	0	1784
TCGA.63.A5MJ.01	TCGA	LUSC.Primary	MALE	54	450K	TCGA-63-A5MJ	LUSC	54	MALE	[Not Evaluated]	Stage IIB		Lung Squamous Cell Carcinoma		NA		-20018	Alive	TUMOR FREE	1824	NA					NA	Complete Remission/Response			0	1824	0	1824	0	1824	0	1824
TCGA.63.A5ML.01	TCGA	LUSC.Primary	MALE	68	450K	TCGA-63-A5ML	LUSC	68	MALE	[Not Evaluated]	Stage IB		Lung Squamous Cell Carcinoma		NA		-24947	Alive	TUMOR FREE	1386	NA					NA	Complete Remission/Response			0	1386	0	1386	0	1386	0	1386
TCGA.63.A5MM.01	TCGA	LUSC.Primary	FEMALE	69	450K	TCGA-63-A5MM	LUSC	69	FEMALE	[Not Evaluated]	Stage IIB		Lung Squamous Cell Carcinoma		NA		-25348	Dead	WITH TUMOR	NA	456					218	Complete Remission/Response			1	456	1	456	1	218	1	218
TCGA.63.A5MN.01	TCGA	LUSC.Primary	FEMALE	78	450K	TCGA-63-A5MN	LUSC	78	FEMALE	[Not Evaluated]	Stage IIB		Lung Squamous Cell Carcinoma		NA		-28677	Dead	WITH TUMOR	NA	345					320	Complete Remission/Response			1	345	1	345	1	320	1	320
TCGA.63.A5MP.01	TCGA	LUSC.Primary	MALE	56	450K	TCGA-63-A5MP	LUSC	56	MALE	[Not Evaluated]	Stage IIB		Lung Squamous Cell Carcinoma		NA		-20818	Alive	WITH TUMOR	769	NA		Locoregional Recurrence			511	Complete Remission/Response			0	769	0	769	1	511	1	511
TCGA.63.A5MR.01	TCGA	LUSC.Primary	FEMALE	70	450K	TCGA-63-A5MR	LUSC	70	FEMALE	[Not Evaluated]	Stage IB		Lung Squamous Cell Carcinoma		NA		-25879	Alive	TUMOR FREE	2716	NA					NA	Complete Remission/Response			0	2716	0	2716	0	2716	0	2716
TCGA.63.A5MS.01	TCGA	LUSC.Primary	MALE	78	450K	TCGA-63-A5MS	LUSC	78	MALE	[Not Evaluated]	Stage IB		Lung Squamous Cell Carcinoma		NA		-28827	Alive	TUMOR FREE	2381	NA					NA	Complete Remission/Response			0	2381	0	2381	0	2381	0	2381
TCGA.63.A5MT.01	TCGA	LUSC.Primary	MALE	74	450K	TCGA-63-A5MT	LUSC	74	MALE	[Not Evaluated]	Stage IIB		Lung Squamous Cell Carcinoma		NA		-27263	Alive	WITH TUMOR	498	NA		Distant Metastasis			427	Complete Remission/Response			0	498	0	498	1	427	1	427
TCGA.63.A5MU.01	TCGA	LUSC.Primary	MALE	48	450K	TCGA-63-A5MU	LUSC	48	MALE	[Not Evaluated]	Stage IIB		Lung Squamous Cell Carcinoma		NA		-17801	Dead	WITH TUMOR	NA	NA		Distant Metastasis			420	Complete Remission/Response			1	NA	1	NA	1	420	1	420
TCGA.63.A5MV.01	TCGA	LUSC.Primary	MALE	69	450K	TCGA-63-A5MV	LUSC	69	MALE	[Not Evaluated]	Stage IIA		Lung Squamous Cell Carcinoma		NA		-25505	Alive	TUMOR FREE	1100	NA					NA	Complete Remission/Response			0	1100	0	1100	0	1100	0	1100
TCGA.63.A5MW.01	TCGA	LUSC.Primary	MALE	76	450K	TCGA-63-A5MW	LUSC	76	MALE	[Not Evaluated]	Stage IB		Lung Squamous Cell Carcinoma		NA		-27892	Alive	TUMOR FREE	1639	NA					NA	Complete Remission/Response			0	1639	0	1639	0	1639	0	1639
TCGA.63.A5MY.01	TCGA	LUSC.Primary	MALE	63	450K	TCGA-63-A5MY	LUSC	63	MALE	[Not Evaluated]	Stage IA		Lung Squamous Cell Carcinoma		NA		-23276	Alive	TUMOR FREE	1052	NA					NA	Complete Remission/Response			0	1052	0	1052	0	1052	0	1052
TCGA.64.1679.01	TCGA	LUAD.Primary	FEMALE	58	450K	TCGA-64-1679	LUAD	58	FEMALE	WHITE	Stage IIIA		Lung Adenocarcinoma		2007		-21310	Alive	TUMOR FREE	2488	NA					NA	Complete Remission/Response			0	2488	0	2488	0	2488	0	2488
TCGA.64.1681.01	TCGA	LUAD.Primary	FEMALE	61	450K	TCGA-64-1681	LUAD	61	FEMALE	WHITE	Stage IA		Lung Adenocarcinoma		2008		-22525	Dead		NA	1167					439				1	1167	NA	1167	NA	NA	1	439
TCGA.64.5774.01	TCGA	LUAD.Primary	MALE	60	450K	TCGA-64-5774	LUAD	60	MALE	WHITE	Stage IB		Lung Adenocarcinoma		2004		-22059	Alive	TUMOR FREE	2676	NA					246	Complete Remission/Response			0	2676	0	2676	1	246	1	246
TCGA.64.5775.01	TCGA	LUAD.Primary	MALE	71	450K	TCGA-64-5775	LUAD	71	MALE	WHITE	Stage IIIA		Lung Adenocarcinoma		2005		-26058	Dead	WITH TUMOR	NA	62					NA	Progressive Disease			1	62	1	62	NA	NA	1	62
TCGA.64.5778.01	TCGA	LUAD.Primary	MALE	60	450K	TCGA-64-5778	LUAD	60	MALE	WHITE	Stage IB		Lung Adenocarcinoma		2008		-21927	Alive	WITH TUMOR	1305	NA		Distant Metastasis			962	Complete Remission/Response			0	1305	0	1305	1	962	1	962
TCGA.64.5779.01	TCGA	LUAD.Primary	MALE	61	450K	TCGA-64-5779	LUAD	61	MALE	WHITE	Stage IIIA		Lung Adenocarcinoma		2009		-22305	Alive	TUMOR FREE	864	NA		Distant Metastasis			795	Stable Disease			0	864	0	864	NA	NA	1	795
TCGA.64.5781.01	TCGA	LUAD.Primary	FEMALE	55	450K	TCGA-64-5781	LUAD	55	FEMALE	WHITE	Stage IB		Lung Adenocarcinoma		2007		-20219	Alive	TUMOR FREE	1559	NA					96	Progressive Disease			0	1559	0	1559	NA	NA	1	96
TCGA.64.5815.01	TCGA	LUAD.Primary	MALE	74	450K	TCGA-64-5815	LUAD	74	MALE	WHITE	Stage IIB		Lung Adenocarcinoma		2009		-27280	Alive	TUMOR FREE	866	NA					NA	Complete Remission/Response			0	866	0	866	0	866	0	866
TCGA.67.4679.01	TCGA	LUAD.Primary	MALE	69	450K	TCGA-67-4679	LUAD	69	MALE	WHITE	[Discrepancy]		Lung Adenocarcinoma		2009		-25202	Alive	TUMOR FREE	448	NA					NA				0	448	0	448	NA	NA	0	448
TCGA.67.6215.01	TCGA	LUAD.Primary	FEMALE	52	450K	TCGA-67-6215	LUAD	52	FEMALE	WHITE	Stage IB		Lung Adenocarcinoma		2010		-19310	Alive	TUMOR FREE	174	NA					NA	Complete Remission/Response			0	174	0	174	0	174	0	174
TCGA.67.6216.01	TCGA	LUAD.Primary	FEMALE	57	450K	TCGA-67-6216	LUAD	57	FEMALE	WHITE	Stage IA		Lung Adenocarcinoma		2010		-20967	Alive	TUMOR FREE	141	NA					NA	Complete Remission/Response			0	141	0	141	0	141	0	141
TCGA.67.6217.01	TCGA	LUAD.Primary	FEMALE	73	450K	TCGA-67-6217	LUAD	73	FEMALE	WHITE	Stage IIA		Lung Adenocarcinoma		2010		-26920	Alive	WITH TUMOR	422	NA					296	Progressive Disease			0	422	0	422	NA	NA	1	296
TCGA.68.7755.01	TCGA	LUSC.Primary	FEMALE	60	450K	TCGA-68-7755	LUSC	60	FEMALE	WHITE	Stage IIA		Lung Squamous Cell Carcinoma		2011		-21936	Alive	TUMOR FREE	83	NA					NA				0	83	0	83	NA	NA	0	83
TCGA.68.7756.01	TCGA	LUSC.Primary	MALE	84	450K	TCGA-68-7756	LUSC	84	MALE	WHITE	Stage IIIA		Lung Squamous Cell Carcinoma		2011		-30763	Alive		202	NA					NA				0	202	0	202	NA	NA	0	202
TCGA.68.7757.01	TCGA	LUSC.Primary	MALE	74	450K	TCGA-68-7757	LUSC	74	MALE	WHITE	Stage IA		Lung Squamous Cell Carcinoma		2011		-27272	Alive		211	NA					NA				0	211	0	211	NA	NA	0	211
TCGA.68.8250.01	TCGA	LUSC.Primary	MALE	66	450K	TCGA-68-8250	LUSC	66	MALE	BLACK OR AFRICAN AMERICAN	Stage IA		Lung Squamous Cell Carcinoma		2011		-24118	Alive	TUMOR FREE	244	NA					NA				0	244	0	244	NA	NA	0	244
TCGA.68.8251.01	TCGA	LUSC.Primary	MALE	78	450K	TCGA-68-8251	LUSC	78	MALE	WHITE	Stage IB		Lung Squamous Cell Carcinoma		2012		-28739	Alive	TUMOR FREE	406	NA					NA	Stable Disease			0	406	0	406	NA	NA	0	406
TCGA.68.A59I.01	TCGA	LUSC.Primary	FEMALE	73	450K	TCGA-68-A59I	LUSC	73	FEMALE	BLACK OR AFRICAN AMERICAN	Stage IIIA		Lung Squamous Cell Carcinoma		2012		-26839	Alive	WITH TUMOR	492	NA		New Primary Tumor			159	Stable Disease			0	492	0	492	NA	NA	1	159
TCGA.68.A59J.01	TCGA	LUSC.Primary	FEMALE	74	450K	TCGA-68-A59J	LUSC	74	FEMALE	WHITE	Stage IB		Lung Squamous Cell Carcinoma		2012		-27031	Alive	TUMOR FREE	448	NA					NA	Complete Remission/Response			0	448	0	448	0	448	0	448
TCGA.69.7760.01	TCGA	LUAD.Primary	MALE	73	450K	TCGA-69-7760	LUAD	73	MALE	WHITE	Stage IIB		Lung Adenocarcinoma		2011		-26777	Alive	TUMOR FREE	202	NA					NA				0	202	0	202	NA	NA	0	202
TCGA.69.7761.01	TCGA	LUAD.Primary	MALE	84	450K	TCGA-69-7761	LUAD	84	MALE	WHITE	Stage IB		Lung Adenocarcinoma		2011		-31041	Alive	TUMOR FREE	186	NA					NA				0	186	0	186	NA	NA	0	186
TCGA.69.7763.01	TCGA	LUAD.Primary	MALE	69	450K	TCGA-69-7763	LUAD	69	MALE	WHITE	Stage IA		Lung Adenocarcinoma		2010		-25316	Alive		690	NA					NA				0	690	0	690	NA	NA	0	690
TCGA.69.7764.01	TCGA	LUAD.Primary	MALE	75	450K	TCGA-69-7764	LUAD	75	MALE	WHITE	Stage IA		Lung Adenocarcinoma		2010		-27693	Alive	TUMOR FREE	414	NA					NA				0	414	0	414	NA	NA	0	414
TCGA.69.7765.01	TCGA	LUAD.Primary	MALE	56	450K	TCGA-69-7765	LUAD	56	MALE	BLACK OR AFRICAN AMERICAN	[Discrepancy]		Lung Adenocarcinoma		2011		-20625	Alive		165	NA					NA				0	165	0	165	NA	NA	0	165
TCGA.69.7973.01	TCGA	LUAD.Primary	FEMALE	42	450K	TCGA-69-7973	LUAD	42	FEMALE	WHITE	Stage IB		Lung Adenocarcinoma		2011		-15355	Alive	TUMOR FREE	230	NA					NA	Complete Remission/Response			0	230	0	230	0	230	0	230
TCGA.69.7974.01	TCGA	LUAD.Primary	FEMALE	54	450K	TCGA-69-7974	LUAD	54	FEMALE	WHITE	Stage IIIA		Lung Adenocarcinoma		2011		-20021	Alive	WITH TUMOR	184	NA					NA	Progressive Disease			0	184	0	184	NA	NA	0	184
TCGA.69.7978.01	TCGA	LUAD.Primary	MALE	59	450K	TCGA-69-7978	LUAD	59	MALE	WHITE	Stage IIB		Lung Adenocarcinoma		2011		-21785	Alive	[Discrepancy]	134	NA					NA	[Unknown]			0	134	0	134	NA	NA	0	134
TCGA.69.7979.01	TCGA	LUAD.Primary	FEMALE	71	450K	TCGA-69-7979	LUAD	71	FEMALE	WHITE	Stage IB		Lung Adenocarcinoma		2011		-26180	Alive		408	NA					NA	Stable Disease			0	408	0	408	NA	NA	0	408
TCGA.69.7980.01	TCGA	LUAD.Primary	FEMALE	70	450K	TCGA-69-7980	LUAD	70	FEMALE	WHITE	Stage I		Lung Adenocarcinoma		2011		-25583	Alive	TUMOR FREE	411	NA					NA	Complete Remission/Response			0	411	0	411	0	411	0	411
TCGA.69.8253.01	TCGA	LUAD.Primary	FEMALE	59	450K	TCGA-69-8253	LUAD	59	FEMALE	BLACK OR AFRICAN AMERICAN	Stage IIA		Lung Adenocarcinoma		2012		-21771	Alive	TUMOR FREE	426	NA					NA	Complete Remission/Response			0	426	0	426	0	426	0	426
TCGA.69.8254.01	TCGA	LUAD.Primary	MALE	85	450K	TCGA-69-8254	LUAD	85	MALE	WHITE			Lung Adenocarcinoma		2012		-31134	Alive	TUMOR FREE	409	NA					NA	Complete Remission/Response			0	409	0	409	0	409	0	409
TCGA.69.8255.01	TCGA	LUAD.Primary	MALE	71	450K	TCGA-69-8255	LUAD	71	MALE	WHITE	Stage IA		Lung Adenocarcinoma		2011		-26289	Alive		129	NA					NA	[Unknown]			0	129	0	129	NA	NA	0	129
TCGA.69.8453.01	TCGA	LUAD.Primary	MALE	77	450K	TCGA-69-8453	LUAD	77	MALE	WHITE	Stage IIB		Lung Adenocarcinoma		2012		-28413	Alive	WITH TUMOR	813	NA		Locoregional Recurrence			344	Stable Disease			0	813	0	813	NA	NA	1	344
TCGA.69.A59K.01	TCGA	LUAD.Primary	FEMALE	60	450K	TCGA-69-A59K	LUAD	60	FEMALE	BLACK OR AFRICAN AMERICAN	Stage IIB		Lung Adenocarcinoma		2012		-22093	Alive	TUMOR FREE	591	NA					NA	Stable Disease			0	591	0	591	NA	NA	0	591
TCGA.6A.AB49.01	TCGA	LUSC.Primary	FEMALE	73	450K	TCGA-6A-AB49	LUSC	73	FEMALE	BLACK OR AFRICAN AMERICAN	Stage IB		Lung Squamous Cell Carcinoma		2009		NA	Dead	TUMOR FREE	NA	NA					NA	Progressive Disease			1	NA	0	NA	NA	NA	0	NA
TCGA.6D.AA2E.01	TCGA	KIRC.Primary	FEMALE	68	450K	TCGA-6D-AA2E	KIRC	68	FEMALE	BLACK OR AFRICAN AMERICAN	Stage I		Kidney Clear Cell Renal Carcinoma	G2	2013		-25043	Alive	TUMOR FREE	362	NA					NA	[Unknown]			0	362	0	362	NA	NA	0	362
TCGA.70.6722.01	TCGA	LUSC.Primary	MALE	47	450K	TCGA-70-6722	LUSC	47	MALE	ASIAN	Stage IIIA		Lung Squamous Cell Carcinoma		2010		-17328	Alive	WITH TUMOR	367	NA		Locoregional Recurrence			293	Progressive Disease			0	367	0	367	NA	NA	1	293
TCGA.70.6723.01	TCGA	LUSC.Primary	MALE	65	450K	TCGA-70-6723	LUSC	65	MALE	ASIAN	Stage IIA		Lung Squamous Cell Carcinoma		2010		-24035	Alive	WITH TUMOR	375	NA		Locoregional Recurrence			312	Progressive Disease			0	375	0	375	NA	NA	1	312
TCGA.71.6725.01	TCGA	LUAD.Primary	FEMALE	48	450K	TCGA-71-6725	LUAD	48	FEMALE	ASIAN	Stage IB		Lung Adenocarcinoma		2011		-17793	Alive	WITH TUMOR	256	NA		Locoregional Recurrence			164	Progressive Disease			0	256	0	256	NA	NA	1	164
TCGA.71.8520.01	TCGA	LUAD.Primary	FEMALE	60	450K	TCGA-71-8520	LUAD	60	FEMALE	ASIAN	Stage IB		Lung Adenocarcinoma		2011		-21921	Dead	WITH TUMOR	NA	210		Locoregional Recurrence			179	Complete Remission/Response			1	210	1	210	1	179	1	179
TCGA.73.4658.01	TCGA	LUAD.Primary	FEMALE	80	450K	TCGA-73-4658	LUAD	80	FEMALE	WHITE	Stage IB		Lung Adenocarcinoma		2004		-29508	Dead	TUMOR FREE	1600	1600					NA	Complete Remission/Response			1	1600	0	1600	0	1600	0	1600
TCGA.73.4658.11	TCGA	LUAD.Normal	FEMALE	80	450K	TCGA-73-4658	LUAD	80	FEMALE	WHITE	Stage IB		Lung Adenocarcinoma		2004		-29508	Dead	TUMOR FREE	1600	1600					NA	Complete Remission/Response			1	1600	0	1600	0	1600	0	1600
TCGA.73.4676.01	TCGA	LUAD.Primary	MALE	45	450K	TCGA-73-4676	LUAD	45	MALE	WHITE	Stage IIA		Lung Adenocarcinoma		2010		-16746	Dead	WITH TUMOR	NA	281					NA	[Unknown]			1	281	1	281	NA	NA	1	281
TCGA.73.4676.11	TCGA	LUAD.Normal	MALE	45	450K	TCGA-73-4676	LUAD	45	MALE	WHITE	Stage IIA		Lung Adenocarcinoma		2010		-16746	Dead	WITH TUMOR	NA	281					NA	[Unknown]			1	281	1	281	NA	NA	1	281
TCGA.73.7498.01	TCGA	LUAD.Primary	FEMALE	58	450K	TCGA-73-7498	LUAD	58	FEMALE	WHITE	Stage IA		Lung Adenocarcinoma		2010		-21527	Alive	TUMOR FREE	1189	NA					NA	Complete Remission/Response			0	1189	0	1189	0	1189	0	1189
TCGA.73.7499.01	TCGA	LUAD.Primary	FEMALE	81	450K	TCGA-73-7499	LUAD	81	FEMALE	WHITE	Stage IB		Lung Adenocarcinoma		2010		-29683	Dead	TUMOR FREE	NA	1531		Distant Metastasis			1447	Complete Remission/Response			1	1531	0	1531	1	1447	1	1447
TCGA.73.A9RS.01	TCGA	LUAD.Primary	MALE	41	450K	TCGA-73-A9RS	LUAD	41	MALE	BLACK OR AFRICAN AMERICAN	Stage IIB		Lung Adenocarcinoma		2013		-15162	Dead	WITH TUMOR	NA	340		Locoregional Recurrence			107	Progressive Disease			1	340	1	340	NA	NA	1	107
TCGA.74.6573.01	TCGA	GBM.Primary	MALE	67	450K	TCGA-74-6573	GBM	67	MALE				Untreated primary (de novo) GBM		2009		-24632	Dead	WITH TUMOR	NA	105					NA				1	105	1	105	NA	NA	1	105
TCGA.74.6573.11	TCGA	GBM.Normal	MALE	67	450K	TCGA-74-6573	GBM	67	MALE				Untreated primary (de novo) GBM		2009		-24632	Dead	WITH TUMOR	NA	105					NA				1	105	1	105	NA	NA	1	105
TCGA.74.6575.01	TCGA	GBM.Primary	FEMALE	73	450K	TCGA-74-6575	GBM	73	FEMALE				Untreated primary (de novo) GBM		2009		-26827	Alive	WITH TUMOR	636	NA					93				0	636	0	636	NA	NA	1	93
TCGA.74.6577.01	TCGA	GBM.Primary	MALE	51	450K	TCGA-74-6577	GBM	51	MALE				Untreated primary (de novo) GBM		2010		-18740	Alive	WITH TUMOR	132	NA					132				0	132	0	132	NA	NA	1	132
TCGA.74.6578.01	TCGA	GBM.Primary	MALE	58	450K	TCGA-74-6578	GBM	58	MALE				Untreated primary (de novo) GBM		2010		-21464	Alive	WITH TUMOR	436	NA					222				0	436	0	436	NA	NA	1	222
TCGA.74.6581.01	TCGA	GBM.Primary	MALE	77	450K	TCGA-74-6581	GBM	77	MALE				Untreated primary (de novo) GBM		2010		-28263	Alive	WITH TUMOR	250	NA					NA				0	250	0	250	NA	NA	0	250
TCGA.74.6584.01	TCGA	GBM.Primary	FEMALE	55	450K	TCGA-74-6584	GBM	55	FEMALE				Untreated primary (de novo) GBM		2010		-20232	Alive	WITH TUMOR	228	NA					91				0	228	0	228	NA	NA	1	91
TCGA.75.5122.01	TCGA	LUAD.Primary	MALE	NA	450K	TCGA-75-5122	LUAD	NA	MALE		Stage IB		Lung Adenocarcinoma		2005		NA	Dead	WITH TUMOR	NA	NA					NA	Complete Remission/Response			1	NA	1	NA	NA	NA	1	NA
TCGA.75.5125.01	TCGA	LUAD.Primary	MALE	NA	450K	TCGA-75-5125	LUAD	NA	MALE		Stage IIB		Lung Adenocarcinoma		NA		NA	Dead	WITH TUMOR	NA	2027					1752	Complete Remission/Response			1	2027	1	2027	1	1752	1	1752
TCGA.75.5126.01	TCGA	LUAD.Primary	FEMALE	NA	450K	TCGA-75-5126	LUAD	NA	FEMALE		Stage IIIA		Lung Adenocarcinoma		2007		NA	Alive	WITH TUMOR	NA	NA					NA	Partial Remission/Response			0	NA	0	NA	NA	NA	0	NA
TCGA.75.5146.01	TCGA	LUAD.Primary	MALE	NA	450K	TCGA-75-5146	LUAD	NA	MALE		Stage IB		Lung Adenocarcinoma		NA		NA	Alive	TUMOR FREE	2368	NA		New Primary Tumor			1773	Complete Remission/Response			0	2368	0	2368	0	2368	1	1773
TCGA.75.5147.01	TCGA	LUAD.Primary	FEMALE	NA	450K	TCGA-75-5147	LUAD	NA	FEMALE		Stage IB		Lung Adenocarcinoma		NA		NA	Alive	TUMOR FREE	1333	NA					NA	Complete Remission/Response			0	1333	0	1333	0	1333	0	1333
TCGA.75.6203.01	TCGA	LUAD.Primary	FEMALE	NA	450K	TCGA-75-6203	LUAD	NA	FEMALE		Stage IIIA		Lung Adenocarcinoma		2008		NA	Alive	TUMOR FREE	NA	NA					NA	Complete Remission/Response			0	NA	0	NA	0	NA	0	NA
TCGA.75.6205.01	TCGA	LUAD.Primary	FEMALE	NA	450K	TCGA-75-6205	LUAD	NA	FEMALE		Stage IB		Lung Adenocarcinoma		2006		NA	Dead	WITH TUMOR	NA	NA					NA	Complete Remission/Response			1	NA	1	NA	NA	NA	1	NA
TCGA.75.6206.01	TCGA	LUAD.Primary	MALE	NA	450K	TCGA-75-6206	LUAD	NA	MALE		Stage IB		Lung Adenocarcinoma		NA		NA	Alive	TUMOR FREE	2590	NA					NA	Complete Remission/Response			0	2590	0	2590	0	2590	0	2590
TCGA.75.6207.01	TCGA	LUAD.Primary	MALE	NA	450K	TCGA-75-6207	LUAD	NA	MALE		Stage IIIA		Lung Adenocarcinoma		2007		NA	Dead		NA	NA					NA	Complete Remission/Response			1	NA	NA	NA	0	NA	0	NA
TCGA.75.6211.01	TCGA	LUAD.Primary	FEMALE	NA	450K	TCGA-75-6211	LUAD	NA	FEMALE		Stage IB		Lung Adenocarcinoma		2009		NA	Dead	WITH TUMOR	NA	NA					NA	Complete Remission/Response			1	NA	1	NA	NA	NA	1	NA
TCGA.75.6212.01	TCGA	LUAD.Primary	FEMALE	NA	450K	TCGA-75-6212	LUAD	NA	FEMALE		Stage IIB		Lung Adenocarcinoma		NA		NA	Dead	WITH TUMOR	NA	1516		New Primary Tumor			1340	Complete Remission/Response			1	1516	1	1516	0	1516	1	1340
TCGA.75.6214.01	TCGA	LUAD.Primary	FEMALE	NA	450K	TCGA-75-6214	LUAD	NA	FEMALE		Stage IIIA		Lung Adenocarcinoma		NA		NA	Dead	WITH TUMOR	NA	1115		Distant Metastasis			419	Complete Remission/Response			1	1115	1	1115	1	419	1	419
TCGA.75.7025.01	TCGA	LUAD.Primary	MALE	NA	450K	TCGA-75-7025	LUAD	NA	MALE		Stage IB		Lung Adenocarcinoma		NA		NA	Alive	TUMOR FREE	3305	NA		Locoregional Recurrence|Distant Metastasis			1481	Complete Remission/Response			0	3305	0	3305	1	1481	1	1481
TCGA.75.7027.01	TCGA	LUAD.Primary	MALE	NA	450K	TCGA-75-7027	LUAD	NA	MALE		Stage IB		Lung Adenocarcinoma		NA		NA	Alive	TUMOR FREE	3059	NA		Locoregional Recurrence			2949	Complete Remission/Response			0	3059	0	3059	1	2949	1	2949
TCGA.75.7030.01	TCGA	LUAD.Primary	MALE	NA	450K	TCGA-75-7030	LUAD	NA	MALE		Stage IIB		Lung Adenocarcinoma		2007		NA	Alive	TUMOR FREE	NA	NA					NA	Complete Remission/Response			0	NA	0	NA	0	NA	0	NA
TCGA.75.7031.01	TCGA	LUAD.Primary	FEMALE	NA	450K	TCGA-75-7031	LUAD	NA	FEMALE		Stage IB		Lung Adenocarcinoma		2008		NA	Alive	TUMOR FREE	NA	NA					NA				0	NA	0	NA	NA	NA	0	NA
TCGA.76.4925.01	TCGA	GBM.Primary	MALE	76	450K	TCGA-76-4925	GBM	76	MALE	WHITE			Untreated primary (de novo) GBM		2005		-28011	Dead		146	146		Progression of Disease			88				1	146	NA	146	NA	NA	1	88
TCGA.76.4926.01	TCGA	GBM.Primary	MALE	68	450K	TCGA-76-4926	GBM	68	MALE	WHITE			Untreated primary (de novo) GBM		2005		-25085	Dead	WITH TUMOR	138	138		Progression of Disease			34				1	138	1	138	NA	NA	1	34
TCGA.76.4927.01	TCGA	GBM.Primary	MALE	58	450K	TCGA-76-4927	GBM	58	MALE	WHITE			Untreated primary (de novo) GBM		2005		-21193	Dead	WITH TUMOR	535	535		Progression of Disease			416				1	535	1	535	NA	NA	1	416
TCGA.76.4928.01	TCGA	GBM.Primary	FEMALE	85	450K	TCGA-76-4928	GBM	85	FEMALE	WHITE			Untreated primary (de novo) GBM		2005		-31267	Dead	WITH TUMOR	94	94					NA				1	94	1	94	NA	NA	1	94
TCGA.76.4929.01	TCGA	GBM.Primary	FEMALE	76	450K	TCGA-76-4929	GBM	76	FEMALE	WHITE			Untreated primary (de novo) GBM		2005		-27831	Dead	WITH TUMOR	111	111					NA				1	111	1	111	NA	NA	1	111
TCGA.76.4931.01	TCGA	GBM.Primary	FEMALE	70	450K	TCGA-76-4931	GBM	70	FEMALE	WHITE			Untreated primary (de novo) GBM		2005		-25812	Dead	WITH TUMOR	279	279		Progression of Disease			112				1	279	1	279	NA	NA	1	112
TCGA.76.4932.01	TCGA	GBM.Primary	FEMALE	50	450K	TCGA-76-4932	GBM	50	FEMALE	WHITE			Treated primary GBM		2006		-18433	Dead	WITH TUMOR	1458	1458					NA				1	1458	1	1458	NA	NA	1	1458
TCGA.76.4934.01	TCGA	GBM.Primary	FEMALE	66	450K	TCGA-76-4934	GBM	66	FEMALE	WHITE			Untreated primary (de novo) GBM		2009		-24319	Dead	TUMOR FREE	77	77					NA				1	77	0	77	NA	NA	0	77
TCGA.76.4935.01	TCGA	GBM.Primary	FEMALE	52	450K	TCGA-76-4935	GBM	52	FEMALE	WHITE			Untreated primary (de novo) GBM		2010		-19231	Dead	TUMOR FREE	NA	1121					NA	[Unknown]			1	1121	0	1121	NA	NA	0	1121
TCGA.76.6191.01	TCGA	GBM.Primary	MALE	57	450K	TCGA-76-6191	GBM	57	MALE	WHITE			Untreated primary (de novo) GBM		2009		-20937	Dead	WITH TUMOR	508	508		Progression of Disease			323				1	508	1	508	NA	NA	1	323
TCGA.76.6192.01	TCGA	GBM.Primary	MALE	74	450K	TCGA-76-6192	GBM	74	MALE	WHITE			Untreated primary (de novo) GBM		2010		-27322	Dead	WITH TUMOR	100	100		Progression of Disease			76				1	100	1	100	NA	NA	1	76
TCGA.76.6193.01	TCGA	GBM.Primary	MALE	78	450K	TCGA-76-6193	GBM	78	MALE				Untreated primary (de novo) GBM		2010		-28742	Dead		82	82		Progression of Disease			64				1	82	NA	82	NA	NA	1	64
TCGA.76.6280.01	TCGA	GBM.Primary	MALE	57	450K	TCGA-76-6280	GBM	57	MALE	WHITE			Untreated primary (de novo) GBM		2007		-20931	Dead	WITH TUMOR	346	346		Progression of Disease			108				1	346	1	346	NA	NA	1	108
TCGA.76.6282.01	TCGA	GBM.Primary	MALE	63	450K	TCGA-76-6282	GBM	63	MALE	WHITE			Untreated primary (de novo) GBM		2007		-23323	Dead	WITH TUMOR	519	519		Progression of Disease			458				1	519	1	519	NA	NA	1	458
TCGA.76.6283.01	TCGA	GBM.Primary	FEMALE	71	450K	TCGA-76-6283	GBM	71	FEMALE	WHITE			Glioblastoma Multiforme (GBM)		2007		-26002	Dead	WITH TUMOR	NA	165					NA				1	165	1	165	NA	NA	1	165
TCGA.76.6285.01	TCGA	GBM.Primary	FEMALE	64	450K	TCGA-76-6285	GBM	64	FEMALE	WHITE			Untreated primary (de novo) GBM		2008		-23674	Dead	WITH TUMOR	254	254					NA				1	254	1	254	NA	NA	1	254
TCGA.76.6286.01	TCGA	GBM.Primary	MALE	60	450K	TCGA-76-6286	GBM	60	MALE	WHITE			Untreated primary (de novo) GBM		2009		-22173	Dead	WITH TUMOR	638	638		Progression of Disease			180				1	638	1	638	NA	NA	1	180
TCGA.76.6656.01	TCGA	GBM.Primary	MALE	66	450K	TCGA-76-6656	GBM	66	MALE	BLACK OR AFRICAN AMERICAN			Untreated primary (de novo) GBM		2010		-24265	Dead		147	147					NA				1	147	NA	147	NA	NA	0	147
TCGA.76.6657.01	TCGA	GBM.Primary	MALE	74	450K	TCGA-76-6657	GBM	74	MALE	WHITE			Untreated primary (de novo) GBM		2010		-27341	Dead	WITH TUMOR	153	153		Progression of Disease			135				1	153	1	153	NA	NA	1	135
TCGA.76.6660.01	TCGA	GBM.Primary	MALE	73	450K	TCGA-76-6660	GBM	73	MALE	WHITE			Glioblastoma Multiforme (GBM)		2010		-26913	Dead	WITH TUMOR	NA	114					NA				1	114	1	114	NA	NA	1	114
TCGA.76.6661.01	TCGA	GBM.Primary	MALE	54	450K	TCGA-76-6661	GBM	54	MALE	WHITE			Untreated primary (de novo) GBM		2011		-19965	Dead	WITH TUMOR	NA	727					NA	[Unknown]			1	727	1	727	NA	NA	1	727
TCGA.76.6662.01	TCGA	GBM.Primary	MALE	58	450K	TCGA-76-6662	GBM	58	MALE	WHITE			Untreated primary (de novo) GBM		2011		-21511	Dead	WITH TUMOR	NA	1048		Progression of Disease			205				1	1048	1	1048	NA	NA	1	205
TCGA.76.6663.01	TCGA	GBM.Primary	FEMALE	44	450K	TCGA-76-6663	GBM	44	FEMALE	WHITE			Untreated primary (de novo) GBM		2011		-16126	Dead	WITH TUMOR	NA	567					NA				1	567	1	567	NA	NA	1	567
TCGA.76.6664.01	TCGA	GBM.Primary	FEMALE	49	450K	TCGA-76-6664	GBM	49	FEMALE	WHITE			Untreated primary (de novo) GBM		2011		-18054	Alive	WITH TUMOR	1101	NA					NA	[Unknown]			0	1101	0	1101	NA	NA	0	1101
TCGA.77.6842.01	TCGA	LUSC.Primary	MALE	79	450K	TCGA-77-6842	LUSC	79	MALE	WHITE	Stage IIB		Lung Squamous Cell Carcinoma		2000		-28861	Dead		NA	899					201				1	899	NA	899	NA	NA	1	201
TCGA.77.6843.01	TCGA	LUSC.Primary	MALE	74	450K	TCGA-77-6843	LUSC	74	MALE	WHITE	Stage IIA		Lung Squamous Cell Carcinoma		2002		-27291	Dead		NA	2224					NA				1	2224	NA	2224	NA	NA	0	2224
TCGA.77.6844.01	TCGA	LUSC.Primary	MALE	74	450K	TCGA-77-6844	LUSC	74	MALE	WHITE	Stage IIIA		Lung Squamous Cell Carcinoma		2002		-27220	Dead		NA	2284					1788	Complete Remission/Response			1	2284	NA	2284	1	1788	1	1788
TCGA.77.6845.01	TCGA	LUSC.Primary	MALE	69	450K	TCGA-77-6845	LUSC	69	MALE	WHITE	Stage IIB		Lung Squamous Cell Carcinoma		2003		-25321	Dead		NA	708					NA				1	708	NA	708	NA	NA	0	708
TCGA.77.7138.01	TCGA	LUSC.Primary	MALE	67	450K	TCGA-77-7138	LUSC	67	MALE		Stage IB		Lung Squamous Cell Carcinoma		1999		-24594	Dead		NA	340					NA				1	340	NA	340	NA	NA	0	340
TCGA.77.7139.01	TCGA	LUSC.Primary	MALE	56	450K	TCGA-77-7139	LUSC	56	MALE	WHITE	Stage IIB		Lung Squamous Cell Carcinoma		2002		-20632	Alive		4261	NA					NA	Complete Remission/Response			0	4261	0	4261	0	4261	0	4261
TCGA.77.7140.01	TCGA	LUSC.Primary	FEMALE	69	450K	TCGA-77-7140	LUSC	69	FEMALE	WHITE	Stage IIB		Lung Squamous Cell Carcinoma		2002		-25303	Dead		NA	632					250				1	632	NA	632	NA	NA	1	250
TCGA.77.7141.01	TCGA	LUSC.Primary	MALE	64	450K	TCGA-77-7141	LUSC	64	MALE	WHITE	Stage IB		Lung Squamous Cell Carcinoma		2003		-23584	Alive		15	NA					NA				0	15	0	15	NA	NA	0	15
TCGA.77.7142.01	TCGA	LUSC.Primary	FEMALE	59	450K	TCGA-77-7142	LUSC	59	FEMALE	WHITE	Stage IB		Lung Squamous Cell Carcinoma		2007		-21796	Alive	TUMOR FREE	2227	NA					NA				0	2227	0	2227	NA	NA	0	2227
TCGA.77.7335.01	TCGA	LUSC.Primary	FEMALE	62	450K	TCGA-77-7335	LUSC	62	FEMALE	WHITE	Stage IIIB		Lung Squamous Cell Carcinoma		1996		-22863	Dead		NA	2133					NA				1	2133	NA	2133	NA	NA	0	2133
TCGA.77.7337.01	TCGA	LUSC.Primary	MALE	65	450K	TCGA-77-7337	LUSC	65	MALE	WHITE	Stage IIB		Lung Squamous Cell Carcinoma		2000		-24065	Dead		NA	3253					NA				1	3253	NA	3253	NA	NA	0	3253
TCGA.77.7338.01	TCGA	LUSC.Primary	MALE	64	450K	TCGA-77-7338	LUSC	64	MALE	WHITE	Stage IB		Lung Squamous Cell Carcinoma		1995		-23480	Dead		NA	5					NA				1	5	NA	5	NA	NA	0	5
TCGA.77.7463.01	TCGA	LUSC.Primary	MALE	75	450K	TCGA-77-7463	LUSC	75	MALE	WHITE	Stage IB		Lung Squamous Cell Carcinoma		2001		-27520	Dead		NA	1423					NA				1	1423	NA	1423	NA	NA	0	1423
TCGA.77.7465.01	TCGA	LUSC.Primary	MALE	58	450K	TCGA-77-7465	LUSC	58	MALE	WHITE	Stage IIA		Lung Squamous Cell Carcinoma		2010		-21548	Alive		990	NA					NA	Complete Remission/Response			0	990	0	990	0	990	0	990
TCGA.77.8007.01	TCGA	LUSC.Primary	MALE	68	450K	TCGA-77-8007	LUSC	68	MALE		Stage IIB		Lung Squamous Cell Carcinoma		2001		-25102	Dead		NA	198					139				1	198	NA	198	NA	NA	1	139
TCGA.77.8008.01	TCGA	LUSC.Primary	MALE	68	450K	TCGA-77-8008	LUSC	68	MALE		Stage IB		Lung Squamous Cell Carcinoma		2001		-24948	Dead		NA	2639					NA				1	2639	NA	2639	NA	NA	0	2639
TCGA.77.8009.01	TCGA	LUSC.Primary	MALE	68	450K	TCGA-77-8009	LUSC	68	MALE		Stage IIB		Lung Squamous Cell Carcinoma		2007		-25037	Dead		NA	1695					607	Complete Remission/Response			1	1695	NA	1695	1	607	1	607
TCGA.77.8128.01	TCGA	LUSC.Primary	MALE	60	450K	TCGA-77-8128	LUSC	60	MALE	[Not Evaluated]	Stage IIIA		Lung Squamous Cell Carcinoma		1999		-21986	Dead		NA	1150					NA				1	1150	NA	1150	NA	NA	0	1150
TCGA.77.8130.01	TCGA	LUSC.Primary	MALE	69	450K	TCGA-77-8130	LUSC	69	MALE	[Not Evaluated]	Stage IIB		Lung Squamous Cell Carcinoma		2000		-25260	Alive	TUMOR FREE	4765	NA		New Primary Tumor			4471	Complete Remission/Response			0	4765	0	4765	0	4765	1	4471
TCGA.77.8131.01	TCGA	LUSC.Primary	MALE	72	450K	TCGA-77-8131	LUSC	72	MALE	[Not Evaluated]	Stage IB		Lung Squamous Cell Carcinoma		2000		-26611	Dead		NA	383					NA	[Unknown]			1	383	NA	383	NA	NA	0	383
TCGA.77.8133.01	TCGA	LUSC.Primary	MALE	74	450K	TCGA-77-8133	LUSC	74	MALE	[Not Evaluated]	Stage IIA		Lung Squamous Cell Carcinoma		2001		-27139	Dead		NA	1640					NA				1	1640	NA	1640	NA	NA	0	1640
TCGA.77.8136.01	TCGA	LUSC.Primary	FEMALE	74	450K	TCGA-77-8136	LUSC	74	FEMALE	[Not Evaluated]	Stage IIB		Lung Squamous Cell Carcinoma		2002		-27193	Dead		NA	1189		Distant Metastasis			301				1	1189	NA	1189	NA	NA	1	301
TCGA.77.8138.01	TCGA	LUSC.Primary	MALE	74	450K	TCGA-77-8138	LUSC	74	MALE	[Not Evaluated]	Stage IB		Lung Squamous Cell Carcinoma		2003		-27225	Dead	WITH TUMOR	NA	539		Locoregional Recurrence			289				1	539	1	539	NA	NA	1	289
TCGA.77.8139.01	TCGA	LUSC.Primary	MALE	72	450K	TCGA-77-8139	LUSC	72	MALE	[Not Evaluated]	Stage IIB		Lung Squamous Cell Carcinoma		2003		-26464	Alive	TUMOR FREE	3166	NA					NA	Complete Remission/Response			0	3166	0	3166	0	3166	0	3166
TCGA.77.8140.01	TCGA	LUSC.Primary	FEMALE	66	450K	TCGA-77-8140	LUSC	66	FEMALE	[Not Evaluated]	Stage IIB		Lung Squamous Cell Carcinoma		2003		-24415	Dead		NA	351					NA				1	351	NA	351	NA	NA	0	351
TCGA.77.8143.01	TCGA	LUSC.Primary	MALE	76	450K	TCGA-77-8143	LUSC	76	MALE	[Not Evaluated]	Stage IIIA		Lung Squamous Cell Carcinoma		2004		-27772	Dead	WITH TUMOR	NA	803					NA	[Unknown]			1	803	1	803	NA	NA	1	803
TCGA.77.8144.01	TCGA	LUSC.Primary	MALE	70	450K	TCGA-77-8144	LUSC	70	MALE	[Not Evaluated]	Stage IB		Lung Squamous Cell Carcinoma		2004		-25796	Alive		833	NA					NA	Complete Remission/Response			0	833	0	833	0	833	0	833
TCGA.77.8145.01	TCGA	LUSC.Primary	MALE	73	450K	TCGA-77-8145	LUSC	73	MALE	[Not Evaluated]	Stage IIIB		Lung Squamous Cell Carcinoma		2000		-26707	Dead		NA	212		Distant Metastasis			136	[Unknown]			1	212	NA	212	NA	NA	1	136
TCGA.77.8146.01	TCGA	LUSC.Primary	MALE	72	450K	TCGA-77-8146	LUSC	72	MALE	[Not Evaluated]	Stage IA		Lung Squamous Cell Carcinoma		2005		-26533	Alive		3189	NA					NA	Complete Remission/Response			0	3189	0	3189	0	3189	0	3189
TCGA.77.8148.01	TCGA	LUSC.Primary	MALE	68	450K	TCGA-77-8148	LUSC	68	MALE	[Not Evaluated]	Stage IIIA		Lung Squamous Cell Carcinoma		2006		-24918	Alive		2023	NA					NA	Complete Remission/Response			0	2023	0	2023	0	2023	0	2023
TCGA.77.8150.01	TCGA	LUSC.Primary	MALE	64	450K	TCGA-77-8150	LUSC	64	MALE	[Not Evaluated]	Stage IIIA		Lung Squamous Cell Carcinoma		2007		-23474	Dead	WITH TUMOR	NA	1655		Locoregional Recurrence			1278				1	1655	1	1655	NA	NA	1	1278
TCGA.77.8153.01	TCGA	LUSC.Primary	FEMALE	77	450K	TCGA-77-8153	LUSC	77	FEMALE	[Not Evaluated]	Stage IB		Lung Squamous Cell Carcinoma		2008		-28253	Alive	TUMOR FREE	1992	NA					NA	Complete Remission/Response			0	1992	0	1992	0	1992	0	1992
TCGA.77.8154.01	TCGA	LUSC.Primary	MALE	67	450K	TCGA-77-8154	LUSC	67	MALE	[Not Evaluated]	Stage IA		Lung Squamous Cell Carcinoma		2008		-24640	Alive	TUMOR FREE	1841	NA					NA	Complete Remission/Response			0	1841	0	1841	0	1841	0	1841
TCGA.77.8156.01	TCGA	LUSC.Primary	MALE	60	450K	TCGA-77-8156	LUSC	60	MALE	[Not Evaluated]	Stage IB		Lung Squamous Cell Carcinoma		2010		-22198	Alive		1106	NA					NA	Complete Remission/Response			0	1106	0	1106	0	1106	0	1106
TCGA.77.A5FZ.01	TCGA	LUSC.Primary	MALE	64	450K	TCGA-77-A5FZ	LUSC	64	MALE	[Not Evaluated]	Stage IIIB		Lung Squamous Cell Carcinoma		2001		-23436	Dead		NA	3838					NA	Complete Remission/Response			1	3838	NA	3838	0	3838	0	3838
TCGA.77.A5G1.01	TCGA	LUSC.Primary	MALE	75	450K	TCGA-77-A5G1	LUSC	75	MALE	[Not Evaluated]	Stage IIIA		Lung Squamous Cell Carcinoma		2002		-27555	Alive		4026	NA		New Primary Tumor			2197	Complete Remission/Response			0	4026	0	4026	0	4026	1	2197
TCGA.77.A5G3.01	TCGA	LUSC.Primary	MALE	63	450K	TCGA-77-A5G3	LUSC	63	MALE	[Not Evaluated]	Stage IIB		Lung Squamous Cell Carcinoma		2002		-23171	Alive	TUMOR FREE	4570	NA					NA	Complete Remission/Response			0	4570	0	4570	0	4570	0	4570
TCGA.77.A5G6.01	TCGA	LUSC.Primary	MALE	66	450K	TCGA-77-A5G6	LUSC	66	MALE	[Not Evaluated]	Stage IIIA		Lung Squamous Cell Carcinoma		2009		-24215	Dead	WITH TUMOR	NA	678		Locoregional Recurrence			392	Complete Remission/Response			1	678	1	678	1	392	1	392
TCGA.77.A5G7.01	TCGA	LUSC.Primary	MALE	63	450K	TCGA-77-A5G7	LUSC	63	MALE	[Not Evaluated]	Stage IA		Lung Squamous Cell Carcinoma		2009		-23090	Dead		NA	180					NA	Complete Remission/Response			1	180	NA	180	0	180	0	180
TCGA.77.A5G8.01	TCGA	LUSC.Primary	MALE	70	450K	TCGA-77-A5G8	LUSC	70	MALE	[Not Evaluated]	Stage IIB		Lung Squamous Cell Carcinoma		2009		-25921	Alive		1884	NA					NA	[Unknown]			0	1884	0	1884	NA	NA	0	1884
TCGA.77.A5GB.01	TCGA	LUSC.Primary	MALE	90	450K	TCGA-77-A5GB	LUSC	90	MALE	[Not Evaluated]	Stage IB		Lung Squamous Cell Carcinoma		2010		-32872	Dead		NA	937		New Primary Tumor			229	Complete Remission/Response			1	937	NA	937	0	937	1	229
TCGA.77.A5GF.01	TCGA	LUSC.Primary	MALE	70	450K	TCGA-77-A5GF	LUSC	70	MALE	[Not Evaluated]	Stage IIA		Lung Squamous Cell Carcinoma		2011		-25654	Dead	WITH TUMOR	NA	840		Locoregional Recurrence			722	Complete Remission/Response			1	840	1	840	1	722	1	722
TCGA.77.A5GH.01	TCGA	LUSC.Primary	MALE	81	450K	TCGA-77-A5GH	LUSC	81	MALE	[Not Evaluated]	Stage IB		Lung Squamous Cell Carcinoma		2011		-29843	Alive		1182	NA					NA	Complete Remission/Response			0	1182	0	1182	0	1182	0	1182
TCGA.78.7143.01	TCGA	LUAD.Primary	FEMALE	62	450K	TCGA-78-7143	LUAD	62	FEMALE	WHITE	Stage IB		Lung Adenocarcinoma		1992		-22673	Dead	[Discrepancy]	NA	4961					1500				1	4961	NA	4961	NA	NA	1	1500
TCGA.78.7145.01	TCGA	LUAD.Primary	FEMALE	52	450K	TCGA-78-7145	LUAD	52	FEMALE	WHITE	Stage IV		Lung Adenocarcinoma		2000		-19080	Dead	WITH TUMOR	NA	826					422				1	826	1	826	NA	NA	1	422
TCGA.78.7146.01	TCGA	LUAD.Primary	FEMALE	71	450K	TCGA-78-7146	LUAD	71	FEMALE	WHITE	Stage IIIA		Lung Adenocarcinoma		1999		-26272	Dead		NA	173					NA				1	173	NA	173	NA	NA	0	173
TCGA.78.7147.01	TCGA	LUAD.Primary	FEMALE	67	450K	TCGA-78-7147	LUAD	67	FEMALE	WHITE	Stage IIB		Lung Adenocarcinoma		2001		-24809	Dead	WITH TUMOR	NA	586					578				1	586	1	586	NA	NA	1	578
TCGA.78.7148.01	TCGA	LUAD.Primary	MALE	71	450K	TCGA-78-7148	LUAD	71	MALE	WHITE	Stage IIB		Lung Adenocarcinoma		2001		-25990	Dead		NA	626					182				1	626	NA	626	NA	NA	1	182
TCGA.78.7149.01	TCGA	LUAD.Primary	MALE	71	450K	TCGA-78-7149	LUAD	71	MALE	WHITE	Stage IIIB		Lung Adenocarcinoma		2002		-26285	Alive		3940	NA					NA	Complete Remission/Response			0	3940	0	3940	0	3940	0	3940
TCGA.78.7150.01	TCGA	LUAD.Primary	MALE	59	450K	TCGA-78-7150	LUAD	59	MALE	WHITE	Stage IIB		Lung Adenocarcinoma		2002		-21891	Dead	WITH TUMOR	NA	666					139				1	666	1	666	NA	NA	1	139
TCGA.78.7152.01	TCGA	LUAD.Primary	MALE	65	450K	TCGA-78-7152	LUAD	65	MALE	WHITE	Stage IB		Lung Adenocarcinoma		2003		-23782	Dead	WITH TUMOR	NA	1215					1202	Complete Remission/Response			1	1215	1	1215	1	1202	1	1202
TCGA.78.7153.01	TCGA	LUAD.Primary	FEMALE	65	450K	TCGA-78-7153	LUAD	65	FEMALE	WHITE	Stage IB		Lung Adenocarcinoma		2003		-23922	Alive		3635	NA					NA	Complete Remission/Response			0	3635	0	3635	0	3635	0	3635
TCGA.78.7154.01	TCGA	LUAD.Primary	MALE	72	450K	TCGA-78-7154	LUAD	72	MALE	WHITE	Stage IIIA		Lung Adenocarcinoma		2003		-26481	Dead		NA	593					NA				1	593	NA	593	NA	NA	0	593
TCGA.78.7155.01	TCGA	LUAD.Primary	MALE	68	450K	TCGA-78-7155	LUAD	68	MALE	WHITE	Stage IB		Lung Adenocarcinoma		2005		-24863	Dead		NA	1171					209				1	1171	NA	1171	NA	NA	1	209
TCGA.78.7156.01	TCGA	LUAD.Primary	MALE	62	450K	TCGA-78-7156	LUAD	62	MALE	WHITE	Stage IV		Lung Adenocarcinoma		2006		-22720	Dead		NA	976					NA				1	976	NA	976	NA	NA	0	976
TCGA.78.7158.01	TCGA	LUAD.Primary	FEMALE	59	450K	TCGA-78-7158	LUAD	59	FEMALE	WHITE	Stage IIIB		Lung Adenocarcinoma		2007		-21742	Dead	WITH TUMOR	NA	179					132	Progressive Disease			1	179	1	179	NA	NA	1	132
TCGA.78.7159.01	TCGA	LUAD.Primary	FEMALE	60	450K	TCGA-78-7159	LUAD	60	FEMALE	WHITE	Stage IA		Lung Adenocarcinoma		2008		-22261	Alive		1974	NA					NA	Complete Remission/Response			0	1974	0	1974	0	1974	0	1974
TCGA.78.7160.01	TCGA	LUAD.Primary	MALE	61	450K	TCGA-78-7160	LUAD	61	MALE	WHITE	Stage IV		Lung Adenocarcinoma		2008		-22385	Dead		NA	697					NA	Complete Remission/Response			1	697	NA	697	NA	NA	0	697
TCGA.78.7161.01	TCGA	LUAD.Primary	FEMALE	69	450K	TCGA-78-7161	LUAD	69	FEMALE	WHITE	Stage IIB		Lung Adenocarcinoma		2011		-25294	Dead	WITH TUMOR	NA	291					162	Progressive Disease			1	291	1	291	NA	NA	1	162
TCGA.78.7162.01	TCGA	LUAD.Primary	MALE	75	450K	TCGA-78-7162	LUAD	75	MALE	WHITE	Stage IA		Lung Adenocarcinoma		1991		-27593	Dead		NA	3169					2218				1	3169	NA	3169	NA	NA	1	2218
TCGA.78.7163.01	TCGA	LUAD.Primary	MALE	60	450K	TCGA-78-7163	LUAD	60	MALE	WHITE	Stage IB		Lung Adenocarcinoma		1992		-22002	Alive	TUMOR FREE	7248	NA					NA	Complete Remission/Response			0	7248	0	7248	0	7248	0	7248
TCGA.78.7166.01	TCGA	LUAD.Primary	MALE	84	450K	TCGA-78-7166	LUAD	84	MALE	WHITE	Stage IIB		Lung Adenocarcinoma		2002		-30869	Dead		NA	258					NA				1	258	NA	258	NA	NA	0	258
TCGA.78.7167.01	TCGA	LUAD.Primary	MALE	77	450K	TCGA-78-7167	LUAD	77	MALE	WHITE	Stage IV		Lung Adenocarcinoma		2002		-28295	Dead	WITH TUMOR	NA	2681					726				1	2681	1	2681	NA	NA	1	726
TCGA.78.7220.01	TCGA	LUAD.Primary	FEMALE	53	450K	TCGA-78-7220	LUAD	53	FEMALE	WHITE	Stage IIIA		Lung Adenocarcinoma		2000		-19480	Dead	WITH TUMOR	NA	807					531				1	807	1	807	NA	NA	1	531
TCGA.78.7535.01	TCGA	LUAD.Primary	MALE	45	450K	TCGA-78-7535	LUAD	45	MALE	WHITE	Stage IB		Lung Adenocarcinoma		2000		-16571	Dead	WITH TUMOR	NA	949					809	Stable Disease			1	949	1	949	NA	NA	1	809
TCGA.78.7536.01	TCGA	LUAD.Primary	MALE	69	450K	TCGA-78-7536	LUAD	69	MALE	WHITE	Stage IIIA		Lung Adenocarcinoma		2001		-25558	Dead	WITH TUMOR	NA	244					231	Progressive Disease			1	244	1	244	NA	NA	1	231
TCGA.78.7537.01	TCGA	LUAD.Primary	MALE	72	450K	TCGA-78-7537	LUAD	72	MALE		Stage IB		Lung Adenocarcinoma		2002		-26610	Dead		NA	1622					NA				1	1622	NA	1622	NA	NA	0	1622
TCGA.78.7539.01	TCGA	LUAD.Primary	FEMALE	75	450K	TCGA-78-7539	LUAD	75	FEMALE	WHITE	Stage IIA		Lung Adenocarcinoma		2011		-27445	Alive		791	NA		Distant Metastasis			688	Complete Remission/Response			0	791	0	791	1	688	1	688
TCGA.78.7540.01	TCGA	LUAD.Primary	FEMALE	66	450K	TCGA-78-7540	LUAD	66	FEMALE	WHITE	Stage IB		Lung Adenocarcinoma		1999		-24440	Dead		NA	1197					NA	Complete Remission/Response			1	1197	NA	1197	0	1197	0	1197
TCGA.78.7542.01	TCGA	LUAD.Primary	MALE	56	450K	TCGA-78-7542	LUAD	56	MALE	WHITE	Stage IB		Lung Adenocarcinoma		1993		-20763	Dead		NA	321					NA				1	321	NA	321	NA	NA	0	321
TCGA.78.7633.01	TCGA	LUAD.Primary	MALE	67	450K	TCGA-78-7633	LUAD	67	MALE	WHITE	Stage IB		Lung Adenocarcinoma		2009		-24713	Dead	WITH TUMOR	NA	1528		Locoregional Recurrence			1450	Complete Remission/Response			1	1528	1	1528	1	1450	1	1450
TCGA.78.8640.01	TCGA	LUAD.Primary	MALE	59	450K	TCGA-78-8640	LUAD	59	MALE	[Not Evaluated]	Stage IIA		Lung Adenocarcinoma		1994		-21832	Alive	TUMOR FREE	7062	NA					NA	Complete Remission/Response			0	7062	0	7062	0	7062	0	7062
TCGA.78.8648.01	TCGA	LUAD.Primary	FEMALE	58	450K	TCGA-78-8648	LUAD	58	FEMALE	[Not Evaluated]	Stage IIB		Lung Adenocarcinoma		2002		-21443	Dead		NA	1209		Locoregional Recurrence			720	[Unknown]			1	1209	NA	1209	NA	NA	1	720
TCGA.78.8655.01	TCGA	LUAD.Primary	FEMALE	77	450K	TCGA-78-8655	LUAD	77	FEMALE	[Not Evaluated]	Stage IA		Lung Adenocarcinoma		2003		-28379	Alive		2360	NA					NA	Complete Remission/Response			0	2360	0	2360	0	2360	0	2360
TCGA.78.8660.01	TCGA	LUAD.Primary	MALE	69	450K	TCGA-78-8660	LUAD	69	MALE	[Not Evaluated]	Stage IIB		Lung Adenocarcinoma		2005		-25422	Dead	WITH TUMOR	NA	321		Distant Metastasis			242	[Unknown]			1	321	1	321	NA	NA	1	242
TCGA.78.8662.01	TCGA	LUAD.Primary	FEMALE	53	450K	TCGA-78-8662	LUAD	53	FEMALE	[Not Evaluated]	Stage IB		Lung Adenocarcinoma		2000		-19563	Dead		NA	3361		Locoregional Recurrence			3044	Complete Remission/Response			1	3361	NA	3361	1	3044	1	3044
TCGA.79.5596.01	TCGA	LUSC.Primary	MALE	NA	450K	TCGA-79-5596	LUSC	NA	MALE		Stage IIIA		Lung Squamous Cell Carcinoma		2006		NA	Alive	TUMOR FREE	NA	NA					NA				0	NA	0	NA	NA	NA	0	NA
TCGA.80.5607.01	TCGA	LUAD.Primary	FEMALE	NA	450K	TCGA-80-5607	LUAD	NA	FEMALE		Stage IIB		Lung Adenocarcinoma		2007		NA	Alive	WITH TUMOR	NA	NA					NA				0	NA	0	NA	NA	NA	0	NA
TCGA.80.5608.01	TCGA	LUAD.Primary	FEMALE	NA	450K	TCGA-80-5608	LUAD	NA	FEMALE		Stage IA		Lung Adenocarcinoma		NA		NA	Alive	TUMOR FREE	2832	NA					NA	Complete Remission/Response			0	2832	0	2832	0	2832	0	2832
TCGA.80.5611.01	TCGA	LUAD.Primary	MALE	NA	450K	TCGA-80-5611	LUAD	NA	MALE		Stage IB		Lung Adenocarcinoma		NA		NA	Alive	TUMOR FREE	2595	NA					NA	Complete Remission/Response			0	2595	0	2595	0	2595	0	2595
TCGA.81.5910.01	TCGA	GBM.Primary	MALE	64	450K	TCGA-81-5910	GBM	64	MALE	WHITE			Untreated primary (de novo) GBM		2009		-23567	Dead	WITH TUMOR	NA	49					NA				1	49	1	49	NA	NA	1	49
TCGA.81.5911.01	TCGA	GBM.Primary	MALE	33	450K	TCGA-81-5911	GBM	33	MALE	WHITE			Untreated primary (de novo) GBM		2010		-12292	Alive	WITH TUMOR	539	NA		Progression of Disease			277				0	539	0	539	NA	NA	1	277
TCGA.83.5908.01	TCGA	LUAD.Primary	FEMALE	59	450K	TCGA-83-5908	LUAD	59	FEMALE	WHITE	Stage IA		Lung Adenocarcinoma		2009		-21760	Alive	TUMOR FREE	824	NA					NA	Stable Disease			0	824	0	824	NA	NA	0	824
TCGA.85.6175.01	TCGA	LUSC.Primary	FEMALE	63	450K	TCGA-85-6175	LUSC	63	FEMALE	WHITE	Stage IIB		Lung Squamous Cell Carcinoma		2010		-23228	Dead	WITH TUMOR	NA	294					NA	Stable Disease			1	294	1	294	NA	NA	1	294
TCGA.85.6560.01	TCGA	LUSC.Primary	MALE	59	450K	TCGA-85-6560	LUSC	59	MALE	WHITE	Stage IIA		Lung Squamous Cell Carcinoma		2011		-21768	Alive	TUMOR FREE	1259	NA					NA	Complete Remission/Response			0	1259	0	1259	0	1259	0	1259
TCGA.85.6561.01	TCGA	LUSC.Primary	MALE	66	450K	TCGA-85-6561	LUSC	66	MALE	WHITE	Stage IB		Lung Squamous Cell Carcinoma		2011		-24234	Alive	TUMOR FREE	1224	NA					NA	Complete Remission/Response			0	1224	0	1224	0	1224	0	1224
TCGA.85.6798.01	TCGA	LUSC.Primary	MALE	57	450K	TCGA-85-6798	LUSC	57	MALE	WHITE	Stage IIIA		Lung Squamous Cell Carcinoma		2011		-20837	Dead	WITH TUMOR	NA	195		Distant Metastasis			180	Complete Remission/Response			1	195	1	195	1	180	1	180
TCGA.85.7696.01	TCGA	LUSC.Primary	MALE	64	450K	TCGA-85-7696	LUSC	64	MALE	WHITE	Stage IA		Lung Squamous Cell Carcinoma		2011		-23413	Alive	TUMOR FREE	1111	NA					NA	Complete Remission/Response			0	1111	0	1111	0	1111	0	1111
TCGA.85.7697.01	TCGA	LUSC.Primary	MALE	49	450K	TCGA-85-7697	LUSC	49	MALE	WHITE	Stage IIB		Lung Squamous Cell Carcinoma		2011		-17921	Alive	TUMOR FREE	1063	NA					NA	Complete Remission/Response			0	1063	0	1063	0	1063	0	1063
TCGA.85.7698.01	TCGA	LUSC.Primary	MALE	48	450K	TCGA-85-7698	LUSC	48	MALE	WHITE	Stage IA		Lung Squamous Cell Carcinoma		2011		-17651	Alive	TUMOR FREE	952	NA		Distant Metastasis			650	Complete Remission/Response			0	952	0	952	1	650	1	650
TCGA.85.7699.01	TCGA	LUSC.Primary	MALE	73	450K	TCGA-85-7699	LUSC	73	MALE	WHITE	Stage IIIA		Lung Squamous Cell Carcinoma		2011		-26965	Dead	WITH TUMOR	NA	1001		Distant Metastasis			760	Complete Remission/Response			1	1001	1	1001	1	760	1	760
TCGA.85.7710.01	TCGA	LUSC.Primary	FEMALE	59	450K	TCGA-85-7710	LUSC	59	FEMALE	WHITE	Stage IA		Lung Squamous Cell Carcinoma		2011		-21790	Alive	TUMOR FREE	42	NA					NA	Complete Remission/Response			0	42	0	42	0	42	0	42
TCGA.85.7843.01	TCGA	LUSC.Primary	MALE	50	450K	TCGA-85-7843	LUSC	50	MALE	WHITE	Stage IIA		Lung Squamous Cell Carcinoma		2011		-18353	Alive		35	NA					NA				0	35	0	35	NA	NA	0	35
TCGA.85.7844.01	TCGA	LUSC.Primary	MALE	71	450K	TCGA-85-7844	LUSC	71	MALE	WHITE	Stage IB		Lung Squamous Cell Carcinoma		2011		-26141	Alive	TUMOR FREE	911	NA					NA	Complete Remission/Response			0	911	0	911	0	911	0	911
TCGA.85.7950.01	TCGA	LUSC.Primary	MALE	46	450K	TCGA-85-7950	LUSC	46	MALE	WHITE	Stage IB		Lung Squamous Cell Carcinoma		2011		-16975	Alive	TUMOR FREE	576	NA					NA	Complete Remission/Response			0	576	0	576	0	576	0	576
TCGA.85.8048.01	TCGA	LUSC.Primary	MALE	62	450K	TCGA-85-8048	LUSC	62	MALE	WHITE	Stage IA		Lung Squamous Cell Carcinoma		2011		-22907	Alive	TUMOR FREE	765	NA					NA	Complete Remission/Response			0	765	0	765	0	765	0	765
TCGA.85.8049.01	TCGA	LUSC.Primary	MALE	57	450K	TCGA-85-8049	LUSC	57	MALE	WHITE	Stage IB		Lung Squamous Cell Carcinoma		2011		-20995	Alive	TUMOR FREE	579	NA					NA	Complete Remission/Response			0	579	0	579	0	579	0	579
TCGA.85.8052.01	TCGA	LUSC.Primary	MALE	53	450K	TCGA-85-8052	LUSC	53	MALE	WHITE	Stage IIB		Lung Squamous Cell Carcinoma		2011		-19671	Alive	TUMOR FREE	734	NA					NA	Complete Remission/Response			0	734	0	734	0	734	0	734
TCGA.85.8070.01	TCGA	LUSC.Primary	MALE	71	450K	TCGA-85-8070	LUSC	71	MALE	WHITE	Stage IB		Lung Squamous Cell Carcinoma		2011		-26183	Alive	TUMOR FREE	960	NA					NA	Complete Remission/Response			0	960	0	960	0	960	0	960
TCGA.85.8071.01	TCGA	LUSC.Primary	MALE	52	450K	TCGA-85-8071	LUSC	52	MALE	WHITE	Stage IIA		Lung Squamous Cell Carcinoma		2011		-19158	Alive	TUMOR FREE	815	NA					NA	Complete Remission/Response			0	815	0	815	0	815	0	815
TCGA.85.8072.01	TCGA	LUSC.Primary	MALE	60	450K	TCGA-85-8072	LUSC	60	MALE	WHITE	Stage IA		Lung Squamous Cell Carcinoma		2011		-22069	Alive	TUMOR FREE	932	NA					NA	Complete Remission/Response			0	932	0	932	0	932	0	932
TCGA.85.8276.01	TCGA	LUSC.Primary	MALE	62	450K	TCGA-85-8276	LUSC	62	MALE	WHITE	Stage IIA		Lung Squamous Cell Carcinoma		2011		-22707	Alive	WITH TUMOR	1050	NA		Distant Metastasis			1048	Complete Remission/Response			0	1050	0	1050	1	1048	1	1048
TCGA.85.8277.01	TCGA	LUSC.Primary	MALE	70	450K	TCGA-85-8277	LUSC	70	MALE	WHITE	Stage IIIA		Lung Squamous Cell Carcinoma		2011		-25793	Dead	TUMOR FREE	NA	307					NA	Complete Remission/Response			1	307	0	307	0	307	0	307
TCGA.85.8287.01	TCGA	LUSC.Primary	MALE	72	450K	TCGA-85-8287	LUSC	72	MALE	WHITE	Stage IA		Lung Squamous Cell Carcinoma		2011		-26401	Dead	TUMOR FREE	NA	23					NA	Complete Remission/Response			1	23	0	23	0	23	0	23
TCGA.85.8288.01	TCGA	LUSC.Primary	MALE	70	450K	TCGA-85-8288	LUSC	70	MALE	WHITE	Stage IIA		Lung Squamous Cell Carcinoma		2011		-25629	Dead	TUMOR FREE	NA	402					NA	Complete Remission/Response			1	402	0	402	0	402	0	402
TCGA.85.8350.01	TCGA	LUSC.Primary	MALE	61	450K	TCGA-85-8350	LUSC	61	MALE	WHITE	Stage IA		Lung Squamous Cell Carcinoma		2011		-22526	Alive	TUMOR FREE	683	NA					NA	Complete Remission/Response			0	683	0	683	0	683	0	683
TCGA.85.8351.01	TCGA	LUSC.Primary	MALE	72	450K	TCGA-85-8351	LUSC	72	MALE	WHITE	Stage IIA		Lung Squamous Cell Carcinoma		2011		-26437	Alive	TUMOR FREE	510	NA					NA	Complete Remission/Response			0	510	0	510	0	510	0	510
TCGA.85.8352.01	TCGA	LUSC.Primary	MALE	67	450K	TCGA-85-8352	LUSC	67	MALE	WHITE	Stage IIIA		Lung Squamous Cell Carcinoma		2011		-24788	Dead	WITH TUMOR	NA	161		Distant Metastasis			128	Complete Remission/Response			1	161	1	161	1	128	1	128
TCGA.85.8353.01	TCGA	LUSC.Primary	MALE	72	450K	TCGA-85-8353	LUSC	72	MALE	WHITE	Stage IIIA		Lung Squamous Cell Carcinoma		2011		-26549	Dead	WITH TUMOR	NA	94					NA	Stable Disease			1	94	1	94	NA	NA	1	94
TCGA.85.8354.01	TCGA	LUSC.Primary	MALE	53	450K	TCGA-85-8354	LUSC	53	MALE	WHITE	Stage IB		Lung Squamous Cell Carcinoma		2011		-19692	Alive	TUMOR FREE	995	NA					NA	Complete Remission/Response			0	995	0	995	0	995	0	995
TCGA.85.8355.01	TCGA	LUSC.Primary	MALE	63	450K	TCGA-85-8355	LUSC	63	MALE	WHITE	Stage IA		Lung Squamous Cell Carcinoma		2011		-23227	Alive	TUMOR FREE	61	NA					NA	Complete Remission/Response			0	61	0	61	0	61	0	61
TCGA.85.8479.01	TCGA	LUSC.Primary	MALE	66	450K	TCGA-85-8479	LUSC	66	MALE	WHITE	Stage IA		Lung Squamous Cell Carcinoma		2012		-24350	Alive	TUMOR FREE	468	NA					NA	Complete Remission/Response			0	468	0	468	0	468	0	468
TCGA.85.8481.01	TCGA	LUSC.Primary	MALE	70	450K	TCGA-85-8481	LUSC	70	MALE	WHITE	Stage IIB		Lung Squamous Cell Carcinoma		2012		-25782	Dead	TUMOR FREE	NA	236					NA	Partial Remission/Response			1	236	0	236	NA	NA	0	236
TCGA.85.8580.01	TCGA	LUSC.Primary	FEMALE	52	450K	TCGA-85-8580	LUSC	52	FEMALE	WHITE	Stage IB		Lung Squamous Cell Carcinoma		2012		-19301	Alive	TUMOR FREE	1113	NA					NA	Complete Remission/Response			0	1113	0	1113	0	1113	0	1113
TCGA.85.8582.01	TCGA	LUSC.Primary	MALE	49	450K	TCGA-85-8582	LUSC	49	MALE	WHITE	Stage IA		Lung Squamous Cell Carcinoma		2012		-18168	Alive	TUMOR FREE	1160	NA					NA	Complete Remission/Response			0	1160	0	1160	0	1160	0	1160
TCGA.85.8584.01	TCGA	LUSC.Primary	MALE	71	450K	TCGA-85-8584	LUSC	71	MALE	WHITE	Stage IIA		Lung Squamous Cell Carcinoma		2012		-26081	Dead	TUMOR FREE	NA	383					NA	Complete Remission/Response			1	383	0	383	0	383	0	383
TCGA.85.8664.01	TCGA	LUSC.Primary	MALE	73	450K	TCGA-85-8664	LUSC	73	MALE	WHITE	Stage IIB		Lung Squamous Cell Carcinoma		2011		-26954	Dead	WITH TUMOR	NA	550		Distant Metastasis			434	Complete Remission/Response			1	550	1	550	1	434	1	434
TCGA.85.8666.01	TCGA	LUSC.Primary	MALE	65	450K	TCGA-85-8666	LUSC	65	MALE	WHITE	Stage IB		Lung Squamous Cell Carcinoma		2011		-23906	Dead	TUMOR FREE	NA	687					NA	Complete Remission/Response			1	687	0	687	0	687	0	687
TCGA.85.A4CL.01	TCGA	LUSC.Primary	MALE	65	450K	TCGA-85-A4CL	LUSC	65	MALE	WHITE	Stage IA		Lung Squamous Cell Carcinoma		2012		-24005	Dead	TUMOR FREE	NA	921					NA	Complete Remission/Response			1	921	0	921	0	921	0	921
TCGA.85.A4CN.01	TCGA	LUSC.Primary	FEMALE	56	450K	TCGA-85-A4CN	LUSC	56	FEMALE	WHITE	Stage IIB		Lung Squamous Cell Carcinoma		2012		-20490	Alive	TUMOR FREE	1038	NA					NA	Complete Remission/Response			0	1038	0	1038	0	1038	0	1038
TCGA.85.A4JB.01	TCGA	LUSC.Primary	MALE	74	450K	TCGA-85-A4JB	LUSC	74	MALE	WHITE	Stage IIB		Lung Squamous Cell Carcinoma		2012		-27315	Alive	TUMOR FREE	942	NA					NA	Complete Remission/Response			0	942	0	942	0	942	0	942
TCGA.85.A4JC.01	TCGA	LUSC.Primary	MALE	84	450K	TCGA-85-A4JC	LUSC	84	MALE	WHITE	Stage IIA		Lung Squamous Cell Carcinoma		2012		-30942	Dead	WITH TUMOR	NA	604		Locoregional Recurrence			548	Complete Remission/Response			1	604	1	604	1	548	1	548
TCGA.85.A4PA.01	TCGA	LUSC.Primary	MALE	61	450K	TCGA-85-A4PA	LUSC	61	MALE	WHITE	Stage IB		Lung Squamous Cell Carcinoma		2012		-22614	Alive	TUMOR FREE	741	NA					NA	Complete Remission/Response			0	741	0	741	0	741	0	741
TCGA.85.A4QQ.01	TCGA	LUSC.Primary	MALE	68	450K	TCGA-85-A4QQ	LUSC	68	MALE	WHITE	Stage IB		Lung Squamous Cell Carcinoma		2012		-25065	Dead	TUMOR FREE	NA	927					NA	Complete Remission/Response			1	927	0	927	0	927	0	927
TCGA.85.A4QR.01	TCGA	LUSC.Primary	MALE	67	450K	TCGA-85-A4QR	LUSC	67	MALE	WHITE	Stage IB		Lung Squamous Cell Carcinoma		2012		-24756	Alive	TUMOR FREE	600	NA					NA	Complete Remission/Response			0	600	0	600	0	600	0	600
TCGA.85.A50M.01	TCGA	LUSC.Primary	MALE	47	450K	TCGA-85-A50M	LUSC	47	MALE	ASIAN	Stage IIA		Lung Squamous Cell Carcinoma		2012		-17429	Dead	TUMOR FREE	NA	826					NA	Complete Remission/Response			1	826	0	826	0	826	0	826
TCGA.85.A50Z.01	TCGA	LUSC.Primary	MALE	57	450K	TCGA-85-A50Z	LUSC	57	MALE	WHITE	Stage IIA		Lung Squamous Cell Carcinoma		2012		-20941	Alive	TUMOR FREE	493	NA		New Primary Tumor			462	Complete Remission/Response			0	493	0	493	0	493	1	462
TCGA.85.A510.01	TCGA	LUSC.Primary	FEMALE	74	450K	TCGA-85-A510	LUSC	74	FEMALE	WHITE	Stage IIB		Lung Squamous Cell Carcinoma		2012		-27067	Alive	TUMOR FREE	482	NA		Distant Metastasis			363	Complete Remission/Response			0	482	0	482	1	363	1	363
TCGA.85.A511.01	TCGA	LUSC.Primary	MALE	62	450K	TCGA-85-A511	LUSC	62	MALE	WHITE	Stage IIB		Lung Squamous Cell Carcinoma		2012		-22759	Dead	WITH TUMOR	NA	455		Distant Metastasis			390	Complete Remission/Response			1	455	1	455	1	390	1	390
TCGA.85.A512.01	TCGA	LUSC.Primary	MALE	46	450K	TCGA-85-A512	LUSC	46	MALE	WHITE	Stage IIA		Lung Squamous Cell Carcinoma		2012		-16811	Alive	TUMOR FREE	465	NA					NA	Complete Remission/Response			0	465	0	465	0	465	0	465
TCGA.85.A513.01	TCGA	LUSC.Primary	FEMALE	60	450K	TCGA-85-A513	LUSC	60	FEMALE	ASIAN	Stage IA		Lung Squamous Cell Carcinoma		2012		-21967	Alive	TUMOR FREE	910	NA					NA	Complete Remission/Response			0	910	0	910	0	910	0	910
TCGA.85.A53L.01	TCGA	LUSC.Primary	MALE	63	450K	TCGA-85-A53L	LUSC	63	MALE	ASIAN	Stage IIA		Lung Squamous Cell Carcinoma		2012		-23065	Alive	TUMOR FREE	377	NA					NA	Complete Remission/Response			0	377	0	377	0	377	0	377
TCGA.85.A5B5.01	TCGA	LUSC.Primary	MALE	58	450K	TCGA-85-A5B5	LUSC	58	MALE	WHITE	Stage IA		Lung Squamous Cell Carcinoma		2012		-21450	Alive	TUMOR FREE	111	NA					NA	Complete Remission/Response			0	111	0	111	0	111	0	111
TCGA.86.6562.01	TCGA	LUAD.Primary	MALE	52	450K	TCGA-86-6562	LUAD	52	MALE	WHITE	Stage IIA		Lung Adenocarcinoma		2011		-19301	Dead	WITH TUMOR	NA	376					274	Progressive Disease			1	376	1	376	NA	NA	1	274
TCGA.86.6851.01	TCGA	LUAD.Primary	FEMALE	73	450K	TCGA-86-6851	LUAD	73	FEMALE	WHITE	Stage IIA		Lung Adenocarcinoma		2011		-26808	Alive	TUMOR FREE	179	NA					NA	Complete Remission/Response			0	179	0	179	0	179	0	179
TCGA.86.7701.01	TCGA	LUAD.Primary	MALE	66	450K	TCGA-86-7701	LUAD	66	MALE	WHITE	Stage IV		Lung Adenocarcinoma		2011		-24209	Alive	WITH TUMOR	947	NA		Distant Metastasis			424	Complete Remission/Response			0	947	0	947	NA	NA	1	424
TCGA.86.7711.01	TCGA	LUAD.Primary	MALE	70	450K	TCGA-86-7711	LUAD	70	MALE	WHITE	Stage IIA		Lung Adenocarcinoma		2011		-25719	Dead	WITH TUMOR	NA	1046					NA	Progressive Disease			1	1046	1	1046	NA	NA	1	1046
TCGA.86.7713.01	TCGA	LUAD.Primary	MALE	70	450K	TCGA-86-7713	LUAD	70	MALE	WHITE	Stage IIA		Lung Adenocarcinoma		2011		-25791	Alive	TUMOR FREE	1157	NA					NA	Complete Remission/Response			0	1157	0	1157	0	1157	0	1157
TCGA.86.7714.01	TCGA	LUAD.Primary	FEMALE	61	450K	TCGA-86-7714	LUAD	61	FEMALE	BLACK OR AFRICAN AMERICAN	Stage IIIA		Lung Adenocarcinoma		2011		-22619	Dead	WITH TUMOR	NA	625					NA	Stable Disease			1	625	1	625	NA	NA	1	625
TCGA.86.7953.01	TCGA	LUAD.Primary	FEMALE	69	450K	TCGA-86-7953	LUAD	69	FEMALE	WHITE	Stage IA		Lung Adenocarcinoma		2011		-25315	Alive	TUMOR FREE	997	NA					NA	Complete Remission/Response			0	997	0	997	0	997	0	997
TCGA.86.7954.01	TCGA	LUAD.Primary	FEMALE	68	450K	TCGA-86-7954	LUAD	68	FEMALE	WHITE	Stage IB		Lung Adenocarcinoma		2011		-25062	Alive	TUMOR FREE	605	NA					NA	Complete Remission/Response			0	605	0	605	0	605	0	605
TCGA.86.7955.01	TCGA	LUAD.Primary	MALE	62	450K	TCGA-86-7955	LUAD	62	MALE	WHITE	Stage IB		Lung Adenocarcinoma		2011		-22772	Alive	TUMOR FREE	1072	NA		Locoregional Recurrence			820	Complete Remission/Response			0	1072	0	1072	1	820	1	820
TCGA.86.8054.01	TCGA	LUAD.Primary	MALE	61	450K	TCGA-86-8054	LUAD	61	MALE	WHITE	Stage IIB		Lung Adenocarcinoma		2011		-22584	Alive	TUMOR FREE	1148	NA					NA	Complete Remission/Response			0	1148	0	1148	0	1148	0	1148
TCGA.86.8055.01	TCGA	LUAD.Primary	MALE	79	450K	TCGA-86-8055	LUAD	79	MALE	WHITE	Stage IIA		Lung Adenocarcinoma		2011		-29124	Dead	TUMOR FREE	NA	124					NA	Complete Remission/Response			1	124	0	124	0	124	0	124
TCGA.86.8056.01	TCGA	LUAD.Primary	FEMALE	63	450K	TCGA-86-8056	LUAD	63	FEMALE	WHITE	Stage IIIA		Lung Adenocarcinoma		2011		-23369	Alive	TUMOR FREE	139	NA					NA	Complete Remission/Response			0	139	0	139	0	139	0	139
TCGA.86.8073.01	TCGA	LUAD.Primary	MALE	58	450K	TCGA-86-8073	LUAD	58	MALE	WHITE	Stage IB		Lung Adenocarcinoma		2011		-21214	Alive	TUMOR FREE	740	NA					NA	Complete Remission/Response			0	740	0	740	0	740	0	740
TCGA.86.8074.01	TCGA	LUAD.Primary	FEMALE	62	450K	TCGA-86-8074	LUAD	62	FEMALE	WHITE	Stage IIA		Lung Adenocarcinoma		2011		-22862	Alive	TUMOR FREE	24	NA					NA				0	24	0	24	NA	NA	0	24
TCGA.86.8075.01	TCGA	LUAD.Primary	FEMALE	66	450K	TCGA-86-8075	LUAD	66	FEMALE	WHITE	Stage IB		Lung Adenocarcinoma		2011		-24402	Dead	TUMOR FREE	NA	694		Locoregional Recurrence			199	Complete Remission/Response			1	694	0	694	1	199	1	199
TCGA.86.8076.01	TCGA	LUAD.Primary	MALE	42	450K	TCGA-86-8076	LUAD	42	MALE	WHITE	Stage IA		Lung Adenocarcinoma		2011		-15605	Alive	TUMOR FREE	993	NA					NA	Complete Remission/Response			0	993	0	993	0	993	0	993
TCGA.86.8278.01	TCGA	LUAD.Primary	FEMALE	63	450K	TCGA-86-8278	LUAD	63	FEMALE	WHITE	Stage IIB		Lung Adenocarcinoma		2011		-23117	Alive	WITH TUMOR	944	NA					29	Complete Remission/Response			0	944	0	944	1	29	1	29
TCGA.86.8279.01	TCGA	LUAD.Primary	MALE	46	450K	TCGA-86-8279	LUAD	46	MALE	WHITE	Stage IIA		Lung Adenocarcinoma		2011		-17032	Alive	TUMOR FREE	949	NA					NA	Complete Remission/Response			0	949	0	949	0	949	0	949
TCGA.86.8280.01	TCGA	LUAD.Primary	FEMALE	54	450K	TCGA-86-8280	LUAD	54	FEMALE	WHITE	Stage IIA		Lung Adenocarcinoma		2011		-19977	Alive	TUMOR FREE	701	NA					NA	Complete Remission/Response			0	701	0	701	0	701	0	701
TCGA.86.8281.01	TCGA	LUAD.Primary	MALE	75	450K	TCGA-86-8281	LUAD	75	MALE	WHITE	Stage IA		Lung Adenocarcinoma		2011		-27409	Alive	TUMOR FREE	0	NA					NA	Complete Remission/Response			0	0	0	0	0	0	0	0
TCGA.86.8358.01	TCGA	LUAD.Primary	MALE	44	450K	TCGA-86-8358	LUAD	44	MALE	WHITE	Stage IB		Lung Adenocarcinoma		2012		-16409	Alive	TUMOR FREE	653	NA					NA	Complete Remission/Response			0	653	0	653	0	653	0	653
TCGA.86.8359.01	TCGA	LUAD.Primary	MALE	52	450K	TCGA-86-8359	LUAD	52	MALE	WHITE	Stage IIIA		Lung Adenocarcinoma		2012		-19088	Dead	TUMOR FREE	NA	444					NA	[Unknown]			1	444	0	444	NA	NA	0	444
TCGA.86.8585.01	TCGA	LUAD.Primary	MALE	57	450K	TCGA-86-8585	LUAD	57	MALE	WHITE	Stage IB		Lung Adenocarcinoma		2012		-20918	Alive	TUMOR FREE	353	NA					NA	Complete Remission/Response			0	353	0	353	0	353	0	353
TCGA.86.8668.01	TCGA	LUAD.Primary	FEMALE	61	450K	TCGA-86-8668	LUAD	61	FEMALE	WHITE	Stage IA		Lung Adenocarcinoma		2012		-22383	Alive	TUMOR FREE	423	NA					NA	Complete Remission/Response			0	423	0	423	0	423	0	423
TCGA.86.8669.01	TCGA	LUAD.Primary	MALE	64	450K	TCGA-86-8669	LUAD	64	MALE	WHITE	Stage IA		Lung Adenocarcinoma		2012		-23443	Alive	TUMOR FREE	938	NA		Distant Metastasis			849	Complete Remission/Response			0	938	0	938	1	849	1	849
TCGA.86.8671.01	TCGA	LUAD.Primary	FEMALE	72	450K	TCGA-86-8671	LUAD	72	FEMALE	WHITE	Stage IIB		Lung Adenocarcinoma		2012		-26448	Alive	TUMOR FREE	839	NA					NA	Complete Remission/Response			0	839	0	839	0	839	0	839
TCGA.86.8672.01	TCGA	LUAD.Primary	MALE	59	450K	TCGA-86-8672	LUAD	59	MALE	WHITE	Stage IIB		Lung Adenocarcinoma		2012		-21682	Dead	TUMOR FREE	NA	19					NA	Complete Remission/Response			1	19	0	19	0	19	0	19
TCGA.86.8673.01	TCGA	LUAD.Primary	MALE	61	450K	TCGA-86-8673	LUAD	61	MALE	WHITE	Stage IB		Lung Adenocarcinoma		2011		-22571	Alive	TUMOR FREE	862	NA		Locoregional Recurrence			636	Complete Remission/Response			0	862	0	862	1	636	1	636
TCGA.86.8674.01	TCGA	LUAD.Primary	MALE	50	450K	TCGA-86-8674	LUAD	50	MALE	WHITE	Stage IIA		Lung Adenocarcinoma		2012		-18479	Alive	TUMOR FREE	806	NA		Locoregional Recurrence			334	Complete Remission/Response			0	806	0	806	1	334	1	334
TCGA.86.A456.01	TCGA	LUAD.Primary	FEMALE	78	450K	TCGA-86-A456	LUAD	78	FEMALE	ASIAN	Stage IA		Lung Adenocarcinoma		2012		-28533	Alive	TUMOR FREE	896	NA					NA	Complete Remission/Response			0	896	0	896	0	896	0	896
TCGA.86.A4D0.01	TCGA	LUAD.Primary	MALE	48	450K	TCGA-86-A4D0	LUAD	48	MALE	WHITE	Stage IIA		Lung Adenocarcinoma		2012		-17607	Dead	TUMOR FREE	NA	116					NA	Complete Remission/Response			1	116	0	116	0	116	0	116
TCGA.86.A4JF.01	TCGA	LUAD.Primary	MALE	56	450K	TCGA-86-A4JF	LUAD	56	MALE	WHITE	Stage IIB		Lung Adenocarcinoma		2012		-20491	Dead	WITH TUMOR	NA	737		Distant Metastasis			436	Complete Remission/Response			1	737	1	737	1	436	1	436
TCGA.86.A4P7.01	TCGA	LUAD.Primary	FEMALE	63	450K	TCGA-86-A4P7	LUAD	63	FEMALE	WHITE	Stage IB		Lung Adenocarcinoma		2012		-23330	Alive	TUMOR FREE	415	NA					NA	Complete Remission/Response			0	415	0	415	0	415	0	415
TCGA.86.A4P8.01	TCGA	LUAD.Primary	FEMALE	59	450K	TCGA-86-A4P8	LUAD	59	FEMALE	WHITE	Stage IIIA		Lung Adenocarcinoma		2012		-21738	Alive	TUMOR FREE	805	NA					NA	Complete Remission/Response			0	805	0	805	0	805	0	805
TCGA.87.5896.01	TCGA	GBM.Primary	FEMALE	50	450K	TCGA-87-5896	GBM	50	FEMALE	WHITE			Untreated primary (de novo) GBM		2010		-18391	Alive	TUMOR FREE	800	NA					NA	Complete Remission/Response			0	800	0	800	0	800	0	800
TCGA.90.6837.01	TCGA	LUSC.Primary	MALE	64	450K	TCGA-90-6837	LUSC	64	MALE	WHITE	Stage IIB		Lung Squamous Cell Carcinoma		2011		-23511	Alive	TUMOR FREE	758	NA					NA	Complete Remission/Response			0	758	0	758	0	758	0	758
TCGA.90.7766.01	TCGA	LUSC.Primary	FEMALE	66	450K	TCGA-90-7766	LUSC	66	FEMALE	WHITE	Stage IA		Lung Squamous Cell Carcinoma		2011		-24354	Alive	WITH TUMOR	289	NA		Locoregional Recurrence			289	Progressive Disease			0	289	0	289	NA	NA	1	289
TCGA.90.7767.01	TCGA	LUSC.Primary	MALE	56	450K	TCGA-90-7767	LUSC	56	MALE	WHITE	Stage IIB		Lung Squamous Cell Carcinoma		2011		-20534	Alive	TUMOR FREE	89	NA					NA	[Unknown]			0	89	0	89	NA	NA	0	89
TCGA.90.7769.01	TCGA	LUSC.Primary	MALE	55	450K	TCGA-90-7769	LUSC	55	MALE	WHITE	Stage IIB		Lung Squamous Cell Carcinoma		2011		-20276	Alive	TUMOR FREE	358	NA					NA	Complete Remission/Response			0	358	0	358	0	358	0	358
TCGA.90.7964.01	TCGA	LUSC.Primary	MALE	70	450K	TCGA-90-7964	LUSC	70	MALE	WHITE	Stage IB		Lung Squamous Cell Carcinoma		2011		-25646	Alive	TUMOR FREE	428	NA					NA	Complete Remission/Response			0	428	0	428	0	428	0	428
TCGA.90.A4ED.01	TCGA	LUSC.Primary	MALE	69	450K	TCGA-90-A4ED	LUSC	69	MALE	WHITE	Stage IB		Lung Squamous Cell Carcinoma		2012		-25453	Alive	TUMOR FREE	615	NA					NA	Complete Remission/Response			0	615	0	615	0	615	0	615
TCGA.90.A4EE.01	TCGA	LUSC.Primary	MALE	53	450K	TCGA-90-A4EE	LUSC	53	MALE	WHITE	Stage IIA		Lung Squamous Cell Carcinoma		2012		-19676	Alive	TUMOR FREE	688	NA					NA	Complete Remission/Response			0	688	0	688	0	688	0	688
TCGA.90.A59Q.01	TCGA	LUSC.Primary	FEMALE	61	450K	TCGA-90-A59Q	LUSC	61	FEMALE	WHITE	Stage IIA		Lung Squamous Cell Carcinoma		2012		-22420	Dead	WITH TUMOR	NA	322		Distant Metastasis			274	Complete Remission/Response			1	322	1	322	1	274	1	274
TCGA.91.6828.01	TCGA	LUAD.Primary	MALE	70	450K	TCGA-91-6828	LUAD	70	MALE	WHITE	Stage IA		Lung Adenocarcinoma		2011		-25870	Alive	TUMOR FREE	323	NA					NA	Complete Remission/Response			0	323	0	323	0	323	0	323
TCGA.91.6829.01	TCGA	LUAD.Primary	MALE	78	450K	TCGA-91-6829	LUAD	78	MALE	WHITE	Stage IB		Lung Adenocarcinoma		2001		-28841	Dead	TUMOR FREE	NA	1258					NA	Progressive Disease			1	1258	0	1258	NA	NA	0	1258
TCGA.91.6830.01	TCGA	LUAD.Primary	FEMALE	65	450K	TCGA-91-6830	LUAD	65	FEMALE	WHITE	Stage IIA		Lung Adenocarcinoma		2002		-23922	Alive	WITH TUMOR	60	NA		Distant Metastasis			18	[Unknown]			0	60	0	60	NA	NA	1	18
TCGA.91.6831.01	TCGA	LUAD.Primary	MALE	66	450K	TCGA-91-6831	LUAD	66	MALE	WHITE	Stage IB		Lung Adenocarcinoma		2001		-24436	Alive	TUMOR FREE	310	NA					NA	Complete Remission/Response			0	310	0	310	0	310	0	310
TCGA.91.6835.01	TCGA	LUAD.Primary	FEMALE	81	450K	TCGA-91-6835	LUAD	81	FEMALE	WHITE	Stage IA		Lung Adenocarcinoma		2010		-29887	Alive	TUMOR FREE	79	NA					NA	Complete Remission/Response			0	79	0	79	0	79	0	79
TCGA.91.6836.01	TCGA	LUAD.Primary	FEMALE	52	450K	TCGA-91-6836	LUAD	52	FEMALE	WHITE	Stage IB		Lung Adenocarcinoma		2010		-19216	Alive	TUMOR FREE	417	NA					NA	Complete Remission/Response			0	417	0	417	0	417	0	417
TCGA.91.6840.01	TCGA	LUAD.Primary	FEMALE	59	450K	TCGA-91-6840	LUAD	59	FEMALE	WHITE	Stage IA		Lung Adenocarcinoma		2011		-21854	Alive	TUMOR FREE	372	NA					NA	Complete Remission/Response			0	372	0	372	0	372	0	372
TCGA.91.6847.01	TCGA	LUAD.Primary	FEMALE	62	450K	TCGA-91-6847	LUAD	62	FEMALE	WHITE	Stage IB		Lung Adenocarcinoma		2002		-22862	Alive	WITH TUMOR	842	NA		Distant Metastasis			772	Progressive Disease			0	842	0	842	NA	NA	1	772
TCGA.91.6848.01	TCGA	LUAD.Primary	MALE	59	450K	TCGA-91-6848	LUAD	59	MALE	WHITE	Stage IIIA		Lung Adenocarcinoma		2009		-21829	Alive	TUMOR FREE	224	NA					NA	Complete Remission/Response			0	224	0	224	0	224	0	224
TCGA.91.6849.01	TCGA	LUAD.Primary	FEMALE	75	450K	TCGA-91-6849	LUAD	75	FEMALE	BLACK OR AFRICAN AMERICAN	Stage IIIA		Lung Adenocarcinoma		2009		-27676	Alive		35	NA					NA	[Unknown]			0	35	0	35	NA	NA	0	35
TCGA.91.7771.01	TCGA	LUAD.Primary	MALE	62	450K	TCGA-91-7771	LUAD	62	MALE	WHITE	Stage IIB		Lung Adenocarcinoma		2011		-22926	Alive	TUMOR FREE	492	NA					NA	Complete Remission/Response			0	492	0	492	0	492	0	492
TCGA.91.8496.01	TCGA	LUAD.Primary	FEMALE	63	450K	TCGA-91-8496	LUAD	63	FEMALE	WHITE	Stage IB		Lung Adenocarcinoma		2011		-23358	Alive	TUMOR FREE	505	NA					NA	Complete Remission/Response			0	505	0	505	0	505	0	505
TCGA.91.8497.01	TCGA	LUAD.Primary	FEMALE	75	450K	TCGA-91-8497	LUAD	75	FEMALE	WHITE	Stage IA		Lung Adenocarcinoma		2012		-27632	Dead	TUMOR FREE	NA	434					NA	Complete Remission/Response			1	434	0	434	0	434	0	434
TCGA.91.8499.01	TCGA	LUAD.Primary	FEMALE	76	450K	TCGA-91-8499	LUAD	76	FEMALE	WHITE	Stage IA		Lung Adenocarcinoma		2011		-27853	Alive		36	NA					NA	[Unknown]			0	36	0	36	NA	NA	0	36
TCGA.91.A4BC.01	TCGA	LUAD.Primary	MALE	59	450K	TCGA-91-A4BC	LUAD	59	MALE	WHITE	Stage IIA		Lung Adenocarcinoma		2012		-21565	Alive		44	NA					NA	[Unknown]			0	44	0	44	NA	NA	0	44
TCGA.91.A4BD.01	TCGA	LUAD.Primary	MALE	78	450K	TCGA-91-A4BD	LUAD	78	MALE	WHITE	Stage IIA		Lung Adenocarcinoma		2012		-28544	Alive	TUMOR FREE	603	NA					NA	Complete Remission/Response			0	603	0	603	0	603	0	603
TCGA.92.7340.01	TCGA	LUSC.Primary	FEMALE	45	450K	TCGA-92-7340	LUSC	45	FEMALE	WHITE	Stage IIA		Lung Squamous Cell Carcinoma		2011		-16447	Alive	WITH TUMOR	82	NA					NA	Stable Disease			0	82	0	82	NA	NA	0	82
TCGA.92.7341.01	TCGA	LUSC.Primary	MALE	71	450K	TCGA-92-7341	LUSC	71	MALE	WHITE	Stage IB		Lung Squamous Cell Carcinoma		2011		-26134	Alive	WITH TUMOR	106	NA					NA	Partial Remission/Response			0	106	0	106	NA	NA	0	106
TCGA.92.8063.01	TCGA	LUSC.Primary	MALE	52	450K	TCGA-92-8063	LUSC	52	MALE	WHITE	Stage IIIA		Lung Squamous Cell Carcinoma		2011		-19193	Alive	TUMOR FREE	122	NA					NA	Complete Remission/Response			0	122	0	122	0	122	0	122
TCGA.92.8064.01	TCGA	LUSC.Primary	MALE	58	450K	TCGA-92-8064	LUSC	58	MALE	WHITE	[Discrepancy]		Lung Squamous Cell Carcinoma		2011		-21417	Alive	TUMOR FREE	160	NA					NA	Complete Remission/Response			0	160	0	160	0	160	0	160
TCGA.92.8065.01	TCGA	LUSC.Primary	FEMALE	74	450K	TCGA-92-8065	LUSC	74	FEMALE	WHITE	Stage IIB		Lung Squamous Cell Carcinoma		2012		-27049	Alive	TUMOR FREE	70	NA					NA	Complete Remission/Response			0	70	0	70	0	70	0	70
TCGA.93.7347.01	TCGA	LUAD.Primary	FEMALE	76	450K	TCGA-93-7347	LUAD	76	FEMALE	WHITE	Stage IA		Lung Adenocarcinoma		2011		-27949	Alive	TUMOR FREE	683	NA					NA	Complete Remission/Response			0	683	0	683	0	683	0	683
TCGA.93.7348.01	TCGA	LUAD.Primary	FEMALE	75	450K	TCGA-93-7348	LUAD	75	FEMALE	WHITE	Stage IA		Lung Adenocarcinoma		2011		-27456	Alive	TUMOR FREE	531	NA					NA	Complete Remission/Response			0	531	0	531	0	531	0	531
TCGA.93.8067.01	TCGA	LUAD.Primary	MALE	77	450K	TCGA-93-8067	LUAD	77	MALE	ASIAN	Stage IB		Lung Adenocarcinoma		2011		-28453	Alive	TUMOR FREE	186	NA					NA	Complete Remission/Response			0	186	0	186	0	186	0	186
TCGA.93.A4JN.01	TCGA	LUAD.Primary	MALE	71	450K	TCGA-93-A4JN	LUAD	71	MALE	WHITE	Stage IV		Lung Adenocarcinoma		2012		-26273	Alive	WITH TUMOR	718	NA					NA	Stable Disease			0	718	0	718	NA	NA	0	718
TCGA.93.A4JO.01	TCGA	LUAD.Primary	MALE	70	450K	TCGA-93-A4JO	LUAD	70	MALE	WHITE	Stage IA		Lung Adenocarcinoma		2012		-25898	Dead	TUMOR FREE	NA	33					NA				1	33	0	33	NA	NA	0	33
TCGA.93.A4JP.01	TCGA	LUAD.Primary	MALE	64	450K	TCGA-93-A4JP	LUAD	64	MALE	ASIAN	Stage IV		Lung Adenocarcinoma		2012		-23620	Alive	WITH TUMOR	578	NA		Distant Metastasis			497	Partial Remission/Response			0	578	0	578	NA	NA	1	497
TCGA.93.A4JQ.01	TCGA	LUAD.Primary	MALE	49	450K	TCGA-93-A4JQ	LUAD	49	MALE	WHITE	Stage IA		Lung Adenocarcinoma		2012		-17951	Alive	TUMOR FREE	526	NA					NA	Complete Remission/Response			0	526	0	526	0	526	0	526
TCGA.94.7033.01	TCGA	LUSC.Primary	MALE	73	450K	TCGA-94-7033	LUSC	73	MALE	WHITE	Stage IB		Lung Squamous Cell Carcinoma		2011		-26948	Alive	TUMOR FREE	640	NA					NA	Complete Remission/Response			0	640	0	640	0	640	0	640
TCGA.94.7557.01	TCGA	LUSC.Primary	MALE	73	450K	TCGA-94-7557	LUSC	73	MALE	BLACK OR AFRICAN AMERICAN	Stage IB		Lung Squamous Cell Carcinoma		2011		-26802	Dead	TUMOR FREE	NA	5					NA	Complete Remission/Response			1	5	0	5	0	5	0	5
TCGA.94.7943.01	TCGA	LUSC.Primary	MALE	80	450K	TCGA-94-7943	LUSC	80	MALE	WHITE	Stage IA		Lung Squamous Cell Carcinoma		2011		-29282	Alive	WITH TUMOR	559	NA		Locoregional Recurrence			556	Complete Remission/Response			0	559	0	559	1	556	1	556
TCGA.94.8035.01	TCGA	LUSC.Primary	MALE	64	450K	TCGA-94-8035	LUSC	64	MALE	WHITE	Stage IIB		Lung Squamous Cell Carcinoma		2011		-23399	Alive	TUMOR FREE	122	NA					NA	Complete Remission/Response			0	122	0	122	0	122	0	122
TCGA.94.8490.01	TCGA	LUSC.Primary	MALE	70	450K	TCGA-94-8490	LUSC	70	MALE	WHITE	Stage IIB		Lung Squamous Cell Carcinoma		2011		-25588	Alive	TUMOR FREE	153	NA					NA				0	153	0	153	NA	NA	0	153
TCGA.94.8491.01	TCGA	LUSC.Primary	MALE	73	450K	TCGA-94-8491	LUSC	73	MALE	WHITE	Stage IIA		Lung Squamous Cell Carcinoma		2012		-26698	Alive	TUMOR FREE	810	NA		Distant Metastasis			641	Progressive Disease			0	810	0	810	NA	NA	1	641
TCGA.94.A4VJ.01	TCGA	LUSC.Primary	FEMALE	71	450K	TCGA-94-A4VJ	LUSC	71	FEMALE	WHITE	Stage IA		Lung Squamous Cell Carcinoma		2012		-25991	Alive	TUMOR FREE	430	NA					NA	Complete Remission/Response			0	430	0	430	0	430	0	430
TCGA.94.A5I4.01	TCGA	LUSC.Primary	MALE	61	450K	TCGA-94-A5I4	LUSC	61	MALE	WHITE	Stage IIA		Lung Squamous Cell Carcinoma		2012		-22299	Alive	WITH TUMOR	491	NA		Distant Metastasis			314	Complete Remission/Response			0	491	0	491	1	314	1	314
TCGA.94.A5I6.01	TCGA	LUSC.Primary	MALE	62	450K	TCGA-94-A5I6	LUSC	62	MALE	WHITE	Stage IIB		Lung Squamous Cell Carcinoma		2012		-22949	Alive	WITH TUMOR	538	NA		Distant Metastasis			481	Progressive Disease			0	538	0	538	NA	NA	1	481
TCGA.95.7039.01	TCGA	LUAD.Primary	FEMALE	54	450K	TCGA-95-7039	LUAD	54	FEMALE	WHITE	Stage IIB		Lung Adenocarcinoma		2011		-19981	Alive	WITH TUMOR	1272	NA		Locoregional Recurrence			1258	Complete Remission/Response			0	1272	0	1272	1	1258	1	1258
TCGA.95.7043.01	TCGA	LUAD.Primary	FEMALE	63	450K	TCGA-95-7043	LUAD	63	FEMALE	WHITE	Stage IA		Lung Adenocarcinoma		2011		-23165	Dead	WITH TUMOR	NA	503					NA	Complete Remission/Response			1	503	1	503	NA	NA	1	503
TCGA.95.7562.01	TCGA	LUAD.Primary	MALE	71	450K	TCGA-95-7562	LUAD	71	MALE	BLACK OR AFRICAN AMERICAN	Stage IIA		Lung Adenocarcinoma		2011		-26000	Dead	TUMOR FREE	NA	87					NA	[Not Evaluated]			1	87	0	87	NA	NA	0	87
TCGA.95.7567.01	TCGA	LUAD.Primary	MALE	61	450K	TCGA-95-7567	LUAD	61	MALE	WHITE	Stage IIB		Lung Adenocarcinoma		2011		-22437	Alive	TUMOR FREE	568	NA					NA	Stable Disease			0	568	0	568	NA	NA	0	568
TCGA.95.7944.01	TCGA	LUAD.Primary	MALE	71	450K	TCGA-95-7944	LUAD	71	MALE	WHITE	Stage IA		Lung Adenocarcinoma		2011		-26003	Alive	TUMOR FREE	377	NA					NA	Stable Disease			0	377	0	377	NA	NA	0	377
TCGA.95.7947.01	TCGA	LUAD.Primary	MALE	67	450K	TCGA-95-7947	LUAD	67	MALE	WHITE	Stage IA		Lung Adenocarcinoma		2011		-24752	Alive	TUMOR FREE	477	NA					NA	Complete Remission/Response			0	477	0	477	0	477	0	477
TCGA.95.7948.01	TCGA	LUAD.Primary	FEMALE	42	450K	TCGA-95-7948	LUAD	42	FEMALE	WHITE	Stage IB		Lung Adenocarcinoma		2011		-15363	Alive	TUMOR FREE	476	NA					NA	Complete Remission/Response			0	476	0	476	0	476	0	476
TCGA.95.8039.01	TCGA	LUAD.Primary	MALE	72	450K	TCGA-95-8039	LUAD	72	MALE	WHITE	Stage IA		Lung Adenocarcinoma		2012		-26317	Alive	TUMOR FREE	830	NA		Locoregional Recurrence			228	Complete Remission/Response			0	830	0	830	1	228	1	228
TCGA.95.8494.01	TCGA	LUAD.Primary	MALE	67	450K	TCGA-95-8494	LUAD	67	MALE	WHITE	Stage IIA		Lung Adenocarcinoma		2012		-24773	Alive		84	NA					NA	Complete Remission/Response			0	84	0	84	0	84	0	84
TCGA.95.A4VK.01	TCGA	LUAD.Primary	FEMALE	74	450K	TCGA-95-A4VK	LUAD	74	FEMALE	WHITE	Stage IIIA		Lung Adenocarcinoma		2012		-27040	Alive	WITH TUMOR	651	NA		Distant Metastasis			496	Stable Disease			0	651	0	651	NA	NA	1	496
TCGA.95.A4VN.01	TCGA	LUAD.Primary	FEMALE	62	450K	TCGA-95-A4VN	LUAD	62	FEMALE	WHITE	Stage IIA		Lung Adenocarcinoma		2012		-22927	Alive	TUMOR FREE	553	NA					NA	Stable Disease			0	553	0	553	NA	NA	0	553
TCGA.95.A4VP.01	TCGA	LUAD.Primary	FEMALE	66	450K	TCGA-95-A4VP	LUAD	66	FEMALE	WHITE	Stage IIIA		Lung Adenocarcinoma		2012		-24130	Alive	WITH TUMOR	605	NA		Distant Metastasis			216	Stable Disease			0	605	0	605	NA	NA	1	216
TCGA.96.7544.01	TCGA	LUSC.Primary	MALE	83	450K	TCGA-96-7544	LUSC	83	MALE	WHITE	Stage IIB		Lung Squamous Cell Carcinoma		2008		-30548	Dead	TUMOR FREE	NA	2160					NA	Complete Remission/Response			1	2160	0	2160	0	2160	0	2160
TCGA.96.7545.01	TCGA	LUSC.Primary	MALE	73	450K	TCGA-96-7545	LUSC	73	MALE	WHITE	Stage IA		Lung Squamous Cell Carcinoma		2008		-26729	Dead		NA	1736		Locoregional Recurrence			1693	Progressive Disease			1	1736	NA	1736	NA	NA	1	1693
TCGA.96.8169.01	TCGA	LUSC.Primary	FEMALE	67	450K	TCGA-96-8169	LUSC	67	FEMALE	WHITE	Stage IA		Lung Squamous Cell Carcinoma		2011		-24674	Alive	TUMOR FREE	557	NA					NA	Complete Remission/Response			0	557	0	557	0	557	0	557
TCGA.96.8170.01	TCGA	LUSC.Primary	FEMALE	75	450K	TCGA-96-8170	LUSC	75	FEMALE	WHITE	Stage IIA		Lung Squamous Cell Carcinoma		2011		-27558	Alive	TUMOR FREE	531	NA					NA	Complete Remission/Response			0	531	0	531	0	531	0	531
TCGA.96.A4JL.01	TCGA	LUSC.Primary	FEMALE	78	450K	TCGA-96-A4JL	LUSC	78	FEMALE	ASIAN	Stage IIA		Lung Squamous Cell Carcinoma		2012		-28686	Alive	TUMOR FREE	842	NA					NA	Complete Remission/Response			0	842	0	842	0	842	0	842
TCGA.97.7546.01	TCGA	LUAD.Primary	FEMALE	76	450K	TCGA-97-7546	LUAD	76	FEMALE	WHITE	Stage IA		Lung Adenocarcinoma		2008		-27913	Alive	WITH TUMOR	1285	NA		New Primary Tumor			1255	Progressive Disease			0	1285	0	1285	NA	NA	1	1255
TCGA.97.7547.01	TCGA	LUAD.Primary	FEMALE	67	450K	TCGA-97-7547	LUAD	67	FEMALE	WHITE	Stage IB		Lung Adenocarcinoma		2007		-24737	Alive	WITH TUMOR	1965	NA					775	Progressive Disease			0	1965	0	1965	NA	NA	1	775
TCGA.97.7552.01	TCGA	LUAD.Primary	MALE	70	450K	TCGA-97-7552	LUAD	70	MALE	WHITE	Stage IB		Lung Adenocarcinoma		2007		-25578	Alive	TUMOR FREE	1932	NA					798	Stable Disease			0	1932	0	1932	NA	NA	1	798
TCGA.97.7553.01	TCGA	LUAD.Primary	FEMALE	58	450K	TCGA-97-7553	LUAD	58	FEMALE	WHITE	Stage IA		Lung Adenocarcinoma		2007		-21518	Alive	TUMOR FREE	1870	NA					NA	Complete Remission/Response			0	1870	0	1870	0	1870	0	1870
TCGA.97.7554.01	TCGA	LUAD.Primary	FEMALE	83	450K	TCGA-97-7554	LUAD	83	FEMALE	WHITE	Stage IIIA		Lung Adenocarcinoma		2010		-30327	Alive	TUMOR FREE	775	NA					NA	Complete Remission/Response			0	775	0	775	0	775	0	775
TCGA.97.7937.01	TCGA	LUAD.Primary	MALE	65	450K	TCGA-97-7937	LUAD	65	MALE	WHITE	Stage IB		Lung Adenocarcinoma		2011		-23919	Alive	TUMOR FREE	564	NA					NA	Stable Disease			0	564	0	564	NA	NA	0	564
TCGA.97.7938.01	TCGA	LUAD.Primary	FEMALE	76	450K	TCGA-97-7938	LUAD	76	FEMALE	WHITE	Stage IA		Lung Adenocarcinoma		2011		-27980	Dead	TUMOR FREE	NA	18					NA	Complete Remission/Response			1	18	0	18	0	18	0	18
TCGA.97.7941.01	TCGA	LUAD.Primary	FEMALE	72	450K	TCGA-97-7941	LUAD	72	FEMALE	WHITE	Stage IA		Lung Adenocarcinoma		2011		-26298	Alive	TUMOR FREE	484	NA					NA	Complete Remission/Response			0	484	0	484	0	484	0	484
TCGA.97.8171.01	TCGA	LUAD.Primary	MALE	81	450K	TCGA-97-8171	LUAD	81	MALE	ASIAN	Stage IV		Lung Adenocarcinoma		2011		-29627	Alive	WITH TUMOR	568	NA		Distant Metastasis			441	Progressive Disease			0	568	0	568	NA	NA	1	441
TCGA.97.8172.01	TCGA	LUAD.Primary	FEMALE	75	450K	TCGA-97-8172	LUAD	75	FEMALE	WHITE	Stage IB		Lung Adenocarcinoma		2011		-27416	Alive	TUMOR FREE	545	NA					NA	Complete Remission/Response			0	545	0	545	0	545	0	545
TCGA.97.8174.01	TCGA	LUAD.Primary	MALE	67	450K	TCGA-97-8174	LUAD	67	MALE	WHITE	Stage IIA		Lung Adenocarcinoma		2011		-24725	Dead		NA	164					NA				1	164	NA	164	NA	NA	0	164
TCGA.97.8175.01	TCGA	LUAD.Primary	FEMALE	55	450K	TCGA-97-8175	LUAD	55	FEMALE	WHITE	Stage IB		Lung Adenocarcinoma		2011		-20206	Alive	TUMOR FREE	551	NA		Locoregional Recurrence			294	Complete Remission/Response			0	551	0	551	1	294	1	294
TCGA.97.8176.01	TCGA	LUAD.Primary	MALE	63	450K	TCGA-97-8176	LUAD	63	MALE	WHITE	Stage IIIA		Lung Adenocarcinoma		2012		-23170	Dead	TUMOR FREE	NA	468		Distant Metastasis			39	Stable Disease			1	468	0	468	NA	NA	1	39
TCGA.97.8177.01	TCGA	LUAD.Primary	FEMALE	59	450K	TCGA-97-8177	LUAD	59	FEMALE	WHITE	Stage IB		Lung Adenocarcinoma		2012		-21648	Alive	TUMOR FREE	499	NA					NA	[Not Evaluated]			0	499	0	499	NA	NA	0	499
TCGA.97.8179.01	TCGA	LUAD.Primary	MALE	72	450K	TCGA-97-8179	LUAD	72	MALE	WHITE	Stage IA		Lung Adenocarcinoma		2012		-26305	Alive	TUMOR FREE	435	NA					NA	Complete Remission/Response			0	435	0	435	0	435	0	435
TCGA.97.8547.01	TCGA	LUAD.Primary	FEMALE	78	450K	TCGA-97-8547	LUAD	78	FEMALE	[Not Evaluated]	Stage IIIA		Lung Adenocarcinoma		2012		-28801	Alive	TUMOR FREE	657	NA					NA	Complete Remission/Response			0	657	0	657	0	657	0	657
TCGA.97.8552.01	TCGA	LUAD.Primary	FEMALE	55	450K	TCGA-97-8552	LUAD	55	FEMALE	WHITE	Stage I		Lung Adenocarcinoma		2012		-20331	Alive	TUMOR FREE	626	NA					NA	Complete Remission/Response			0	626	0	626	0	626	0	626
TCGA.97.A4LX.01	TCGA	LUAD.Primary	MALE	81	450K	TCGA-97-A4LX	LUAD	81	MALE	WHITE	Stage IB		Lung Adenocarcinoma		2012		-29915	Alive	TUMOR FREE	614	NA					NA	Complete Remission/Response			0	614	0	614	0	614	0	614
TCGA.97.A4M0.01	TCGA	LUAD.Primary	FEMALE	60	450K	TCGA-97-A4M0	LUAD	60	FEMALE	WHITE	Stage IB		Lung Adenocarcinoma		2012		-22206	Alive	TUMOR FREE	652	NA					NA	Complete Remission/Response			0	652	0	652	0	652	0	652
TCGA.97.A4M1.01	TCGA	LUAD.Primary	FEMALE	52	450K	TCGA-97-A4M1	LUAD	52	FEMALE	WHITE	Stage IA		Lung Adenocarcinoma		2012		-19272	Alive	TUMOR FREE	601	NA					NA	Complete Remission/Response			0	601	0	601	0	601	0	601
TCGA.97.A4M2.01	TCGA	LUAD.Primary	MALE	66	450K	TCGA-97-A4M2	LUAD	66	MALE	WHITE	Stage IA		Lung Adenocarcinoma		2012		-24313	Alive	TUMOR FREE	624	NA					NA	Complete Remission/Response			0	624	0	624	0	624	0	624
TCGA.97.A4M3.01	TCGA	LUAD.Primary	FEMALE	69	450K	TCGA-97-A4M3	LUAD	69	FEMALE	WHITE	Stage IA		Lung Adenocarcinoma		2012		-25384	Alive	TUMOR FREE	540	NA		New Primary Tumor			54	Complete Remission/Response			0	540	0	540	0	540	1	54
TCGA.97.A4M5.01	TCGA	LUAD.Primary	MALE	83	450K	TCGA-97-A4M5	LUAD	83	MALE	WHITE	Stage IA		Lung Adenocarcinoma		2012		-30665	Alive	TUMOR FREE	634	NA					NA	Complete Remission/Response			0	634	0	634	0	634	0	634
TCGA.97.A4M6.01	TCGA	LUAD.Primary	FEMALE	45	450K	TCGA-97-A4M6	LUAD	45	FEMALE	WHITE	Stage IA		Lung Adenocarcinoma		2012		-16764	Alive	TUMOR FREE	568	NA					NA	Complete Remission/Response			0	568	0	568	0	568	0	568
TCGA.97.A4M7.01	TCGA	LUAD.Primary	MALE	74	450K	TCGA-97-A4M7	LUAD	74	MALE	WHITE	Stage IA		Lung Adenocarcinoma		2012		-27062	Alive	TUMOR FREE	629	NA					NA	Complete Remission/Response			0	629	0	629	0	629	0	629
TCGA.98.7454.01	TCGA	LUSC.Primary	MALE	73	450K	TCGA-98-7454	LUSC	73	MALE	WHITE	Stage IB		Lung Squamous Cell Carcinoma		2011		-26827	Alive	TUMOR FREE	652	NA					NA	Complete Remission/Response			0	652	0	652	0	652	0	652
TCGA.98.8020.01	TCGA	LUSC.Primary	FEMALE	56	450K	TCGA-98-8020	LUSC	56	FEMALE	BLACK OR AFRICAN AMERICAN	Stage IIIA		Lung Squamous Cell Carcinoma		2011		-20509	Dead	WITH TUMOR	NA	84		Distant Metastasis			11	[Unknown]			1	84	1	84	NA	NA	1	11
TCGA.98.8021.01	TCGA	LUSC.Primary	FEMALE	75	450K	TCGA-98-8021	LUSC	75	FEMALE	WHITE	Stage IA		Lung Squamous Cell Carcinoma		2011		-27738	Alive	TUMOR FREE	937	NA		Locoregional Recurrence			918	Complete Remission/Response			0	937	0	937	1	918	1	918
TCGA.98.8022.01	TCGA	LUSC.Primary	MALE	61	450K	TCGA-98-8022	LUSC	61	MALE	WHITE	Stage IA		Lung Squamous Cell Carcinoma		2011		-22487	Dead	TUMOR FREE	NA	933					NA	Complete Remission/Response			1	933	0	933	0	933	0	933
TCGA.98.8023.01	TCGA	LUSC.Primary	MALE	70	450K	TCGA-98-8023	LUSC	70	MALE	WHITE	Stage IIIA		Lung Squamous Cell Carcinoma		2011		-25732	Alive	TUMOR FREE	649	NA					NA	Complete Remission/Response			0	649	0	649	0	649	0	649
TCGA.98.A538.01	TCGA	LUSC.Primary	MALE	67	450K	TCGA-98-A538	LUSC	67	MALE	WHITE	Stage IIB		Lung Squamous Cell Carcinoma		2012		-24698	Alive	TUMOR FREE	826	NA					NA	Complete Remission/Response			0	826	0	826	0	826	0	826
TCGA.98.A539.01	TCGA	LUSC.Primary	MALE	63	450K	TCGA-98-A539	LUSC	63	MALE	WHITE	Stage IIB		Lung Squamous Cell Carcinoma		2011		-23098	Alive	WITH TUMOR	173	NA		Locoregional Recurrence			173				0	173	0	173	NA	NA	1	173
TCGA.98.A53A.01	TCGA	LUSC.Primary	MALE	70	450K	TCGA-98-A53A	LUSC	70	MALE	BLACK OR AFRICAN AMERICAN	Stage IB		Lung Squamous Cell Carcinoma		2012		-25662	Dead		NA	552					NA	Complete Remission/Response			1	552	NA	552	0	552	0	552
TCGA.98.A53B.01	TCGA	LUSC.Primary	MALE	69	450K	TCGA-98-A53B	LUSC	69	MALE	WHITE	Stage IB		Lung Squamous Cell Carcinoma		2012		-25390	Dead	TUMOR FREE	NA	61					NA	Complete Remission/Response			1	61	0	61	0	61	0	61
TCGA.98.A53C.01	TCGA	LUSC.Primary	FEMALE	77	450K	TCGA-98-A53C	LUSC	77	FEMALE	WHITE	Stage IA		Lung Squamous Cell Carcinoma		2012		-28146	Alive	TUMOR FREE	822	NA					NA	Complete Remission/Response			0	822	0	822	0	822	0	822
TCGA.98.A53D.01	TCGA	LUSC.Primary	MALE	68	450K	TCGA-98-A53D	LUSC	68	MALE	WHITE	Stage IIB		Lung Squamous Cell Carcinoma		2012		-24891	Dead	WITH TUMOR	NA	645		Locoregional Recurrence			413	Complete Remission/Response			1	645	1	645	1	413	1	413
TCGA.98.A53H.01	TCGA	LUSC.Primary	FEMALE	76	450K	TCGA-98-A53H	LUSC	76	FEMALE	WHITE	Stage IA		Lung Squamous Cell Carcinoma		2012		-27928	Alive		618	NA		New Primary Tumor			427	Complete Remission/Response			0	618	0	618	0	618	1	427
TCGA.98.A53I.01	TCGA	LUSC.Primary	MALE	64	450K	TCGA-98-A53I	LUSC	64	MALE	WHITE	Stage IIA		Lung Squamous Cell Carcinoma		2012		-23502	Alive	TUMOR FREE	565	NA					NA	Complete Remission/Response			0	565	0	565	0	565	0	565
TCGA.98.A53J.01	TCGA	LUSC.Primary	MALE	77	450K	TCGA-98-A53J	LUSC	77	MALE	WHITE	Stage IB		Lung Squamous Cell Carcinoma		2012		-28485	Alive	TUMOR FREE	630	NA					NA	Complete Remission/Response			0	630	0	630	0	630	0	630
TCGA.99.7458.01	TCGA	LUAD.Primary	FEMALE	74	450K	TCGA-99-7458	LUAD	74	FEMALE	WHITE	Stage IIIA		Lung Adenocarcinoma		2010		-27359	Alive	WITH TUMOR	747	NA					NA	Stable Disease			0	747	0	747	NA	NA	0	747
TCGA.99.8025.01	TCGA	LUAD.Primary	FEMALE	72	450K	TCGA-99-8025	LUAD	72	FEMALE	BLACK OR AFRICAN AMERICAN	Stage IIIA		Lung Adenocarcinoma		2010		-26634	Alive	TUMOR FREE	1060	NA					NA	Complete Remission/Response			0	1060	0	1060	0	1060	0	1060
TCGA.99.8028.01	TCGA	LUAD.Primary	FEMALE	50	450K	TCGA-99-8028	LUAD	50	FEMALE	BLACK OR AFRICAN AMERICAN	Stage IA		Lung Adenocarcinoma		2011		-18542	Alive	TUMOR FREE	1118	NA					NA	Complete Remission/Response			0	1118	0	1118	0	1118	0	1118
TCGA.99.8032.01	TCGA	LUAD.Primary	MALE	61	450K	TCGA-99-8032	LUAD	61	MALE	WHITE	Stage IA		Lung Adenocarcinoma		2011		-22635	Alive	TUMOR FREE	44	NA					NA	Complete Remission/Response			0	44	0	44	0	44	0	44
TCGA.99.8033.01	TCGA	LUAD.Primary	FEMALE	74	450K	TCGA-99-8033	LUAD	74	FEMALE	WHITE	Stage IV		Lung Adenocarcinoma		2011		-27342	Dead	WITH TUMOR	NA	656					NA	Progressive Disease			1	656	1	656	NA	NA	1	656
TCGA.99.AA5R.01	TCGA	LUAD.Primary	FEMALE	70	450K	TCGA-99-AA5R	LUAD	70	FEMALE	BLACK OR AFRICAN AMERICAN	Stage IA		Lung Adenocarcinoma		2013		-25778	Alive	TUMOR FREE	658	NA					NA	Complete Remission/Response			0	658	0	658	0	658	0	658
TCGA.A1.A0SB.01	TCGA	BRCA.Primary	FEMALE	70	450K	TCGA-A1-A0SB	BRCA	70	FEMALE	WHITE	Stage I		Other, specify		2008	Post (prior bilateral ovariectomy OR >12 mo since LMP with no prior hysterectomy)	-25833	Alive	TUMOR FREE	259	NA					NA		Negative		0	259	0	259	0	259	0	259
TCGA.A1.A0SE.01	TCGA	BRCA.Primary	FEMALE	56	450K	TCGA-A1-A0SE	BRCA	56	FEMALE	WHITE	Stage I		Mixed Histology (please specify)		2005	Pre (<6 months since LMP AND no prior bilateral ovariectomy AND not on estrogen replacement)	-20717	Alive	TUMOR FREE	1321	NA					NA		Negative		0	1321	0	1321	0	1321	0	1321
TCGA.A1.A0SF.01	TCGA	BRCA.Primary	FEMALE	54	450K	TCGA-A1-A0SF	BRCA	54	FEMALE	WHITE	Stage IIA		Infiltrating Ductal Carcinoma		2006	Pre (<6 months since LMP AND no prior bilateral ovariectomy AND not on estrogen replacement)	-19731	Alive	TUMOR FREE	1463	NA					NA		Negative		0	1463	0	1463	0	1463	0	1463
TCGA.A1.A0SG.01	TCGA	BRCA.Primary	FEMALE	61	450K	TCGA-A1-A0SG	BRCA	61	FEMALE	WHITE	Stage IIB		Other, specify		2006	Post (prior bilateral ovariectomy OR >12 mo since LMP with no prior hysterectomy)	-22380	Alive		434	NA					NA		Negative		0	434	0	434	0	434	0	434
TCGA.A1.A0SH.01	TCGA	BRCA.Primary	FEMALE	39	450K	TCGA-A1-A0SH	BRCA	39	FEMALE	WHITE	Stage IIA		Infiltrating Ductal Carcinoma		2006	Pre (<6 months since LMP AND no prior bilateral ovariectomy AND not on estrogen replacement)	-14595	Alive	TUMOR FREE	1437	NA					NA		Negative		0	1437	0	1437	0	1437	0	1437
TCGA.A1.A0SI.01	TCGA	BRCA.Primary	FEMALE	52	450K	TCGA-A1-A0SI	BRCA	52	FEMALE	WHITE	Stage IIB		Infiltrating Ductal Carcinoma		2007		-19250	Alive	TUMOR FREE	635	NA					NA		Negative		0	635	0	635	0	635	0	635
TCGA.A1.A0SJ.01	TCGA	BRCA.Primary	FEMALE	39	450K	TCGA-A1-A0SJ	BRCA	39	FEMALE	BLACK OR AFRICAN AMERICAN	Stage IIIA		Infiltrating Ductal Carcinoma		2006		-14383	Alive	TUMOR FREE	416	NA					NA		Negative		0	416	0	416	0	416	0	416
TCGA.A1.A0SK.01	TCGA	BRCA.Primary	FEMALE	54	450K	TCGA-A1-A0SK	BRCA	54	FEMALE	ASIAN	Stage IIA		Other, specify		2007	Indeterminate (neither Pre or Postmenopausal)	-20048	Dead	WITH TUMOR	NA	967					NA		Negative		1	967	1	967	NA	NA	1	967
TCGA.A1.A0SM.01	TCGA	BRCA.Primary	MALE	77	450K	TCGA-A1-A0SM	BRCA	77	MALE	WHITE	Stage IIA		Infiltrating Ductal Carcinoma		2007		-28198	Alive	TUMOR FREE	242	NA					NA		Negative		0	242	0	242	0	242	0	242
TCGA.A1.A0SN.01	TCGA	BRCA.Primary	FEMALE	50	450K	TCGA-A1-A0SN	BRCA	50	FEMALE	WHITE	Stage IIA		Infiltrating Ductal Carcinoma		2007	Post (prior bilateral ovariectomy OR >12 mo since LMP with no prior hysterectomy)	-18401	Alive	TUMOR FREE	1196	NA					NA		Negative		0	1196	0	1196	0	1196	0	1196
TCGA.A1.A0SO.01	TCGA	BRCA.Primary	FEMALE	67	450K	TCGA-A1-A0SO	BRCA	67	FEMALE	WHITE	Stage IIB		Infiltrating Ductal Carcinoma		2007	Post (prior bilateral ovariectomy OR >12 mo since LMP with no prior hysterectomy)	-24826	Alive	TUMOR FREE	852	NA					NA		Negative		0	852	0	852	0	852	0	852
TCGA.A1.A0SP.01	TCGA	BRCA.Primary	FEMALE	40	450K	TCGA-A1-A0SP	BRCA	40	FEMALE		Stage IIA		Infiltrating Ductal Carcinoma		2007		-14954	Alive	TUMOR FREE	584	NA					NA		Negative		0	584	0	584	0	584	0	584
TCGA.A1.A0SQ.01	TCGA	BRCA.Primary	FEMALE	45	450K	TCGA-A1-A0SQ	BRCA	45	FEMALE	WHITE	Stage IIB		Infiltrating Ductal Carcinoma		2007	Pre (<6 months since LMP AND no prior bilateral ovariectomy AND not on estrogen replacement)	-16458	Alive	TUMOR FREE	554	NA					NA		Negative		0	554	0	554	0	554	0	554
TCGA.A2.A04R.01	TCGA	BRCA.Primary	FEMALE	36	450K	TCGA-A2-A04R	BRCA	36	FEMALE	BLACK OR AFRICAN AMERICAN	Stage IA		Infiltrating Ductal Carcinoma		2004	Pre (<6 months since LMP AND no prior bilateral ovariectomy AND not on estrogen replacement)	-13483	Alive	TUMOR FREE	3709	NA					NA		Negative		0	3709	0	3709	0	3709	0	3709
TCGA.A2.A0CK.01	TCGA	BRCA.Primary	FEMALE	60	450K	TCGA-A2-A0CK	BRCA	60	FEMALE	WHITE	Stage IIIA		Infiltrating Lobular Carcinoma		2001	Post (prior bilateral ovariectomy OR >12 mo since LMP with no prior hysterectomy)	-22094	Alive	TUMOR FREE	4159	NA		New Primary Tumor	Other, specify	LEFT BREAST	1364		Negative		0	4159	0	4159	1	1364	1	1364
TCGA.A2.A0CO.01	TCGA	BRCA.Primary	FEMALE	85	450K	TCGA-A2-A0CO	BRCA	85	FEMALE	WHITE	Stage IIB		Infiltrating Lobular Carcinoma		2002	Post (prior bilateral ovariectomy OR >12 mo since LMP with no prior hysterectomy)	-31404	Dead	TUMOR FREE	NA	3492					NA		Positive		1	3492	0	3492	NA	NA	0	3492
TCGA.A2.A0CR.01	TCGA	BRCA.Primary	FEMALE	54	450K	TCGA-A2-A0CR	BRCA	54	FEMALE	ASIAN	Stage IIB		Infiltrating Lobular Carcinoma		2004	Post (prior bilateral ovariectomy OR >12 mo since LMP with no prior hysterectomy)	-20075	Alive	TUMOR FREE	3283	NA					NA		Close		0	3283	0	3283	NA	NA	0	3283
TCGA.A2.A0CT.01	TCGA	BRCA.Primary	FEMALE	71	450K	TCGA-A2-A0CT	BRCA	71	FEMALE	WHITE	Stage IIA		Infiltrating Ductal Carcinoma		2005	Post (prior bilateral ovariectomy OR >12 mo since LMP with no prior hysterectomy)	-25959	Alive	TUMOR FREE	2289	NA					NA		Negative		0	2289	0	2289	0	2289	0	2289
TCGA.A2.A0EN.01	TCGA	BRCA.Primary	FEMALE	70	450K	TCGA-A2-A0EN	BRCA	70	FEMALE	WHITE	Stage IIA		Infiltrating Lobular Carcinoma		2003	Post (prior bilateral ovariectomy OR >12 mo since LMP with no prior hysterectomy)	-25771	Alive	TUMOR FREE	4088	NA					NA		Negative		0	4088	0	4088	0	4088	0	4088
TCGA.A2.A0EP.01	TCGA	BRCA.Primary	FEMALE	56	450K	TCGA-A2-A0EP	BRCA	56	FEMALE	WHITE	Stage I		Infiltrating Lobular Carcinoma		2004	Post (prior bilateral ovariectomy OR >12 mo since LMP with no prior hysterectomy)	-20585	Alive	TUMOR FREE	3603	NA					NA		Negative		0	3603	0	3603	0	3603	0	3603
TCGA.A2.A0EU.01	TCGA	BRCA.Primary	FEMALE	79	450K	TCGA-A2-A0EU	BRCA	79	FEMALE	WHITE	Stage IA		Infiltrating Ductal Carcinoma		2008	Post (prior bilateral ovariectomy OR >12 mo since LMP with no prior hysterectomy)	-29144	Alive	TUMOR FREE	1043	NA					NA		Negative		0	1043	0	1043	0	1043	0	1043
TCGA.A2.A0ST.01	TCGA	BRCA.Primary	FEMALE	62	450K	TCGA-A2-A0ST	BRCA	62	FEMALE	WHITE	Stage IIA		Infiltrating Ductal Carcinoma		2003	Post (prior bilateral ovariectomy OR >12 mo since LMP with no prior hysterectomy)	-22922	Alive	WITH TUMOR	3017	NA					NA		Negative		0	3017	0	3017	0	3017	0	3017
TCGA.A2.A0SU.01	TCGA	BRCA.Primary	FEMALE	66	450K	TCGA-A2-A0SU	BRCA	66	FEMALE	WHITE	Stage IIA		Infiltrating Ductal Carcinoma		2006	Post (prior bilateral ovariectomy OR >12 mo since LMP with no prior hysterectomy)	-24219	Alive	TUMOR FREE	1662	NA					NA		Negative		0	1662	0	1662	0	1662	0	1662
TCGA.A2.A0SV.01	TCGA	BRCA.Primary	FEMALE	63	450K	TCGA-A2-A0SV	BRCA	63	FEMALE	WHITE	Stage IV		Infiltrating Ductal Carcinoma		2006	Post (prior bilateral ovariectomy OR >12 mo since LMP with no prior hysterectomy)	-23126	Dead	WITH TUMOR	NA	825					NA		Positive		1	825	1	825	NA	NA	1	825
TCGA.A2.A0SW.01	TCGA	BRCA.Primary	FEMALE	82	450K	TCGA-A2-A0SW	BRCA	82	FEMALE	WHITE	Stage IV		Infiltrating Ductal Carcinoma		2006	Post (prior bilateral ovariectomy OR >12 mo since LMP with no prior hysterectomy)	-30085	Dead	WITH TUMOR	NA	1365					653		Negative		1	1365	1	1365	NA	NA	1	653
TCGA.A2.A0SX.01	TCGA	BRCA.Primary	FEMALE	48	450K	TCGA-A2-A0SX	BRCA	48	FEMALE	WHITE	Stage IA		Infiltrating Ductal Carcinoma		2007	Pre (<6 months since LMP AND no prior bilateral ovariectomy AND not on estrogen replacement)	-17774	Alive	WITH TUMOR	1534	NA					1239		Negative		0	1534	0	1534	1	1239	1	1239
TCGA.A2.A0SY.01	TCGA	BRCA.Primary	FEMALE	62	450K	TCGA-A2-A0SY	BRCA	62	FEMALE	WHITE	Stage IIIA		Infiltrating Lobular Carcinoma		2007	Post (prior bilateral ovariectomy OR >12 mo since LMP with no prior hysterectomy)	-22928	Alive	TUMOR FREE	1347	NA					NA		Negative		0	1347	0	1347	0	1347	0	1347
TCGA.A2.A0T0.01	TCGA	BRCA.Primary	FEMALE	59	450K	TCGA-A2-A0T0	BRCA	59	FEMALE	WHITE	Stage IIB		Infiltrating Ductal Carcinoma		2009	Post (prior bilateral ovariectomy OR >12 mo since LMP with no prior hysterectomy)	-21575	Alive	TUMOR FREE	533	NA					NA		Negative		0	533	0	533	0	533	0	533
TCGA.A2.A0T1.01	TCGA	BRCA.Primary	FEMALE	55	450K	TCGA-A2-A0T1	BRCA	55	FEMALE	AMERICAN INDIAN OR ALASKA NATIVE	Stage IIIC		Infiltrating Ductal Carcinoma		2009	Post (prior bilateral ovariectomy OR >12 mo since LMP with no prior hysterectomy)	-20227	Alive	TUMOR FREE	521	NA					NA		Negative		0	521	0	521	0	521	0	521
TCGA.A2.A0T2.01	TCGA	BRCA.Primary	FEMALE	66	450K	TCGA-A2-A0T2	BRCA	66	FEMALE	WHITE	Stage IV		Infiltrating Ductal Carcinoma		2009	Post (prior bilateral ovariectomy OR >12 mo since LMP with no prior hysterectomy)	-24235	Dead	WITH TUMOR	NA	255					NA		Close		1	255	1	255	NA	NA	1	255
TCGA.A2.A0T4.01	TCGA	BRCA.Primary	FEMALE	62	450K	TCGA-A2-A0T4	BRCA	62	FEMALE	WHITE	Stage IIA		Infiltrating Lobular Carcinoma		2009	Post (prior bilateral ovariectomy OR >12 mo since LMP with no prior hysterectomy)	-22849	Alive	TUMOR FREE	624	NA					NA		Negative		0	624	0	624	0	624	0	624
TCGA.A2.A0T5.01	TCGA	BRCA.Primary	FEMALE	39	450K	TCGA-A2-A0T5	BRCA	39	FEMALE	WHITE	Stage IIA		Infiltrating Ductal Carcinoma		2009	Pre (<6 months since LMP AND no prior bilateral ovariectomy AND not on estrogen replacement)	-14503	Alive	TUMOR FREE	531	NA					NA		Negative		0	531	0	531	0	531	0	531
TCGA.A2.A0T6.01	TCGA	BRCA.Primary	FEMALE	50	450K	TCGA-A2-A0T6	BRCA	50	FEMALE	WHITE	Stage IIB		Infiltrating Lobular Carcinoma		2009	Pre (<6 months since LMP AND no prior bilateral ovariectomy AND not on estrogen replacement)	-18334	Alive	TUMOR FREE	575	NA					NA		Negative		0	575	0	575	0	575	0	575
TCGA.A2.A0T7.01	TCGA	BRCA.Primary	FEMALE	51	450K	TCGA-A2-A0T7	BRCA	51	FEMALE	WHITE	Stage IIA		Infiltrating Ductal Carcinoma		2009	Pre (<6 months since LMP AND no prior bilateral ovariectomy AND not on estrogen replacement)	-18756	Alive	TUMOR FREE	631	NA					NA		Negative		0	631	0	631	0	631	0	631
TCGA.A2.A0YC.01	TCGA	BRCA.Primary	FEMALE	59	450K	TCGA-A2-A0YC	BRCA	59	FEMALE	WHITE	Stage IIB		Infiltrating Ductal Carcinoma		2008	Post (prior bilateral ovariectomy OR >12 mo since LMP with no prior hysterectomy)	-21685	Alive	WITH TUMOR	990	NA		Locoregional Disease			756		Close		0	990	0	990	NA	NA	1	756
TCGA.A2.A0YD.01	TCGA	BRCA.Primary	FEMALE	63	450K	TCGA-A2-A0YD	BRCA	63	FEMALE	WHITE	Stage IIB		Infiltrating Lobular Carcinoma		2009	Post (prior bilateral ovariectomy OR >12 mo since LMP with no prior hysterectomy)	-23021	Alive	TUMOR FREE	769	NA					NA		Negative		0	769	0	769	0	769	0	769
TCGA.A2.A0YE.01	TCGA	BRCA.Primary	FEMALE	48	450K	TCGA-A2-A0YE	BRCA	48	FEMALE	WHITE	Stage IIB		Infiltrating Ductal Carcinoma		2010	Post (prior bilateral ovariectomy OR >12 mo since LMP with no prior hysterectomy)	-17727	Alive	TUMOR FREE	554	NA					NA		Negative		0	554	0	554	0	554	0	554
TCGA.A2.A0YF.01	TCGA	BRCA.Primary	FEMALE	67	450K	TCGA-A2-A0YF	BRCA	67	FEMALE	BLACK OR AFRICAN AMERICAN	Stage I		Infiltrating Ductal Carcinoma		2009	Post (prior bilateral ovariectomy OR >12 mo since LMP with no prior hysterectomy)	-24660	Alive	TUMOR FREE	1535	NA					NA		Negative		0	1535	0	1535	0	1535	0	1535
TCGA.A2.A0YG.01	TCGA	BRCA.Primary	FEMALE	63	450K	TCGA-A2-A0YG	BRCA	63	FEMALE	WHITE	Stage IIIC		Infiltrating Ductal Carcinoma		2009	Post (prior bilateral ovariectomy OR >12 mo since LMP with no prior hysterectomy)	-23058	Alive	TUMOR FREE	666	NA					NA		Negative		0	666	0	666	0	666	0	666
TCGA.A2.A0YH.01	TCGA	BRCA.Primary	FEMALE	53	450K	TCGA-A2-A0YH	BRCA	53	FEMALE	WHITE	Stage IIIA		Infiltrating Ductal Carcinoma		2009	Post (prior bilateral ovariectomy OR >12 mo since LMP with no prior hysterectomy)	-19596	Alive	TUMOR FREE	659	NA					NA		Negative		0	659	0	659	0	659	0	659
TCGA.A2.A0YI.01	TCGA	BRCA.Primary	FEMALE	62	450K	TCGA-A2-A0YI	BRCA	62	FEMALE	WHITE	Stage I		Infiltrating Ductal Carcinoma		2009	Post (prior bilateral ovariectomy OR >12 mo since LMP with no prior hysterectomy)	-22961	Alive	TUMOR FREE	1505	NA					NA		Negative		0	1505	0	1505	0	1505	0	1505
TCGA.A2.A0YJ.01	TCGA	BRCA.Primary	FEMALE	39	450K	TCGA-A2-A0YJ	BRCA	39	FEMALE	WHITE	Stage IIIA		Infiltrating Ductal Carcinoma		2010	Pre (<6 months since LMP AND no prior bilateral ovariectomy AND not on estrogen replacement)	-14448	Alive	WITH TUMOR	566	NA		Distant Metastasis	Other, specify	Left Cervical Lymph Node	559		Negative		0	566	0	566	1	559	1	559
TCGA.A2.A0YK.01	TCGA	BRCA.Primary	FEMALE	61	450K	TCGA-A2-A0YK	BRCA	61	FEMALE	WHITE	Stage IIA		Infiltrating Lobular Carcinoma		2009	Post (prior bilateral ovariectomy OR >12 mo since LMP with no prior hysterectomy)	-22625	Alive	TUMOR FREE	588	NA					NA		Close		0	588	0	588	NA	NA	0	588
TCGA.A2.A0YL.01	TCGA	BRCA.Primary	FEMALE	48	450K	TCGA-A2-A0YL	BRCA	48	FEMALE	WHITE	Stage IIIA		Infiltrating Lobular Carcinoma		2010	Pre (<6 months since LMP AND no prior bilateral ovariectomy AND not on estrogen replacement)	-17702	Alive	TUMOR FREE	1474	NA					NA		Negative		0	1474	0	1474	0	1474	0	1474
TCGA.A2.A0YM.01	TCGA	BRCA.Primary	FEMALE	67	450K	TCGA-A2-A0YM	BRCA	67	FEMALE	WHITE	Stage IIA		Infiltrating Ductal Carcinoma		2008	Post (prior bilateral ovariectomy OR >12 mo since LMP with no prior hysterectomy)	-24831	Alive	TUMOR FREE	965	NA					NA		Negative		0	965	0	965	0	965	0	965
[truncated: 7,027 more rows]

## Sheet: GEO_samples
Series	Array_id	Array_type	Title	source_name_ch1	Gender	Age(years)	contact_country	organism_ch1	Tumor_type_cancer_or_normal	Metastasis_status	Tissue_site	Race	cancer/normal	Type(cancer/normal/metastatic)
[truncated: 463 more rows]
