# Supplementary material for: Machine Learning Approaches to Classify Primary and Metastatic Cancers Using Tissue of Origin-Based DNA Methylation Profiles
Source: Cancers (Basel). 2021 Jul 27;13(15):3768. doi: 10.3390/cancers13153768 (PMC8345047; doi:10.3390/cancers13153768)
Supplement: Supplementary file 1 [file cancers-13-03768-s001.zip › cancers-1253923-supplementary final2/Table S2.xlsx]

## Sheet: Sheet1
CpG name	Relation_to_Island	UCSC_RefGene_Name	UCSC_RefGene_Group
cg00105470	Island	C1orf35	1stExon
cg00290506	Island	CNIH3;CNIH3	1stExon;5'UTR
cg00476580	Island	ANP32E;ANP32E;ANP32E	TSS1500;Body;Body
cg00565688	Island	TP73	TSS1500
cg00630164	Island	KCNQ4;KCNQ4	1stExon;1stExon
cg00650762	Island	EPHB2;EPHB2;EPHB2;EPHB2	5'UTR;1stExon;5'UTR;1stExon
cg00712898	S_Shore	PRPF38B;PRPF38B	1stExon;5'UTR
cg00930078	Island	FBXO28;FBXO28	1stExon;1stExon
cg00941229	Island	OTUD7B;OTUD7B	5'UTR;1stExon
cg01045423	Island	RPAP2;RPAP2;GLMN;GLMN	5'UTR;1stExon;1stExon;5'UTR
cg01419479	Island	GLUL;GLUL;GLUL;GLUL;GLUL	1stExon;1stExon;TSS1500;5'UTR;5'UTR
cg01860753	Island	RASSF5;RASSF5;RASSF5;RASSF5	Body;5'UTR;Body;1stExon
cg01990334	Island	FOXJ3	TSS1500
cg02008416	N_Shore	TMEM61	TSS1500
cg02397514	Island	HES4;HES4	1stExon;Body
cg02748427	Island	RPAP2;GLMN;RPAP2	5'UTR;TSS200;1stExon
cg02849695	Island	CCDC19	TSS200
cg02850329	Island	RCAN3;RCAN3	1stExon;5'UTR
cg03152785	Island	KCNC4;KCNC4;KCNC4	TSS1500;TSS1500;TSS1500
cg03716942	Island	GNB1	5'UTR
cg03716999	N_Shore	RNF207	TSS1500
cg03861428	Island	SDHB	TSS200
cg04185893	Island	PTBP2;PTBP2	5'UTR;1stExon
cg04317543	Island	LMNA;LMNA;LMNA;LMNA;LMNA;LMNA	5'UTR;1stExon;1stExon;5'UTR;5'UTR;1stExon
cg00261781	Island	MATN3	TSS200
cg00396163	Island	DNAH6;DNAH6	5'UTR;1stExon
cg00567479	Island	FARP2	5'UTR
cg00616369	Island	NCL;NCL	1stExon;5'UTR
cg00954003	Island	TMSB10	TSS1500
cg01615704	Island	MALL;MALL	5'UTR;1stExon
cg02237186	Island	RRM2;RRM2	Body;Body
cg03077836	Island	ASAP2;ASAP2	1stExon;1stExon
cg03107405	N_Shore	TSSC1	TSS1500
cg03856450	Island	SFXN5;SFXN5	1stExon;5'UTR
cg04532229	Island	SLC9A2	TSS1500
cg00201234	Island	FBLN2;FBLN2	5'UTR;5'UTR
cg00522034	Island	CBLB;CBLB	1stExon;5'UTR
cg01216369	OpenSea	SPATA16;SPATA16	1stExon;5'UTR
cg02164046	Island	SST;SST	1stExon;5'UTR
cg02699167	Island	FBXL2	Body
cg03159785	Island	SKIL;SKIL	5'UTR;5'UTR
cg04428853	Island	TMEM110;TMEM110	1stExon;5'UTR
cg04759439	Island	ERC2	TSS1500
cg04970117	Island	SLC6A20;SLC6A20	TSS200;TSS200
cg00072216	Island	MXD4	Body
cg00393585	Island	C4orf39;TRIM61	TSS200;Body
cg00514895	Island	CPZ;CPZ;CPZ	TSS200;TSS200;TSS200
cg00783759	Island	LARP1B;LARP1B;LARP1B	5'UTR;5'UTR;5'UTR
cg00940891	Island	FGFRL1;FGFRL1;FGFRL1	5'UTR;TSS1500;5'UTR
cg01331554	Island	G3BP2;G3BP2;G3BP2;G3BP2;G3BP2	1stExon;5'UTR;1stExon;TSS200;5'UTR
cg02496295	Island	ADD1;ADD1;ADD1;ADD1	5'UTR;5'UTR;5'UTR;5'UTR
cg02918483	Island	FAM175A	1stExon
cg03109066	Island	AP1AR;AP1AR	1stExon;1stExon
cg03292388	Island	CPZ;CPZ;CPZ;CPZ;CPZ;CPZ	5'UTR;1stExon;1stExon;1stExon;5'UTR;5'UTR
cg03482087	Island	MFSD8;C4orf29	5'UTR;5'UTR
cg03544320	Island	CRMP1	1stExon
cg03586029	Island	MFSD8;C4orf29	5'UTR;5'UTR
cg03771255	Island	RPS3A	Body
cg05503412	Island	C4orf14	1stExon
cg00386408	Island	TGFBI	Body
cg01500421	Island	HARS2;HARS	TSS200;1stExon
cg01541629	Island	NSUN2;NSUN2;SRD5A1	1stExon;5'UTR;TSS1500
cg01737507	Island	PPIC	Body
cg01805784	Island	PRR7;PRR7	1stExon;5'UTR
cg01936124	Island	ETF1	Body
cg01982455	Island	RPS14;RPS14;RPS14;RPS14;RPS14	5'UTR;1stExon;1stExon;5'UTR;5'UTR
cg02675896	N_Shore	C5orf30	TSS200
cg03136712	Island	DND1	Body
cg03522216	Island	GOLPH3	TSS200
cg04232649	Island	CCNG1;CCNG1	TSS200;TSS200
cg04330449	Island	NEUROG1	1stExon
cg04590931	Island	PHF15	TSS200
cg00347904	Island	SCUBE3	Body
cg00502442	Island	ZDHHC14;ZDHHC14	TSS1500;TSS1500
cg00702231	Island	PLAGL1;HYMAI;PLAGL1;PLAGL1;PLAGL1;PLAGL1;PLAGL1;PLAGL1;PLAGL1;PLAGL1;PLAGL1;PLAGL1;PLAGL1;PLAGL1;PLAGL1	1stExon;Body;5'UTR;5'UTR;5'UTR;1stExon;5'UTR;1stExon;1stExon;1stExon;5'UTR;5'UTR;1stExon;5'UTR;5'UTR
cg00839802	Island	MAN1A1	TSS1500
cg00984602	Island	SRF	1stExon
cg01505176	Island	VARS	5'UTR
cg01594214	Island	SMPDL3A	1stExon
cg01932459	Island	CD164;CD164;CD164;CD164;CD164	1stExon;1stExon;1stExon;1stExon;1stExon
cg01956781	Island	FAM120B;FAM120B	1stExon;5'UTR
cg01998682	Island	ZBTB2	5'UTR
cg02128567	Island	KCNK5;KCNK5	1stExon;5'UTR
cg02257681	Island	DDAH2;DDAH2	1stExon;5'UTR
cg02322621	Island	ZBTB9;ZBTB9	5'UTR;1stExon
cg02504465	Island	SNX3;SNX3	1stExon;1stExon
cg02760007	Island	SRF	1stExon
cg03447931	Island	BMP6	TSS1500
cg04006554	OpenSea	ENPP5	5'UTR
cg04329454	Island	C6orf227	Body
cg05360265	Island	STXBP5;STXBP5	TSS200;TSS200
cg00084687	Island	GATAD1;GATAD1	1stExon;5'UTR
cg00288562	Island	TRA2A;TRA2A	5'UTR;1stExon
cg01048931	Island	VOPP1	Body
cg01318557	OpenSea	LAT2;LAT2;LAT2;LAT2;LAT2;LAT2	5'UTR;5'UTR;5'UTR;1stExon;1stExon;1stExon
cg01497501	Island	ZFAND2A	TSS1500
cg01685739	N_Shore	SLC4A2;SLC4A2	1stExon;5'UTR
cg01888566	Island	MEST	5'UTR
cg02096656	Island	C7orf55	TSS1500
cg02126753	OpenSea	AEBP1;AEBP1	1stExon;5'UTR
cg02376703	OpenSea	EPHA1	TSS200
cg02661879	Island	FLNC;FLNC;FLNC;FLNC	5'UTR;1stExon;1stExon;5'UTR
cg03266904	Island	CNOT4;CNOT4;CNOT4;CNOT4	5'UTR;1stExon;1stExon;5'UTR
cg03311036	Island	CASP2;CASP2;CASP2;CASP2	1stExon;1stExon;5'UTR;5'UTR
cg04350646	Island	MRPL32;PSMA2	Body;TSS1500
cg00317680	Island	MTERFD1;PTDSS1	TSS1500;TSS200
cg01399317	Island	FAM83H	Body
cg01677098	Island	TCEA1;TCEA1	TSS200;TSS200
cg01806808	Island	PTK2;PTK2	5'UTR;5'UTR
cg02617361	Island	FNTA;FNTA;FNTA	TSS200;TSS200;TSS200
cg04228628	Island	TNKS	1stExon
cg00475955	Island	C9orf114	1stExon
cg01725199	Island	GALNT12	1stExon
cg02068676	Island	COBRA1	TSS1500
cg02608019	Island	SYK;SYK;SYK;SYK;SYK	TSS200;5'UTR;5'UTR;1stExon;1stExon
cg02827328	Island	TRIM14;TRIM14;TRIM14;TRIM14	1stExon;1stExon;1stExon;1stExon
cg02942159	Island	RPS6	Body
cg03168582	Island	DMRT1	1stExon
cg03261004	Island	LOC100289341;MAN1B1	TSS1500;1stExon
cg03804985	Island	SLC2A8	Body
cg03848555	Island	C9orf40	1stExon
cg04065065	Island	PIGO;PIGO;PIGO	1stExon;5'UTR;5'UTR
cg00259755	Island	PWWP2B;PWWP2B	TSS1500;TSS1500
cg00471562	Island	WDR37	TSS1500
cg01805540	Island	CACNB2;CACNB2;CACNB2;CACNB2;CACNB2;CACNB2;CACNB2;CACNB2;CACNB2	1stExon;1stExon;1stExon;5'UTR;1stExon;1stExon;1stExon;5'UTR;5'UTR
cg01819863	Island	EPC1	1stExon
cg01994328	Island	MAP3K8	5'UTR
cg02163937	Island	FAM53B	5'UTR
cg02756614	OpenSea	MYOF;MYOF	TSS200;TSS200
cg03076324	Island	DNAJC1;DNAJC1	5'UTR;1stExon
cg03157149	Island	GDI2;GDI2	Body;Body
cg03285457	Island	LBX1;FLJ41350	1stExon;TSS1500
cg03366896	Island	ECHS1;ECHS1	1stExon;5'UTR
cg03425110	Island	NEUROG3;NEUROG3	5'UTR;1stExon
cg03479974	Island	ANKRD16;FBXO18;ANKRD16;ANKRD16	TSS200;TSS1500;TSS200;TSS200
cg03860051	Island	IKZF5;ACADSB	TSS1500;Body
cg04335339	Island	ATRNL1	TSS200
cg04586563	S_Shore	DIP2C	TSS1500
cg00078194	Island	MDK;MDK;MDK	TSS1500;5'UTR;TSS1500
cg00146096	Island	FANCF	1stExon
cg00156216	Island	APLP2;APLP2;APLP2;APLP2;APLP2;APLP2;APLP2;APLP2;APLP2;APLP2	Body;Body;1stExon;5'UTR;5'UTR;5'UTR;1stExon;1stExon;1stExon;5'UTR
cg00469635	Island	PPME1;C2CD3	1stExon;TSS1500
cg01263716	Island	PHLDA2	TSS1500
cg01505590	Island	PHLDA2;PHLDA2	5'UTR;1stExon
cg01530101	Island	KCNQ1DN	TSS200
cg01618083	Island	CRY2;CRY2	Body;1stExon
cg01693350	Island	WT1;WT1;WT1;WT1	Body;Body;Body;Body
cg01924993	Island	H2AFX	TSS1500
cg02271621	Island	HCCA2;LOC338651;DUSP8	Body;TSS1500;5'UTR
cg02441831	Island	SYVN1;SYVN1	5'UTR;5'UTR
cg02624129	Island	SNX19;SNX19	1stExon;5'UTR
cg02646854	Island	C11orf2	Body
cg02659086	Island	GSTP1	TSS200
cg02723533	Island	CCND1	3'UTR
cg03114244	Island	FEN1;C11orf10;MIR611;FEN1	5'UTR;TSS1500;TSS1500;1stExon
cg03483654	S_Shore	DAK;DDB1	5'UTR;TSS1500
cg03555909	Island	TMEM109	5'UTR
cg03750407	Island	RAD9A	Body
cg03961189	Island	CTR9	TSS200
cg04396791	N_Shore	SHANK2;SHANK2	Body;TSS1500
cg04457979	Island	KCNQ1DN	TSS1500
cg04548378	Island	CDKN1C;CDKN1C;CDKN1C	Body;1stExon;Body
cg04920951	Island	GSTP1;GSTP1	1stExon;5'UTR
cg00155485	OpenSea	MED13L	Body
cg00630583	Island	PXMP2;POLE	1stExon;TSS1500
cg00658626	OpenSea	CCDC63	5'UTR
cg00770871	Island	TULP3;TULP3	TSS200;TSS200
cg00811081	Island	RPAP3;RPAP3;RPAP3	5'UTR;5'UTR;5'UTR
cg00819696	Island	TIMELESS	5'UTR
cg00824109	Island	CHD4	TSS200
cg01643284	Island	APPL2	1stExon
cg01833398	Island	TARBP2;TARBP2;TARBP2;TARBP2;MAP3K12;TARBP2	1stExon;TSS1500;5'UTR;1stExon;TSS1500;5'UTR
cg01856985	Island	ZNF384;ZNF384;ZNF384;ZNF384;ZNF384;ZNF384;ZNF384;ZNF384;ZNF384	5'UTR;TSS1500;1stExon;5'UTR;5'UTR;1stExon;5'UTR;5'UTR;5'UTR
cg02250992	Island	SCARB1;SCARB1	1stExon;1stExon
cg02501984	Island	POLE;PXMP2	TSS200;TSS1500
cg02546521	N_Shore	ULK1;ULK1	5'UTR;1stExon
cg02776251	Island	USP15	Body
cg02964389	Island	PSMD9;PSMD9	1stExon;5'UTR
cg03455874	Island	BRI3BP;BRI3BP	1stExon;5'UTR
cg03549571	Island	DHH	1stExon
cg03742214	Island	CRY1;CRY1	1stExon;5'UTR
cg04422896	Island	C12orf43	1stExon
cg00303548	Island	HS6ST3	TSS1500
cg00432979	Island	MRP63;MRP63;SKA3;SKA3	1stExon;5'UTR;Body;Body
cg00528967	Island	STK24	Body
cg00671161	Island	ALG11;ATP7B;ATP7B	TSS200;TSS1500;TSS1500
cg00756058	Island	DZIP1;DZIP1;DZIP1;DZIP1	5'UTR;5'UTR;1stExon;1stExon
cg02154956	Island	PCCA;PCCA	1stExon;1stExon
cg04718414	Island	CDC16;CDC16	TSS200;TSS200
cg00025138	Island	MAP3K9	TSS200
cg00682653	Island	VTI1B;VTI1B	1stExon;5'UTR
cg01078871	Island	FBXO33;FBXO33	1stExon;5'UTR
cg01557297	Island	SLC22A17;SLC22A17;SLC22A17	5'UTR;1stExon;TSS1500
cg03062665	Island	CALM1;CALM1	TSS1500;TSS200
cg03366677	Island	C14orf4;C14orf4	5'UTR;1stExon
cg04001333	S_Shore	FLVCR2	1stExon
cg00480356	Island	SERINC4;C15orf63	TSS1500;1stExon
cg01176271	Island	SNX1;SNX1;SNX1	1stExon;1stExon;1stExon
cg01294695	Island	MESP1	TSS200
cg02305723	Island	SNRPN;SNRPN;SNRPN	5'UTR;5'UTR;5'UTR
cg03002480	OpenSea	UBR1	TSS200
cg04400030	Island	SNX1;SNX1;SNX1	TSS200;TSS200;TSS200
cg05922972	Island	TSPAN3;TSPAN3;TSPAN3	Body;Body;Body
cg00151607	Island	TRAPPC2L;TRAPPC2L;GALNS	1stExon;5'UTR;TSS200
cg00207534	Island	KIAA0174	5'UTR
cg00319761	Island	PKMYT1;PKMYT1;PKMYT1;PKMYT1	1stExon;1stExon;5'UTR;5'UTR
cg00519627	Island	CORO7	TSS200
cg00891541	Island	SMPD3	5'UTR
cg01195053	Island	LOC652276	TSS200
cg01261535	Island	UBN1;GLYR1	TSS1500;Body
cg01343729	Island	ZNF688;ZNF688	Body;1stExon
cg01352882	Island	STUB1;STUB1	1stExon;5'UTR
cg01866162	Island	CTCF;CTCF	5'UTR;1stExon
cg01985852	Island	CTU2;RNF166;CTU2	1stExon;TSS200;1stExon
cg02331561	Island	ABCA17P;ABCA3	Body;TSS1500
cg02733650	Island	DCTPP1;DCTPP1	5'UTR;1stExon
cg02801598	Island	PDP2	TSS1500
cg03047098	Island	AP1G1;AP1G1	TSS200;TSS200
cg03238797	Island	ADAMTS18;ADAMTS18	1stExon;5'UTR
cg03390211	Island	RGS11;RGS11	5'UTR;Body
cg00032227	Island	TMEM104;NAT9	TSS200;TSS200
cg00081975	Island	ABCC3;ABCC3	Body;Body
cg00089071	Island	PCGF2	TSS1500
cg00654814	Island	MGAT5B;MGAT5B	1stExon;5'UTR
cg00804048	Island	EIF5A;EIF5A;EIF5A;EIF5A	TSS1500;TSS1500;TSS1500;Body
cg00953277	Island	SFRS2;MFSD11;MIR636	Body;TSS1500;TSS200
cg01044722	Island	MYH10	TSS200
cg01151686	Island	LIG3;LIG3;LIG3;LIG3	5'UTR;5'UTR;1stExon;1stExon
cg01168201	Island	HIC1;HIC1;HIC1	TSS1500;1stExon;5'UTR
cg01204271	Island	YBX2	TSS200
cg01446983	Island	SPOP;SPOP;SPOP;SPOP;SPOP;SPOP	5'UTR;5'UTR;5'UTR;5'UTR;5'UTR;5'UTR
cg01697732	Island	FAM20A	TSS1500
cg01926595	Island	PFN1;PFN1	1stExon;5'UTR
cg02102644	Island	SYNRG;SYNRG;SYNRG;SYNRG;SYNRG;SYNRG;SYNRG	1stExon;1stExon;1stExon;1stExon;1stExon;1stExon;1stExon
cg02131967	Island	ACE	TSS1500
cg02360836	Island	SMARCD2;SMARCD2;SMARCD2;SMARCD2	5'UTR;5'UTR;1stExon;1stExon
cg02451362	Island	LOC92659;MAFG	TSS200;TSS200
cg02516388	Island	ACSF2	1stExon
cg03729431	Island	ADORA2B;ADORA2B	1stExon;5'UTR
cg03958344	Island	CNP	TSS200
cg00027083	Island	EPB41L3	5'UTR
cg01968530	Island	C18orf45	TSS200
cg02273078	Island	USP14;USP14;USP14;USP14	5'UTR;1stExon;1stExon;5'UTR
cg02901122	Island	RPRD1A	1stExon
cg00061059	Island	TECR	Body
cg00275232	Island	ZNF296	1stExon
cg00308133	Island	GAMT;GAMT	Body;Body
cg00445824	Island	ISYNA1;ISYNA1;ISYNA1;ISYNA1;ISYNA1	5'UTR;5'UTR;1stExon;TSS200;1stExon
cg00698688	OpenSea	SULT2B1;SULT2B1	1stExon;5'UTR
cg00815440	Island	UQCRFS1;UQCRFS1	1stExon;5'UTR
cg00876704	Island	PKN1	Body
cg01221484	Island	ZNF584;ZNF584	1stExon;5'UTR
cg01493303	Island	GRWD1;GRWD1	1stExon;5'UTR
cg01580888	Island	RHPN2	TSS1500
cg01755369	Island	ILF3;ILF3;ILF3;ILF3;LOC147727;ILF3	TSS1500;TSS1500;TSS1500;TSS1500;TSS200;TSS1500
cg01881255	Island	SERTAD3	TSS1500
cg02085507	N_Shore	TRIP10	TSS1500
cg02144298	Island	CEBPA;LOC80054	1stExon;TSS1500
cg02197293	Island	FBXO27;FBXO27	5'UTR;1stExon
cg02239082	Island	CYTH2;CYTH2	Body;Body
cg02364038	Island	PTBP1;PTBP1;PTBP1;PTBP1	TSS1500;TSS1500;TSS1500;TSS1500
cg02428100	Island	KEAP1;KEAP1;KEAP1	TSS1500;1stExon;5'UTR
cg02433671	Island	RGL3;RGL3	Body;Body
cg02479575	OpenSea	MIR7-3;C19orf30	TSS1500;Body
cg02644301	Island	TECR;TECR	5'UTR;1stExon
cg02793099	Island	PEG3;PEG3;ZIM2;PEG3;PEG3;ZIM2;ZIM2	5'UTR;5'UTR;5'UTR;5'UTR;5'UTR;5'UTR;5'UTR
cg02879662	Island	HIF3A;HIF3A	Body;TSS1500
cg03000603	Island	DHX34;DHX34	5'UTR;1stExon
cg03430067	Island	C19orf57;CC2D1A	TSS200;TSS200
cg04126816	Island	CCDC106	5'UTR
cg01483882	Island	TP53INP2	5'UTR
cg01663968	Island	CTSZ	Body
cg02047577	Island	UCKL1AS;UCKL1	Body;1stExon
cg02425732	Island	RRBP1;RRBP1	5'UTR;5'UTR
cg03503905	Island	TAF4	1stExon
cg04048259	Island	EDN3;EDN3;EDN3;EDN3	TSS200;TSS200;TSS200;TSS200
cg03158400	Island	FAM3B;FAM3B	Body;Body
cg00079563	Island	ARFGAP3;ARFGAP3	TSS200;TSS200
cg00812502	Island	DGCR2;DGCR2	1stExon;5'UTR
cg01120165	Island	HDAC10;HDAC10	TSS1500;TSS1500
cg01513661	Island	SAPS2	5'UTR
cg01657694	Island	KLHL22	5'UTR
cg02169098	Island	PPPDE2;XRCC6;XRCC6	TSS1500;5'UTR;1stExon
cg02278071	Island	DUSP18	TSS200
cg02887841	Island	TBX1;TBX1;TBX1	5'UTR;5'UTR;5'UTR
cg02994956	Island	NEFH	1stExon
cg03697316	Island	LZTR1	1stExon
cg04733989	Island	NAGA	TSS200
cg00012386	N_Shore	JMJD4;JMJD4;SNAP47	Body;Body;TSS200
cg00016968	S_Shore	RHOC;RHOC;RHOC	TSS1500;TSS1500;TSS1500
cg00030047	N_Shore	RNF207	Body
cg00071250	OpenSea	FASLG;FASLG	1stExon;5'UTR
cg00095526	N_Shore	CACNA1S;CACNA1S	1stExon;5'UTR
cg00095674	Island	PLEKHO1	Body
cg00101227	N_Shelf	MPZ	TSS1500
cg00108454	OpenSea	C1QA	5'UTR
cg00117172	Island	RUNX3;RUNX3	Body;Body
cg00123035	Island	RFX5;RFX5	5'UTR;5'UTR
cg00128877	Island	MKNK1;MKNK1;MKNK1;MKNK1;MKNK1	TSS1500;TSS1500;TSS1500;TSS1500;TSS1500
cg00136477	N_Shelf	C1QC;C1QC	5'UTR;5'UTR
cg00160914	S_Shore	DDX20;C1orf183	Body;TSS1500
cg00208830	OpenSea	LAMC2;LAMC2	TSS1500;TSS1500
cg00209951	Island	DENND2C	TSS200
cg00223186	Island	ACBD6	TSS200
cg00223950	Island	UBR4	Body
cg00224508	N_Shore	CDC42SE1;CDC42SE1;MLLT11	5'UTR;5'UTR;TSS1500
cg00247489	Island	CR2;CR2	Body;Body
cg00262415	Island	PUSL1;ACAP3	TSS1500;Body
cg00265415	Island	B3GALNT2	1stExon
cg00269115	Island	C1orf213;C1orf213;ZNF436;C1orf213;C1orf213;ZNF436	5'UTR;1stExon;5'UTR;1stExon;5'UTR;TSS1500
cg00282347	Island	CHD5	TSS1500
cg00307685	S_Shore	BRDT	5'UTR
cg00321065	Island	RLF;RLF	5'UTR;1stExon
cg00321478	OpenSea	CRB1	Body
cg00327483	OpenSea	CASQ1	1stExon
cg00328227	Island	C1orf59;C1orf59	TSS200;TSS1500
cg00368415	Island	SNX27	TSS1500
cg00392257	N_Shore	ISG20L2	1stExon
cg00402366	N_Shore	LRRIQ3;TNNI3K;FPGT;LRRIQ3	1stExon;TSS200;TSS200;5'UTR
cg00419564	S_Shore	S100A6	TSS200
cg00433406	OpenSea	VWA5B1	TSS1500
cg00446235	Island	TSTD1;TSTD1;TSTD1	Body;Body;Body
cg00491404	OpenSea	EPS8L3;EPS8L3;EPS8L3	TSS200;TSS200;TSS200
cg00503458	S_Shore	KIAA0907	TSS1500
cg00510956	N_Shore	KHDRBS1	TSS1500
cg00515905	OpenSea	EPS8L3;EPS8L3;EPS8L3;EPS8L3;EPS8L3;EPS8L3	5'UTR;1stExon;5'UTR;1stExon;1stExon;5'UTR
cg00519208	OpenSea	EVI5	TSS1500
cg00521598	S_Shore	MYCBP	TSS1500
cg00528052	Island	KDM5B	1stExon
cg00532890	OpenSea	PBX1	TSS200
cg00540544	Island	CSRP1;CSRP1;CSRP1;CSRP1	5'UTR;1stExon;1stExon;5'UTR
cg00548060	S_Shelf	NPL	5'UTR
cg00563229	Island	XKR8	TSS1500
cg00563926	S_Shore	TGFBR3	TSS1500
cg00594952	N_Shore	RIMS3	5'UTR
cg00605270	OpenSea	SMPDL3B;SMPDL3B;SMPDL3B;SMPDL3B	1stExon;1stExon;5'UTR;5'UTR
cg00609097	S_Shore	TESK2	TSS200
cg00617305	OpenSea	SHISA4;SHISA4;SHISA4	5'UTR;Body;1stExon
cg00619207	N_Shelf	DENND2D	TSS200
cg00625425	S_Shore	KANK4	TSS1500
cg00630249	Island	CYB561D1;CYB561D1;CYB561D1;CYB561D1;CYB561D1	1stExon;Body;1stExon;1stExon;1stExon
cg00650876	Island	YBX1	TSS200
cg00666446	S_Shore	ZNF670	TSS1500
cg00679738	Island	FAM89A	Body
cg00692549	Island	TARDBP	TSS1500
cg00707317	Island	NMNAT2;NMNAT2	5'UTR;1stExon
cg00725635	OpenSea	B3GALT2;CDC73	TSS200;Body
cg00729875	OpenSea	PALMD;PALMD	1stExon;5'UTR
cg00746981	Island	HDGF;HDGF;HDGF	Body;1stExon;Body
cg00756887	OpenSea	PVRL4	TSS1500
cg00808492	OpenSea	REG4;REG4;REG4;REG4;REG4;REG4	5'UTR;5'UTR;1stExon;1stExon;1stExon;5'UTR
cg00810495	N_Shore	RPF1	TSS200
cg00816620	S_Shore	C1orf25;C1orf26;C1orf26	TSS1500;5'UTR;5'UTR
cg00818872	Island	CHRNB2;CHRNB2	1stExon;5'UTR
cg00819310	OpenSea	VANGL1	5'UTR
cg00848728	Island	DAB1;DAB1	5'UTR;1stExon
cg00875272	N_Shore	TAL1;TAL1	5'UTR;1stExon
cg00904574	Island	PLK3	TSS1500
cg00915289	Island	SHC1;SHC1;CKS1B;SHC1;SHC1;CKS1B	5'UTR;5'UTR;TSS200;1stExon;1stExon;TSS200
cg00916635	OpenSea	PTPN22;PTPN22;PTPN22;PTPN22	5'UTR;1stExon;5'UTR;1stExon
cg00935430	N_Shore	ZNF678;ZNF678;ZNF678	1stExon;Body;5'UTR
cg00995520	S_Shore	KCNA3	TSS1500
cg01031251	N_Shore	RPS6KA1	TSS1500
cg01036148	Island	RNPEP	1stExon
cg01040850	OpenSea	MR1	TSS1500
cg01053621	OpenSea	APOA2	TSS1500
cg01064307	Island	CD55;CD55;CD55;CD55	1stExon;1stExon;5'UTR;5'UTR
cg01095590	N_Shore	KIAA0040;KIAA0040;KIAA0040;KIAA0040;KIAA0040;KIAA0040	1stExon;5'UTR;5'UTR;1stExon;5'UTR;5'UTR
cg01100796	N_Shore	CPT2	TSS200
cg01103730	OpenSea	IL20	TSS1500
cg01119135	OpenSea	C1orf116;C1orf116	5'UTR;5'UTR
cg01139966	OpenSea	GOLPH3L	TSS200
cg01145389	Island	CDKN2C	TSS1500
cg01152499	Island	FAM46C	TSS1500
cg01154193	Island	IQCC;CCDC28B;IQCC	TSS1500;3'UTR;TSS1500
cg01172735	Island	SESN2	Body
cg01172972	S_Shore	ZFYVE9;ZFYVE9;ZFYVE9	5'UTR;5'UTR;5'UTR
cg01182697	S_Shore	C1orf83;TMEM59	Body;TSS1500
cg01183669	Island	ST7L;ST7L;CAPZA1;ST7L;ST7L;CAPZA1	TSS1500;TSS1500;1stExon;TSS1500;TSS1500;5'UTR
cg01184522	Island	ZNF496	TSS1500
cg01185754	N_Shore	F3	Body
cg01194444	OpenSea	MYOG	1stExon
cg01226883	Island	CLCN6;CLCN6;MTHFR;CLCN6;CLCN6	TSS1500;TSS1500;5'UTR;TSS1500;TSS1500
cg01259619	Island	ITPKB	5'UTR
cg01267315	N_Shore	RNF220;RNF220	5'UTR;1stExon
cg01277844	Island	PYGO2	TSS1500
cg01313514	Island	WNT3A	Body
cg01320507	OpenSea	SPHAR;RAB4A;SPHAR	1stExon;3'UTR;5'UTR
cg01333788	OpenSea	GJB5	5'UTR
cg01342792	OpenSea	FAM71A	TSS1500
cg01346152	S_Shore	DHRS3	TSS1500
cg01346589	S_Shore	RCC2;RCC2	5'UTR;TSS1500
cg01356829	N_Shore	IL12RB2	TSS200
cg01366407	OpenSea	FLAD1;FLAD1;FLAD1	5'UTR;5'UTR;1stExon
cg01367992	OpenSea	LY9;LY9	Body;Body
cg01371477	Island	ANP32E;ANP32E;ANP32E	TSS1500;Body;Body
cg01385430	N_Shore	VPS45	TSS1500
cg01402255	OpenSea	GATAD2B	Body
cg01411954	Island	NVL;NVL;NVL;NVL	1stExon;5'UTR;5'UTR;1stExon
cg01414934	N_Shore	SH3BGRL3	TSS1500
cg01420388	Island	FBXO44;FBXO2;FBXO44;FBXO44;FBXO44	TSS1500;Body;TSS1500;TSS200;TSS1500
cg01425670	Island	NEGR1	TSS1500
cg01426743	N_Shore	FAM20B	TSS1500
cg01429181	N_Shore	DCAF8;DCAF8;DCAF8;DCAF8;DCAF8	Body;Body;Body;Body;5'UTR
cg01447498	S_Shore	TSNAX-DISC1;TSNAX-DISC1;TSNAX-DISC1;TSNAX;TSNAX-DISC1;TSNAX-DISC1;TSNAX-DISC1;TSNAX-DISC1;TSNAX-DISC1	Body;Body;Body;Body;Body;Body;Body;Body;Body
cg01459162	OpenSea	PADI3	TSS1500
cg01459453	OpenSea	SELP	Body
cg01461641	Island	TMEM63A	5'UTR
cg01471713	S_Shore	C1orf115	Body
cg01485998	Island	VASH2;VASH2;VASH2;VASH2;VASH2;VASH2	1stExon;1stExon;5'UTR;1stExon;5'UTR;5'UTR
cg01508386	OpenSea	GORAB;GORAB;GORAB	TSS200;TSS200;TSS200
cg01522975	S_Shore	VPS45	1stExon
cg01566404	S_Shore	ETNK2	TSS1500
cg01579216	OpenSea	NCF2;NCF2	TSS1500;TSS1500
cg01580044	N_Shore	PHTF1	Body
cg01612158	OpenSea	FCRL4	1stExon
cg01620569	S_Shore	AK2;AK2	TSS1500;TSS1500
cg01628253	Island	HAX1;HAX1	TSS200;TSS200
cg01637734	OpenSea	CD5L	Body
cg01646665	OpenSea	TMEM79;SMG5	TSS1500;Body
cg01651593	Island	CDC20	TSS1500
cg01653110	S_Shore	VAMP4	TSS1500
cg01653445	Island	BAI2	TSS1500
cg01656955	Island	NT5C1A	TSS1500
cg01664666	Island	PLD5	5'UTR
cg01671575	OpenSea	PGBD5	TSS200
cg01705587	OpenSea	SV2A;SV2A	5'UTR;1stExon
cg01745448	S_Shore	SCAMP3;SCAMP3	TSS200;TSS200
cg01770400	OpenSea	SERPINC1;SERPINC1	5'UTR;1stExon
cg01773061	N_Shore	LSM10	5'UTR
cg01782487	S_Shore	CCDC23;ERMAP	TSS200;5'UTR
cg01785339	N_Shore	CNIH4	TSS200
cg01788438	Island	HNRNPR;HNRNPR;HNRNPR;HNRNPR	TSS200;TSS200;TSS200;TSS200
cg01801174	OpenSea	UFC1;UFC1	1stExon;5'UTR
cg01883521	Island	HIPK1;HIPK1	TSS200;TSS200
cg01909487	Island	JUN	TSS200
cg01918706	N_Shore	UBE2T	5'UTR
cg01918888	Island	RLF;RLF	5'UTR;1stExon
cg01929105	Island	NMNAT1;NMNAT1;LZIC	1stExon;5'UTR;TSS1500
cg01958916	S_Shore	SEMA6C	TSS1500
cg01969748	Island	GPSM2	5'UTR
cg02032115	S_Shore	IGSF8	TSS1500
cg02049180	N_Shore	NTRK1;INSRR	Body;Body
cg02078356	Island	TMEM39B	Body
cg02084087	Island	TNFRSF25;TNFRSF25;TNFRSF25;TNFRSF25;TNFRSF25;TNFRSF25	Body;Body;Body;Body;Body;Body
cg02105034	Island	SMG7;SMG7;SMG7	5'UTR;Body;Body
cg02105856	OpenSea	PIGR;PIGR	5'UTR;1stExon
cg02150709	N_Shore	PPIH	TSS200
cg02161046	Island	HIAT1	TSS200
cg02173484	OpenSea	GJA5	5'UTR
cg02175308	S_Shore	SORT1	TSS1500
cg02206259	N_Shore	C1orf198;C1orf198	Body;Body
cg02239021	N_Shore	CYB5RL;MRPL37	5'UTR;TSS1500
cg02254649	N_Shore	ENAH;ENAH	Body;Body
cg02275294	N_Shore	SOAT1	TSS1500
cg02286990	N_Shore	CCDC28B	TSS200
cg02301754	OpenSea	VPS72;TMOD4	Body;TSS1500
cg02304930	N_Shore	SERTAD4;C1orf133	TSS1500;Body
cg02309273	OpenSea	INPP5B	TSS200
cg02309594	S_Shore	HCRTR1	5'UTR
cg02314308	S_Shore	GLT25D2	TSS200
cg02317907	N_Shore	DIRAS3	5'UTR
cg02327719	N_Shore	C1orf135	Body
cg02360616	Island	FAM129A	Body
cg02361363	Island	ST3GAL3;ST3GAL3;ST3GAL3;ST3GAL3;ST3GAL3;ST3GAL3;ST3GAL3;ST3GAL3;ST3GAL3;ST3GAL3	5'UTR;5'UTR;5'UTR;5'UTR;5'UTR;5'UTR;5'UTR;5'UTR;5'UTR;5'UTR
cg02361557	Island	NTNG1;NTNG1;NTNG1	5'UTR;5'UTR;5'UTR
cg02385474	OpenSea	PCNXL2	Body
cg02421543	N_Shore	DR1	TSS1500
cg02451670	N_Shore	INTS7;DTL	Body;TSS1500
cg02497700	N_Shore	ZNF238	TSS1500
cg02525396	OpenSea	TOMM40L;TOMM40L	5'UTR;1stExon
cg02525756	Island	RAB42	5'UTR
cg02558133	Island	PKN2	Body
cg02589695	S_Shore	RASSF5;RASSF5;RASSF5	Body;Body;1stExon
cg02612026	N_Shore	CASP9;CASP9	Body;Body
cg02614187	N_Shore	TRIM45;TRIM45;TRIM45;TRIM45	5'UTR;1stExon;5'UTR;1stExon
cg02631906	S_Shore	PRDX1;PRDX1;PRDX1	TSS1500;TSS1500;TSS1500
cg02641560	N_Shore	RCAN3	TSS1500
cg02668729	Island	CTPS	5'UTR
cg02705666	S_Shore	GTF2B	TSS200
cg02709261	Island	TOR3A	Body
cg02718725	Island	CNN3	TSS200
cg02723372	Island	RUNX3;RUNX3	3'UTR;3'UTR
cg02729506	OpenSea	HSPG2	Body
cg02751839	OpenSea	GPR37L1	1stExon
cg02780849	N_Shore	GNG4;GNG4;GNG4	TSS1500;TSS200;TSS200
cg02809263	Island	LRRC40;SFRS11	1stExon;TSS200
cg02844629	Island	TTC13;ARV1;TTC13	TSS200;TSS200;TSS200
cg02878987	Island	AIDA;C1orf58	Body;TSS1500
cg02904365	Island	DNAJC11	Body
cg02913364	Island	UBE2J2;UBE2J2;UBE2J2;UBE2J2	5'UTR;5'UTR;5'UTR;5'UTR
cg02917772	Island	CTH;CTH	TSS1500;TSS1500
cg02917972	Island	ZCCHC11;ZCCHC11;ZCCHC11	5'UTR;5'UTR;5'UTR
cg02947253	OpenSea	ADORA3;ADORA3;ADORA3;ADORA3;ADORA3	Body;5'UTR;5'UTR;1stExon;1stExon
cg02981703	OpenSea	CA6	TSS200
cg03001647	S_Shore	MPZL1;MPZL1;MPZL1	Body;Body;Body
cg03011500	S_Shore	CGN	5'UTR
cg03036064	Island	UCK2	1stExon
cg03037331	Island	DEGS1;DEGS1	Body;Body
cg03070194	Island	GSTM2;GSTM2;GSTM2;GSTM2	5'UTR;1stExon;1stExon;5'UTR
cg03098721	N_Shore	TTLL7	5'UTR
cg03112782	N_Shore	MEAF6	Body
cg03125090	S_Shore	RGL1;ARPC5;RGL1	5'UTR;TSS1500;1stExon
cg03133269	N_Shore	WNT4	Body
cg03140978	OpenSea	C1orf201	TSS200
cg03165378	OpenSea	S100A9	TSS1500
cg03171924	Island	RUNX3	Body
cg03209127	Island	B3GALNT2	TSS1500
cg03218019	Island	DDOST	1stExon
cg03218909	OpenSea	HAPLN2	TSS200
cg03262773	OpenSea	RAD54L;RAD54L	TSS1500;TSS1500
cg03301801	OpenSea	FNDC7	Body
cg03371205	Island	LYPLA2	TSS200
cg03409548	S_Shore	MOBKL2C	TSS200
cg03418289	Island	LIX1L;LIX1L	5'UTR;1stExon
cg03421300	N_Shore	SFN	1stExon
cg03455458	Island	VASH2;VASH2;VASH2	5'UTR;5'UTR;5'UTR
cg03459809	OpenSea	EPHX1;EPHX1;EPHX1	1stExon;5'UTR;5'UTR
cg03460527	S_Shore	F3	TSS1500
cg03483626	S_Shore	KCNA3	TSS1500
cg03495868	Island	PTGFR;PTGFR;PTGFR;PTGFR	5'UTR;1stExon;1stExon;5'UTR
cg03496978	Island	FBXO28;FBXO28	Body;Body
cg03533858	S_Shore	MORN1;RER1	TSS1500;5'UTR
cg03574115	N_Shore	WDR65;WDR65;EBNA1BP2;EBNA1BP2;WDR65;WDR65	TSS1500;TSS1500;Body;Body;TSS1500;TSS1500
cg03583857	S_Shore	CD34;CD34	TSS1500;TSS1500
cg03614513	Island	TSPAN2	1stExon
cg03617456	S_Shore	EXOSC10;EXOSC10	TSS1500;TSS1500
cg03630344	N_Shore	VAMP3	TSS200
cg03641225	N_Shore	DIRAS3	Body
cg03648823	Island	ZNF643	TSS200
cg03679305	N_Shelf	SLC2A5;SLC2A5;SLC2A5	Body;Body;Body
cg03718677	OpenSea	TMOD4	5'UTR
cg03732545	OpenSea	CNTN2	TSS1500
cg03734660	Island	CRABP2;CRABP2	5'UTR;1stExon
cg03750606	N_Shore	ESRRG;ESRRG;ESRRG	TSS200;5'UTR;TSS200
cg03752689	S_Shore	C1orf74	TSS1500
cg03762535	OpenSea	HAO2;HAO2;HAO2;HAO2	5'UTR;1stExon;5'UTR;1stExon
cg03764585	OpenSea	FMOD;FMOD	1stExon;5'UTR
cg03793131	N_Shore	ELOVL1	5'UTR
cg03802191	S_Shore	TARBP1	TSS1500
cg03837750	S_Shore	LRRIQ3;TNNI3K;FPGT	TSS1500;Body;Body
cg03848145	Island	C1orf52;C1orf52	Body;Body
cg03863149	Island	ZNF644;ZNF644;ZNF644	5'UTR;5'UTR;TSS1500
cg03886898	S_Shelf	DIO1;DIO1;DIO1;DIO1	TSS1500;TSS1500;TSS1500;TSS1500
cg03907454	N_Shore	KIF2C	TSS1500
cg03940966	Island	THEM4	Body
cg03955296	Island	ETV3;ETV3	5'UTR;5'UTR
cg03977657	OpenSea	LAMB3;LAMB3;LAMB3;LAMB3	1stExon;TSS1500;5'UTR;TSS200
cg03989569	S_Shore	MEF2D	TSS1500
cg04025590	Island	CCDC21	TSS1500
cg04057053	Island	WNT2B	TSS1500
cg04082985	N_Shore	LASS2;LASS2	5'UTR;5'UTR
cg04087608	OpenSea	HSD3B2;HSD3B2	5'UTR;5'UTR
cg04126335	OpenSea	ITGA10	Body
cg04197051	Island	PIGM	1stExon
cg04223956	OpenSea	NEK7	5'UTR
cg04313552	S_Shore	KIAA2013	TSS1500
cg04323187	Island	CCDC24	TSS200
cg04349311	N_Shore	TXNDC12;BTF3L4;BTF3L4;BTF3L4	TSS200;TSS1500;TSS1500;TSS1500
cg04393897	Island	BAT2L2	TSS200
cg04413397	N_Shore	NMNAT1;LZIC	TSS1500;TSS1500
cg04485075	Island	KLHL17;NOC2L	TSS1500;Body
cg04609640	S_Shore	BEST4	TSS1500
cg04683240	Island	HLX;HLX	1stExon;5'UTR
cg04691540	Island	ABL2;ABL2;ABL2;ABL2;ABL2	1stExon;1stExon;1stExon;1stExon;1stExon
cg04732193	OpenSea	HSD11B1	TSS1500
cg04828892	S_Shore	PPM1J	TSS1500
cg04975920	OpenSea	TSPAN1	5'UTR
cg05369166	N_Shore	NFASC;NFASC;NFASC;NFASC;NFASC	TSS1500;TSS1500;TSS1500;TSS1500;TSS1500
cg06003187	OpenSea	GUCA2A	Body
cg06154570	S_Shore	HEYL	TSS1500
cg06334284	Island	PPAP2B;PPAP2B;PPAP2B;PPAP2B	5'UTR;1stExon;1stExon;5'UTR
cg00005847	N_Shore	HOXD3	5'UTR
cg00014085	N_Shore	ELMOD3;ELMOD3;ELMOD3;ELMOD3;RETSAT	TSS1500;TSS1500;TSS1500;TSS1500;1stExon
cg00024812	Island	ITGB1BP1;ITGB1BP1;CPSF3	TSS1500;TSS1500;Body
cg00054706	OpenSea	C1D;C1D	5'UTR;5'UTR
cg00094851	S_Shore	KIF3C	TSS1500
cg00097536	Island	ZFP36L2;LOC100129726	TSS1500;Body
cg00143376	N_Shore	NMUR1	Body
cg00168785	Island	WDSUB1;WDSUB1;WDSUB1	5'UTR;5'UTR;5'UTR
cg00234616	Island	TLX2	TSS1500
cg00396894	OpenSea	C2orf53	TSS200
cg00465284	S_Shore	CTNNA2;CTNNA2;LRRTM1	Body;Body;TSS1500
cg00479269	S_Shore	C2orf29	Body
cg00493400	Island	STAT1;STAT1	TSS200;TSS200
cg00497251	S_Shore	RNPEPL1	5'UTR
cg00514407	Island	SERPINE2;SERPINE2;SERPINE2	TSS1500;TSS1500;TSS1500
cg00537910	S_Shore	ATG9A;ATG9A;ABCB6	3'UTR;3'UTR;TSS1500
cg00539322	OpenSea	SAG;SAG	1stExon;5'UTR
cg00539716	Island	FOXN2;FOXN2	1stExon;5'UTR
cg00554682	N_Shore	ZNF804A;ZNF804A	1stExon;5'UTR
cg00573606	OpenSea	COL6A3;COL6A3;COL6A3;COL6A3;COL6A3;COL6A3;COL6A3;COL6A3;COL6A3;COL6A3	5'UTR;1stExon;5'UTR;5'UTR;1stExon;1stExon;5'UTR;1stExon;5'UTR;1stExon
cg00579393	OpenSea	REG1B	TSS1500
cg00585790	OpenSea	LIMS1;LIMS1	1stExon;5'UTR
cg00665395	Island	TTLL4	TSS200
cg00689340	Island	RTKN;RTKN;RTKN	Body;TSS1500;TSS1500
cg00711916	N_Shore	CNNM4	TSS1500
cg00720723	Island	NOP58;NOP58	1stExon;5'UTR
cg00731459	Island	HDAC4	TSS1500
cg00763679	N_Shore	SEPT2;SEPT2;HDLBP;SEPT2;SEPT2	TSS1500;TSS1500;5'UTR;TSS1500;TSS1500
cg00767581	Island	HOXD4;MIR10B	TSS1500;Body
cg00839584	OpenSea	IL1A;IL1A	1stExon;5'UTR
cg00850538	N_Shore	CRIM1	TSS1500
cg00856375	Island	PSMD14	TSS200
cg00877964	Island	SLC1A4;SLC1A4;SLC1A4	1stExon;TSS1500;5'UTR
cg00899641	Island	SF3B1;SF3B1	Body;Body
cg00945862	OpenSea	SLC4A5	5'UTR
cg00962459	S_Shore	PROKR1	TSS1500
cg01040759	S_Shore	ST3GAL5	TSS1500
cg01044662	S_Shore	C2orf3	TSS1500
cg01046174	N_Shore	PIKFYVE;PIKFYVE	TSS1500;TSS1500
cg01109219	OpenSea	RASGRP3	TSS1500
cg01124420	OpenSea	EDAR;EDAR	5'UTR;1stExon
cg01139059	Island	TSN	TSS200
cg01145396	OpenSea	CHRNG	TSS1500
cg01148741	Island	DUSP2	TSS1500
cg01150454	Island	MRPS5	TSS200
cg01152019	Island	HOXD4;MIR10B	TSS1500;Body
cg01169610	OpenSea	INPP4A;INPP4A;INPP4A;INPP4A	5'UTR;5'UTR;5'UTR;5'UTR
cg01172899	S_Shore	SLC16A14	TSS200
cg01184449	N_Shore	EML4;EML4	TSS1500;TSS1500
cg01195127	Island	YIPF4;YIPF4	5'UTR;1stExon
cg01200177	S_Shore	POLR2D	TSS1500
cg01230160	OpenSea	DGKD	Body
cg01243790	OpenSea	TMEM182	Body
cg01272601	Island	AAK1	TSS1500
cg01280080	S_Shore	ATIC	Body
cg01347719	N_Shore	AUP1;DQX1	Body;TSS1500
cg01355520	N_Shore	HADHA;HADHB	TSS1500;5'UTR
cg01419675	Island	RHOB;RHOB	5'UTR;1stExon
cg01439983	OpenSea	PEX13;PUS10	TSS1500;5'UTR
cg01464985	N_Shore	ZNF512	TSS1500
cg01494593	OpenSea	ACOXL;ACOXL;ACOXL	Body;Body;Body
cg01507173	OpenSea	IL1F5;IL1F5	5'UTR;TSS200
cg01561916	Island	HAAO	TSS1500
cg01568335	N_Shore	COX5B	TSS1500
cg01585758	Island	SUMO1;SUMO1;SUMO1	Body;Body;Body
cg01594915	Island	HNRNPA3	Body
cg01600782	Island	CALM2	TSS1500
cg01615080	N_Shore	ACYP2;ACYP2	1stExon;5'UTR
cg01620785	S_Shore	SLC5A6;C2orf28;SLC5A6;C2orf28;C2orf28	TSS1500;Body;TSS1500;5'UTR;Body
cg01639256	S_Shore	ASPRV1	TSS1500
cg01643580	Island	KCNK3	Body
cg01651821	Island	MRPL30;MITD1	TSS1500;1stExon
cg01693157	Island	TUBA4B;TUBA4A	Body;Body
cg01739965	Island	VPS54;VPS54	TSS200;TSS200
cg01743370	Island	GCA	Body
cg01746088	Island	SFRS7	Body
cg01753375	OpenSea	DCTN1;DCTN1	TSS200;TSS200
cg01777397	N_Shore	CLIP4	TSS1500
cg01780482	Island	EPAS1;EPAS1	5'UTR;1stExon
cg01846065	Island	STAM2;STAM2	1stExon;5'UTR
cg01906055	N_Shore	NCAPH	TSS1500
cg01919488	N_Shore	ZNF638;ZNF638	TSS1500;TSS1500
cg01920829	Island	CDK5R2	1stExon
cg01936270	Island	CYP1B1	TSS1500
cg01968178	Island	REEP1;REEP1;REEP1;REEP1	Body;TSS1500;TSS1500;TSS1500
cg01990225	S_Shore	LMAN2L;LMAN2L;LMAN2L;LMAN2L;LMAN2L;LMAN2L	TSS1500;TSS1500;TSS1500;TSS1500;TSS1500;TSS1500
cg02005375	Island	DDX18	TSS200
cg02014107	S_Shore	DLX2	TSS1500
cg02034222	N_Shelf	DQX1;DQX1	1stExon;5'UTR
cg02056135	OpenSea	SP110;SP110;SP110	5'UTR;5'UTR;5'UTR
cg02092466	S_Shore	NTSR2	TSS1500
cg02099418	OpenSea	CD28	TSS200
cg02100828	Island	PSME4	TSS1500
cg02111587	N_Shore	TACR1;TACR1;TACR1;TACR1	1stExon;1stExon;5'UTR;5'UTR
cg02144933	Island	AOX1	TSS200
cg02170525	S_Shore	CD8A;CD8A;CD8A;CD8A;CD8A;CD8A	5'UTR;1stExon;5'UTR;Body;5'UTR;1stExon
cg02192965	OpenSea	SLC3A1	1stExon
cg02196655	S_Shore	NOL10	TSS1500
cg02204046	Island	MYCN;MYCN;MYCNOS	1stExon;5'UTR;Body
cg02229946	OpenSea	IL1F7;IL1F7;IL1F7;IL1F7	TSS1500;TSS1500;TSS1500;TSS1500
cg02240226	Island	STK16;GLB1L;GLB1L;STK16	TSS200;5'UTR;1stExon;TSS200
cg02241586	S_Shore	PIKFYVE;PIKFYVE	5'UTR;5'UTR
cg02245378	Island	PAX3;PAX3;PAX3;CCDC140;PAX3;PAX3;PAX3;PAX3;PAX3	Body;Body;Body;TSS1500;Body;Body;Body;Body;Body
cg02247582	S_Shore	ZNF512	Body
cg02278165	Island	COX7A2L	TSS1500
cg02317742	Island	ATOH8;ATOH8	1stExon;5'UTR
cg02322989	S_Shore	LRP1B;LRP1B	5'UTR;1stExon
cg02358761	S_Shore	STK17B	TSS1500
cg02397720	OpenSea
cg02431964	OpenSea	MARCO	Body
cg02479196	Island	MARCH7;MARCH7	1stExon;5'UTR
cg02488871	OpenSea	VIL1	5'UTR
cg02508567	Island	TCF7L1	Body
cg02537909	Island	COBLL1	Body
cg02592124	S_Shore	SUMO1;SUMO1;SUMO1	TSS200;TSS200;TSS200
cg02630207	S_Shore	SRBD1	TSS1500
cg02668581	Island	MREG;MREG	5'UTR;1stExon
cg02710105	Island	MAP4K3	TSS200
cg02742971	Island	OSR1	5'UTR
cg02799466	S_Shore	PID1;PID1	TSS1500;TSS1500
cg02801485	Island	STRADB;TRAK2	5'UTR;TSS1500
cg02836529	N_Shelf	NEUROD1	5'UTR
cg02870945	S_Shore	REEP1;REEP1;REEP1;REEP1	Body;TSS1500;TSS1500;TSS1500
cg02905881	N_Shore	MSH6	TSS1500
cg02906238	Island	TFCP2L1;TFCP2L1	5'UTR;1stExon
cg02932167	Island	ECEL1	TSS1500
cg02961200	N_Shore	LOC100130691;AGPS	Body;TSS1500
cg02972551	Island	KDM3A;KDM3A	TSS1500;TSS1500
cg02983451	Island	KLF11	TSS1500
cg03055492	Island	UGP2;UGP2	TSS1500;5'UTR
cg03077062	Island	SFXN5	TSS200
cg03091512	Island	RHBDD1;RHBDD1	5'UTR;5'UTR
cg03159329	Island	STK39	Body
cg03177025	N_Shore	BRE;BRE;BRE;BRE;RBKS;BRE;LOC100302650	TSS1500;TSS1500;TSS1500;TSS1500;Body;TSS1500;Body
cg03270376	Island	RNF25;STK36	Body;TSS200
cg03276813	Island	SSFA2;SSFA2	Body;Body
cg03310469	Island	SIX2	TSS200
cg03369671	Island	ARMC9	TSS200
cg03461495	Island	ANKZF1;ANKZF1;ATG9A;ATG9A	TSS1500;TSS1500;5'UTR;5'UTR
cg03490115	Island	INO80B	TSS1500
cg03530967	N_Shore	ITGAV;ITGAV	TSS1500;TSS1500
cg03539474	S_Shore	SLC25A12	TSS1500
cg03549127	Island	GCA;GCA	1stExon;5'UTR
cg03580351	Island	GEN1;SMC6;SMC6;GEN1	5'UTR;TSS1500;TSS1500;5'UTR
cg03584646	OpenSea	TBC1D8	Body
cg03600687	Island	BOK	Body
cg03608167	Island	CXCR4;CXCR4	1stExon;5'UTR
cg03724445	Island	PRKRA;DFNB59;PRKRA;PRKRA;MIR548N	TSS1500;TSS200;TSS200;TSS1500;Body
cg03759077	S_Shore	ARL6IP6;ARL6IP6	Body;Body
cg03776464	Island	EPHA4	1stExon
cg03839341	Island	RAB10	TSS1500
cg03874199	Island	HOXD12	TSS200
cg03918304	N_Shore	HOXD10	1stExon
cg04053638	Island	SUCLG1	1stExon
cg04098585	OpenSea	CD28;CD28	5'UTR;1stExon
cg04106641	S_Shore	ORC4L;ORC4L;ORC4L	TSS1500;TSS1500;TSS1500
cg04348872	N_Shore	ADCY3	1stExon
cg04434339	Island	ST6GAL2;ST6GAL2;ST6GAL2;ST6GAL2;ST6GAL2	1stExon;1stExon;5'UTR;5'UTR;TSS1500
cg04527918	Island	UCN	TSS200
cg04576203	Island	HTRA2;HTRA2;AUP1	Body;Body;TSS1500
cg04809136	Island	SF3B14	TSS1500
cg05010623	S_Shore	ACVR1C;ACVR1C;ACVR1C	TSS1500;TSS1500;TSS1500
cg05257610	N_Shore	CEBPZ;C2orf56;C2orf56	Body;TSS1500;TSS1500
cg05331214	OpenSea	SCN7A	TSS1500
cg05961827	OpenSea	UGT1A10;UGT1A7;UGT1A9;UGT1A8	Body;TSS1500;Body;Body
cg06654134	S_Shore	CRIPT;PIGF;PIGF;CRIPT	5'UTR;TSS200;TSS200;1stExon
cg00002426	S_Shore	SLMAP	1stExon
cg00037940	OpenSea	PIK3CB	TSS1500
cg00119079	Island	LAMP3	Body
cg00135056	N_Shore	C3orf37;C3orf37	TSS1500;TSS1500
cg00141162	OpenSea	HCLS1;HCLS1	1stExon;5'UTR
cg00149659	Island	C3orf10;C3orf10	1stExon;5'UTR
cg00149976	Island	MGLL;MGLL;MGLL	5'UTR;5'UTR;1stExon
cg00216361	OpenSea	GAP43;GAP43;GAP43;GAP43	1stExon;5'UTR;5'UTR;1stExon
cg00239685	N_Shore	TTC21A;TTC21A;GORASP1	TSS1500;TSS1500;Body
cg00253200	S_Shore	C3orf59	TSS200
cg00293409	Island	LRRC33;LRRC33	5'UTR;1stExon
cg00295206	N_Shore	RAB7A	TSS200
cg00359325	Island	USP4;USP4	1stExon;1stExon
cg00407150	OpenSea	HHATL;HHATL	5'UTR;TSS1500
cg00412805	N_Shore	KBTBD5	TSS200
cg00417297	Island	ZNF619;ZNF619;ZNF619;ZNF619;ZNF619;ZNF619;ZNF619;ZNF619;ZNF619;ZNF619;ZNF619	1stExon;Body;1stExon;5'UTR;5'UTR;1stExon;1stExon;1stExon;5'UTR;5'UTR;5'UTR
cg00563845	N_Shore	PXK	TSS1500
cg00569620	N_Shore	ABHD10	TSS200
cg00571634	Island	WDR5B;WDR5B	1stExon;5'UTR
cg00625653	Island	WNT7A	Body
cg00642303	Island	ACAP2	Body
cg00661202	Island	TMEM43;CHCHD4;CHCHD4;TMEM43	1stExon;TSS200;TSS200;5'UTR
cg00676660	Island	ADAMTS9	Body
cg00717862	S_Shore	TBCCD1;DNAJB11	TSS1500;Body
cg00777121	Island	RASSF1;RASSF1	1stExon;1stExon
cg00777555	Island	ARF4;ARF4	5'UTR;1stExon
cg00798206	Island	OXSR1;OXSR1	1stExon;5'UTR
cg00807586	Island	DLEC1;DLEC1	1stExon;1stExon
cg00818693	Island	TTC14;TTC14;TTC14;TTC14	5'UTR;1stExon;1stExon;5'UTR
cg00821764	S_Shore	UMPS	Body
cg00828602	Island	WNT5A	Body
cg00830393	S_Shore	LRIG1	TSS1500
cg00838150	N_Shore	MITF	TSS200
cg00840516	S_Shore	HYAL2;HYAL2;HYAL2	5'UTR;1stExon;TSS1500
cg00841581	Island	STAG1;STAG1	5'UTR;1stExon
cg00848394	Island	WDR51A;WDR51A;WDR51A	TSS200;TSS200;TSS200
cg00862290	OpenSea	KCNMB3;KCNMB3	TSS200;TSS200
cg00881086	S_Shore	NCRNA00119;NPHP3	Body;TSS1500
cg00891278	Island	CCDC37;CCDC37	1stExon;5'UTR
cg00893636	Island	EPM2AIP1;MLH1;MLH1;MLH1;MLH1;MLH1	TSS200;TSS1500;TSS1500;TSS1500;1stExon;5'UTR
cg00903242	N_Shore	CHL1	TSS1500
cg00917893	Island	PDHB	TSS1500
cg00936626	N_Shore	PIGZ	5'UTR
cg00970325	Island	PAQR9	TSS1500
cg00971396	S_Shore	POLR2H	Body
cg00995327	Island	CHST2;CHST2	5'UTR;1stExon
cg01009664	Island	TRH;TRH	5'UTR;1stExon
cg01057962	S_Shore	BCL6;BCL6	5'UTR;1stExon
cg01090445	Island	TRAIP;TRAIP	5'UTR;1stExon
cg01095395	OpenSea	IMPG2;IMPG2	5'UTR;1stExon
cg01120898	Island	IL1RAP;IL1RAP;IL1RAP;IL1RAP;IL1RAP;IL1RAP	TSS1500;TSS1500;TSS1500;TSS1500;TSS1500;TSS1500
cg01308501	Island	IL12A;IL12A	1stExon;5'UTR
cg01340005	N_Shore	SOX2OT;SOX2	Body;TSS1500
cg01389761	Island	TERC	TSS200
cg01390445	OpenSea	LIPH	TSS1500
cg01413314	Island	IFRD2	TSS200
cg01462904	Island	CCDC12	TSS200
cg01465620	Island	LOC100128640;ACVR2B	Body;Body
cg01466075	Island	SERP1;SERP1;EIF2A	5'UTR;1stExon;TSS1500
cg01538982	Island	CCDC51;CCDC51;CCDC72	5'UTR;1stExon;TSS200
cg01598046	Island	TRAIP	TSS200
cg01626197	Island	GMPPB;GMPPB	1stExon;1stExon
cg01634119	Island	GMPS	TSS1500
cg01657207	N_Shore	ZNF35	TSS1500
cg01663469	N_Shore	C3orf15	TSS1500
cg01663570	Island	DVL3	1stExon
cg01684901	S_Shore	FAM131A;FAM131A	5'UTR;Body
cg01712016	Island	HDAC11;HDAC11	TSS200;TSS1500
cg01724150	S_Shore	NMNAT3	TSS1500
cg01745657	N_Shore	PLCXD2;PLCXD2	TSS1500;TSS1500
cg01783386	Island	RFT1	1stExon
cg01798443	Island	RPSA;RPSA	TSS1500;TSS1500
cg01819572	S_Shore
cg01885635	N_Shore	ZNF621;ZNF621	TSS1500;TSS1500
cg01919208	OpenSea	LAMB2;LAMB2	1stExon;5'UTR
cg01942127	Island	CACNA1D;CACNA1D;CACNA1D	1stExon;1stExon;1stExon
cg01962086	S_Shore	TNK2	TSS1500
cg01999523	Island	CLASP2	TSS200
cg02019333	OpenSea	UPK1B	TSS1500
cg02059813	S_Shore	HLTF;HLTF	TSS1500;TSS1500
cg02100848	OpenSea	C3orf32	TSS200
cg02105377	Island	MAGI1;MAGI1;MAGI1	TSS200;TSS200;TSS200
cg02121427	OpenSea	LRRC15;LRRC15	TSS1500;TSS1500
cg02194211	OpenSea	FAM3D;FAM3D	1stExon;5'UTR
cg02200132	Island	EIF4A2;SNORD2	TSS200;TSS1500
cg02218260	S_Shore	GRM2;GRM2	5'UTR;5'UTR
cg02238826	N_Shore	MCF2L2;B3GNT5;B3GNT5	Body;1stExon;5'UTR
cg02254461	S_Shore	CSRNP1	TSS1500
cg02276793	S_Shore	LOC100128164;SEC62;LOC100128164	TSS1500;Body;TSS1500
cg02279071	N_Shore	MLH1;MLH1;MLH1;EPM2AIP1;MLH1	TSS1500;TSS1500;TSS1500;1stExon;TSS1500
cg02332525	Island	GRM7;GRM7	1stExon;1stExon
cg02332537	OpenSea	RTP3	Body
cg02335441	S_Shore	NEK11;NEK11;ASTE1;NEK11	5'UTR;5'UTR;TSS1500;5'UTR
cg02387613	Island	TOPBP1	5'UTR
cg02417408	S_Shore	PPM1M;PPM1M	5'UTR;5'UTR
cg02433905	S_Shore	ATP6V1A;NAA50	TSS1500;TSS1500
cg02449978	Island	CDC25A;CDC25A	TSS1500;TSS1500
cg02499249	OpenSea	RARB;RARB	TSS200;TSS200
cg02528468	Island	ATP11B	TSS1500
cg02582608	Island	ALCAM;ALCAM	5'UTR;1stExon
cg02630105	Island	PRKCD;PRKCD	5'UTR;5'UTR
cg02672493	Island	TMEM22;TMEM22;TMEM22	TSS200;TSS200;TSS200
cg02712878	N_Shore	FAIM;FAIM;FAIM;FAIM	TSS200;TSS200;TSS200;TSS1500
cg02854288	Island	FHIT;FHIT	5'UTR;5'UTR
cg02863947	OpenSea	NR1I2;NR1I2	TSS200;TSS200
cg02900980	S_Shore	FOXP1;FOXP1	TSS200;TSS200
cg02905245	OpenSea	CCDC80;CCDC80;CCDC80	5'UTR;1stExon;5'UTR
cg02912041	OpenSea	TMEM207	1stExon
cg02922563	Island	ATRIP;ATRIP	TSS1500;TSS1500
cg02929869	Island	PFN2;PFN2	1stExon;1stExon
cg02973263	Island	PRKCI	TSS200
cg02975259	Island	NCK1	TSS200
cg02976574	OpenSea	FNDC3B;FNDC3B	Body;Body
cg02992632	OpenSea	FGF12;FGF12	5'UTR;1stExon
cg03019000	N_Shore	TEX264;TEX264;TEX264	TSS1500;TSS1500;TSS1500
cg03022541	OpenSea	DNAJB8	TSS1500
cg03072102	N_Shore	CEP97	TSS200
cg03075662	OpenSea	PLSCR2	5'UTR
cg03109316	OpenSea	ZNF80	TSS1500
cg03112869	OpenSea	FBXW12;FBXW12;FBXW12;FBXW12;FBXW12;FBXW12	1stExon;1stExon;5'UTR;5'UTR;5'UTR;1stExon
cg03160740	Island	VIPR1	Body
cg03169527	S_Shore	C3orf31	TSS1500
cg03192737	OpenSea	OSTN	Body
cg03223878	Island	BHLHE40;BHLHE40	1stExon;5'UTR
cg03245962	S_Shore	XRN1;XRN1	TSS1500;TSS1500
cg03256955	S_Shore	TGFBR2;TGFBR2	Body;Body
cg03262918	N_Shore	BBX;BBX	TSS200;TSS200
cg03329165	Island	CD200;CD200	Body;Body
cg03330058	Island	ABTB1;ABTB1;ABTB1	Body;5'UTR;Body
cg03375833	OpenSea	TTLL3	Body
cg03402775	N_Shore	DZIP3;KIAA1524	TSS200;1stExon
cg03438515	OpenSea	SRGAP3;SRGAP3;SRGAP3;SRGAP3	1stExon;5'UTR;1stExon;5'UTR
cg03573747	OpenSea	ADIPOQ	5'UTR
cg03640148	Island	WDR6	1stExon
cg03667091	Island	ACTL6A;ACTL6A;ACTL6A;ACTL6A;ACTL6A;ACTL6A	5'UTR;5'UTR;5'UTR;1stExon;1stExon;1stExon
cg03688818	Island	APEH	TSS1500
cg03703325	Island	HEMK1	TSS200
cg03704024	OpenSea	TMCC1;TMCC1	5'UTR;5'UTR
cg03833566	Island	C3orf54	Body
cg03891319	N_Shore	ACY1	TSS1500
cg03912013	N_Shore	SACM1L	TSS1500
cg04032566	N_Shore	NSUN3;DHFRL1	TSS1500;5'UTR
cg04070847	OpenSea	CD200R1;CD200R1;CD200R1;CD200R1;CD200R1;CD200R1;CD200R1;CD200R1	1stExon;5'UTR;1stExon;5'UTR;1stExon;5'UTR;1stExon;5'UTR
cg04121771	OpenSea	TM4SF4	TSS1500
cg04177705	Island	C3orf38	1stExon
cg04180460	Island	CTNNB1;CTNNB1;CTNNB1;CTNNB1;CTNNB1;CTNNB1	5'UTR;1stExon;5'UTR;1stExon;1stExon;5'UTR
cg04197195	Island	CCDC71	5'UTR
cg04244987	Island	NCKIPSD;NCKIPSD	TSS1500;TSS1500
cg04251363	Island	ST3GAL6	5'UTR
cg04251662	Island	ITPR1;ITPR1;ITPR1;ITPR1;ITPR1;ITPR1	1stExon;5'UTR;1stExon;1stExon;5'UTR;5'UTR
cg04387658	OpenSea	CD86	Body
cg04563996	OpenSea	ARHGEF3;SPATA12	5'UTR;TSS1500
cg04569233	OpenSea	CX3CR1;CX3CR1;CX3CR1;CX3CR1;CX3CR1	Body;5'UTR;5'UTR;5'UTR;1stExon
cg04645049	N_Shore	ARL6IP5	TSS200
cg04691961	S_Shore	C3orf57	TSS1500
cg04741636	Island	PARP9;PARP9;PARP9;PARP9;DTX3L;PARP9;PARP9	TSS1500;TSS1500;TSS200;TSS1500;Body;TSS200;TSS1500
cg04959837	Island	PLSCR4;PLSCR4;PLSCR4;PLSCR4;PLSCR4	5'UTR;5'UTR;5'UTR;5'UTR;1stExon
cg05655556	Island	PSMD2	TSS1500
cg06806080	S_Shore	CD47;CD47;CD47	TSS1500;TSS1500;TSS1500
cg00015770	Island	QRFPR;QRFPR	1stExon;5'UTR
cg00019495	OpenSea	HOPX;HOPX;HOPX;HOPX;HOPX;HOPX	5'UTR;1stExon;1stExon;5'UTR;5'UTR;1stExon
cg00033516	S_Shore	FLJ13197;KLF3	TSS1500;5'UTR
cg00107632	Island	PGM2	Body
cg00136405	OpenSea	IL21;IL21	5'UTR;1stExon
cg00171161	N_Shore	NUDT9;NUDT9	TSS200;TSS200
cg00230271	OpenSea	TBCK;TBCK;AIMP1;AIMP1;TBCK;TBCK;TBCK;AIMP1;TBCK;AIMP1;TBCK	1stExon;1stExon;5'UTR;1stExon;1stExon;5'UTR;5'UTR;TSS1500;5'UTR;5'UTR;5'UTR
cg00268009	S_Shore	ADH5	TSS1500
cg00302793	Island	PPP3CA;PPP3CA;PPP3CA;PPP3CA;PPP3CA;PPP3CA	1stExon;5'UTR;1stExon;5'UTR;5'UTR;1stExon
cg00332153	Island	BANK1;BANK1;BANK1;BANK1	5'UTR;1stExon;1stExon;5'UTR
cg00344372	OpenSea	HGFAC	TSS200
cg00346145	OpenSea	RPL34;LOC285456;RPL34	TSS200;Body;TSS200
cg00375964	N_Shore	ABCE1;ANAPC10;ABCE1	TSS200;5'UTR;TSS200
cg00398048	S_Shore	AGA	TSS1500
cg00415978	OpenSea	SYNPO2;SYNPO2;SYNPO2	TSS200;TSS200;TSS200
cg00436282	OpenSea	STATH;STATH	TSS200;TSS200
cg00488718	S_Shore	MFSD8;C4orf29	5'UTR;5'UTR
cg00498604	N_Shore	TLL1	TSS1500
cg00612467	Island	HADH;HADH	5'UTR;1stExon
cg00622677	Island	TSPAN5	Body
cg00629217	OpenSea	LNX1;LNX1	Body;TSS1500
cg00669856	N_Shore	SPRY1	TSS200
cg00688421	Island	RAP1GDS1;RAP1GDS1;RAP1GDS1;RAP1GDS1;RAP1GDS1;RAP1GDS1	TSS1500;TSS1500;TSS1500;TSS1500;TSS1500;TSS1500
cg00737514	Island	TBC1D1	5'UTR
cg00762512	Island	RPL9;RPL9;LIAS;LIAS	TSS1500;TSS200;TSS200;TSS200
cg00804392	OpenSea	RHOH;RHOH	5'UTR;1stExon
cg00882832	N_Shore	SPRY1;SPRY1	5'UTR;1stExon
cg00884221	Island	IGFBP7	TSS1500
cg00886554	S_Shore	NMU	TSS200
cg00899086	Island	2021-09-11	Body
cg00979348	Island	HPSE;HPSE;HPSE	TSS1500;TSS200;TSS200
cg01026744	OpenSea	NAP1L5;HERC3	TSS200;Body
cg01049530	Island	BMP3	TSS200
cg01114088	Island	CYTL1	1stExon
cg01137708	S_Shore	NFKB1;NFKB1	5'UTR;5'UTR
cg01154775	Island	PACRGL;PACRGL;PACRGL;PACRGL	1stExon;1stExon;5'UTR;5'UTR
cg01171588	Island	USP38;USP38	1stExon;5'UTR
cg01278696	Island	SMARCA5	TSS1500
cg01305547	OpenSea	WHSC1;WHSC1;WHSC1;WHSC1;WHSC1	TSS1500;TSS1500;TSS1500;TSS1500;5'UTR
cg01311285	Island	SPATA4	1stExon
cg01324261	OpenSea	SCRG1;SCRG1	1stExon;5'UTR
cg01357116	Island	ATOH1	TSS1500
cg01404615	S_Shore	DKK2	TSS1500
cg01418124	OpenSea	ARHGAP24	TSS200
cg01462829	Island	HS3ST1	TSS1500
cg01471384	Island	DKK2;DKK2	1stExon;5'UTR
cg01519742	Island	JAKMIP1;JAKMIP1;JAKMIP1;JAKMIP1	5'UTR;1stExon;1stExon;5'UTR
cg01580681	N_Shore	HAND2	1stExon
cg01593385	OpenSea	FGG;FGG	TSS1500;TSS1500
cg01654582	S_Shore	AADAT;AADAT	TSS1500;TSS1500
cg01699584	Island	KCTD8	TSS200
cg01723464	N_Shore	MRFAP1	TSS1500
cg01785568	Island	MSX1	Body
cg01802653	Island	HERC3	TSS1500
cg01803059	N_Shore	SMAD1	TSS1500
cg01804429	S_Shore	YTHDC1;YTHDC1	TSS1500;TSS1500
cg01943185	Island	NMU	Body
cg02029926	N_Shore	CXCL1	TSS1500
cg02089348	S_Shore	TMEM129;TACC3;TMEM129	TSS1500;5'UTR;TSS1500
cg02131853	OpenSea	TMEM156	TSS1500
cg02157306	N_Shore	ELMOD2	TSS1500
cg02200584	N_Shore	PDGFC	TSS200
cg02210887	N_Shore	GUCY1A3;GUCY1A3;GUCY1A3;GUCY1A3;GUCY1A3;GUCY1A3	TSS1500;TSS1500;TSS1500;TSS1500;TSS1500;TSS1500
cg02214188	OpenSea	BDH2;BDH2	1stExon;5'UTR
cg02336128	N_Shore	DCK	TSS1500
cg02426410	Island	AASDH;AASDH	5'UTR;1stExon
cg02515725	S_Shore	PDLIM3;PDLIM3	TSS1500;TSS1500
cg02523617	Island	UBE2K;UBE2K;UBE2K	TSS1500;TSS1500;TSS1500
cg02545106	S_Shore	CCDC110;CCDC110	TSS1500;TSS1500
cg02553486	S_Shore	CORIN	TSS200
cg02600394	OpenSea	TXK;TXK	5'UTR;1stExon
cg02630888	S_Shore	FBXL5;FBXL5	TSS1500;TSS1500
cg02635407	OpenSea	SH3TC1	TSS1500
cg02735486	OpenSea	ANK2;ANK2;ANK2	1stExon;1stExon;Body
cg02774439	Island	HAND2;NBLA00301;HAND2	5'UTR;TSS1500;1stExon
cg02782630	S_Shore	FAM175A	TSS1500
cg02832245	S_Shore	EXOSC9;EXOSC9	Body;Body
cg02886284	Island	CPE;CPE	5'UTR;1stExon
cg02936740	OpenSea	TMPRSS11F	TSS1500
cg02992596	N_Shore	RBM46	TSS1500
cg03005261	Island	CCDC109B	TSS1500
cg03098643	Island	FAT1	5'UTR
cg03103192	N_Shore	SPATA18	TSS1500
cg03129910	Island	SRP72	TSS200
cg03201604	Island	NAAA;NAAA	Body;Body
cg03289369	S_Shore	AASDH	TSS200
cg03354519	Island	ANXA5	TSS1500
cg03371306	N_Shore	FBXW7	5'UTR
cg03384938	Island	CXXC4	TSS1500
cg03464689	Island	NFKB1;NFKB1	TSS200;TSS200
cg03469082	OpenSea	GABRG1	TSS1500
cg03476195	OpenSea	ANK2;ANK2;ANK2	TSS200;Body;TSS200
cg03498559	OpenSea	UGT2B4	1stExon
cg03593419	Island	GABRA4;GABRA4	5'UTR;1stExon
cg03738331	Island	HTT	TSS200
cg03782453	Island	CCDC96;TADA2B	1stExon;TSS1500
cg03843978	Island	MSX1	Body
cg03847636	S_Shore	GRPEL1	TSS1500
cg03970609	OpenSea	MUC7;MUC7;MUC7	TSS200;5'UTR;TSS200
cg03990551	Island	BBS7;BBS7;BBS7;BBS7	5'UTR;1stExon;1stExon;5'UTR
cg03996822	S_Shore	RASSF6;RASSF6	TSS1500;TSS1500
cg04086012	OpenSea	TRIML1	1stExon
cg04249586	Island	ELOVL6;ELOVL6	TSS200;TSS200
cg04398282	OpenSea	STAP1	TSS200
cg04418752	Island	PAICS;PAICS;PPAT;PAICS;PAICS	TSS1500;1stExon;TSS200;5'UTR;TSS1500
cg04457051	S_Shelf	SCOC;SCOC	5'UTR;1stExon
cg04517429	S_Shore	DCHS2;DCHS2	TSS1500;TSS1500
cg04794887	Island	LETM1	TSS1500
cg05122605	Island	MAEA;MAEA	1stExon;1stExon
cg05774801	Island	SFRP2	1stExon
cg06274159	Island	ZFP42	TSS200
cg00059225	Island	GLRA1;GLRA1;GLRA1;GLRA1	1stExon;1stExon;5'UTR;5'UTR
cg00066816	N_Shore	IL12B	TSS1500
cg00076645	Island	UBTD2	TSS1500
cg00145118	S_Shore	GNPDA1	TSS1500
cg00156744	Island	STK10	TSS1500
cg00165981	S_Shore	COL4A3BP;COL4A3BP;COL4A3BP;POLK	TSS1500;TSS1500;TSS1500;5'UTR
cg00197381	Island	FAM53C;FAM53C	5'UTR;TSS200
cg00213331	OpenSea	SIL1;SIL1	Body;Body
cg00243313	Island	IRX4	TSS1500
cg00273124	S_Shore	NHP2;NHP2	TSS1500;TSS1500
cg00368022	S_Shore	C5orf22;RNASEN;RNASEN	Body;TSS1500;TSS1500
cg00483154	N_Shore	DDX41	Body
cg00489401	Island	FLT4;FLT4	Body;Body
cg00567749	N_Shore	VCAN;VCAN;VCAN;VCAN	5'UTR;5'UTR;5'UTR;5'UTR
cg00581156	Island	DIMT1L	Body
cg00645922	S_Shore	TMED7;TMED7-TICAM2;TMED7-TICAM2	TSS1500;TSS1500;TSS1500
cg00661485	Island	FOXI1;FOXI1	1stExon;1stExon
cg00672638	N_Shore	ARHGAP26;ARHGAP26	TSS1500;TSS1500
cg00751288	Island	LYRM7	Body
cg00849368	Island	ARSK;TTC37	TSS1500;5'UTR
cg00854995	S_Shore	SKP1;SKP1	TSS1500;TSS1500
cg00912191	N_Shore	UBTD2	Body
cg00916199	Island	TMCO6	Body
cg00943245	N_Shelf	PCDHGA4;PCDHGC3;PCDHGA12;PCDHGA11;PCDHGA11;PCDHGA9;PCDHGA1;PCDHGB1;PCDHGB6;PCDHGB3;PCDHGB7;PCDHGC5;PCDHGC5;PCDHGA6;PCDHGA8;PCDHGA10;PCDHGA5;PCDHGB4;PCDHGC4;PCDHGA3;PCDHGA2;PCDHGA7;PCDHGB2;PCDHGB5;PCDHGC3	Body;Body;Body;Body;Body;Body;Body;Body;Body;Body;Body;TSS1500;TSS1500;Body;Body;Body;Body;Body;Body;Body;Body;Body;Body;Body;Body
cg00943950	N_Shore	UBE2B;UBE2B	5'UTR;1stExon
cg01037108	Island	HSPA9	TSS200
cg01056155	Island	BTF3;BTF3;BTF3;BTF3	1stExon;5'UTR;5'UTR;1stExon
cg01058368	OpenSea	CDH10	TSS1500
cg01064957	Island	SNX2	1stExon
cg01091448	S_Shore	AMACR;AMACR;AMACR;AMACR;AMACR;AMACR;AMACR;AMACR;AMACR;AMACR;AMACR;AMACR	5'UTR;1stExon;5'UTR;1stExon;1stExon;5'UTR;1stExon;5'UTR;5'UTR;1stExon;1stExon;5'UTR
cg01112778	OpenSea	PPP2R2B;PPP2R2B;PPP2R2B;PPP2R2B	5'UTR;1stExon;5'UTR;1stExon
cg01116966	Island	TCF7;TCF7;TCF7;TCF7;TCF7	TSS1500;TSS1500;TSS1500;TSS1500;TSS1500
cg01146980	Island	DNAJC21;DNAJC21	Body;Body
cg01222684	OpenSea	TTC1	TSS1500
cg01236137	N_Shore	SUB1	TSS200
cg01240931	OpenSea	APC;APC;APC	5'UTR;5'UTR;5'UTR
cg01278291	OpenSea	DOK3;DOK3;DOK3;DOK3;DOK3	1stExon;TSS1500;1stExon;5'UTR;5'UTR
cg01282074	N_Shore	NKX2-5;NKX2-5;NKX2-5	TSS200;TSS200;TSS200
cg01301664	Island	FST;FST	TSS1500;TSS1500
cg01305625	Island	PDLIM4;PDLIM4	Body;Body
cg01403114	S_Shore	CENPK;PPWD1	TSS1500;Body
cg01422136	Island	ZCCHC10	1stExon
cg01429321	Island	LOX;LOX	5'UTR;1stExon
cg01439669	Island	ENC1	5'UTR
cg01491225	Island	RNU5E;RNU5D;ZCCHC9;ZCCHC9;ZCCHC9;ZCCHC9	Body;Body;1stExon;5'UTR;5'UTR;5'UTR
cg01495509	OpenSea	KCNIP1;KCNMB1;KCNMB1	Body;1stExon;5'UTR
cg01512854	N_Shore	PCDHB3	1stExon
cg01550148	S_Shore	H2AFY;H2AFY;H2AFY;H2AFY;H2AFY	TSS1500;5'UTR;TSS1500;TSS1500;1stExon
cg01567482	OpenSea	RGS14	TSS1500
cg01599709	Island	HBEGF	Body
cg01602430	Island	WDR36;WDR36	5'UTR;1stExon
cg01678321	OpenSea	SLC36A3;SLC36A3	TSS200;TSS200
cg01684579	S_Shore	NOP16	TSS1500
cg01692815	S_Shore	AP3B1	TSS1500
cg01796228	OpenSea	LIFR	TSS1500
cg01824804	Island	LOX	1stExon
cg01939681	Island	GABRB2;GABRB2	5'UTR;5'UTR
cg01965939	OpenSea	SH3TC2;SH3TC2	1stExon;5'UTR
cg02001410	Island	MAP1B	TSS200
cg02017109	S_Shore	WDR41	TSS1500
cg02065387	OpenSea	GABRA1;GABRA1;GABRA1;GABRA1;GABRA1	1stExon;TSS1500;TSS1500;5'UTR;TSS1500
cg02153871	Island	HARS2;HARS	TSS200;1stExon
cg02162412	Island	HMGCR;HMGCR	TSS200;TSS200
cg02196805	OpenSea	CSF2	1stExon
cg02215538	Island	ANKHD1;ANKHD1-EIF4EBP3;ANKHD1;ANKHD1	Body;Body;Body;Body
cg02216250	Island	OCLN;OCLN	5'UTR;1stExon
cg02227605	N_Shore	ROPN1L	TSS1500
cg02233558	Island	SLC12A2;FLJ33630	TSS1500;TSS200
cg02257405	Island	ACSL6;ACSL6	Body;Body
cg02260587	N_Shore	PCDHB2;PCDHB2	5'UTR;1stExon
cg02320454	Island	GPR150	1stExon
cg02352653	Island	SMAD5;SMAD5;SMAD5;SMAD5OS	5'UTR;5'UTR;5'UTR;Body
cg02367472	N_Shore	SLU7	5'UTR
cg02376163	N_Shore	FBXO38;FBXO38	TSS1500;TSS1500
cg02387679	Island	IQGAP2	Body
cg02404843	Island	GPRIN1	TSS1500
cg02545192	Island	TERT;TERT	Body;Body
cg02548238	Island	LOX	1stExon
cg02577849	OpenSea	ADAMTS6;ADAMTS6	1stExon;5'UTR
cg02588309	S_Shore	TTC33	TSS1500
cg02631957	Island	CSNK1G3;CSNK1G3;CSNK1G3;CSNK1G3;CSNK1G3;CSNK1G3;CSNK1G3;CSNK1G3	1stExon;5'UTR;5'UTR;5'UTR;1stExon;5'UTR;1stExon;1stExon
cg02641095	N_Shore	LSM11	TSS1500
cg02693857	Island	MXD3;MXD3;MXD3;MXD3	1stExon;1stExon;5'UTR;5'UTR
cg02725014	Island	HOMER1;HOMER1	1stExon;5'UTR
cg02729303	OpenSea	FAM134B;FAM134B;FAM134B	Body;1stExon;5'UTR
cg02748539	Island	SLC9A3	1stExon
cg02770814	Island	FAM13B;FAM13B;FAM13B	5'UTR;5'UTR;5'UTR
cg02780295	Island	PCDHGA4;PCDHGA12;PCDHGA11;PCDHGA11;PCDHGA9;PCDHGA1;PCDHGB1;PCDHGC3;PCDHGB6;PCDHGB3;PCDHGB7;PCDHGC3;PCDHGA6;PCDHGA8;PCDHGA10;PCDHGA5;PCDHGB4;PCDHGA3;PCDHGC3;PCDHGA2;PCDHGA7;PCDHGB2;PCDHGB5	Body;Body;Body;Body;Body;Body;Body;TSS200;Body;Body;Body;TSS200;Body;Body;Body;Body;Body;Body;TSS200;Body;Body;Body;Body
cg02822723	Island	BRD9;BRD9;BRD9;TRIP13;TRIP13	TSS1500;TSS1500;TSS1500;Body;Body
cg02865818	Island	WWC1;WWC1;WWC1	1stExon;1stExon;1stExon
cg02899723	N_Shore	DDX4;DDX4;DDX4	TSS1500;TSS1500;TSS1500
cg02976617	OpenSea	NUDT12;NUDT12	5'UTR;1stExon
cg02995853	Island	APBB3;APBB3;APBB3;SLC35A4;APBB3	TSS200;TSS200;TSS200;TSS200;TSS200
cg03014628	Island	RAB3C;RAB3C	5'UTR;1stExon
cg03032025	S_Shore	CPEB4	1stExon
cg03077492	OpenSea	CCL28	TSS1500
cg03138091	S_Shore	OSMR;OSMR	5'UTR;5'UTR
cg03294619	Island	NKX2-5;NKX2-5;NKX2-5	1stExon;1stExon;1stExon
cg03328750	Island	ARHGAP26;ARHGAP26	1stExon;1stExon
cg03355526	Island	ZNF454	5'UTR
cg03400060	S_Shore	BHMT2;DMGDH	Body;TSS1500
cg03478689	Island	EDIL3	TSS200
cg03504078	N_Shore	PCDHB3	TSS200
cg03513163	OpenSea	PCDHB1	1stExon
cg03529436	Island	C5orf32	TSS200
cg03663715	N_Shelf	FOXD1	TSS1500
cg03702236	S_Shore	SEMA5A	TSS1500
cg03780733	N_Shore	PCDHB7;PCDHB7	1stExon;5'UTR
cg03811411	OpenSea	SGCD;SGCD;SGCD	TSS200;TSS200;TSS200
cg03852144	OpenSea	GLRX;GLRX	TSS1500;TSS1500
cg03909500	Island	RXFP3;RXFP3	1stExon;5'UTR
cg03952109	OpenSea	FAM172A;FAM172A;FAM172A;FAM172A	Body;5'UTR;5'UTR;Body
cg03992230	Island	HNRNPH1	5'UTR
cg04084172	Island	CCNG1;CCNG1	5'UTR;5'UTR
cg04135543	Island	C5orf32;C5orf32	5'UTR;1stExon
cg04293726	Island	YIPF5;YIPF5;KCTD16	TSS200;TSS200;TSS200
cg04380513	Island	ST8SIA4;ST8SIA4;ST8SIA4	TSS200;1stExon;5'UTR
cg04401436	Island	SLC38A9	5'UTR
cg05705366	Island	SNX18;SNX18;SNX18	1stExon;1stExon;1stExon
cg05822100	Island	CDH6	5'UTR
cg00020533	S_Shore	TULP1	TSS1500
cg00024396	Island	ELOVL5	TSS200
cg00044245	Island	EPHA7	Body
cg00071998	Island	MSH5;MSH5;MSH5;MSH5	5'UTR;5'UTR;5'UTR;5'UTR
cg00162401	S_Shore	GSTA4	5'UTR
cg00180012	N_Shore	LACE1	TSS200
cg00226923	OpenSea	FGD2	TSS1500
cg00229387	OpenSea	TJAP1;TJAP1;TJAP1;TJAP1;TJAP1;TJAP1	5'UTR;5'UTR;5'UTR;5'UTR;Body;5'UTR
cg00230368	Island	IGF2R	TSS1500
cg00333528	OpenSea	GABRR1;GABRR1	5'UTR;1stExon
cg00350478	S_Shore	FRMD1	TSS200
cg00380464	Island	LTV1	Body
cg00387170	Island	FOXP4;FOXP4;FOXP4	TSS200;TSS200;TSS200
cg00426056	Island	CUTA;CUTA;CUTA;CUTA;CUTA;CUTA;CUTA;CUTA;CUTA	1stExon;5'UTR;1stExon;5'UTR;5'UTR;1stExon;1stExon;1stExon;5'UTR
cg00430287	OpenSea	FRK	TSS1500
cg00436301	Island	NT5DC1	TSS1500
cg00463577	Island	C6orf150;C6orf150	1stExon;5'UTR
cg00468146	Island	ID4	1stExon
cg00474209	Island	DLL1	TSS1500
cg00510787	N_Shore	C6orf211;RMND1	TSS1500;5'UTR
cg00575744	OpenSea	HLA-DMB;HLA-DMB	1stExon;5'UTR
cg00585846	OpenSea	NFKBIL1;NFKBIL1;ATP6V1G2;NFKBIL1;NFKBIL1;NFKBIL1;ATP6V1G2;NFKBIL1	5'UTR;5'UTR;TSS1500;1stExon;1stExon;5'UTR;TSS1500;5'UTR
cg00586909	OpenSea	CDKAL1	TSS200
cg00635481	Island	ZNF76	TSS1500
cg00648153	S_Shore	SLC17A5	TSS1500
cg00651216	Island	HSP90AB1	TSS1500
cg00655307	N_Shore	ESR1;ESR1;ESR1;ESR1	5'UTR;TSS200;5'UTR;5'UTR
cg00657095	N_Shore	PPARD;PPARD	TSS1500;TSS1500
cg00728602	OpenSea	C6orf27;C6orf27	1stExon;5'UTR
cg00734993	Island	MTCH1	1stExon
cg00743372	Island	ZNF192	TSS200
cg00746130	Island	BAT5	TSS200
cg00772000	S_Shore	NHLRC1	TSS200
cg00775197	Island	TCTE1	5'UTR
cg00852964	OpenSea	VNN1	1stExon
cg00862770	Island	FKBP5;FKBP5;FKBP5;FKBP5	5'UTR;5'UTR;5'UTR;5'UTR
cg00893987	OpenSea	RPL7L1	TSS1500
cg00897329	Island	LACE1	1stExon
cg00922727	N_Shore	C6orf182;SESN1	TSS1500;1stExon
cg00929855	Island	HSPA1A;HSPA1L;HSPA1A	1stExon;TSS1500;5'UTR
cg01078434	OpenSea	MAS1L	1stExon
cg01087382	S_Shore	MAP3K7;MAP3K7;MAP3K7;MAP3K7	TSS1500;TSS1500;TSS1500;TSS1500
cg01108476	Island	TCP11;TCP11	TSS200;TSS200
cg01125463	N_Shore	PEX6	1stExon
cg01135200	N_Shore	STXBP5;STXBP5	TSS1500;TSS1500
cg01177524	OpenSea	NEDD9;NEDD9;NEDD9	TSS200;Body;TSS200
cg01269795	OpenSea	BTN3A3;BTN3A3	TSS1500;TSS1500
cg01288598	S_Shore	CD83;CD83	Body;Body
cg01306510	Island	CDKN1A;CDKN1A;CDKN1A;CDKN1A	5'UTR;1stExon;1stExon;5'UTR
cg01307730	Island	HIST1H2BA;HIST1H2AA	TSS1500;1stExon
cg01313949	OpenSea	OSTCL	Body
cg01320361	S_Shore	SEC63	TSS1500
cg01344171	N_Shore	RSPH9	TSS200
cg01362183	S_Shore	MAP3K7IP2	5'UTR
cg01371258	Island	ZNF184;ZNF184	1stExon;5'UTR
cg01401376	Island	EYA4;EYA4;EYA4	5'UTR;5'UTR;5'UTR
cg01431114	Island	PDE10A;PDE10A	TSS1500;TSS1500
cg01454004	N_Shore	SLC17A5	Body
cg01500567	Island	CDC5L	Body
cg01555431	Island	AKAP12	Body
cg01564343	OpenSea	TREML1	Body
cg01570769	Island	PNRC1	1stExon
cg01570885	Island	FAM50B	TSS1500
cg01635061	Island	COL11A2;COL11A2;COL11A2;COL11A2;COL11A2;COL11A2;COL11A2;COL11A2	5'UTR;5'UTR;1stExon;1stExon;5'UTR;1stExon;1stExon;5'UTR
cg01669948	OpenSea	KCNK16;KCNK16;KCNK16;KCNK16	TSS1500;TSS1500;TSS1500;TSS1500
cg01693108	N_Shore	SRPK1	Body
cg01708236	Island	NFKBIE	1stExon
cg01716083	Island	NCRNA00171;ZNRD1;ZNRD1;ZNRD1;ZNRD1	TSS200;1stExon;1stExon;5'UTR;5'UTR
cg01747191	OpenSea	C6orf182;C6orf182	TSS1500;5'UTR
cg01769037	S_Shore	JARID2;JARID2	5'UTR;1stExon
cg01802635	S_Shore	MUTED	TSS200
cg01805282	Island	EYA4;EYA4;EYA4	5'UTR;5'UTR;5'UTR
cg01808130	N_Shore	SLC35B3;SLC35B3;SLC35B3	5'UTR;5'UTR;5'UTR
cg01837719	N_Shore	FUT9	TSS1500
cg01840268	OpenSea	BTN3A1;BTN3A1;BTN3A1;BTN3A1	5'UTR;5'UTR;5'UTR;5'UTR
cg01852131	Island	MRPS18B;PPP1R10	TSS1500;TSS200
cg01868782	Island	HEY2	Body
cg01883966	N_Shore	STK19;STK19;STK19;DOM3Z	TSS200;TSS1500;TSS1500;Body
cg01889448	S_Shelf	HLA-DQB1	TSS1500
cg01909833	S_Shore	BRD2;BRD2	TSS1500;5'UTR
cg01944444	Island	TUBB	Body
cg01946401	OpenSea	SUPT3H;SUPT3H;RUNX2;RUNX2;RUNX2;RUNX2	5'UTR;Body;1stExon;5'UTR;5'UTR;1stExon
cg01980222	OpenSea	TREM2;TREM2	1stExon;5'UTR
cg01985396	S_Shore	DAAM2;DAAM2	1stExon;5'UTR
cg01993576	S_Shore	SLC29A1;SLC29A1	5'UTR;5'UTR
cg02043083	Island	PCMT1	1stExon
cg02060698	Island	FOXO3;FOXO3	TSS1500;5'UTR
cg02064106	OpenSea	C6orf118	Body
cg02075593	OpenSea	GSTA3	5'UTR
cg02091100	OpenSea	GUCA1A	TSS200
cg02123547	Island	PIM1	TSS1500
cg02184413	OpenSea	VNN1	TSS200
cg02192855	N_Shore	HIST1H2BI	TSS200
cg02212836	OpenSea	LY86;LOC285780	1stExon;Body
cg02217159	S_Shore	KHDRBS2	TSS1500
cg02275989	Island	SMPDL3A	Body
cg02412050	Island	MAPK14;MAPK14;MAPK14;MAPK14	TSS200;TSS200;TSS200;TSS200
cg02486845	Island	NCRNA00120;AKIRIN2;AKIRIN2	TSS1500;5'UTR;1stExon
cg02567144	Island	EFHC1;EFHC1	1stExon;5'UTR
cg02582754	OpenSea	MAS1	TSS1500
cg02599464	N_Shore	HIST1H2BK;HIST1H4I	3'UTR;1stExon
cg02611419	S_Shore	KCNK16;KCNK16;KCNK17;KCNK17;KCNK16	3'UTR;3'UTR;TSS1500;TSS1500;3'UTR
cg02622316	Island	ZSCAN12;ZSCAN12	Body;5'UTR
cg02664205	OpenSea	PDE7B	TSS1500
cg02704907	S_Shore	HIST1H2BK	TSS1500
cg02720618	S_Shore	ESR1;ESR1;ESR1;ESR1	Body;Body;Body;Body
cg02762689	OpenSea	GUCA1B	TSS1500
cg02830467	OpenSea	MYCT1	TSS1500
cg02844545	Island	GCM2;GCM2	1stExon;5'UTR
cg02854090	S_Shore	HIST1H2AA;HIST1H2BA	TSS200;TSS1500
cg02888247	N_Shore	C6orf62;C6orf62	1stExon;5'UTR
cg02909790	Island	HIST1H3G	1stExon
cg02914379	Island	MDFI	TSS1500
cg02924961	S_Shore	HIST1H2BC	TSS1500
cg02937102	OpenSea	SCML4	Body
cg02937479	Island	FKBPL;FKBPL	1stExon;5'UTR
cg02944057	N_Shore	NUDT3	Body
cg02966329	Island	TTK;TTK	5'UTR;5'UTR
cg02990567	Island	RGL2;RGL2;RGL2	5'UTR;Body;1stExon
cg03003256	OpenSea	FAM26D;BET3L	TSS1500;Body
cg03007571	S_Shore	HIST1H2BD;HIST1H2BD	TSS1500;TSS1500
cg03029060	Island	ZNF184	TSS200
cg03030757	Island	FANCE	Body
cg03059528	N_Shore	RNF146	TSS1500
cg03080985	N_Shore	SH3BGRL2	TSS1500
cg03099771	N_Shelf	PRSS16	TSS200
cg03108701	S_Shore	MIR548H3;C6orf167	Body;TSS1500
cg03202897	Island	FAM50B;FAM50B	1stExon;5'UTR
cg03221914	S_Shore	HIST1H2AJ	TSS1500
cg03340878	OpenSea	OR2B6	1stExon
cg03365432	Island	FGFR1OP;FGFR1OP	1stExon;1stExon
cg03383661	N_Shore	TBCC	TSS1500
cg03422350	OpenSea	MOCS1;MOCS1;MOCS1;MOCS1;MOCS1	Body;TSS1500;Body;TSS1500;TSS1500
cg03440267	OpenSea	F13A1	TSS200
cg03446863	Island	TFEB;TFEB	5'UTR;5'UTR
cg03462055	Island	TUBB2B	Body
cg03479797	N_Shore	ATF6B;ATF6B	TSS200;TSS200
cg03664139	S_Shore	ASCC3;ASCC3	TSS1500;TSS1500
cg03790207	Island	PEX6	TSS200
cg03807235	Island	PEX7	Body
cg03821311	S_Shore	HIST1H1B	TSS1500
cg03848675	Island	FOXF2	TSS1500
cg03849074	OpenSea	ZKSCAN3;ZNF323;ZKSCAN3;ZNF323	1stExon;5'UTR;5'UTR;5'UTR
cg03889226	N_Shore	OLIG3;OLIG3	1stExon;5'UTR
cg03939485	N_Shore	RGL2;RGL2	Body;Body
cg03944089	N_Shore	SGK1;SGK1;SGK1;SGK1	TSS1500;Body;Body;TSS1500
cg03958979	Island	NR2E1	TSS1500
cg03959219	Island	TSPYL4	1stExon
cg03976567	N_Shore	AKD1;FIG4;AKD1	5'UTR;TSS1500;5'UTR
cg03985136	Island	ULBP2	TSS1500
cg04026012	S_Shore	SYNCRIP;SYNCRIP;SYNCRIP;SYNCRIP	TSS1500;TSS1500;TSS1500;TSS1500
cg04086834	N_Shore	SMAP1;SMAP1	TSS1500;TSS1500
cg04136480	S_Shore	BAT1;BAT1;SNORD84;BAT1;BAT1	1stExon;5'UTR;TSS1500;1stExon;5'UTR
cg04145477	OpenSea	RTN4IP1;QRSL1	TSS1500;Body
cg04183425	OpenSea	ASF1A	Body
cg04201526	OpenSea	CRISP1;CRISP1	5'UTR;5'UTR
cg04273431	N_Shore	GNL1;PRR3;PRR3	Body;TSS1500;TSS1500
cg04315264	Island	RPL10A	Body
cg04595372	OpenSea	CRISP2;CRISP2;CRISP2;CRISP2;CRISP2;CRISP2;CRISP2;CRISP2;CRISP2;CRISP2	5'UTR;5'UTR;1stExon;1stExon;1stExon;1stExon;5'UTR;5'UTR;5'UTR;1stExon
cg04650786	Island	OSTM1	1stExon
cg05200311	Island	DEK;DEK;DEK;DEK	1stExon;5'UTR;1stExon;5'UTR
cg05261824	OpenSea	ZNF165;ZNF165	1stExon;5'UTR
cg05799317	OpenSea	C6orf118	TSS1500
cg06132324	Island	XPO5;POLH;POLH	TSS1500;1stExon;5'UTR
cg06403553	OpenSea	PGK2	1stExon
cg06779945	Island	TNFAIP3	TSS1500
cg00003994	OpenSea	MEOX2	1stExon
cg00059740	Island	C7orf49;C7orf49;C7orf49	TSS200;TSS200;TSS200
cg00096922	Island	DLX5	TSS200
cg00167504	Island	BLVRA	5'UTR
cg00186141	Island	PODXL;PODXL	TSS1500;TSS1500
cg00240432	Island	TWIST1	TSS200
cg00282683	Island	UBE3C	1stExon
cg00292971	S_Shore	FAM131B;FAM131B	TSS1500;TSS1500
cg00309056	S_Shore	STARD3NL	5'UTR
cg00312919	Island	STARD3NL	TSS1500
cg00315936	S_Shore	SND1	Body
cg00323915	OpenSea	GIMAP4	5'UTR
cg00333226	Island	VWC2	5'UTR
cg00338893	Island	MRPS33;MRPS33	5'UTR;TSS200
cg00367438	Island	TMUB1;TMUB1	TSS200;TSS1500
cg00411097	OpenSea	TMEM184A;TMEM184A	1stExon;5'UTR
cg00453193	S_Shore	TES	Body
cg00485380	Island	CBX3;CBX3;HNRNPA2B1;HNRNPA2B1	TSS1500;TSS1500;TSS200;TSS200
cg00503840	Island	DLX5	Body
cg00524288	Island	UPP1;UPP1;UPP1	5'UTR;TSS1500;1stExon
cg00546491	S_Shore	PDE1C	TSS200
cg00548268	Island	NPTX2	TSS1500
cg00564163	OpenSea	STEAP4	5'UTR
cg00577464	Island	SHH	1stExon
cg00644033	OpenSea
cg00653387	OpenSea	PTN;PTN	5'UTR;1stExon
cg00677811	S_Shore	CCM2;CCM2;CCM2;CCM2	Body;Body;Body;Body
cg00736326	Island	ARPC1A	5'UTR
cg00784357	N_Shore	RAC1;RAC1	TSS1500;TSS1500
cg00826384	Island	PTPRZ1	TSS200
cg00827369	Island	EIF4H;EIF4H	TSS1500;TSS1500
cg00834958	S_Shore	TSC22D4	TSS1500
cg00836605	Island	JAZF1	Body
cg00884529	Island	BZW2;BZW2;BZW2;ANKMY2;BZW2;BZW2	Body;1stExon;5'UTR;TSS1500;5'UTR;1stExon
cg00893242	N_Shore	SND1	TSS1500
cg00901683	Island	PTCD1;CPSF4;CPSF4	TSS1500;1stExon;1stExon
cg00945507	S_Shore	SEC61G;SEC61G	TSS1500;TSS1500
cg00947019	Island	H2AFV;H2AFV;H2AFV;H2AFV;H2AFV	TSS1500;TSS1500;TSS1500;TSS1500;TSS1500
cg00950418	Island	SRPK2	Body
cg00955230	S_Shore	RFC2;RFC2	TSS1500;TSS1500
cg00967316	OpenSea	PPP1R3A	1stExon
cg00969446	S_Shore	ADAP1	TSS1500
cg00973677	N_Shore	CHRM2;CHRM2;CHRM2;CHRM2;CHRM2;CHRM2;CHRM2;CHRM2;CHRM2;CHRM2	1stExon;1stExon;5'UTR;TSS1500;TSS1500;5'UTR;TSS1500;TSS1500;TSS1500;TSS1500
cg01025762	N_Shore	DLD	TSS1500
cg01166674	Island	ABCB8	Body
cg01169624	S_Shore	SGCE;PEG10;SGCE;PEG10;SGCE	TSS1500;5'UTR;TSS1500;5'UTR;TSS1500
cg01169726	S_Shore	DLX5	TSS1500
cg01177956	Island	SLC4A2;CDK5;CDK5	TSS200;TSS1500;TSS1500
cg01182585	N_Shore	C7orf30	TSS1500
cg01182873	OpenSea	TAS2R3	1stExon
cg01354473	Island	HOXA9	1stExon
cg01366419	Island	WBSCR17	TSS1500
cg01381846	Island	HOXA9	1stExon
cg01430430	S_Shore	SRRM3	Body
cg01476044	OpenSea	MGAM	TSS1500
cg01488147	S_Shore	PEG10;PEG10	Body;3'UTR
cg01541443	OpenSea	C7orf41	Body
cg01626227	Island	TRIM4;TRIM4	TSS200;TSS200
cg01638735	Island	CDK6;CDK6	5'UTR;5'UTR
cg01708964	N_Shelf	MYL7	TSS1500
cg01756060	Island	CDK6;CDK6	5'UTR;TSS200
cg01770232	OpenSea	IL6	TSS1500
cg01796223	OpenSea	CPA4;CPA4;CPA4;CPA4	1stExon;1stExon;5'UTR;5'UTR
cg01813334	Island	EIF3B;EIF3B	TSS1500;TSS1500
cg01820777	S_Shore	MICALL2	TSS1500
cg01827098	OpenSea	GIMAP7	TSS1500
cg01830294	Island	WNT2;WNT2	TSS200;TSS200
cg01870826	Island	LOC389458	Body
cg01957330	Island	SKAP2	TSS200
cg01966465	Island	RUNDC3B;RUNDC3B;ABCB1;RUNDC3B	TSS1500;TSS1500;5'UTR;TSS1500
cg01995513	OpenSea	MPP6	TSS1500
cg02008154	Island	TBX20;TBX20;TBX20;TBX20	1stExon;5'UTR;1stExon;5'UTR
cg02053171	Island	WBSCR16;WBSCR16	5'UTR;1stExon
cg02101486	Island	DLX5	Body
cg02186966	Island	BET1	TSS1500
cg02237119	N_Shore	WBSCR27	Body
cg02244695	Island	TMEM176B;TMEM176A;TMEM176B;TMEM176B;TMEM176B	5'UTR;TSS1500;5'UTR;5'UTR;5'UTR
cg02248486	Island	HOXA5	1stExon
cg02273392	OpenSea	SERPINE1;SERPINE1;SERPINE1;SERPINE1	5'UTR;1stExon;5'UTR;1stExon
cg02290509	Island	TBL2;TBL2	5'UTR;1stExon
cg02372712	Island	ZNF467	TSS200
cg02382666	OpenSea	CALD1;CALD1;CALD1	TSS1500;TSS1500;TSS1500
cg02391387	Island	IMMP2L;IMMP2L	5'UTR;1stExon
cg02399449	OpenSea	CLDN12;CLDN12	5'UTR;1stExon
cg02399455	OpenSea	SRI	Body
cg02401978	S_Shore	ZNF746;ZNF746	TSS1500;TSS1500
cg02480835	N_Shore	NUPL2	TSS200
cg02490034	N_Shore	MEST	TSS1500
cg02512860	OpenSea	CLDN15	1stExon
cg02564523	N_Shore	ORAI2;ORAI2	TSS1500;TSS1500
cg02683985	Island	PDGFA;PDGFA;PDGFA;PDGFA	5'UTR;1stExon;1stExon;5'UTR
cg02724472	OpenSea	LRRC17;FBXL13;LRRC17;FBXL13	TSS200;Body;TSS200;Body
cg02786019	OpenSea	TRPV6	Body
cg02860543	S_Shore	IGF2BP3	TSS1500
cg02917064	Island	SMARCD3;SMARCD3	TSS1500;TSS1500
cg03098361	Island	RFC2;RFC2	Body;Body
cg03100196	Island	ZYX;ZYX	TSS1500;TSS1500
cg03112433	OpenSea	CDK14	TSS200
cg03147542	Island	CBLL1;CBLL1	TSS1500;TSS1500
cg03148461	S_Shore	BRAF	TSS1500
cg03166779	N_Shore	ETV1;ETV1;ETV1;ETV1;ETV1;ETV1	1stExon;5'UTR;5'UTR;5'UTR;1stExon;5'UTR
cg03214212	Island	TSPAN13	TSS200
cg03403539	Island	NUPL2;NUPL2	1stExon;5'UTR
cg03443922	Island	CBLL1;CBLL1	Body;Body
cg03494005	Island	FBXO24;LRCH4;FBXO24	1stExon;TSS1500;5'UTR
cg03521347	Island	NUDCD3	Body
cg03564506	N_Shore	TRRAP	TSS1500
cg03682823	S_Shore	SGCE;PEG10;SGCE;PEG10;SGCE	TSS1500;5'UTR;TSS1500;5'UTR;TSS1500
cg03700462	Island	HOXA1;HOXA1	TSS200;TSS200
cg03734783	N_Shore	ACCN3;ACCN3;ACCN3;ACCN3;ACCN3;ACCN3	1stExon;1stExon;5'UTR;5'UTR;5'UTR;1stExon
cg03792199	Island	HIBADH	TSS200
cg03860890	Island	EGFR;EGFR;EGFR;EGFR	TSS1500;TSS1500;TSS1500;TSS1500
cg03969997	Island	WBSCR27	TSS200
cg04036714	Island	NAPEPLD;NAPEPLD;NAPEPLD;NAPEPLD	1stExon;5'UTR;5'UTR;1stExon
cg04108240	S_Shore	TRA2A	TSS1500
cg04220579	Island	C7orf20	TSS1500
cg04280119	OpenSea	TAF6;TAF6;TAF6;TAF6;TAF6;CNPY4;TAF6	5'UTR;1stExon;5'UTR;5'UTR;1stExon;TSS1500;5'UTR
cg04330084	S_Shore	IQUB	TSS1500
cg04498739	S_Shore	PDK4	TSS1500
cg04796162	Island	IGFBP3;IGFBP3	TSS1500;TSS1500
cg04999691	OpenSea	C7orf29;C7orf29;LRRC61;LRRC61	5'UTR;1stExon;5'UTR;5'UTR
cg05592398	N_Shore	LIMK1	TSS1500
cg00077877	OpenSea	ASAP1	TSS1500
cg00090147	Island	GATA4	5'UTR
cg00155167	Island	VPS13B;VPS13B;VPS13B;VPS13B	5'UTR;5'UTR;5'UTR;5'UTR
cg00176210	Island	ANK1;ANK1;ANK1;ANK1;ANK1	Body;Body;Body;Body;Body
cg00177923	Island	LEPROTL1;LEPROTL1	TSS1500;TSS1500
cg00186701	S_Shore	TSPYL5	TSS1500
cg00265490	N_Shore	MTDH	TSS1500
cg00283535	OpenSea	ANXA13;ANXA13	1stExon;1stExon
cg00311768	N_Shore	TSTA3	Body
cg00355802	Island	DUSP4	TSS1500
cg00367281	OpenSea	CHRNB3	TSS200
cg00410898	OpenSea	STC1	TSS200
cg00420715	Island	VPS13B;VPS13B;VPS13B;VPS13B	TSS200;TSS200;TSS200;TSS200
cg00459975	S_Shore	INTS9;INTS9;HMBOX1;INTS9;HMBOX1	TSS1500;TSS1500;5'UTR;TSS1500;5'UTR
cg00582628	OpenSea	RGS20	1stExon
cg00792687	N_Shore	C8orf41;C8orf41	1stExon;Body
cg00815583	N_Shelf	FBXO16	TSS1500
cg00871453	N_Shore	WDR67;WDR67	TSS1500;TSS1500
cg00873037	N_Shore	NEIL2;NEIL2;NEIL2;NEIL2	TSS200;TSS200;TSS200;TSS200
cg00905170	Island	RRS1;RRS1	5'UTR;1stExon
cg00933411	OpenSea	DLC1;DLC1	TSS1500;TSS1500
cg00987379	S_Shore	ZNF395	TSS1500
cg01031400	Island	TNFRSF10D;TNFRSF10D	1stExon;5'UTR
cg01041367	N_Shore	TMEM70;TMEM70	TSS1500;TSS1500
cg01069256	N_Shore	FAM164A	TSS1500
cg01072821	OpenSea	T-SP1	TSS1500
cg01086978	N_Shore	ARFGEF1	Body
cg01092561	Island	PPP1R3B	TSS1500
cg01124961	N_Shore	INTS9;HMBOX1;INTS9;HMBOX1;INTS9;INTS9;INTS9	1stExon;TSS1500;5'UTR;TSS1500;Body;1stExon;5'UTR
cg01161597	Island	TAF2;TAF2	1stExon;5'UTR
cg01214321	Island	DPYSL2;DPYSL2	5'UTR;1stExon
cg01242619	Island	PLEC1	Body
cg01244871	Island	FAM82B	1stExon
cg01281904	S_Shore	OPRK1	TSS1500
cg01295203	Island	PRDM14	TSS1500
cg01334437	Island	LYPLA1	TSS200
cg01386493	S_Shore	ADRB3	TSS1500
cg01402045	Island	SGK196	5'UTR
cg01405761	OpenSea	CLVS1;CLVS1	1stExon;5'UTR
cg01407244	S_Shore	TNFRSF10C	Body
cg01410472	Island	CRISPLD1;CRISPLD1	1stExon;5'UTR
cg01484156	OpenSea	NCALD;NCALD;NCALD;NCALD;NCALD;NCALD;NCALD;NCALD	5'UTR;5'UTR;5'UTR;5'UTR;5'UTR;5'UTR;5'UTR;5'UTR
cg01546563	Island	GATA4	Body
cg01587454	N_Shore	DCAF4L2	1stExon
cg01610488	Island	TRPA1	TSS200
cg01692572	N_Shore	PUF60;PUF60;PUF60	Body;Body;5'UTR
cg01717150	Island	KCNK9	TSS1500
cg01762581	OpenSea	DKK4;DKK4	5'UTR;1stExon
cg01780107	N_Shore	DSCC1	Body
cg01892689	N_Shore	PGCP	TSS1500
cg01988129	Island	ADHFE1	Body
cg02008544	Island	TNFRSF10B;TNFRSF10B;TNFRSF10B;TNFRSF10B;TNFRSF10B	5'UTR;1stExon;5'UTR;Body;1stExon
cg02103294	Island	SDCBP;SDCBP;SDCBP;SDCBP;SDCBP	5'UTR;5'UTR;5'UTR;5'UTR;5'UTR
cg02115041	Island	NPBWR1	TSS1500
cg02154186	Island	PNMA2;PNMA2	5'UTR;1stExon
cg02226871	Island	VPS28;VPS28	5'UTR;5'UTR
cg02283643	OpenSea	SULF1;SULF1	TSS200;TSS200
cg02388150	N_Shore	SFRP1	Body
cg02422627	Island	MED30;MED30	1stExon;5'UTR
cg02450959	N_Shore	THAP1;THAP1;THAP1;THAP1	1stExon;1stExon;5'UTR;5'UTR
cg02471507	Island	CHMP4C;CHMP4C	1stExon;5'UTR
cg02503970	Island	ST3GAL1;ST3GAL1;ST3GAL1;ST3GAL1	1stExon;5'UTR;1stExon;5'UTR
cg02511532	S_Shore	TAF2	TSS200
cg02569333	Island	SGK3	5'UTR
cg02584520	Island	STAU2;STAU2;STAU2;STAU2;STAU2;STAU2;STAU2;STAU2;STAU2;STAU2;STAU2;STAU2;STAU2	5'UTR;5'UTR;1stExon;5'UTR;5'UTR;1stExon;1stExon;5'UTR;5'UTR;1stExon;1stExon;5'UTR;1stExon
cg02595263	S_Shore	MRPS28	TSS200
cg02640558	Island	PPP3CC	Body
cg02641676	S_Shore	C8orf40;C8orf40;C8orf40;C8orf40;SLC20A2	5'UTR;5'UTR;5'UTR;5'UTR;TSS1500
cg02735071	N_Shore	EIF3H	Body
cg02786378	OpenSea	SLC7A2;SLC7A2;SLC7A2	Body;Body;5'UTR
cg02868338	N_Shore	EXOSC4	TSS1500
cg02919422	Island	SOX17;SOX17	5'UTR;1stExon
cg02982690	N_Shore	BHLHE22;BHLHE22	1stExon;5'UTR
cg03144357	N_Shore	RECQL4;LRRC14	Body;TSS1500
cg03167883	OpenSea
cg03221776	Island	MFSD3	TSS1500
cg03347966	Island	GPR172A;FBXL6;FBXL6	5'UTR;TSS1500;TSS1500
cg03594044	Island	FUT10	TSS200
cg03642518	OpenSea	PNOC	5'UTR
cg03732056	S_Shore	DOK2	1stExon
cg03732295	S_Shore	IMPAD1	TSS1500
cg03773789	N_Shore	GLI4	TSS1500
cg03802231	Island	FNTA;FNTA;FNTA;FNTA	5'UTR;1stExon;1stExon;1stExon
cg03835158	OpenSea	PCMTD1	Body
cg03919781	N_Shore	EFHA2	TSS1500
cg03973663	N_Shore	LYN;LYN	TSS1500;TSS1500
cg04004861	Island	STAU2;STAU2;STAU2;STAU2;STAU2;STAU2;STAU2;STAU2;STAU2;STAU2;STAU2;STAU2;STAU2	5'UTR;5'UTR;1stExon;5'UTR;5'UTR;1stExon;1stExon;5'UTR;5'UTR;1stExon;1stExon;5'UTR;1stExon
cg04230869	Island	RRM2B;RRM2B	1stExon;5'UTR
cg04311964	OpenSea	LYPD2;LYPD2	1stExon;5'UTR
cg04618607	Island	SQLE;SQLE	1stExon;5'UTR
cg04893119	OpenSea	PI15	TSS1500
cg05316065	OpenSea	GSDMC;GSDMC	1stExon;5'UTR
cg05868799	S_Shore	NCOA2	TSS1500
cg00034039	Island	C9orf85;FAM108B1;FAM108B1	TSS200;TSS200;TSS200
cg00047469	Island	POLE3;C9orf43;POLE3	Body;TSS1500;Body
cg00065385	OpenSea	ACTL7A	TSS1500
cg00116234	OpenSea	ADAMTSL1;ADAMTSL1	1stExon;1stExon
cg00121158	Island	KDM4C;KDM4C;KDM4C;KDM4C;KDM4C;KDM4C;KDM4C	5'UTR;1stExon;1stExon;5'UTR;1stExon;5'UTR;Body
cg00121640	Island	ASTN2;ASTN2;ASTN2	Body;Body;Body
cg00162643	S_Shore	DDX58	TSS200
cg00168082	S_Shore	ABL1	TSS200
cg00228799	Island	ENDOG	TSS200
cg00250430	N_Shore	DMRT2;DMRT2;DMRT2	5'UTR;5'UTR;5'UTR
cg00342530	OpenSea	GARNL3;GARNL3	1stExon;5'UTR
cg00420568	S_Shore	SHC3	TSS1500
cg00426963	Island	KIF27	5'UTR
cg00474004	OpenSea	IFNA14;IFNA14	5'UTR;1stExon
cg00513467	Island	KLHL9	TSS200
cg00560119	Island	STXBP1;STXBP1	TSS1500;TSS1500
cg00563932	N_Shore	PTGDS	TSS1500
cg00577167	OpenSea	ALDOB	5'UTR
cg00594118	Island	COBRA1	1stExon
cg00629585	OpenSea	GFI1B;GFI1B	TSS200;TSS200
cg00636639	Island	RBM18;MRRF;RBM18;MRRF;RBM18	TSS200;5'UTR;TSS200;5'UTR;TSS200
cg00691625	S_Shelf	NR5A1	TSS200
cg00718440	Island	CDKN2BAS;CDKN2A	Body;TSS1500
cg00729541	N_Shore	FAM73B	TSS1500
cg00755043	Island	NXNL2;NXNL2;NXNL2;NXNL2	1stExon;1stExon;5'UTR;5'UTR
cg00833393	N_Shore	TLN1;CREB3	5'UTR;TSS1500
cg00842351	S_Shore	TJP2;TJP2;TJP2;TJP2	Body;5'UTR;Body;Body
cg00885506	S_Shore	WDR31;WDR31	TSS1500;TSS1500
cg01027739	N_Shore	DOLPP1;DOLPP1	TSS1500;TSS1500
cg01036173	Island	C9orf46	TSS200
cg01055695	OpenSea	PAEP;PAEP	TSS1500;TSS1500
cg01062029	Island	ROR2	TSS1500
cg01120307	OpenSea	SEMA4D	Body
cg01126560	N_Shore	C9orf142	TSS1500
cg01130192	S_Shore	ACO1	5'UTR
cg01169778	Island	GBGT1	5'UTR
cg01197831	OpenSea	FBP2	1stExon
cg01220033	Island	WDR34;WDR34	5'UTR;1stExon
cg01241375	S_Shore	INVS;INVS;ERP44	5'UTR;5'UTR;TSS1500
cg01253107	Island	STOML2	Body
cg01309153	S_Shore	SURF1;SURF2	TSS1500;Body
cg01328164	Island	HINT2	Body
cg01677177	Island	ZBTB26	5'UTR
cg01733783	Island	HSPA5	TSS200
cg01753595	N_Shore	COL5A1	TSS1500
cg01785060	Island	ZDHHC21	5'UTR
cg01809579	Island	HNRNPK;RMI1;HNRNPK;HNRNPK;HNRNPK;HNRNPK	1stExon;TSS200;5'UTR;TSS1500;1stExon;5'UTR
cg01843018	OpenSea	C5	TSS1500
cg01873645	Island	FAM108B1;FAM108B1;C9orf85;C9orf85	TSS1500;TSS1500;5'UTR;1stExon
cg01894895	OpenSea	ANXA1	TSS1500
cg01909921	OpenSea	GFI1B;GFI1B	5'UTR;5'UTR
cg01998146	S_Shore	PSIP1;PSIP1;PSIP1	TSS1500;TSS1500;TSS1500
cg02010852	OpenSea	CRB2	TSS200
cg02027010	Island	ALAD	5'UTR
cg02071439	N_Shore	C9orf163;SEC16A	TSS1500;5'UTR
cg02096633	S_Shore	UNC13B	Body
cg02189785	S_Shore	CLIC3;CLIC3	1stExon;5'UTR
cg02205739	Island	PRRX2	TSS1500
cg02332492	S_Shore	C8G	Body
cg02400248	Island	CDKN2B;CDKN2B;CDKN2BAS	TSS200;TSS200;Body
cg02494117	Island	DNM1;DNM1;CIZ1;CIZ1	TSS200;TSS200;5'UTR;5'UTR
cg02515422	OpenSea	TLR4;TLR4;TLR4;TLR4	Body;Body;1stExon;5'UTR
cg02516189	S_Shelf	CARD9;CARD9;CARD9;CARD9	1stExon;5'UTR;1stExon;5'UTR
cg02590345	Island	LPPR1	TSS200
cg02602411	Island	GRIN3A;PPP3R2	Body;1stExon
cg02654291	Island	C9orf64	TSS1500
cg02802055	N_Shore	C9orf78;USP20;USP20;USP20	Body;TSS1500;TSS1500;TSS1500
cg02838492	Island	KIF12;KIF12	1stExon;5'UTR
cg02873524	Island	PAPPA	1stExon
cg02936872	Island	CTSL2	TSS200
cg03041841	Island	C9orf75;C9orf75	1stExon;1stExon
cg03081134	Island	RECK	TSS200
cg03109047	N_Shore	GRIN1;GRIN1;GRIN1	TSS1500;TSS1500;TSS1500
cg03149130	Island	DIRAS2	5'UTR
cg03221676	Island	ZCCHC6;ZCCHC6	1stExon;5'UTR
cg03243700	Island	WDR5	TSS1500
cg03251857	OpenSea	PPAPDC3	TSS1500
cg03283569	S_Shore	RABEPK;RABEPK	1stExon;5'UTR
cg03322749	Island	RBM18;MRRF;RBM18;RBM18;MRRF	Body;TSS200;Body;5'UTR;TSS200
cg03367667	S_Shore	STOML2	TSS1500
cg03382797	S_Shore	C9orf98;C9orf9	TSS1500;5'UTR
cg03431064	Island	TUBB2C	TSS200
cg03528946	Island	SHB	TSS1500
cg03591594	Island	VLDLR;VLDLR;VLDLR;VLDLR;FLJ35024	1stExon;5'UTR;1stExon;5'UTR;Body
cg03712708	Island	CKS2	TSS1500
cg03738959	Island	MCART1;MCART1;MCART1;MCART1	5'UTR;Body;Body;1stExon
cg03776060	Island	AIF1L	Body
cg03801144	Island	PPP6C;PPP6C;PPP6C	1stExon;1stExon;1stExon
cg03804500	N_Shore	ANAPC2;SSNA1	Body;TSS1500
cg03863549	OpenSea	NOL6;SUGT1P1;NOL6	TSS200;Body;TSS200
cg03905144	OpenSea	MPDZ	Body
cg03939688	Island	KLF4;KLF4	1stExon;5'UTR
cg04021421	S_Shore	FANCC	TSS1500
cg04094160	Island	ZBTB5	TSS1500
cg04230060	S_Shore	SUSD1	TSS1500
cg04273556	Island	PIGO;PIGO	TSS200;TSS200
cg04305913	Island	GPSM1;GPSM1	Body;Body
cg04317031	S_Shore	FAM73B	5'UTR
cg04660234	N_Shore	DCAF10	TSS1500
cg04711050	Island	SLC1A1	1stExon
cg04761824	OpenSea	2021-12-01	5'UTR
cg05208153	N_Shelf	C9orf25;C9orf24	3'UTR;TSS1500
cg05429895	OpenSea	TLR4;TLR4;TLR4;TLR4	Body;Body;1stExon;5'UTR
cg05840553	N_Shore	RPL12;LRSAM1;LRSAM1	Body;TSS1500;TSS1500
cg00025991	S_Shore	DIP2C	TSS1500
cg00051979	Island	C10orf4;C10orf4	5'UTR;1stExon
cg00168942	N_Shelf	GJD4;GJD4	1stExon;5'UTR
cg00206052	Island	RP11-529I10.4;POLL	1stExon;TSS200
cg00263760	Island	VAX1;VAX1	1stExon;1stExon
cg00268338	Island	HECTD2;LOC100188947;HECTD2	TSS1500;Body;TSS1500
cg00276797	N_Shore	SLK	TSS1500
cg00431050	N_Shore	ELOVL3	TSS1500
cg00436603	N_Shore	CYP2E1	TSS200
cg00498305	N_Shore	SLC18A2	TSS1500
cg00499822	Island	CXCL12;CXCL12;CXCL12	TSS1500;TSS1500;TSS1500
cg00512279	Island	SLC18A2	5'UTR
cg00532335	OpenSea	LGI1	TSS1500
cg00568128	Island	MIR2110;C10orf118;C10orf118	TSS200;1stExon;5'UTR
cg00623593	OpenSea	DOCK1	Body
cg00646492	N_Shore	GSTO1	TSS1500
cg00720072	Island	MARCH5;MARCH5;CPEB3	5'UTR;1stExon;TSS1500
cg00745735	OpenSea	MYPN	TSS1500
cg00766889	OpenSea	SEPHS1	TSS200
cg00779924	Island	FLJ45983;FLJ45983	Body;Body
cg00793774	Island	TRIM8	TSS1500
cg00873937	S_Shore	ATOH7;ATOH7	5'UTR;1stExon
cg00904483	OpenSea	MGMT	Body
cg00954566	Island	SCD	TSS1500
cg00997424	N_Shore	PI4K2A	TSS1500
cg01047414	Island	PHYH;PHYH;PHYH	1stExon;5'UTR;Body
cg01137532	Island	ZNF365;ZNF365;ZNF365	TSS200;TSS200;TSS200
cg01154537	Island	C10orf4;C10orf4	5'UTR;1stExon
cg01172656	Island	NRBF2;NRBF2	1stExon;5'UTR
cg01228636	Island	PTEN;KILLIN	TSS1500;1stExon
cg01246254	Island	PLEKHA1	5'UTR
cg01275830	S_Shore	C10orf95	TSS1500
cg01360325	Island	TAF5	1stExon
cg01430807	S_Shore	NDUFB8	TSS200
cg01465325	S_Shore	ERCC6	TSS1500
cg01478450	S_Shore	SLC29A3	Body
cg01558777	OpenSea	C10orf99	Body
cg01560871	OpenSea	C10orf27	TSS1500
cg01656216	OpenSea	ZNF438;ZNF438;ZNF438;ZNF438;ZNF438;ZNF438;ZNF438;ZNF438	5'UTR;5'UTR;5'UTR;5'UTR;5'UTR;5'UTR;5'UTR;Body
cg01687711	S_Shore	CBARA1	TSS1500
cg01757745	N_Shore	C10orf93	Body
cg01765473	Island	ATAD1;CFLP1	TSS1500;Body
cg01782320	Island	YME1L1;YME1L1;MASTL	TSS200;TSS200;TSS1500
cg01816336	Island	MINPP1	1stExon
cg01851208	N_Shore	C10orf58	TSS200
cg01861509	S_Shore	SPOCK2;SPOCK2	TSS1500;TSS1500
cg01862366	Island	TMEM20;TMEM20	Body;Body
cg01902747	OpenSea	CCDC7;CCDC7	TSS1500;TSS1500
cg02040734	Island	C10orf95	Body
cg02044879	OpenSea	PLA2G12B	TSS1500
cg02100629	Island	AIFM2	TSS200
cg02160826	S_Shore	MRPS16	TSS200
cg02161900	S_Shore	MKX	TSS1500
cg02238747	S_Shore	RRP12;RRP12	TSS200;TSS200
cg02312170	Island	WDR11;WDR11	5'UTR;1stExon
cg02324920	N_Shore	NEURL	TSS1500
cg02330106	N_Shore	MGMT	TSS1500
cg02374486	S_Shelf	PRF1;PRF1	TSS1500;TSS1500
cg02381948	OpenSea	MGMT	Body
cg02437376	N_Shore	VDAC2	TSS1500
cg02503850	Island	ADAMTS14;ADAMTS14	TSS200;TSS200
cg02512226	S_Shore	ARMC4	TSS1500
cg02566518	Island	FUT11	TSS200
cg02569613	N_Shore	C10orf72;C10orf72	Body;Body
cg02630694	N_Shore	CDC123;NUDT5	TSS1500;5'UTR
cg02676865	S_Shore	MMS19;UBTD1	TSS1500;Body
cg02702510	S_Shore	MARCH8;MARCH8	TSS200;TSS200
cg02732134	OpenSea	DNMBP	5'UTR
cg02749825	Island	COMTD1;COMTD1	1stExon;5'UTR
cg02757432	Island	GPR26	1stExon
cg02775617	N_Shore	ARHGAP12	5'UTR
cg02813021	Island	ZMYND11;ZMYND11;ZMYND11;ZMYND11;ZMYND11;ZMYND11	5'UTR;5'UTR;5'UTR;1stExon;1stExon;1stExon
cg02831294	N_Shore	CALML3	TSS200
cg02840794	Island	HPS6	1stExon
cg02863237	Island	RBM17;RBM17;RBM17	5'UTR;5'UTR;1stExon
cg02876062	OpenSea	FAM107B	1stExon
cg02941816	Island	MGMT	Body
cg02946754	N_Shore	DCLRE1A;NHLRC2	TSS1500;TSS200
cg03155724	N_Shore	ASCC1;C10orf104	5'UTR;TSS1500
cg03271907	OpenSea	MGMT	Body
cg03279443	S_Shore	VDAC2	Body
cg03283421	OpenSea	FAM24B	5'UTR
cg03359508	Island	ANXA11;ANXA11;ANXA11	5'UTR;5'UTR;5'UTR
cg03373080	Island	CCDC109A	Body
cg03388193	S_Shore	HPSE2;HPSE2;HPSE2;HPSE2	TSS1500;TSS1500;TSS1500;TSS1500
cg03411288	Island	C10orf47	5'UTR
cg03417317	Island	TMEM180	TSS200
cg03522063	Island	EMX2;EMX2;EMX2OS;EMX2;EMX2	1stExon;5'UTR;Body;1stExon;5'UTR
cg03630088	S_Shore	CPXM2	TSS200
cg03658471	Island	SGMS1	5'UTR
cg03690162	N_Shore	BAG3	TSS1500
cg03712239	S_Shore	ZNF25	TSS1500
cg03761560	S_Shore	DNAJB12;DNAJB12;DNAJB12;DNAJB12	5'UTR;5'UTR;1stExon;1stExon
cg03807314	Island	MAP3K8	TSS200
cg03817621	OpenSea	A1CF;A1CF;A1CF;A1CF;A1CF;A1CF	5'UTR;1stExon;5'UTR;5'UTR;1stExon;1stExon
cg03820909	Island	C10orf137	TSS200
cg03852570	OpenSea	PYROXD2	TSS200
cg03943081	Island	TCERG1L	TSS1500
cg04001802	OpenSea	OLAH;OLAH	TSS1500;TSS1500
cg04058169	N_Shore	BUB3;BUB3	TSS1500;TSS1500
cg04189838	OpenSea	CYP2C19	Body
cg04268405	N_Shore	CHST3	TSS1500
cg04298323	OpenSea	PDE6C	TSS200
cg04402875	Island	RET;RET	Body;Body
cg04451770	OpenSea	ENTPD1;ENTPD1;ENTPD1;ENTPD1;ENTPD1;ENTPD1;ENTPD1	TSS1500;TSS200;TSS1500;TSS1500;TSS1500;TSS200;Body
cg04466870	Island	SFXN4;SFXN4	1stExon;5'UTR
cg04473030	OpenSea	MGMT	Body
cg04590978	Island	CCNJ;CCNJ;CCNJ	TSS1500;TSS1500;TSS1500
cg04765277	Island	FLJ45983;FLJ45983	Body;Body
cg05307923	Island	ADARB2;ADARB2	1stExon;5'UTR
cg00007981	Island	PANX1	1stExon
cg00022866	N_Shore	CCDC88B	Body
cg00041575	OpenSea	C11orf21;TSPAN32;C11orf21	Body;TSS1500;Body
cg00047050	N_Shore	CUL5;CUL5	5'UTR;1stExon
cg00061629	N_Shore	ALX4	Body
cg00066153	OpenSea	ACRV1;ACRV1;ACRV1;ACRV1;ACRV1;ACRV1;ACRV1;ACRV1;ACRV1;ACRV1;ACRV1;ACRV1;ACRV1;ACRV1;ACRV1;ACRV1;ACRV1;ACRV1	1stExon;1stExon;5'UTR;1stExon;5'UTR;5'UTR;5'UTR;5'UTR;5'UTR;1stExon;1stExon;1stExon;1stExon;1stExon;5'UTR;1stExon;5'UTR;5'UTR
cg00080012	N_Shore	EED;EED	TSS200;TSS200
cg00185839	Island	LRDD;LRDD;LRDD	5'UTR;TSS1500;5'UTR
cg00186954	S_Shore	ST5;C11orf17;C11orf17	TSS1500;Body;Body
cg00202702	Island	C11orf70	TSS200
cg00211661	OpenSea	ARAP1;ARAP1;ARAP1	Body;TSS1500;TSS1500
cg00216758	Island	RASSF7;RASSF7;C11orf35;RASSF7	TSS1500;TSS1500;Body;TSS1500
cg00324733	Island	NUCB2;NUCB2	5'UTR;1stExon
cg00327185	S_Shore	DLAT	Body
cg00347729	OpenSea	MMP10	TSS1500
cg00350296	S_Shore	CD248	TSS1500
cg00371195	OpenSea	F2	TSS1500
cg00394658	Island	PTPRJ;PTPRJ	TSS1500;TSS1500
cg00418150	Island	ALX4	Body
cg00554250	OpenSea	NR1H3;NR1H3;NR1H3	5'UTR;Body;Body
cg00554702	S_Shore	CHEK1;CHEK1;CHEK1	5'UTR;5'UTR;5'UTR
cg00568792	Island	STT3A	TSS200
cg00613255	OpenSea	INS-IGF2;INS-IGF2;INS	5'UTR;Body;5'UTR
cg00645579	N_Shore	IRF7;IRF7;MUPCDH;IRF7;MUPCDH	TSS1500;TSS1500;3'UTR;TSS1500;3'UTR
cg00686623	Island	CAPN1	TSS1500
cg00704909	OpenSea	COPB1;COPB1;COPB1;COPB1;COPB1;COPB1	5'UTR;1stExon;5'UTR;1stExon;1stExon;5'UTR
cg00724662	S_Shore	NXF1;NXF1	TSS1500;TSS1500
cg00757070	OpenSea	UPK2	1stExon
cg00763889	OpenSea	HRASLS2	Body
cg00778920	S_Shore	PRPF19	TSS1500
cg00795268	OpenSea	COMMD9;COMMD9	3'UTR;3'UTR
cg00796728	Island	FUT4	TSS200
cg00846036	OpenSea	DLG2;DLG2	1stExon;Body
cg00858899	Island	CCND1	TSS1500
cg00859655	N_Shore	CYB5R2	5'UTR
cg00887101	Island	INTS5	Body
cg00901652	N_Shore	CTR9	TSS1500
cg00908551	Island	FANCF	1stExon
cg00953256	Island	CCND1	3'UTR
cg00983899	S_Shelf	CABP2;CABP2;CABP2;CABP2	1stExon;5'UTR;1stExon;5'UTR
cg00987015	N_Shelf	CHRM1;CHRM1	5'UTR;1stExon
cg01015879	Island	RDX	TSS1500
cg01033938	S_Shore	ADAMTS8	TSS1500
cg01081263	Island	SCUBE2;SCUBE2	Body;Body
cg01092036	OpenSea	MMP8	Body
cg01120308	S_Shore	PICALM;PICALM	TSS1500;TSS1500
cg01192900	Island	MIR34B;BTG4;MIR34C	Body;TSS1500;TSS1500
cg01234063	Island	ST3GAL4	TSS200
cg01246405	Island	STIM1	TSS1500
cg01260219	S_Shore	ADAMTS8	TSS1500
cg01302245	OpenSea	TP53AIP1	TSS1500
cg01316516	Island	LDHA;LDHA;LDHA;LDHA;LDHA;LDHA;LDHA;LDHA;LDHA	5'UTR;1stExon;5'UTR;Body;5'UTR;5'UTR;1stExon;1stExon;1stExon
cg01333619	Island	NCAPD3;VPS26B;NCAPD3	1stExon;TSS1500;5'UTR
cg01352108	Island	KCNK4;KCNK4	5'UTR;1stExon
cg01373706	Island	TMEM86A	Body
cg01442799	Island	YAP1;YAP1	TSS200;TSS200
cg01468621	Island	BRSK2	Body
cg01473816	OpenSea	ELF5;ELF5	1stExon;5'UTR
cg01485797	S_Shore	SNORA52;RPLP2	TSS1500;Body
cg01492649	S_Shore	TMEM135;TMEM135;TMEM135	Body;Body;Body
cg01511567	S_Shore	SSRP1	TSS1500
cg01598642	OpenSea	HBG1	TSS1500
cg01611640	Island	ZBED5;ZBED5	5'UTR;5'UTR
cg01618304	Island	C11orf54;TAF1D;C11orf54	1stExon;TSS1500;5'UTR
cg01630869	Island	CDC42EP2	TSS1500
cg01643624	OpenSea	C11orf16	TSS1500
cg01651364	Island	CCDC82;JRKL	5'UTR;TSS1500
cg01663295	N_Shore	PACS1	TSS1500
cg01705458	S_Shore	CCDC34;CCDC34	TSS1500;TSS1500
cg01761409	N_Shore	RAB38	Body
cg01772980	OpenSea	SCGB1D1	TSS200
cg01787047	N_Shore	LOC100130987;RAD9A	Body;TSS1500
cg01800843	N_Shore	ATM;NPAT	TSS1500;Body
cg01858173	S_Shore	EML3;ROM1;ROM1	TSS1500;1stExon;5'UTR
cg01866521	Island	EHD1	TSS1500
cg01879488	Island	CD44;CD44;CD44;CD44;CD44;CD44;CD44;CD44;CD44;CD44	5'UTR;1stExon;1stExon;5'UTR;1stExon;5'UTR;5'UTR;1stExon;1stExon;5'UTR
cg01882150	Island	MACROD1	TSS1500
cg01888411	Island	ABTB2	1stExon
cg01888601	N_Shore	AGBL2	1stExon
cg01909245	OpenSea	LSP1	TSS1500
cg01959004	Island	HYOU1;HYOU1	TSS1500;TSS1500
cg01959848	S_Shore	TMX2;MED19;TMX2;TMX2	Body;TSS1500;Body;Body
cg01971122	N_Shore	CALCA;CALCA;CALCA	TSS200;TSS200;TSS200
cg01991150	S_Shore	CHRM4	1stExon
cg01991383	Island	FOXRED1;SRPR	TSS200;TSS1500
cg02005336	Island	MIR611;C11orf10;FEN1	TSS200;TSS200;TSS200
cg02046017	OpenSea	SHANK2	Body
cg02055483	N_Shore	NPAS4	TSS1500
cg02061229	OpenSea	MMP10	Body
cg02082342	OpenSea	VSIG2	TSS1500
cg02104644	Island	SYT7	Body
cg02119229	OpenSea	BCO2;BCO2;BCO2	1stExon;5'UTR;TSS1500
cg02157083	S_Shore	APOA5;APOA5	5'UTR;5'UTR
cg02166532	Island	INS-IGF2;IGF2;IGF2;IGF2;IGF2	Body;Body;5'UTR;5'UTR;1stExon
cg02171008	Island	RPL27A	TSS200
cg02235880	Island	FANCF	1stExon
cg02254407	OpenSea	PLEKHB1;PLEKHB1;PLEKHB1;PLEKHB1	TSS200;TSS200;TSS1500;TSS1500
cg02284889	Island	PPME1;C2CD3	TSS200;TSS1500
cg02292024	OpenSea	TIMM10	TSS200
cg02300906	S_Shore	FANCF	TSS200
cg02323334	Island	NCRNA00167;PRDM10;PRDM10;PRDM10;PRDM10	Body;1stExon;5'UTR;1stExon;5'UTR
cg02344238	Island	FRMD8	TSS1500
cg02360776	Island	ZBTB3;ZBTB3	1stExon;5'UTR
cg02398725	Island	CREBZF;CREBZF;CREBZF;CREBZF;CREBZF	TSS200;TSS200;TSS200;TSS200;TSS200
cg02416716	Island	ZNF215	5'UTR
cg02420102	OpenSea	C11orf65	5'UTR
cg02453653	S_Shore	INTS5	TSS1500
cg02477931	OpenSea	NTM	Body
cg02506426	Island	AQP11	TSS200
cg02554810	Island	SNX15;SNX15	1stExon;1stExon
cg02564733	Island	ADAMTS15	1stExon
cg02586730	Island	EFEMP2	5'UTR
cg02595219	Island	KCNE3	TSS200
cg02600515	Island	ZBTB3	TSS200
cg02620470	Island	EXT2;EXT2;EXT2;EXT2	1stExon;5'UTR;1stExon;5'UTR
cg02657360	S_Shore	H19	TSS1500
cg02692952	Island	TRAF6;TRAF6;TRAF6;TRAF6	1stExon;5'UTR;1stExon;5'UTR
cg02712845	S_Shore	DPAGT1	TSS1500
cg02717866	OpenSea	C11orf66;C11orf66	5'UTR;5'UTR
cg02719634	S_Shore	SLC22A18AS;SLC22A18;SLC22A18AS;SLC22A18	1stExon;Body;5'UTR;Body
cg02772367	S_Shore	NUP160	TSS1500
cg02788102	Island	CADM1;CADM1	Body;Body
cg02795624	Island	HINFP;HINFP	TSS200;TSS200
cg02807948	N_Shore	INS-IGF2;IGF2;IGF2;IGF2	Body;3'UTR;3'UTR;3'UTR
cg02901159	Island	CLNS1A;CLNS1A	1stExon;5'UTR
cg02940164	Island	PGAP2;PGAP2;PGAP2;PGAP2;PGAP2;PGAP2;PGAP2;PGAP2	Body;Body;5'UTR;Body;Body;Body;Body;Body
cg02965078	S_Shelf	GPR44	TSS200
cg02973416	N_Shore	SLC25A22;SLC25A22	5'UTR;1stExon
cg02994974	Island	SPON1	1stExon
cg03055440	OpenSea	MS4A6A;MS4A6A;MS4A6A	5'UTR;5'UTR;5'UTR
cg03065661	Island	MED17;MED17	5'UTR;1stExon
cg03066138	Island	RPLP2	TSS1500
cg03087937	OpenSea	MUC15;MUC15;ANO3;MUC15	5'UTR;5'UTR;Body;5'UTR
cg03101664	N_Shore	SNX15;SNX15	TSS1500;TSS1500
cg03116740	N_Shore	TSPAN4;POLR2L;TSPAN4;TSPAN4	TSS1500;Body;TSS1500;TSS1500
cg03143849	N_Shore	CDKN1C;CDKN1C;CDKN1C	3'UTR;3'UTR;3'UTR
cg03160637	S_Shore	DAK;DDB1	5'UTR;TSS1500
cg03165700	Island	ATM;NPAT	TSS1500;Body
cg03222066	N_Shore	ABCG4;ABCG4	TSS1500;TSS1500
cg03242880	N_Shore	BTG4;MIR34C;MIR34B;BTG4	5'UTR;TSS1500;TSS1500;1stExon
cg03245641	OpenSea	GPHA2	TSS200
cg03293770	Island	SDHAF2;CPSF7;CPSF7;CPSF7	TSS1500;Body;5'UTR;5'UTR
cg03328804	N_Shore	UVRAG;UVRAG	5'UTR;1stExon
cg03365354	Island	MCAM	Body
cg03439703	N_Shore	PDE3B;PSMA1	TSS1500;5'UTR
cg03445474	Island	CAPRIN1;CAPRIN1	TSS1500;TSS1500
cg03476370	S_Shore	NDUFC2;NDUFC2	5'UTR;1stExon
cg03491478	N_Shore	MAPK8IP1	TSS1500
cg03506489	Island	KCNA4	TSS1500
cg03510310	OpenSea	HRASLS2	TSS1500
cg03547797	S_Shore	GAS2;GAS2	TSS200;5'UTR
cg03609102	N_Shelf	MUC5B	Body
cg03694261	S_Shore	C11orf63;C11orf63	5'UTR;5'UTR
cg03699566	OpenSea	FOLR1;FOLR1;FOLR1;FOLR1;FOLR1	1stExon;TSS1500;1stExon;5'UTR;5'UTR
cg03756121	Island	ARFIP2;FXC1	5'UTR;TSS1500
cg03780486	OpenSea	OR6A2	TSS200
cg03805684	S_Shore	FEN1;C11orf10;MIR611	5'UTR;TSS1500;TSS1500
cg03818682	N_Shore
cg03826976	Island	CYB5R2	TSS1500
cg03885639	OpenSea	PANX3	TSS200
cg03898365	OpenSea	OR10A4	TSS1500
cg03922337	S_Shore	RRAS2;RRAS2	TSS200;TSS1500
cg03923934	OpenSea	OPCML;OPCML	5'UTR;1stExon
cg03950669	Island	TIMM8B;TIMM8B;SDHD;SDHD	TSS200;TSS200;1stExon;5'UTR
cg04011872	Island	MRPL23	Body
cg04048249	OpenSea	APOC3	TSS200
cg04112019	Island	IGF2AS;INS-IGF2;IGF2;IGF2AS	Body;Body;5'UTR;Body
cg04125208	S_Shore	CD44;CD44;CD44;CD44;CD44	Body;Body;Body;Body;Body
cg04209631	Island	C11orf54;TAF1D;TAF1D	TSS1500;1stExon;5'UTR
cg04237003	S_Shelf	C11orf9;DKFZP434K028;C11orf9	Body;Body;TSS1500
cg04270835	N_Shelf	SLC17A6	TSS1500
cg04303269	Island	CEP57;FAM76B	TSS1500;TSS200
cg04480914	Island	PPP2R5B;PPP2R5B	1stExon;5'UTR
cg04531254	Island	TMEM136	TSS200
cg04581377	S_Shore	SLC35F2	TSS1500
cg05111110	Island	PC;PC;LRFN4;PC	Body;Body;1stExon;Body
cg05222924	N_Shore	WT1;WT1;WT1;WT1	Body;Body;Body;Body
cg05500015	OpenSea	NAALAD2;NAALAD2	5'UTR;1stExon
cg05501357	OpenSea	HIPK3;HIPK3	Body;Body
cg05912121	OpenSea	TH;TH;TH;TH;TH;TH	5'UTR;5'UTR;1stExon;1stExon;1stExon;5'UTR
cg06200697	OpenSea	CTNND1;CTNND1;CTNND1;CTNND1;CTNND1;CTNND1;CTNND1;CTNND1;CTNND1;CTNND1;CTNND1;CTNND1;CTNND1	TSS1500;TSS1500;TSS1500;TSS1500;TSS1500;TSS1500;TSS1500;TSS1500;TSS1500;TSS1500;TSS1500;TSS1500;TSS1500
cg00065408	Island	CACNB3	TSS200
cg00081935	Island	TSPAN9;TSPAN9	5'UTR;5'UTR
cg00113951	N_Shore	CABP1	TSS1500
cg00129774	N_Shore	CDK2;SILV;CDK2	TSS200;TSS1500;TSS200
cg00136105	S_Shore	GNPTAB	TSS1500
cg00187380	Island	HOXC4;HOXC5;HOXC5	5'UTR;Body;Body
cg00210842	S_Shore	APAF1;APAF1;APAF1;APAF1;IKBIP;APAF1;APAF1;IKBIP;APAF1;APAF1;IKBIP;APAF1;APAF1	5'UTR;5'UTR;5'UTR;5'UTR;TSS1500;1stExon;1stExon;TSS1500;5'UTR;1stExon;TSS1500;1stExon;1stExon
cg00230502	Island	CCDC60	TSS200
cg00237010	OpenSea	NINJ2	TSS200
cg00241355	Island	GAPDH	TSS200
cg00261552	Island	CREBL2;CREBL2	1stExon;5'UTR
cg00278366	S_Shore	RAD9B;VPS29;VPS29	Body;TSS1500;TSS1500
cg00297584	OpenSea	NCRNA00173;NCRNA00173	TSS1500;TSS200
cg00318865	Island	ACVR1B;ACVR1B;ACVR1B	Body;Body;Body
cg00331237	S_Shore	CSRP2	TSS1500
cg00338702	N_Shore	CHFR;CHFR;CHFR;CHFR;CHFR	Body;Body;Body;Body;Body
cg00344358	N_Shore	GDF11	TSS1500
cg00354572	N_Shore	ACSS3	TSS1500
cg00364814	OpenSea	R3HDM2	Body
cg00405070	N_Shore	ERP29;TMEM116;ERP29	TSS1500;5'UTR;TSS1500
cg00431549	OpenSea	MGP	TSS200
cg00443307	OpenSea	KLRG1	TSS1500
cg00463848	OpenSea	KRT2	TSS200
cg00495415	N_Shore	SP1;SP1	TSS1500;TSS200
cg00545573	Island	TAOK3	5'UTR
cg00559473	S_Shore	AAAS	TSS200
cg00584022	OpenSea	KRAS;KRAS	5'UTR;5'UTR
cg00601486	N_Shore	H1FNT	1stExon
cg00626466	S_Shore	GNS	TSS1500
cg00631230	Island	VPS33A	1stExon
cg00668685	OpenSea	SLC39A5;SLC39A5;SLC39A5	1stExon;5'UTR;5'UTR
cg00685836	S_Shore	PPFIA2	TSS200
cg00686022	OpenSea	C12orf40;C12orf40	5'UTR;1stExon
cg00730260	OpenSea	C12orf67	Body
cg00745543	N_Shore	H1FNT	TSS200
cg00769520	Island	ST8SIA1	TSS1500
cg00830029	OpenSea	NRIP2	1stExon
cg00864867	S_Shore	PAWR	TSS1500
cg00887547	Island	TAOK3	TSS1500
cg00887700	Island	EIF2B1;GTF2H3	TSS200;TSS200
cg00888007	Island	CCND2	TSS1500
cg00910168	S_Shore	DHX37	TSS1500
cg00973286	OpenSea	TNFRSF1A;TNFRSF1A	5'UTR;1stExon
cg00995065	OpenSea	SLCO1B1	TSS1500
cg01007201	OpenSea	CLEC4A;CLEC4A;CLEC4A;CLEC4A	TSS1500;TSS1500;TSS1500;TSS1500
cg01063813	OpenSea	STAT6;STAT6	1stExon;5'UTR
cg01065920	N_Shore	NDUFA12	Body
cg01097940	Island	SPSB2;SPSB2	5'UTR;5'UTR
cg01110312	N_Shore	EIF2B1;GTF2H3	Body;TSS1500
cg01127428	Island	SYCP3	5'UTR
cg01199721	Island	GCN1L1	TSS1500
cg01226811	OpenSea	KCNJ8;KCNJ8	5'UTR;1stExon
cg01255349	OpenSea	PPFIBP1;PPFIBP1	TSS1500;TSS1500
cg01273150	Island	CORO1C	TSS1500
cg01283289	S_Shore	ACSS3	1stExon
cg01291404	N_Shore	COL2A1;COL2A1	Body;Body
cg01305421	OpenSea	IGF1;IGF1;IGF1;IGF1;IGF1;IGF1	5'UTR;5'UTR;5'UTR;1stExon;1stExon;1stExon
cg01316819	Island	PPP1R1A;PPP1R1A	5'UTR;1stExon
cg01322897	Island	LETMD1;LETMD1	TSS200;TSS200
cg01333011	S_Shore	PTHLH;PTHLH	5'UTR;5'UTR
cg01335367	OpenSea	MGC14436;MGC14436;C12orf34	Body;Body;5'UTR
cg01357263	OpenSea	BCL7A;BCL7A	TSS1500;TSS1500
cg01372605	Island	C12orf62;C12orf62	5'UTR;1stExon
cg01376672	Island	ANAPC5;ANAPC5	TSS200;5'UTR
cg01409734	Island	TRAFD1;TRAFD1	TSS200;TSS200
cg01437411	N_Shelf	ATN1	5'UTR
cg01442833	Island	UNG;UNG	TSS1500;TSS200
cg01481441	Island	MLEC	1stExon
cg01493517	S_Shore	IFFO1;IFFO1	TSS1500;TSS1500
cg01514487	OpenSea	MYO1A	TSS200
cg01535453	Island	ACADS	Body
cg01573562	OpenSea	RPH3A;RPH3A	TSS1500;TSS1500
cg01603095	S_Shore	SLC2A13	TSS1500
cg01657380	OpenSea	NPFF	TSS200
cg01703884	OpenSea	MYO1H	Body
cg01726767	OpenSea	LALBA	TSS1500
cg01726775	OpenSea	LOC283314;C1RL	Body;1stExon
cg01731341	N_Shore	FGF6	Body
cg01745510	Island	CDKN1B	TSS200
cg01773854	N_Shore	IGFBP6	TSS1500
cg01817029	N_Shore	LOC283392;TRHDE;LOC283392	Body;TSS1500;Body
cg01835489	S_Shore	KRT8	TSS1500
cg01851399	S_Shore	PKP2;PKP2	TSS1500;TSS1500
cg01868559	Island	STRAP	TSS1500
cg01882179	Island	SOCS2	5'UTR
cg01920232	N_Shore	RFX4	TSS1500
cg01929065	Island	CD63;CD63	5'UTR;5'UTR
cg01954353	Island	RILPL2;RILPL2	5'UTR;1stExon
cg01982833	N_Shore	MED21	TSS1500
cg01986577	N_Shore	ARNTL2	TSS1500
cg02007463	Island	ITGA7;ITGA7;ITGA7;ITGA7;ITGA7	1stExon;Body;5'UTR;1stExon;5'UTR
cg02007844	OpenSea	KCNJ8	TSS1500
cg02082571	OpenSea	CLEC4A;CLEC4A;CLEC4A;CLEC4A	Body;Body;Body;Body
cg02094237	S_Shore	HIST4H4	TSS200
cg02131399	N_Shore	LRP1	TSS1500
[truncated: 979 more rows]
