# Supplementary material for: Machine Learning Approaches to Classify Primary and Metastatic Cancers Using Tissue of Origin-Based DNA Methylation Profiles
Source: Cancers (Basel). 2021 Jul 27;13(15):3768. doi: 10.3390/cancers13153768 (PMC8345047; doi:10.3390/cancers13153768)
Supplement: Supplementary file 1 [file cancers-13-03768-s001.zip › cancers-1253923-supplementary final2/Table S3.xlsx]

## Sheet: Sheet1
Before SMOTE
Fold - 1					Fold - 2				Fold - 3				Fold - 4				Fold - 5
	SVM	NB	RF	XG	SVM	NB	RF	XG	SVM	NB	RF	XG	SVM	NB	RF	XG	SVM	NB	RF	XG
Precision (Macro)	0.7	0.675	0.778	0.78	0.696	0.658	0.7	0.7	0.71	0.62	0.76	0.779	0.647	0.667	0.76	0.75	0.606	0.672	0.72	0.754
Precision (Micro)	0.81	0.786	0.89	0.897	0.89	0.784	0.88	0.895	0.9	0.8	0.89	0.9	0.88	0.778	0.89	0.899	0.889	0.784	0.89	0.9
Recall (Macro)	0.65	0.648	0.749	0.759	0.66	0.672	0.63	0.659	0.689	0.635	0.7	0.733	0.641	0.661	0.697	0.71	0.616	0.646	0.678	0.71
Recall (Micro)	0.887	0.786	0.89	0.897	0.89	0.784	0.88	0.895	0.9	0.8	0.89	0.9	0.888	0.778	0.89	0.899	0.889	0.784	0.892	0.9
Accuracy	0.886	0.786	0.889	0.9	0.889	0.784	0.88	0.9	0.903	0.807	0.891	0.9	0.887	0.778	0.89	0.9	0.889	0.784	0.89	0.9
F1 Score	0.89	0.786	0.89	0.897	0.89	0.784	0.88	0.895	0.9	0.8	0.89	0.9	0.88	0.778	0.89	0.899	0.889	0.784	0.89	0.9
AUCROC	0.988	0.893	0.987	0.978	0.988	0.893	0.987	0.976	0.988	0.89	0.987	0.976	0.988	0.87	0.985	0.975	0.988	0.896	0.986	0.976
After SMOTE
Fold - 1					Fold - 2				Fold - 3				Fold - 4				Fold - 5
	SVM	NB	RF	XG	SVM	NB	RF	XG	SVM	NB	RF	XG	SVM	NB	RF	XG	SVM	NB	RF	XG
Precision (Macro)	0.892	0.917	0.989	0.984	0.897	0.915	0.986	0.983	0.67	0.919	0.987	0.984	0.645	0.918	0.989	0.986	0.753	0.92	0.988	0.983
Precision (Micro)	0.686	0.911	0.989	0.984	0.887	0.908	0.986	0.983	0.895	0.91	0.987	0.983	0.884	0.91	0.989	0.986	0.887	0.91	0.988	0.983
Recall (Macro)	0.65	0.91	0.989	0.984	0.673	0.909	0.986	0.983	0.619	0.91	0.987	0.983	0.621	0.91	0.989	0.986	0.678	0.91	0.988	0.983
Recall (Micro)	0.892	0.911	0.989	0.984	0.887	0.908	0.986	0.983	0.895	0.91	0.987	0.983	0.884	0.91	0.989	0.986	0.887	0.91	0.988	0.983
Accuracy	0.99	0.91	0.99	0.984	0.99	0.9	0.99	0.982	0.99	0.91	0.99	0.983	0.99	0.908	0.99	0.986	0.99	0.91	0.99	0.982
F1 Score	0.89	0.91	0.989	0.983	0.886	0.908	0.986	0.983	0.895	0.91	0.987	0.983	0.884	0.91	0.989	0.986	0.887	0.91	0.988	0.983
AUCROC	0.999	0.988	0.999	0.999	0.999	0.9888	0.999	0.999	0.999	0.989	0.999	0.999	0.999	0.988	0.999	0.999	0.989	0.999	0.999	0.999
