# Supplementary material for: Machine Learning Approaches to Classify Primary and Metastatic Cancers Using Tissue of Origin-Based DNA Methylation Profiles
Source: Cancers (Basel). 2021 Jul 27;13(15):3768. doi: 10.3390/cancers13153768 (PMC8345047; doi:10.3390/cancers13153768)
Supplement: Supplementary file 1 [file cancers-13-03768-s001.zip › cancers-1253923-supplementary final2/Table S5.xlsx]

## Sheet: Go-2,978 prediction biomarkers
GO_AllLists
Category	CategoryID	GO	Description	PARENT_GO	LogP	Enrichment	Z-score	#TotalGeneInLibrary	#GeneInGO	#GeneInHitList	#GeneInGOAndHitList	%InGO	STDV %InGO	GeneID	Hits	Log(q-value)	GeneList
GO Biological Processes	19	GO:0007346	regulation of mitotic cell cycle	19_GO:0050789 regulation of biological process	-22	2.3	11	28133	655	2734	148	5.4	0.43	25|301|324|472|595|596|598|604|641|677|678|694|835|894|940|991|993|1017|1021|1026|1027|1028|1029|1030|1031|1032|1111|1163|1164|1263|1454|1499|1613|1639|1642|1761|1908|1956|2033|2068|2290|2810|3169|3303|3306|3320|3479|3481|3552|3630|4212|4762|4850|5087|5300|5325|5514|5578|5586|5641|5682|5683|5706|5708|5715|5728|5883|5902|5925|5934|5962|6386|6500|6604|6886|7015|7027|7040|7153|7161|7272|7277|7480|77…	ABL1|ANXA1|APC|ATM|CCND1|BCL2|BCL2L1|BCL6|BLM|ZFP36L1|ZFP36L2|BTG1|CASP2|CCND2|CD28|CDC20|CDC25A|CDK2|CDK6|CDKN1A|CDKN1B|CDKN1C|CDKN2A|CDKN2B|CDKN2C|CDKN2D|CHEK1|CKS1B|CKS2|PLK3|CSNK1E|CTNNB1|DAPK3|DCTN1|DDB1|DMRT1|EDN3|EGFR|EP300|ERCC2|FOXG1|SFN|FOXA1|HSPA1A|HSPA2|HSP90AA1|IGF1|IGF2|IL1A|INS|MEIS2|NEUROG1|CNOT4|PBX1|PIN1|PLAGL1|PPP1R10|PRKCA|PKN2|LGMN|PSMA1|PSMA2|PSMC6|PSMD2|PSMD9|PTEN|RAD9A|RAN…	-18	MyList
GO Biological Processes	19	GO:0010564	regulation of cell cycle process	19_GO:0050789 regulation of biological process	-22	2.2	11	28133	789	2734	167	6.1	0.46	301|317|324|472|585|595|596|598|604|641|677|678|801|805|811|835|894|940|991|993|1017|1020|1021|1026|1027|1029|1030|1031|1032|1111|1263|1454|1499|1613|1639|1642|1761|1908|1956|2033|2068|2237|2627|2648|2810|3303|3306|3320|3326|3479|3481|3552|3630|3976|4487|4656|4760|4762|4850|5087|5300|5325|5514|5526|5586|5682|5683|5706|5708|5715|5728|5902|5925|5934|5962|6241|6422|6500|6604|6662|6665|7014|7015|7027…	ANXA1|APAF1|APC|ATM|BBS4|CCND1|BCL2|BCL2L1|BCL6|BLM|ZFP36L1|ZFP36L2|CALM1|CALM2|CALR|CASP2|CCND2|CD28|CDC20|CDC25A|CDK2|CDK5|CDK6|CDKN1A|CDKN1B|CDKN2A|CDKN2B|CDKN2C|CDKN2D|CHEK1|PLK3|CSNK1E|CTNNB1|DAPK3|DCTN1|DDB1|DMRT1|EDN3|EGFR|EP300|ERCC2|FEN1|GATA6|KAT2A|SFN|HSPA1A|HSPA2|HSP90AA1|HSP90AB1|IGF1|IGF2|IL1A|INS|LIF|MSX1|MYOG|NEUROD1|NEUROG1|CNOT4|PBX1|PIN1|PLAGL1|PPP1R10|PPP2R5B|PKN2|PSMA1|PSMA2|…	-18	MyList
GO Biological Processes	19	GO:0048598	embryonic morphogenesis	19_GO:0032502 developmental process	-21	2.4	11	28133	569	2734	133	4.9	0.41	25|317|474|585|677|1280|1289|1382|1482|1499|1738|1746|1749|1844|1846|1857|2048|2132|2290|2295|2299|2321|2348|2626|2627|2648|2709|2778|3142|3196|3198|3202|3205|3214|3215|3221|3232|3233|3236|3238|3481|3679|3685|3914|4086|4087|4188|4317|4318|4487|4524|4760|4762|4904|4920|5087|5915|5979|6046|6169|6194|6422|6423|6469|6495|6657|6662|6722|6789|6886|6899|6928|7040|7048|7054|7189|7249|7289|7291|7472|7473|…	ABL1|APAF1|ATOH1|BBS4|ZFP36L1|COL2A1|COL5A1|CRABP2|NKX2-5|CTNNB1|DLD|DLX2|DLX5|DUSP2|DUSP4|DVL3|EPHB2|EXT2|FOXG1|FOXF2|FOXI1|FLT1|FOLR1|GATA4|GATA6|KAT2A|GJB5|GNAS|HLX|TLX2|HOXA1|HOXA5|HOXA9|HOXB4|HOXB5|HOXC4|HOXD3|HOXD4|HOXD10|HOXD12|IGF2|ITGA7|ITGAV|LAMB3|SMAD1|SMAD2|MDFI|MMP8|MMP9|MSX1|MTHFR|NEUROD1|NEUROG1|YBX1|ROR2|PBX1|RARB|RET|BRD2|RPL38|RPS6|SFRP1|SFRP2|SHH|SIX1|SOX2|SOX9|SRF|STK4|TAL1|TB…	-18	MyList
GO Biological Processes	19	GO:0007389	pattern specification process	19_GO:0032502 developmental process	-21	2.7	11	28133	426	2734	110	4	0.38	93|324|472|585|650|712|718|1045|1482|1746|2018|2033|2290|2297|2302|2348|2626|2648|3169|3202|3205|3214|3215|3221|3222|3232|3233|3236|3238|3684|4086|4087|4090|4188|4212|4223|4487|4760|4762|4909|4920|5087|5992|6422|6423|6469|6493|6495|6604|6722|6781|6899|7048|7289|7472|7473|7474|7476|7482|7490|7703|8313|8553|8557|8854|9371|9464|9935|10194|10220|10252|10468|10655|10660|10683|10736|22856|23493|26005|2…	ACVR2B|APC|ATM|BBS4|BMP2|C1QA|C3|CDX2|NKX2-5|DLX2|EMX2|EP300|FOXG1|FOXD1|FOXJ1|FOLR1|GATA4|KAT2A|FOXA1|HOXA5|HOXA9|HOXB4|HOXB5|HOXC4|HOXC5|HOXD3|HOXD4|HOXD10|HOXD12|ITGAM|SMAD1|SMAD2|SMAD5|MDFI|MEIS2|MEOX2|MSX1|NEUROD1|NEUROG1|NTF4|ROR2|PBX1|RFX4|SFRP1|SFRP2|SHH|SIM2|SIX1|SMARCD3|SRF|STC1|TBX1|TGFBR2|TULP3|WNT2|WNT3|WNT5A|WNT7A|WNT2B|WT1|PCGF2|AXIN2|BHLHE40|TCAP|ALDH1A2|KIF3B|HAND2|MAFB|TSHZ1|GDF…	-18	MyList
GO Biological Processes	19	GO:0044770	cell cycle phase transition	19_GO:0009987 cellular process	-20	2.3	11	28133	641	2734	142	5.2	0.42	91|301|324|472|595|596|641|677|678|801|835|894|900|991|993|1017|1020|1021|1026|1027|1029|1030|1031|1032|1033|1111|1163|1164|1263|1454|1639|1642|1956|2033|2068|2810|3306|3320|4174|4762|4850|4863|5087|5218|5243|5325|5426|5471|5530|5537|5682|5683|5706|5708|5715|5728|5925|5934|5962|6194|6241|6500|6604|6873|7015|7027|7272|7277|7480|7756|8065|8091|8328|8462|8558|8636|8738|8881|8914|9024|9088|9150|9184|…	ACVR1B|ANXA1|APC|ATM|CCND1|BCL2|BLM|ZFP36L1|ZFP36L2|CALM1|CASP2|CCND2|CCNG1|CDC20|CDC25A|CDK2|CDK5|CDK6|CDKN1A|CDKN1B|CDKN2A|CDKN2B|CDKN2C|CDKN2D|CDKN3|CHEK1|CKS1B|CKS2|PLK3|CSNK1E|DCTN1|DDB1|EGFR|EP300|ERCC2|SFN|HSPA2|HSP90AA1|MCM5|NEUROG1|CNOT4|NPAT|PBX1|CDK14|ABCB1|PLAGL1|POLE|PPAT|PPP3CA|PPP6C|PSMA1|PSMA2|PSMC6|PSMD2|PSMD9|PTEN|RB1|RBL2|RDX|RPS6|RRM2|SKP1|SMARCD3|TAF2|TERT|TFDP1|TTK|TUBA4A|WN…	-17	MyList
GO Biological Processes	19	GO:0044772	mitotic cell cycle phase transition	19_GO:0009987 cellular process	-20	2.3	11	28133	595	2734	135	4.9	0.41	91|301|324|472|595|596|641|677|678|801|835|894|900|991|993|1017|1020|1021|1026|1027|1029|1030|1031|1032|1033|1111|1163|1164|1263|1454|1639|1642|1956|2033|2068|2810|3306|3320|4174|4762|4850|4863|5087|5218|5243|5325|5426|5471|5530|5537|5682|5683|5706|5708|5715|5728|5925|5934|5962|6194|6241|6500|6604|6873|7015|7027|7272|7277|7480|7756|8065|8091|8328|8462|8558|8636|8738|8881|9024|9088|9150|9184|9314|…	ACVR1B|ANXA1|APC|ATM|CCND1|BCL2|BLM|ZFP36L1|ZFP36L2|CALM1|CASP2|CCND2|CCNG1|CDC20|CDC25A|CDK2|CDK5|CDK6|CDKN1A|CDKN1B|CDKN2A|CDKN2B|CDKN2C|CDKN2D|CDKN3|CHEK1|CKS1B|CKS2|PLK3|CSNK1E|DCTN1|DDB1|EGFR|EP300|ERCC2|SFN|HSPA2|HSP90AA1|MCM5|NEUROG1|CNOT4|NPAT|PBX1|CDK14|ABCB1|PLAGL1|POLE|PPAT|PPP3CA|PPP6C|PSMA1|PSMA2|PSMC6|PSMD2|PSMD9|PTEN|RB1|RBL2|RDX|RPS6|RRM2|SKP1|SMARCD3|TAF2|TERT|TFDP1|TTK|TUBA4A|WN…	-17	MyList
GO Biological Processes	19	GO:0009792	embryo development ending in birth or egg hatching	19_GO:0032502 developmental process	-20	2.3	11	28133	590	2734	134	4.9	0.41	25|86|91|118|317|472|585|650|677|689|727|1045|1050|1277|1280|1437|1482|1499|1746|1857|2021|2033|2034|2068|2299|2348|2627|2648|2709|2778|3169|3198|3202|3205|3214|3215|3221|3232|3233|3236|3479|3481|3633|3705|3856|3976|4087|4097|4188|4223|4487|4524|4836|4863|4920|5087|5801|6046|6422|6423|6469|6495|6498|6662|6665|6722|6789|6899|7014|7040|7048|7189|7249|7262|7289|7291|7320|7472|7474|7703|7942|8092|831…	ABL1|ACTL6A|ACVR1B|ADD1|APAF1|ATM|BBS4|BMP2|ZFP36L1|BTF3|C5|CDX2|CEBPA|COL1A1|COL2A1|CSF2|NKX2-5|CTNNB1|DLX2|DVL3|ENDOG|EP300|EPAS1|ERCC2|FOXI1|FOLR1|GATA6|KAT2A|GJB5|GNAS|FOXA1|HOXA1|HOXA5|HOXA9|HOXB4|HOXB5|HOXC4|HOXD3|HOXD4|HOXD10|IGF1|IGF2|INPP5B|ITPK1|KRT8|LIF|SMAD2|MAFG|MDFI|MEOX2|MSX1|MTHFR|NMT1|NPAT|ROR2|PBX1|PTPRR|BRD2|SFRP1|SFRP2|SHH|SIX1|SKIL|SOX9|SOX15|SRF|STK4|TBX1|TERF2|TGFB1|TGFBR2|…	-17	MyList
GO Biological Processes	19	GO:0043009	chordate embryonic development	19_GO:0032502 developmental process	-20	2.4	11	28133	571	2734	131	4.8	0.41	25|86|91|118|317|472|585|650|677|689|727|1045|1050|1277|1280|1437|1482|1499|1746|1857|2021|2033|2034|2068|2348|2627|2648|2709|2778|3169|3198|3202|3205|3214|3215|3221|3232|3233|3236|3479|3481|3633|3705|3856|3976|4087|4097|4188|4223|4487|4524|4836|4863|4920|5087|5801|6046|6422|6423|6469|6495|6498|6662|6665|6722|6789|6899|7014|7040|7048|7189|7249|7262|7289|7291|7320|7472|7474|7703|7942|8092|8313|855…	ABL1|ACTL6A|ACVR1B|ADD1|APAF1|ATM|BBS4|BMP2|ZFP36L1|BTF3|C5|CDX2|CEBPA|COL1A1|COL2A1|CSF2|NKX2-5|CTNNB1|DLX2|DVL3|ENDOG|EP300|EPAS1|ERCC2|FOLR1|GATA6|KAT2A|GJB5|GNAS|FOXA1|HOXA1|HOXA5|HOXA9|HOXB4|HOXB5|HOXC4|HOXD3|HOXD4|HOXD10|IGF1|IGF2|INPP5B|ITPK1|KRT8|LIF|SMAD2|MAFG|MDFI|MEOX2|MSX1|MTHFR|NMT1|NPAT|ROR2|PBX1|PTPRR|BRD2|SFRP1|SFRP2|SHH|SIX1|SKIL|SOX9|SOX15|SRF|STK4|TBX1|TERF2|TGFB1|TGFBR2|TRAF6|…	-17	MyList
GO Biological Processes	19	GO:0097190	apoptotic signaling pathway	19_GO:0023052 signaling	-20	2.3	11	28133	585	2734	133	4.9	0.41	25|91|317|356|409|472|489|596|598|666|754|835|842|940|960|1026|1032|1280|1437|1491|1524|1545|1613|1630|1655|2033|2065|2070|2074|2266|2272|2626|2810|2950|2956|3002|3064|3090|3093|3190|3303|3479|3552|3592|3630|3684|3685|3708|3725|3856|4292|4318|4487|4690|4776|4804|4836|5054|5074|5164|5467|5533|5578|5580|5728|5925|5979|6272|6280|6387|6422|6423|6469|6477|6498|6750|6789|7001|7015|7027|7040|7099|7128|7…	ABL1|ACVR1B|APAF1|FASLG|ARRB2|ATM|ATP2A3|BCL2|BCL2L1|BOK|PTTG1IP|CASP2|CASP9|CD28|CD44|CDKN1A|CDKN2D|COL2A1|CSF2|CTH|CX3CR1|CYP1B1|DAPK3|DCC|DDX5|EP300|ERBB3|EYA4|ERCC6|FGG|FHIT|GATA4|SFN|GSTP1|MSH6|GZMB|HTT|HIC1|UBE2K|HNRNPK|HSPA1A|IGF1|IL1A|IL12A|INS|ITGAM|ITGAV|ITPR1|JUN|KRT8|MLH1|MMP9|MSX1|NCK1|NFATC4|NGFR|NMT1|SERPINE1|PAWR|PDK2|PPARD|PPP3CC|PRKCA|PRKCD|PTEN|RB1|RET|SORT1|S100A9|CXCL12|SFRP1…	-17	MyList
KEGG Pathway	24	hsa05200	Pathways in cancer		-20	2.3	11	28133	576	2734	130	4.8	0.41	25|109|317|324|356|595|596|598|650|673|801|805|810|842|868|894|1017|1021|1026|1027|1029|1030|1050|1163|1164|1496|1499|1613|1630|1857|1910|1956|2033|2034|2099|2147|2194|2251|2254|2257|2323|2324|2778|2782|2786|2940|2941|2946|2950|2956|3320|3326|3448|3479|3481|3569|3592|3593|3595|3685|3725|3845|3913|3914|3918|4087|4286|4292|4318|4790|4792|4914|5154|5291|5292|5330|5467|5578|5589|5728|5747|5879|5914|5…	ABL1|ADCY3|APAF1|APC|FASLG|CCND1|BCL2|BCL2L1|BMP2|BRAF|CALM1|CALM2|CALML3|CASP9|CBLB|CCND2|CDK2|CDK6|CDKN1A|CDKN1B|CDKN2A|CDKN2B|CEBPA|CKS1B|CKS2|CTNNA2|CTNNB1|DAPK3|DCC|DVL3|EDNRB|EGFR|EP300|EPAS1|ESR1|F2|FASN|FGF6|FGF9|FGF12|FLT3LG|FLT4|GNAS|GNB1|GNG4|GSTA3|GSTA4|GSTM2|GSTP1|MSH6|HSP90AA1|HSP90AB1|IFNA14|IGF1|IGF2|IL6|IL12A|IL12B|IL12RB2|ITGAV|JUN|KRAS|LAMB2|LAMB3|LAMC2|SMAD2|MITF|MLH1|MMP9|NFK…	-16	MyList
GO Biological Processes	19	GO:0045786	negative regulation of cell cycle	19_GO:0048519 negative regulation of biological process	-19	2.2	10	28133	627	2734	137	5	0.42	25|317|324|388|472|595|596|598|604|641|650|677|678|694|811|835|864|988|991|1017|1020|1021|1026|1027|1028|1029|1030|1031|1032|1033|1050|1111|1263|1407|1432|1499|1761|1956|2033|2074|2620|2627|2648|2810|3326|3592|3593|3843|3976|4656|4760|4850|5325|5514|5526|5608|5621|5682|5683|5706|5708|5715|5728|5883|5925|5934|6241|6498|6500|6657|6878|7014|7027|7040|7128|7153|7161|7272|7480|7703|7756|8091|8328|8658…	ABL1|APAF1|APC|RHOB|ATM|CCND1|BCL2|BCL2L1|BCL6|BLM|BMP2|ZFP36L1|ZFP36L2|BTG1|CALR|CASP2|RUNX3|CDC5L|CDC20|CDK2|CDK5|CDK6|CDKN1A|CDKN1B|CDKN1C|CDKN2A|CDKN2B|CDKN2C|CDKN2D|CDKN3|CEBPA|CHEK1|PLK3|CRY1|MAPK14|CTNNB1|DMRT1|EGFR|EP300|ERCC6|GAS2|GATA6|KAT2A|SFN|HSP90AB1|IL12A|IL12B|IPO5|LIF|MYOG|NEUROD1|CNOT4|PLAGL1|PPP1R10|PPP2R5B|MAP2K6|PRNP|PSMA1|PSMA2|PSMC6|PSMD2|PSMD9|PTEN|RAD9A|RB1|RBL2|RRM2|SKIL…	-16	MyList
GO Biological Processes	19	GO:0007169	transmembrane receptor protein tyrosine kinase signaling pathway	19_GO:0023052 signaling	-19	2.1	10	28133	741	2734	152	5.6	0.44	25|324|356|378|523|534|650|673|868|924|925|967|1012|1175|1277|1432|1634|1759|1793|1839|1956|2041|2043|2045|2048|2065|2152|2251|2254|2257|2321|2324|2444|2689|2902|2962|2963|3187|3320|3479|3481|3482|3486|3487|3489|3592|3593|3630|3645|3685|4015|4035|4067|4318|4641|4688|4690|4734|4739|4776|4804|4908|4909|4914|4920|5154|5164|5166|5284|5291|5433|5437|5441|5526|5578|5580|5600|5641|5725|5728|5747|5786|57…	ABL1|APC|FASLG|ARF4|ATP6V1A|ATP6V1G2|BMP2|BRAF|CBLB|CD7|CD8A|CD63|CDH13|AP2S1|COL1A1|MAPK14|DCN|DNM1|DOCK1|HBEGF|EGFR|EPHA1|EPHA4|EPHA7|EPHB2|ERBB3|F3|FGF6|FGF9|FGF12|FLT1|FLT4|FRK|GH2|GRIN1|GTF2F1|GTF2F2|HNRNPH1|HSP90AA1|IGF1|IGF2|IGF2R|IGFBP3|IGFBP4|IGFBP6|IL12A|IL12B|INS|INSRR|ITGAV|LOX|LRP1|LYN|MMP9|MYO1C|NCF2|NCK1|NEDD4|NEDD9|NFATC4|NGFR|NTF3|NTF4|NTRK1|ROR2|PDGFA|PDK2|PDK4|PIGR|PIK3CB|POLR2…	-15	MyList
GO Biological Processes	19	GO:0048729	tissue morphogenesis	19_GO:0032502 developmental process	-19	2.2	10	28133	638	2734	137	5	0.42	25|239|317|388|389|409|585|596|650|960|1175|1289|1482|1499|1839|1857|2043|2045|2099|2132|2295|2297|2348|2626|2648|3169|3196|3202|3214|3845|3936|3976|4086|4087|4192|4487|4524|4625|4649|4776|4804|4920|5087|5154|5216|5318|5420|5682|5683|5706|5708|5715|5728|5879|5979|6046|6422|6423|6469|6495|6662|6722|6772|6781|6789|6886|6899|7040|7048|7049|7168|7189|7249|7289|7291|7472|7473|7474|7476|7482|7490|7852|…	ABL1|ALOX12|APAF1|RHOB|RHOC|ARRB2|BBS4|BCL2|BMP2|CD44|AP2S1|COL5A1|NKX2-5|CTNNB1|HBEGF|DVL3|EPHA4|EPHA7|ESR1|EXT2|FOXF2|FOXD1|FOLR1|GATA4|KAT2A|FOXA1|TLX2|HOXA5|HOXB4|KRAS|LCP1|LIF|SMAD1|SMAD2|MDK|MSX1|MTHFR|MYH7|MYO9A|NFATC4|NGFR|ROR2|PBX1|PDGFA|PFN1|PKP2|PODXL|PSMA1|PSMA2|PSMC6|PSMD2|PSMD9|PTEN|RAC1|RET|BRD2|SFRP1|SFRP2|SHH|SIX1|SOX9|SRF|STAT1|STC1|STK4|TAL1|TBX1|TGFB1|TGFBR2|TGFBR3|TPM1|TRAF6|…	-15	MyList
GO Biological Processes	19	GO:1905114	cell surface receptor signaling pathway involved in cell-cell signaling	19_GO:0023052 signaling	-18	2.2	10	28133	614	2734	133	4.9	0.41	25|324|409|595|650|718|784|801|1020|1137|1141|1142|1145|1146|1175|1277|1363|1432|1454|1456|1482|1499|1500|1613|1749|1760|1857|1956|2030|2099|2348|2741|2782|2902|2903|3090|3487|3489|3684|4035|4188|4192|4286|4355|4776|4790|4920|5204|5216|5218|5300|5330|5530|5682|5683|5706|5708|5715|5728|5879|6422|6423|6469|6500|6657|6662|6789|6885|6932|7015|7040|7128|7249|7314|7316|7320|7472|7473|7474|7476|7480|748…	ABL1|APC|ARRB2|CCND1|BMP2|C3|CACNB3|CALM1|CDK5|CHRNA4|CHRNB2|CHRNB3|CHRNE|CHRNG|AP2S1|COL1A1|CPE|MAPK14|CSNK1E|CSNK1G3|NKX2-5|CTNNB1|CTNND1|DAPK3|DLX5|DMPK|DVL3|EGFR|SLC29A1|ESR1|FOLR1|GLRA1|GNB1|GRIN1|GRIN2A|HIC1|IGFBP4|IGFBP6|ITGAM|LRP1|MDFI|MDK|MITF|MPP2|NFATC4|NFKB1|ROR2|PFDN5|PFN1|CDK14|PIN1|PLCB2|PPP3CA|PSMA1|PSMA2|PSMC6|PSMD2|PSMD9|PTEN|RAC1|SFRP1|SFRP2|SHH|SKP1|SOX2|SOX9|STK4|MAP3K7|TCF7|…	-15	MyList
GO Biological Processes	19	GO:0048568	embryonic organ development	19_GO:0032502 developmental process	-18	2.5	10	28133	414	2734	102	3.7	0.36	474|585|677|1045|1050|1280|1437|1482|1499|1746|1749|2034|2048|2068|2290|2295|2299|2323|2348|2626|2709|2778|3142|3198|3202|3205|3214|3215|3221|3232|3233|3236|3481|3856|3976|4087|4188|4487|4760|4762|4920|5087|5154|5426|5915|6169|6469|6495|6662|6665|6722|6789|6886|6899|7004|7040|7048|7054|7262|7289|7291|7472|7474|7703|7942|8092|8557|8575|8854|9132|9464|9935|10194|10413|10660|10736|10804|10848|23493|…	ATOH1|BBS4|ZFP36L1|CDX2|CEBPA|COL2A1|CSF2|NKX2-5|CTNNB1|DLX2|DLX5|EPAS1|EPHB2|ERCC2|FOXG1|FOXF2|FOXI1|FLT3LG|FOLR1|GATA4|GJB5|GNAS|HLX|HOXA1|HOXA5|HOXA9|HOXB4|HOXB5|HOXC4|HOXD3|HOXD4|HOXD10|IGF2|KRT8|LIF|SMAD2|MDFI|MSX1|NEUROD1|NEUROG1|ROR2|PBX1|PDGFA|POLE|RARB|RPL38|SHH|SIX1|SOX9|SOX15|SRF|STK4|TAL1|TBX1|TEAD4|TGFB1|TGFBR2|TH|PHLDA2|TULP3|TWIST1|WNT2|WNT5A|PCGF2|TFEB|ALX1|TCAP|PRKRA|ALDH1A2|KCNQ…	-15	MyList
GO Biological Processes	19	GO:0045664	regulation of neuron differentiation	19_GO:0032502 developmental process	-18	2.2	10	28133	645	2734	137	5	0.42	25|27|474|596|604|650|654|811|991|1020|1141|1382|1400|1454|1482|1496|1600|1630|1746|1808|1857|1910|2033|2043|2045|2048|2290|3169|3196|3232|3309|3956|3984|4035|4067|4076|4131|4192|4649|4690|4734|4760|4761|4762|4776|4804|4830|4908|4909|4914|4920|5087|5121|5526|5530|5584|5728|5764|5915|5979|6280|6324|6387|6422|6423|6453|6469|6495|6498|6657|6662|6722|7101|7161|7337|7436|7473|7474|7476|7852|8175|8428|…	ABL1|ABL2|ATOH1|BCL2|BCL6|BMP2|BMP6|CALR|CDC20|CDK5|CHRNB2|CRABP2|CRMP1|CSNK1E|NKX2-5|CTNNA2|DAB1|DCC|DLX2|DPYSL2|DVL3|EDNRB|EP300|EPHA4|EPHA7|EPHB2|FOXG1|FOXA1|TLX2|HOXD3|HSPA5|LGALS1|LIMK1|LRP1|LYN|CAPRIN1|MAP1B|MDK|MYO9A|NCK1|NEDD4|NEUROD1|NEUROD2|NEUROG1|NFATC4|NGFR|NME1|NTF3|NTF4|NTRK1|ROR2|PBX1|PCP4|PPP2R5B|PPP3CA|PRKCI|PTEN|PTN|RARB|RET|S100A9|SCN1B|CXCL12|SFRP1|SFRP2|ITSN1|SHH|SIX1|SKIL|S…	-15	MyList
GO Biological Processes	19	GO:0001501	skeletal system development	19_GO:0032502 developmental process	-18	2.4	10	28133	486	2734	113	4.1	0.38	650|651|654|860|864|960|1277|1280|1302|1432|1462|1499|1746|1749|2033|2114|2132|2251|2648|2778|3198|3202|3205|3214|3215|3221|3232|3233|3236|3238|3479|3481|4015|4086|4087|4090|4148|4188|4192|4209|4256|4318|4487|4762|4920|5052|5087|5191|5479|5744|5915|6169|6422|6423|6469|6495|6662|6715|6722|6781|6886|6899|7004|7040|7045|7048|7092|7289|7291|7474|7476|7480|7482|7703|8091|8092|8313|8575|8692|9249|9464|…	BMP2|BMP3|BMP6|RUNX2|RUNX3|CD44|COL1A1|COL2A1|COL11A2|MAPK14|VCAN|CTNNB1|DLX2|DLX5|EP300|ETS2|EXT2|FGF6|KAT2A|GNAS|HOXA1|HOXA5|HOXA9|HOXB4|HOXB5|HOXC4|HOXD3|HOXD4|HOXD10|HOXD12|IGF1|IGF2|LOX|SMAD1|SMAD2|SMAD5|MATN3|MDFI|MDK|MEF2D|MGP|MMP9|MSX1|NEUROG1|ROR2|PRDX1|PBX1|PEX7|PPIB|PTHLH|RARB|RPL38|SFRP1|SFRP2|SHH|SIX1|SOX9|SRD5A1|SRF|STC1|TAL1|TBX1|TEAD4|TGFB1|TGFBI|TGFBR2|TLL1|TULP3|TWIST1|WNT5A|WNT…	-15	MyList
GO Biological Processes	19	GO:0045596	negative regulation of cell differentiation	19_GO:0048519 negative regulation of biological process	-18	2.1	9.8	28133	742	2734	150	5.5	0.44	81|301|595|596|604|650|677|678|706|714|811|864|1020|1021|1289|1400|1482|1600|1630|1746|1910|1956|2043|2045|2048|2147|2192|2254|2290|2302|3142|3169|3196|3202|3205|3313|3479|3481|3569|3685|3707|3845|3956|4035|4067|4192|4212|4318|4487|4776|4792|4804|4830|5047|5087|5318|5467|5530|5725|5728|5744|5764|5914|5915|5925|6272|6422|6423|6469|6498|6657|6662|6772|6886|6899|7001|7040|7099|7101|7161|7291|7337|73…	ACTN4|ANXA1|CCND1|BCL2|BCL6|BMP2|ZFP36L1|ZFP36L2|TSPO|C1QC|CALR|RUNX3|CDK5|CDK6|COL5A1|CRMP1|NKX2-5|DAB1|DCC|DLX2|EDNRB|EGFR|EPHA4|EPHA7|EPHB2|F2|FBLN1|FGF9|FOXG1|FOXJ1|HLX|FOXA1|TLX2|HOXA5|HOXA9|HSPA9|IGF1|IGF2|IL6|ITGAV|ITPKB|KRAS|LGALS1|LRP1|LYN|MDK|MEIS2|MMP9|MSX1|NFATC4|NFKBIA|NGFR|NME1|PAEP|PBX1|PKP2|PPARD|PPP3CA|PTBP1|PTEN|PTHLH|PTN|RARA|RARB|RB1|SORT1|SFRP1|SFRP2|SHH|SKIL|SOX2|SOX9|STAT1|…	-15	MyList
GO Biological Processes	19	GO:0009611	response to wounding	19_GO:0050896 response to stimulus	-18	2.1	9.8	28133	701	2734	144	5.3	0.43	140|239|301|308|378|389|409|462|596|677|678|706|829|947|949|953|960|1020|1026|1027|1277|1289|1465|1524|1634|1793|1839|1956|2043|2048|2065|2147|2152|2162|2192|2266|2348|2596|2626|2627|2696|2778|2782|2903|3047|3083|3448|3479|3552|3569|3630|3640|3705|3708|3709|3913|3936|3956|4015|4035|4067|4087|4097|4131|4162|4192|4656|4815|4914|5054|5154|5265|5270|5291|5467|5530|5578|5580|5583|5728|5747|5764|5864|5…	ADORA3|ALOX12|ANXA1|ANXA5|ARF4|RHOC|ARRB2|SERPINC1|BCL2|ZFP36L1|ZFP36L2|TSPO|CAPZA1|CD34|SCARB1|ENTPD1|CD44|CDK5|CDKN1A|CDKN1B|COL1A1|COL5A1|CSRP1|CX3CR1|DCN|DOCK1|HBEGF|EGFR|EPHA4|EPHB2|ERBB3|F2|F3|F13A1|FBLN1|FGG|FOLR1|GAP43|GATA4|GATA6|GIPR|GNAS|GNB1|GRIN2A|HBG1|HGFAC|IFNA14|IGF1|IL1A|IL6|INS|INSL3|ITPK1|ITPR1|ITPR2|LAMB2|LCP1|LGALS1|LOX|LRP1|LYN|SMAD2|MAFG|MAP1B|MCAM|MDK|MYOG|NINJ2|NTRK1|SERP…	-15	MyList
GO Biological Processes	19	GO:0071363	cellular response to growth factor stimulus	19_GO:0050896 response to stimulus	-17	2.1	9.7	28133	707	2734	144	5.3	0.43	25|91|93|301|317|409|650|654|677|678|796|860|960|967|988|1028|1030|1277|1280|1432|1499|1524|1634|1655|1749|1956|2033|2132|2251|2254|2257|2297|2321|2324|2331|2339|2348|2626|2627|2648|2950|2962|2963|3187|3303|3309|3326|3592|3593|3725|3987|4015|4086|4087|4090|4131|4487|4641|4656|4734|4804|4842|4908|4909|4914|4920|5151|5291|5300|5433|5437|5441|5526|5641|5725|5728|5747|5764|5962|6272|6386|6422|6423|64…	ABL1|ACVR1B|ACVR2B|ANXA1|APAF1|ARRB2|BMP2|BMP6|ZFP36L1|ZFP36L2|CALCA|RUNX2|CD44|CD63|CDC5L|CDKN1C|CDKN2B|COL1A1|COL2A1|MAPK14|CTNNB1|CX3CR1|DCN|DDX5|DLX5|EGFR|EP300|EXT2|FGF6|FGF9|FGF12|FOXD1|FLT1|FLT4|FMOD|FNTA|FOLR1|GATA4|GATA6|KAT2A|GSTP1|GTF2F1|GTF2F2|HNRNPH1|HSPA1A|HSPA5|HSP90AB1|IL12A|IL12B|JUN|LIMS1|LOX|SMAD1|SMAD2|SMAD5|MAP1B|MSX1|MYO1C|MYOG|NEDD4|NGFR|NOS1|NTF3|NTF4|NTRK1|ROR2|PDE8A|PIK3…	-14	MyList
GO Biological Processes	19	GO:0070848	response to growth factor	19_GO:0050896 response to stimulus	-17	2.1	9.6	28133	736	2734	148	5.4	0.43	25|91|93|301|317|356|409|650|654|677|678|796|860|864|960|967|988|1028|1030|1277|1280|1432|1499|1524|1634|1655|1749|1956|2033|2132|2251|2254|2257|2297|2321|2324|2331|2339|2348|2626|2627|2648|2950|2962|2963|3187|3303|3309|3326|3592|3593|3725|3987|4015|4086|4087|4090|4131|4212|4487|4641|4656|4734|4804|4842|4908|4909|4914|4920|5151|5291|5300|5433|5437|5441|5526|5641|5725|5728|5747|5764|5962|6272|6386…	ABL1|ACVR1B|ACVR2B|ANXA1|APAF1|FASLG|ARRB2|BMP2|BMP6|ZFP36L1|ZFP36L2|CALCA|RUNX2|RUNX3|CD44|CD63|CDC5L|CDKN1C|CDKN2B|COL1A1|COL2A1|MAPK14|CTNNB1|CX3CR1|DCN|DDX5|DLX5|EGFR|EP300|EXT2|FGF6|FGF9|FGF12|FOXD1|FLT1|FLT4|FMOD|FNTA|FOLR1|GATA4|GATA6|KAT2A|GSTP1|GTF2F1|GTF2F2|HNRNPH1|HSPA1A|HSPA5|HSP90AB1|IL12A|IL12B|JUN|LIMS1|LOX|SMAD1|SMAD2|SMAD5|MAP1B|MEIS2|MSX1|MYO1C|MYOG|NEDD4|NGFR|NOS1|NTF3|NTF4|NTR…	-14	MyList
GO Biological Processes	19	GO:0061061	muscle structure development	19_GO:0032502 developmental process	-17	2.2	9.7	28133	632	2734	133	4.9	0.41	25|287|409|596|650|677|694|811|844|1013|1020|1293|1432|1465|1466|1482|1491|1496|1499|1525|1634|1655|1760|1839|1910|2033|2034|2065|2251|2254|2318|2626|2627|2648|3131|3142|3236|3344|3479|3481|3486|3679|3720|3845|3856|3956|3976|4015|4209|4223|4487|4625|4656|4762|4776|4842|5077|5292|5300|5318|5467|5530|5600|5725|5728|5915|5925|6272|6444|6469|6495|6604|6662|6665|6717|6722|6895|6899|7004|7040|7048|7049…	ABL1|ANK2|ARRB2|BCL2|BMP2|ZFP36L1|BTG1|CALR|CASQ1|CDH15|CDK5|COL6A3|MAPK14|CSRP1|CSRP2|NKX2-5|CTH|CTNNA2|CTNNB1|CXADR|DCN|DDX5|DMPK|HBEGF|EDNRB|EP300|EPAS1|ERBB3|FGF6|FGF9|FLNC|GATA4|GATA6|KAT2A|HLF|HLX|HOXD10|FOXN2|IGF1|IGF2|IGFBP3|ITGA7|JARID2|KRAS|KRT8|LGALS1|LIF|LOX|MEF2D|MEOX2|MSX1|MYH7|MYOG|NEUROG1|NFATC4|NOS1|PAX3|PIM1|PIN1|PKP2|PPARD|PPP3CA|MAPK11|PTBP1|PTEN|RARB|RB1|SORT1|SGCD|SHH|SIX1|S…	-14	MyList
GO Biological Processes	19	GO:0003002	regionalization	19_GO:0032502 developmental process	-17	2.7	10	28133	326	2734	85	3.1	0.33	93|472|650|712|718|1045|1746|2018|2033|2290|2297|2302|2626|2648|3169|3202|3205|3214|3215|3221|3222|3232|3233|3236|3684|4087|4188|4223|4487|4760|4762|4909|4920|5087|5992|6422|6423|6469|6495|6604|6722|6899|7289|7472|7473|7474|7476|7482|7490|7703|8313|8553|8557|8854|9935|10194|10220|10252|10655|10683|10736|22856|23493|26508|28514|54475|55329|55897|57057|57801|60529|64321|64853|79365|79728|80199|8031…	ACVR2B|ATM|BMP2|C1QA|C3|CDX2|DLX2|EMX2|EP300|FOXG1|FOXD1|FOXJ1|GATA4|KAT2A|FOXA1|HOXA5|HOXA9|HOXB4|HOXB5|HOXC4|HOXC5|HOXD3|HOXD4|HOXD10|ITGAM|SMAD2|MDFI|MEOX2|MSX1|NEUROD1|NEUROG1|NTF4|ROR2|PBX1|RFX4|SFRP1|SFRP2|SHH|SIX1|SMARCD3|SRF|TBX1|TULP3|WNT2|WNT3|WNT5A|WNT7A|WNT2B|WT1|PCGF2|AXIN2|BHLHE40|TCAP|ALDH1A2|MAFB|TSHZ1|GDF11|SPRY1|DMRT2|DLL3|SIX2|CHSY1|HEY2|HEYL|DLL1|NLE1|MNS1|MESP1|TBX20|HES4|ALX…	-14	MyList
GO Biological Processes	19	GO:0002009	morphogenesis of an epithelium	19_GO:0032502 developmental process	-17	2.3	9.7	28133	536	2734	118	4.3	0.39	25|239|317|388|389|409|585|596|650|960|1175|1289|1482|1499|1839|1857|2043|2045|2099|2295|2297|2348|2626|2648|3169|3202|3214|3845|3936|3976|4192|4524|4649|4776|4804|4920|5087|5154|5216|5420|5682|5683|5706|5708|5715|5728|5879|5979|6046|6422|6423|6469|6495|6662|6722|6772|6789|7040|7048|7189|7249|7289|7291|7472|7474|7476|7482|7490|7852|8557|8854|8914|9024|9314|9464|10213|10252|10395|10413|10468|10660…	ABL1|ALOX12|APAF1|RHOB|RHOC|ARRB2|BBS4|BCL2|BMP2|CD44|AP2S1|COL5A1|NKX2-5|CTNNB1|HBEGF|DVL3|EPHA4|EPHA7|ESR1|FOXF2|FOXD1|FOLR1|GATA4|KAT2A|FOXA1|HOXA5|HOXB4|KRAS|LCP1|LIF|MDK|MTHFR|MYO9A|NFATC4|NGFR|ROR2|PBX1|PDGFA|PFN1|PODXL|PSMA1|PSMA2|PSMC6|PSMD2|PSMD9|PTEN|RAC1|RET|BRD2|SFRP1|SFRP2|SHH|SIX1|SOX9|SRF|STAT1|STK4|TGFB1|TGFBR2|TRAF6|TSC2|TULP3|TWIST1|WNT2|WNT5A|WNT7A|WNT2B|WT1|CXCR4|TCAP|ALDH1A2|…	-14	MyList
GO Biological Processes	19	GO:0120035	regulation of plasma membrane bounded cell projection organization	19_GO:0071840 cellular component organization or biogenesis	-16	2.1	9.4	28133	703	2734	141	5.2	0.42	25|27|324|585|960|991|1020|1141|1382|1400|1496|1600|1630|1808|1857|2033|2043|2045|2048|2596|3064|3196|3309|3630|3956|3984|4035|4067|4076|4131|4192|4649|4690|4734|4776|4804|4830|4914|4920|5064|5216|5217|5420|5526|5530|5580|5584|5621|5728|5764|5879|5962|5979|6280|6324|6387|6422|6423|6453|6498|6722|7101|7337|7429|7436|7473|7474|7476|7813|7852|8175|8428|8499|8507|8558|8724|8851|8874|9024|9037|9314|93…	ABL1|ABL2|APC|BBS4|CD44|CDC20|CDK5|CHRNB2|CRABP2|CRMP1|CTNNA2|DAB1|DCC|DPYSL2|DVL3|EP300|EPHA4|EPHA7|EPHB2|GAP43|HTT|TLX2|HSPA5|INS|LGALS1|LIMK1|LRP1|LYN|CAPRIN1|MAP1B|MDK|MYO9A|NCK1|NEDD4|NFATC4|NGFR|NME1|NTRK1|ROR2|PALM|PFN1|PFN2|PODXL|PPP2R5B|PPP3CA|PRKCD|PRKCI|PRNP|PTEN|PTN|RAC1|RDX|RET|S100A9|SCN1B|CXCL12|SFRP1|SFRP2|ITSN1|SKIL|SRF|NR2E1|UBE3A|VIL1|VLDLR|WNT3|WNT5A|WNT7A|EVI5|CXCR4|SF3A2|STK…	-13	MyList
GO Biological Processes	19	GO:0051129	negative regulation of cellular component organization	19_GO:0048519 negative regulation of biological process	-16	2	9.3	28133	782	2734	152	5.6	0.44	81|118|324|336|345|409|472|598|654|666|706|829|961|991|1020|1111|1400|1496|1600|1630|1636|1761|2033|2043|2045|2048|2192|2648|3196|3303|3306|3309|3479|3685|3720|3956|3976|3980|4035|4131|4302|4761|4776|4804|5204|5216|5217|5394|5530|5580|5621|5728|5764|5879|5962|6386|6662|6812|7014|7040|7132|7153|7249|7272|7291|7320|7337|7349|7376|7417|7429|7473|7474|7515|7756|7879|8301|8408|8558|8658|8724|8851|8996…	ACTN4|ADD1|APC|APOA2|APOC3|ARRB2|ATM|BCL2L1|BMP6|BOK|TSPO|CAPZA1|CD47|CDC20|CDK5|CHEK1|CRMP1|CTNNA2|DAB1|DCC|ACE|DMRT1|EP300|EPHA4|EPHA7|EPHB2|FBLN1|KAT2A|TLX2|HSPA1A|HSPA2|HSPA5|IGF1|ITGAV|JARID2|LGALS1|LIF|LIG3|LRP1|MAP1B|MLLT6|NEUROD2|NFATC4|NGFR|PFDN5|PFN1|PFN2|EXOSC10|PPP3CA|PRKCD|PRNP|PTEN|PTN|RAC1|RDX|SDCBP|SOX9|STXBP1|TERF2|TGFB1|TNFRSF1A|TOP2A|TSC2|TTK|TWIST1|UBE2B|UBE3A|UCN|NR1H2|VDAC2|…	-13	MyList
GO Biological Processes	19	GO:0031344	regulation of cell projection organization	19_GO:0071840 cellular component organization or biogenesis	-16	2.1	9.3	28133	712	2734	142	5.2	0.42	25|27|324|585|960|991|1020|1141|1382|1400|1496|1600|1630|1808|1857|2033|2043|2045|2048|2596|2648|3064|3196|3309|3630|3956|3984|4035|4067|4076|4131|4192|4649|4690|4734|4776|4804|4830|4914|4920|5064|5216|5217|5420|5526|5530|5580|5584|5621|5728|5764|5879|5962|5979|6280|6324|6387|6422|6423|6453|6498|6722|7101|7337|7429|7436|7473|7474|7476|7813|7852|8175|8428|8499|8507|8558|8724|8851|8874|9024|9037|93…	ABL1|ABL2|APC|BBS4|CD44|CDC20|CDK5|CHRNB2|CRABP2|CRMP1|CTNNA2|DAB1|DCC|DPYSL2|DVL3|EP300|EPHA4|EPHA7|EPHB2|GAP43|KAT2A|HTT|TLX2|HSPA5|INS|LGALS1|LIMK1|LRP1|LYN|CAPRIN1|MAP1B|MDK|MYO9A|NCK1|NEDD4|NFATC4|NGFR|NME1|NTRK1|ROR2|PALM|PFN1|PFN2|PODXL|PPP2R5B|PPP3CA|PRKCD|PRKCI|PRNP|PTEN|PTN|RAC1|RDX|RET|S100A9|SCN1B|CXCL12|SFRP1|SFRP2|ITSN1|SKIL|SRF|NR2E1|UBE3A|VIL1|VLDLR|WNT3|WNT5A|WNT7A|EVI5|CXCR4|SF3…	-13	MyList
GO Biological Processes	19	GO:0044257	cellular protein catabolic process	19_GO:0008152 metabolic process	-16	2	9.2	28133	797	2734	153	5.6	0.44	210|409|550|754|991|1017|1050|1175|1263|1454|1499|1522|1642|2043|2272|2295|3002|3093|3303|3309|3320|3326|4035|4121|4734|4850|5094|5641|5682|5683|5706|5708|5715|5728|5747|5962|6386|6469|6477|6500|6815|7126|7128|7314|7316|7320|7327|7337|7341|7375|7436|7480|7879|8065|8405|8507|8667|8881|9024|9097|9100|9101|9184|9529|9572|9690|9817|9958|9978|10213|10273|10296|10393|10600|10730|10845|10868|11146|11200…	ALAD|ARRB2|AUP1|PTTG1IP|CDC20|CDK2|CEBPA|AP2S1|PLK3|CSNK1E|CTNNB1|CTSZ|DDB1|EPHA4|FHIT|FOXF2|GZMB|UBE2K|HSPA1A|HSPA5|HSP90AA1|HSP90AB1|LRP1|MAN1A1|NEDD4|CNOT4|PCBP2|LGMN|PSMA1|PSMA2|PSMC6|PSMD2|PSMD9|PTEN|PTK2|RDX|SDCBP|SHH|SIAH1|SKP1|STYX|TNFAIP1|TNFAIP3|UBB|UBC|UBE2B|UBE2G2|UBE3A|SUMO1|USP4|VLDLR|WNT10B|RAB7A|CUL5|SPOP|ENC1|EIF3H|CDC16|BRSK2|USP14|USP10|USP8|BUB3|BAG5|NR1D1|UBE3C|KEAP1|USP15|RB…	-13	MyList
GO Biological Processes	19	GO:0016055	Wnt signaling pathway	19_GO:0023052 signaling	-16	2.2	9.3	28133	513	2734	112	4.1	0.38	25|324|409|595|650|801|1175|1277|1363|1432|1454|1456|1482|1499|1500|1613|1749|1857|1956|2099|2348|2782|3090|3487|3489|4035|4188|4192|4286|4776|4790|4920|5204|5216|5218|5300|5330|5530|5682|5683|5706|5708|5715|5728|5879|6422|6423|6469|6500|6657|6662|6789|6885|6932|7015|7040|7128|7249|7314|7316|7320|7472|7473|7474|7476|7480|7482|8313|8434|8532|8658|8724|9037|9101|9314|9646|9679|9978|10213|10413|2319…	ABL1|APC|ARRB2|CCND1|BMP2|CALM1|AP2S1|COL1A1|CPE|MAPK14|CSNK1E|CSNK1G3|NKX2-5|CTNNB1|CTNND1|DAPK3|DLX5|DVL3|EGFR|ESR1|FOLR1|GNB1|HIC1|IGFBP4|IGFBP6|LRP1|MDFI|MDK|MITF|NFATC4|NFKB1|ROR2|PFDN5|PFN1|CDK14|PIN1|PLCB2|PPP3CA|PSMA1|PSMA2|PSMC6|PSMD2|PSMD9|PTEN|RAC1|SFRP1|SFRP2|SHH|SKP1|SOX2|SOX9|STK4|MAP3K7|TCF7|TERT|TGFB1|TNFAIP3|TSC2|UBB|UBC|UBE2B|WNT2|WNT3|WNT5A|WNT7A|WNT10B|WNT2B|AXIN2|RECK|CPZ|TNK…	-13	MyList
GO Biological Processes	19	GO:0010720	positive regulation of cell development	19_GO:0048518 positive regulation of biological process	-16	2.2	9.3	28133	547	2734	117	4.3	0.39	25|27|118|443|474|596|604|650|654|706|811|1382|1454|1482|1499|1524|1600|1746|1793|1857|2033|2043|2048|2266|2290|3169|3232|3309|3479|3569|3976|3984|3987|4035|4067|4076|4131|4192|4656|4690|4739|4760|4761|4762|4804|4830|4914|4920|5121|5270|5300|5501|5526|5583|5584|5728|5764|5803|5879|5915|5979|6280|6324|6387|6453|6469|6498|6604|6722|7040|7122|7161|7436|7472|7473|7474|7852|8175|8507|8724|8835|8874|90…	ABL1|ABL2|ADD1|ASPA|ATOH1|BCL2|BCL6|BMP2|BMP6|TSPO|CALR|CRABP2|CSNK1E|NKX2-5|CTNNB1|CX3CR1|DAB1|DLX2|DOCK1|DVL3|EP300|EPHA4|EPHB2|FGG|FOXG1|FOXA1|HOXD3|HSPA5|IGF1|IL6|LIF|LIMK1|LIMS1|LRP1|LYN|CAPRIN1|MAP1B|MDK|MYOG|NCK1|NEDD9|NEUROD1|NEUROD2|NEUROG1|NGFR|NME1|NTRK1|ROR2|PCP4|SERPINE2|PIN1|PPP1CC|PPP2R5B|PRKCH|PRKCI|PTEN|PTN|PTPRZ1|RAC1|RARB|RET|S100A9|SCN1B|CXCL12|ITSN1|SHH|SKIL|SMARCD3|SRF|TGFB1…	-13	MyList
GO Biological Processes	19	GO:0072657	protein localization to membrane	19_GO:0051179 localization	-16	2.1	9.2	28133	658	2734	133	4.9	0.41	286|287|596|598|673|783|784|801|1020|1363|1740|1956|2013|2048|2339|2810|2903|3002|3309|3320|3630|3684|3921|4035|4641|4666|4736|4836|5064|5284|5318|5533|5583|5584|5621|5764|5864|5962|6122|6133|6136|6157|6158|6164|6169|6181|6189|6194|6208|6227|6235|6386|6505|6731|6812|7027|7040|7095|7132|7161|7429|7871|7879|8301|8546|8636|8674|8851|8943|9146|9211|9230|9270|9341|9370|9419|9528|9919|10077|10098|10139…	ANK1|ANK2|BCL2|BCL2L1|BRAF|CACNB2|CACNB3|CALM1|CDK5|CPE|DLG2|EGFR|EMP2|EPHB2|FNTA|SFN|GRIN2A|GZMB|HSPA5|HSP90AA1|INS|ITGAM|RPSA|LRP1|MYO1C|NACA|RPL10A|NMT1|PALM|PIGR|PKP2|PPP3CC|PRKCH|PRKCI|PRNP|PTN|RAB3A|RDX|RPL3|RPL9|RPL12|RPL27A|RPL28|RPL34|RPL38|RPLP2|RPS3A|RPS6|RPS14|RPS21|RPS29|SDCBP|SLC1A1|SRP72|STXBP1|TFDP1|TGFB1|SEC62|TNFRSF1A|TP73|VIL1|SLMAP|RAB7A|PICALM|AP3B1|SSNA1|VAMP4|CDK5R1|AP3D1|H…	-13	MyList
GO Biological Processes	19	GO:0071900	regulation of protein serine/threonine kinase activity	19_GO:0050789 regulation of biological process	-16	2.2	9.3	28133	521	2734	113	4.1	0.38	25|136|324|595|641|650|673|727|728|801|805|894|900|993|1026|1027|1028|1029|1030|1031|1032|1033|1050|1163|1164|1326|1432|1844|1846|1850|1857|1908|1956|2043|2048|2074|2321|2810|2950|3064|3326|3356|3479|3481|3489|3843|3845|4067|4293|4908|4914|4920|5154|5291|5580|5585|5600|5608|5728|5795|5925|5979|6422|6423|6464|6789|6850|6885|7001|7040|7099|7128|7161|7189|7314|7316|7405|7474|7786|7852|8091|8491|8692…	ABL1|ADORA2B|APC|CCND1|BLM|BMP2|BRAF|C5|C5AR1|CALM1|CALM2|CCND2|CCNG1|CDC25A|CDKN1A|CDKN1B|CDKN1C|CDKN2A|CDKN2B|CDKN2C|CDKN2D|CDKN3|CEBPA|CKS1B|CKS2|MAP3K8|MAPK14|DUSP2|DUSP4|DUSP8|DVL3|EDN3|EGFR|EPHA4|EPHB2|ERCC6|FLT1|SFN|GSTP1|HTT|HSP90AB1|HTR2A|IGF1|IGF2|IGFBP6|IPO5|KRAS|LYN|MAP3K9|NTF3|NTRK1|ROR2|PDGFA|PIK3CB|PRKCD|PKN1|MAPK11|MAP2K6|PTEN|PTPRJ|RB1|RET|SFRP1|SFRP2|SHC1|STK4|SYK|MAP3K7|PRDX2|T…	-13	MyList
GO Biological Processes	19	GO:0198738	cell-cell signaling by wnt	19_GO:0023052 signaling	-16	2.2	9.3	28133	515	2734	112	4.1	0.38	25|324|409|595|650|801|1175|1277|1363|1432|1454|1456|1482|1499|1500|1613|1749|1857|1956|2099|2348|2782|3090|3487|3489|4035|4188|4192|4286|4776|4790|4920|5204|5216|5218|5300|5330|5530|5682|5683|5706|5708|5715|5728|5879|6422|6423|6469|6500|6657|6662|6789|6885|6932|7015|7040|7128|7249|7314|7316|7320|7472|7473|7474|7476|7480|7482|8313|8434|8532|8658|8724|9037|9101|9314|9646|9679|9978|10213|10413|2319…	ABL1|APC|ARRB2|CCND1|BMP2|CALM1|AP2S1|COL1A1|CPE|MAPK14|CSNK1E|CSNK1G3|NKX2-5|CTNNB1|CTNND1|DAPK3|DLX5|DVL3|EGFR|ESR1|FOLR1|GNB1|HIC1|IGFBP4|IGFBP6|LRP1|MDFI|MDK|MITF|NFATC4|NFKB1|ROR2|PFDN5|PFN1|CDK14|PIN1|PLCB2|PPP3CA|PSMA1|PSMA2|PSMC6|PSMD2|PSMD9|PTEN|RAC1|SFRP1|SFRP2|SHH|SKP1|SOX2|SOX9|STK4|MAP3K7|TCF7|TERT|TGFB1|TNFAIP3|TSC2|UBB|UBC|UBE2B|WNT2|WNT3|WNT5A|WNT7A|WNT10B|WNT2B|AXIN2|RECK|CPZ|TNK…	-13	MyList
GO Biological Processes	19	GO:0048589	developmental growth	19_GO:0040007 growth	-16	2.1	9.2	28133	605	2734	125	4.6	0.4	25|118|214|301|472|596|677|1020|1026|1027|1382|1432|1499|1630|1808|2033|2045|2068|2074|2099|2593|2596|2620|2626|2627|2648|2778|3142|3202|3320|3326|3479|3481|3720|3913|3984|4035|4086|4087|4131|4192|4656|4815|5292|5300|5467|5479|5530|5600|5641|5728|5764|5915|6387|6422|6423|6469|6495|6657|6662|6665|6668|6722|6776|6781|6789|6895|7048|7049|7104|7161|7262|7294|7337|7429|7458|7472|7473|7474|7476|7480|74…	ABL1|ADD1|ALCAM|ANXA1|ATM|BCL2|ZFP36L1|CDK5|CDKN1A|CDKN1B|CRABP2|MAPK14|CTNNB1|DCC|DPYSL2|EP300|EPHA7|ERCC2|ERCC6|ESR1|GAMT|GAP43|GAS2|GATA4|GATA6|KAT2A|GNAS|HLX|HOXA5|HSP90AA1|HSP90AB1|IGF1|IGF2|JARID2|LAMB2|LIMK1|LRP1|SMAD1|SMAD2|MAP1B|MDK|MYOG|NINJ2|PIM1|PIN1|PPARD|PPIB|PPP3CA|MAPK11|LGMN|PTEN|PTN|RARB|CXCL12|SFRP1|SFRP2|SHH|SIX1|SOX2|SOX9|SOX15|SP2|SRF|STAT5A|STC1|STK4|TARBP2|TGFBR2|TGFBR3|TM…	-13	MyList
GO Biological Processes	19	GO:0010942	positive regulation of cell death	19_GO:0048518 positive regulation of biological process	-16	2	9.1	28133	725	2734	142	5.2	0.42	25|239|301|317|324|356|388|409|472|489|596|598|604|650|666|694|706|712|835|842|1020|1026|1027|1029|1499|1545|1613|1965|2021|2045|2152|2309|2810|2903|3002|3064|3169|3202|3482|3486|3569|3592|3593|3684|3725|3939|4035|4067|4293|4318|4487|4690|4760|4776|4804|4836|4914|5074|5291|5300|5533|5580|5584|5608|5621|5728|5764|5915|5979|6194|6272|6280|6422|6423|6453|6477|6498|6505|6733|6789|6850|7027|7099|7132|…	ABL1|ALOX12|ANXA1|APAF1|APC|FASLG|RHOB|ARRB2|ATM|ATP2A3|BCL2|BCL2L1|BCL6|BMP2|BOK|BTG1|TSPO|C1QA|CASP2|CASP9|CDK5|CDKN1A|CDKN1B|CDKN2A|CTNNB1|CYP1B1|DAPK3|EIF2S1|ENDOG|EPHA7|F3|FOXO3|SFN|GRIN2A|GZMB|HTT|FOXA1|HOXA5|IGF2R|IGFBP3|IL6|IL12A|IL12B|ITGAM|JUN|LDHA|LRP1|LYN|MAP3K9|MMP9|MSX1|NCK1|NEUROD1|NFATC4|NGFR|NMT1|NTRK1|PAWR|PIK3CB|PIN1|PPP3CC|PRKCD|PRKCI|MAP2K6|PRNP|PTEN|PTN|RARB|RET|RPS6|SORT1|S…	-13	MyList
GO Biological Processes	19	GO:0043068	positive regulation of programmed cell death	19_GO:0048518 positive regulation of biological process	-15	2.1	9.1	28133	670	2734	134	4.9	0.41	25|239|301|317|324|356|388|409|472|489|596|598|604|650|666|694|706|835|842|1020|1026|1029|1499|1545|1613|1965|2021|2045|2152|2309|2810|2903|3002|3064|3169|3202|3482|3486|3569|3592|3593|3684|3725|3939|4067|4293|4318|4487|4690|4760|4776|4804|4836|4914|5074|5291|5300|5533|5580|5584|5608|5621|5728|5764|5915|5979|6194|6272|6280|6422|6423|6453|6477|6498|6505|6733|6789|6850|7027|7132|7153|7161|7189|7262…	ABL1|ALOX12|ANXA1|APAF1|APC|FASLG|RHOB|ARRB2|ATM|ATP2A3|BCL2|BCL2L1|BCL6|BMP2|BOK|BTG1|TSPO|CASP2|CASP9|CDK5|CDKN1A|CDKN2A|CTNNB1|CYP1B1|DAPK3|EIF2S1|ENDOG|EPHA7|F3|FOXO3|SFN|GRIN2A|GZMB|HTT|FOXA1|HOXA5|IGF2R|IGFBP3|IL6|IL12A|IL12B|ITGAM|JUN|LDHA|LYN|MAP3K9|MMP9|MSX1|NCK1|NEUROD1|NFATC4|NGFR|NMT1|NTRK1|PAWR|PIK3CB|PIN1|PPP3CC|PRKCD|PRKCI|MAP2K6|PRNP|PTEN|PTN|RARB|RET|RPS6|SORT1|S100A9|SFRP1|SFRP2…	-13	MyList
GO Biological Processes	19	GO:0060322	head development	19_GO:0032502 developmental process	-15	2	9	28133	751	2734	145	5.3	0.43	25|317|378|409|471|472|474|585|596|650|666|728|801|805|835|1020|1021|1141|1267|1277|1280|1454|1496|1499|1500|1600|1746|1749|1808|2009|2018|2033|2045|2048|2176|2254|2290|2302|2547|2648|2902|2903|3284|3309|3339|3684|3777|3845|4035|4086|4142|4212|4487|4760|4761|4830|5050|5087|5101|5194|5270|5530|5533|5728|5764|5915|5992|6237|6387|6422|6423|6453|6469|6657|6662|6715|6722|6899|7048|7054|7101|7122|7289|…	ABL1|APAF1|ARF4|ARRB2|ATIC|ATM|ATOH1|BBS4|BCL2|BMP2|BOK|C5AR1|CALM1|CALM2|CASP2|CDK5|CDK6|CHRNB2|CNP|COL1A1|COL2A1|CSNK1E|CTNNA2|CTNNB1|CTNND1|DAB1|DLX2|DLX5|DPYSL2|EML1|EMX2|EP300|EPHA7|EPHB2|FANCC|FGF9|FOXG1|FOXJ1|XRCC6|KAT2A|GRIN1|GRIN2A|HSD3B2|HSPA5|HSPG2|ITGAM|KCNK3|KRAS|LRP1|SMAD1|MAS1|MEIS2|MSX1|NEUROD1|NEUROD2|NME1|PAFAH1B3|PBX1|PCDH9|PEX13|SERPINE2|PPP3CA|PPP3CC|PTEN|PTN|RARB|RFX4|RRAS|C…	-13	MyList
GO Biological Processes	19	GO:0008285	negative regulation of cell proliferation	19_GO:0008283 cell proliferation	-15	2	9	28133	753	2734	145	5.3	0.43	140|283|324|472|596|604|650|694|706|864|868|942|1012|1021|1026|1027|1028|1029|1030|1031|1032|1033|1050|1499|1545|2117|2192|2302|2321|2444|2627|2810|2919|2950|3303|3486|3489|3490|3552|3569|3592|3593|3720|3976|4000|4067|4086|4087|4345|4487|4656|4804|4830|4914|4920|5074|5270|5467|5585|5600|5621|5728|5744|5764|5795|5797|5915|5925|6422|6423|6469|6657|6662|6722|6750|6772|6789|6820|7027|7031|7040|7048|7…	ADORA3|ANG|APC|ATM|BCL2|BCL6|BMP2|BTG1|TSPO|RUNX3|CBLB|CD86|CDH13|CDK6|CDKN1A|CDKN1B|CDKN1C|CDKN2A|CDKN2B|CDKN2C|CDKN2D|CDKN3|CEBPA|CTNNB1|CYP1B1|ETV3|FBLN1|FOXJ1|FLT1|FRK|GATA6|SFN|CXCL1|GSTP1|HSPA1A|IGFBP3|IGFBP6|IGFBP7|IL1A|IL6|IL12A|IL12B|JARID2|LIF|LMNA|LYN|SMAD1|SMAD2|CD200|MSX1|MYOG|NGFR|NME1|NTRK1|ROR2|PAWR|SERPINE2|PPARD|PKN1|MAPK11|PRNP|PTEN|PTHLH|PTN|PTPRJ|PTPRM|RARB|RB1|SFRP1|SFRP2|SH…	-12	MyList
GO Biological Processes	19	GO:0043065	positive regulation of apoptotic process	19_GO:0048518 positive regulation of biological process	-15	2.1	9	28133	662	2734	132	4.8	0.41	25|239|301|317|324|356|388|409|472|489|596|598|604|650|666|694|706|835|842|1020|1029|1499|1545|1613|1965|2021|2045|2152|2309|2810|2903|3002|3064|3169|3202|3482|3486|3569|3592|3593|3684|3725|3939|4067|4293|4318|4487|4690|4760|4776|4804|4836|5074|5291|5300|5533|5580|5584|5608|5621|5728|5764|5915|5979|6194|6272|6280|6422|6423|6453|6477|6498|6505|6733|6789|6850|7027|7132|7153|7161|7189|7262|7314|7316…	ABL1|ALOX12|ANXA1|APAF1|APC|FASLG|RHOB|ARRB2|ATM|ATP2A3|BCL2|BCL2L1|BCL6|BMP2|BOK|BTG1|TSPO|CASP2|CASP9|CDK5|CDKN2A|CTNNB1|CYP1B1|DAPK3|EIF2S1|ENDOG|EPHA7|F3|FOXO3|SFN|GRIN2A|GZMB|HTT|FOXA1|HOXA5|IGF2R|IGFBP3|IL6|IL12A|IL12B|ITGAM|JUN|LDHA|LYN|MAP3K9|MMP9|MSX1|NCK1|NEUROD1|NFATC4|NGFR|NMT1|PAWR|PIK3CB|PIN1|PPP3CC|PRKCD|PRKCI|MAP2K6|PRNP|PTEN|PTN|RARB|RET|RPS6|SORT1|S100A9|SFRP1|SFRP2|ITSN1|SIAH1|…	-12	MyList
GO Biological Processes	19	GO:0030155	regulation of cell adhesion	19_GO:0022610 biological adhesion	-15	2	8.9	28133	734	2734	142	5.2	0.42	25|27|81|239|301|399|472|596|604|650|654|811|864|868|940|942|960|961|1012|1021|1029|1277|1326|1432|1545|1600|1604|1613|1793|2013|2041|2045|2065|2192|2199|2266|2302|2524|2526|3109|3142|3169|3479|3481|3552|3569|3592|3593|3685|3707|3956|3976|3987|4035|4067|4192|4690|4739|5054|5074|5140|5270|5291|5420|5530|5578|5580|5621|5728|5747|5764|5786|5795|5801|5879|5914|5962|5979|6237|6387|6403|6422|6423|6469|…	ABL1|ABL2|ACTN4|ALOX12|ANXA1|RHOH|ATM|BCL2|BCL6|BMP2|BMP6|CALR|RUNX3|CBLB|CD28|CD86|CD44|CD47|CDH13|CDK6|CDKN2A|COL1A1|MAP3K8|MAPK14|CYP1B1|DAB1|CD55|DAPK3|DOCK1|EMP2|EPHA1|EPHA7|ERBB3|FBLN1|FBLN2|FGG|FOXJ1|FUT2|FUT4|HLA-DMB|HLX|FOXA1|IGF1|IGF2|IL1A|IL6|IL12A|IL12B|ITGAV|ITPKB|LGALS1|LIF|LIMS1|LRP1|LYN|MDK|NCK1|NEDD9|SERPINE1|PAWR|PDE3B|SERPINE2|PIK3CB|PODXL|PPP3CA|PRKCA|PRKCD|PRNP|PTEN|PTK2|PTN|…	-12	MyList
GO Biological Processes	19	GO:1901987	regulation of cell cycle phase transition	19_GO:0050789 regulation of biological process	-15	2.3	9.1	28133	478	2734	105	3.8	0.37	301|324|472|595|596|641|677|678|835|894|991|993|1017|1021|1026|1027|1029|1030|1031|1032|1111|1263|1454|1639|1642|1956|2033|2068|2810|3306|3320|4762|4850|5087|5325|5682|5683|5706|5708|5715|5728|5925|5934|5962|6500|6604|7015|7027|7272|7277|7480|7756|8091|8328|8558|8636|8738|8881|9184|9314|9319|9510|9700|9702|9814|9978|10106|10213|10393|10498|11073|11190|11200|22809|23198|25942|25959|29882|51347|514…	ANXA1|APC|ATM|CCND1|BCL2|BLM|ZFP36L1|ZFP36L2|CASP2|CCND2|CDC20|CDC25A|CDK2|CDK6|CDKN1A|CDKN1B|CDKN2A|CDKN2B|CDKN2C|CDKN2D|CHEK1|PLK3|CSNK1E|DCTN1|DDB1|EGFR|EP300|ERCC2|SFN|HSPA2|HSP90AA1|NEUROG1|CNOT4|PBX1|PLAGL1|PSMA1|PSMA2|PSMC6|PSMD2|PSMD9|PTEN|RB1|RBL2|RDX|SKP1|SMARCD3|TERT|TFDP1|TTK|TUBA4A|WNT10B|ZNF207|HMGA2|GFI1B|CDK10|SSNA1|CRADD|CDC16|BUB3|KLF4|TRIP13|ADAMTS1|ESPL1|CEP57|SFI1|RBX1|CTDSP2…	-12	MyList
GO Biological Processes	19	GO:1901990	regulation of mitotic cell cycle phase transition	19_GO:0050789 regulation of biological process	-15	2.3	9.1	28133	439	2734	99	3.6	0.36	301|324|472|595|596|641|677|678|835|894|991|993|1017|1021|1026|1027|1029|1030|1031|1032|1111|1263|1454|1639|1642|1956|2033|2068|2810|3306|3320|4762|4850|5087|5325|5682|5683|5706|5708|5715|5728|5925|5934|5962|6500|6604|7015|7027|7272|7277|7480|7756|8091|8328|8558|8636|8738|8881|9184|9314|9319|9510|9700|9702|9814|9978|10106|10213|10393|10498|11073|11190|11200|23198|25942|25959|29882|51347|51433|514…	ANXA1|APC|ATM|CCND1|BCL2|BLM|ZFP36L1|ZFP36L2|CASP2|CCND2|CDC20|CDC25A|CDK2|CDK6|CDKN1A|CDKN1B|CDKN2A|CDKN2B|CDKN2C|CDKN2D|CHEK1|PLK3|CSNK1E|DCTN1|DDB1|EGFR|EP300|ERCC2|SFN|HSPA2|HSP90AA1|NEUROG1|CNOT4|PBX1|PLAGL1|PSMA1|PSMA2|PSMC6|PSMD2|PSMD9|PTEN|RB1|RBL2|RDX|SKP1|SMARCD3|TERT|TFDP1|TTK|TUBA4A|WNT10B|ZNF207|HMGA2|GFI1B|CDK10|SSNA1|CRADD|CDC16|BUB3|KLF4|TRIP13|ADAMTS1|ESPL1|CEP57|SFI1|RBX1|CTDSP2…	-12	MyList
GO Biological Processes	19	GO:0048562	embryonic organ morphogenesis	19_GO:0032502 developmental process	-15	2.7	9.4	28133	277	2734	73	2.7	0.31	474|585|1280|1482|1499|1746|1749|2048|2290|2295|2299|2348|2626|2778|3142|3198|3202|3205|3214|3215|3221|3232|3233|3236|4087|4188|4487|4760|4762|4920|5915|6169|6469|6495|6662|6722|6899|7048|7054|7289|7291|7474|7703|8092|8557|8575|9132|9464|9935|10194|10413|10660|10736|10804|26005|26018|27031|28514|51804|55212|55897|57057|60529|64220|64321|65009|80199|89780|121643|130497|204851|286204|388591	ATOH1|BBS4|COL2A1|NKX2-5|CTNNB1|DLX2|DLX5|EPHB2|FOXG1|FOXF2|FOXI1|FOLR1|GATA4|GNAS|HLX|HOXA1|HOXA5|HOXA9|HOXB4|HOXB5|HOXC4|HOXD3|HOXD4|HOXD10|SMAD2|MDFI|MSX1|NEUROD1|NEUROG1|ROR2|RARB|RPL38|SHH|SIX1|SOX9|SRF|TBX1|TGFBR2|TH|TULP3|TWIST1|WNT5A|PCGF2|ALX1|TCAP|PRKRA|KCNQ4|HAND2|MAFB|TSHZ1|YAP1|LBX1|SIX2|GJB6|C2CD3|LRIG1|NPHP3|DLL1|SIX4|BBS7|MESP1|TBX20|ALX4|STRA6|SOX17|NDRG4|FUZ|WNT3A|FOXN4|OSR1|HIP…	-12	MyList
Reactome Gene Sets	6	R-HSA-9675108	Nervous system development		-15	2.1	9	28133	576	2734	119	4.4	0.39	25|27|214|286|287|388|389|776|779|783|784|1020|1175|1280|1289|1293|1400|1432|1600|1630|1759|1808|1956|2041|2043|2045|2048|2107|2596|2902|3156|3320|3326|3685|3845|3921|3984|4067|4318|4359|4440|4628|4650|4690|4736|5216|5217|5291|5376|5578|5600|5621|5682|5683|5706|5708|5715|5747|5786|5879|5962|5979|6122|6123|6133|6136|6157|6158|6164|6169|6181|6189|6194|6195|6208|6227|6235|6237|6324|6332|6386|6387|64…	ABL1|ABL2|ALCAM|ANK1|ANK2|RHOB|RHOC|CACNA1D|CACNA1S|CACNB2|CACNB3|CDK5|AP2S1|COL2A1|COL5A1|COL6A3|CRMP1|MAPK14|DAB1|DCC|DNM1|DPYSL2|EGFR|EPHA1|EPHA4|EPHA7|EPHB2|ETF1|GAP43|GRIN1|HMGCR|HSP90AA1|HSP90AB1|ITGAV|KRAS|RPSA|LIMK1|LYN|MMP9|MPZ|MSI1|MYH10|MYO9B|NCK1|RPL10A|PFN1|PFN2|PIK3CB|PMP22|PRKCA|MAPK11|PRNP|PSMA1|PSMA2|PSMC6|PSMD2|PSMD9|PTK2|PTPRA|RAC1|RDX|RET|RPL3|RPL3L|RPL9|RPL12|RPL27A|RPL28|RPL…	-12	MyList
GO Biological Processes	19	GO:0009952	anterior/posterior pattern specification	19_GO:0032502 developmental process	-15	3	9.6	28133	203	2734	60	2.2	0.28	93|472|650|1045|2018|2033|2626|2648|3202|3205|3214|3215|3221|3222|3232|3233|3236|4087|4223|4487|4760|4762|4920|5087|6422|6423|6469|6722|6899|7289|7472|7473|7474|7482|7490|7703|8313|8553|8557|8854|10194|10220|10655|10683|10736|23493|26508|28514|54475|55897|57801|60529|64321|79365|79728|80199|89780|130497|204851|286204	ACVR2B|ATM|BMP2|CDX2|EMX2|EP300|GATA4|KAT2A|HOXA5|HOXA9|HOXB4|HOXB5|HOXC4|HOXC5|HOXD3|HOXD4|HOXD10|SMAD2|MEOX2|MSX1|NEUROD1|NEUROG1|ROR2|PBX1|SFRP1|SFRP2|SHH|SRF|TBX1|TULP3|WNT2|WNT3|WNT5A|WNT2B|WT1|PCGF2|AXIN2|BHLHE40|TCAP|ALDH1A2|TSHZ1|GDF11|DMRT2|DLL3|SIX2|HEY2|HEYL|DLL1|NLE1|MESP1|HES4|ALX4|SOX17|BHLHE41|PALB2|FUZ|WNT3A|OSR1|HIPK1|CRB2	-12	MyList
Reactome Gene Sets	6	R-HSA-422475	Axon guidance		-15	2.1	8.9	28133	551	2734	115	4.2	0.38	25|27|214|286|287|388|389|776|779|783|784|1020|1175|1280|1289|1293|1400|1432|1600|1630|1759|1808|1956|2041|2043|2045|2048|2107|2596|2902|3320|3326|3685|3845|3921|3984|4067|4318|4440|4628|4650|4690|4736|5216|5217|5291|5578|5600|5621|5682|5683|5706|5708|5715|5747|5786|5879|5962|5979|6122|6123|6133|6136|6157|6158|6164|6169|6181|6189|6194|6195|6208|6227|6235|6237|6324|6332|6386|6387|6453|6464|6477|69…	ABL1|ABL2|ALCAM|ANK1|ANK2|RHOB|RHOC|CACNA1D|CACNA1S|CACNB2|CACNB3|CDK5|AP2S1|COL2A1|COL5A1|COL6A3|CRMP1|MAPK14|DAB1|DCC|DNM1|DPYSL2|EGFR|EPHA1|EPHA4|EPHA7|EPHB2|ETF1|GAP43|GRIN1|HSP90AA1|HSP90AB1|ITGAV|KRAS|RPSA|LIMK1|LYN|MMP9|MSI1|MYH10|MYO9B|NCK1|RPL10A|PFN1|PFN2|PIK3CB|PRKCA|MAPK11|PRNP|PSMA1|PSMA2|PSMC6|PSMD2|PSMD9|PTK2|PTPRA|RAC1|RDX|RET|RPL3|RPL3L|RPL9|RPL12|RPL27A|RPL28|RPL34|RPL38|RPLP2|R…	-12	MyList
GO Biological Processes	19	GO:0050769	positive regulation of neurogenesis	19_GO:0048518 positive regulation of biological process	-15	2.3	9	28133	464	2734	102	3.7	0.36	27|443|474|596|604|650|654|706|1382|1454|1482|1499|1524|1600|1746|1857|2033|2043|2048|2290|3169|3232|3309|3569|3976|3984|4035|4067|4076|4131|4192|4690|4760|4761|4762|4804|4830|4914|4920|5121|5270|5501|5526|5583|5584|5728|5764|5803|5915|5979|6280|6324|6387|6453|6469|6498|6604|6722|7040|7161|7436|7472|7473|7474|7852|8175|8507|8724|8835|9037|9362|10300|10507|10636|10690|22849|22891|22941|23081|23531…	ABL2|ASPA|ATOH1|BCL2|BCL6|BMP2|BMP6|TSPO|CRABP2|CSNK1E|NKX2-5|CTNNB1|CX3CR1|DAB1|DLX2|DVL3|EP300|EPHA4|EPHB2|FOXG1|FOXA1|HOXD3|HSPA5|IL6|LIF|LIMK1|LRP1|LYN|CAPRIN1|MAP1B|MDK|NCK1|NEUROD1|NEUROD2|NEUROG1|NGFR|NME1|NTRK1|ROR2|PCP4|SERPINE2|PPP1CC|PPP2R5B|PRKCH|PRKCI|PTEN|PTN|PTPRZ1|RARB|RET|S100A9|SCN1B|CXCL12|ITSN1|SHH|SKIL|SMARCD3|SRF|TGFB1|TP73|VLDLR|WNT2|WNT3|WNT5A|CXCR4|SF3A2|ENC1|SNX3|SOCS2|S…	-12	MyList
GO Biological Processes	19	GO:0042060	wound healing	19_GO:0050896 response to stimulus	-15	2.1	8.9	28133	587	2734	120	4.4	0.39	239|301|308|389|409|462|829|947|949|953|960|1026|1027|1277|1289|1465|1634|1793|1839|1956|2048|2065|2147|2152|2162|2192|2266|2596|2626|2627|2778|2782|3047|3083|3448|3479|3552|3569|3630|3640|3705|3708|3709|3936|4015|4067|4087|4097|4162|4192|4656|4815|5054|5154|5265|5270|5291|5467|5530|5578|5580|5583|5728|5747|5764|5864|5879|6403|6469|6484|6558|6657|6665|6722|6812|6850|6895|7001|7040|7048|7094|7099|…	ALOX12|ANXA1|ANXA5|RHOC|ARRB2|SERPINC1|CAPZA1|CD34|SCARB1|ENTPD1|CD44|CDKN1A|CDKN1B|COL1A1|COL5A1|CSRP1|DCN|DOCK1|HBEGF|EGFR|EPHB2|ERBB3|F2|F3|F13A1|FBLN1|FGG|GAP43|GATA4|GATA6|GNAS|GNB1|HBG1|HGFAC|IFNA14|IGF1|IL1A|IL6|INS|INSL3|ITPK1|ITPR1|ITPR2|LCP1|LOX|LYN|SMAD2|MAFG|MCAM|MDK|MYOG|NINJ2|SERPINE1|PDGFA|SERPINA1|SERPINE2|PIK3CB|PPARD|PPP3CA|PRKCA|PRKCD|PRKCH|PTEN|PTK2|PTN|RAB3A|RAC1|SELP|SHH|ST3…	-12	MyList
Reactome Gene Sets	6	R-HSA-9006934	Signaling by Receptor Tyrosine Kinases		-15	2.2	8.9	28133	505	2734	108	4	0.37	523|534|673|801|805|1020|1108|1111|1175|1277|1280|1289|1293|1302|1432|1499|1500|1759|1839|1846|1956|2033|2065|2099|2152|2251|2254|2321|2323|2324|2554|2561|2962|2963|3083|3187|3320|3400|3479|3481|3630|3685|3708|3709|3845|3913|3914|3918|4067|4209|4318|4688|4690|4734|4908|4909|4914|5140|5154|5291|5433|5437|5441|5578|5580|5600|5725|5747|5795|5867|5879|6195|6387|6446|6461|6464|6722|6772|6776|6778|7314…	ATP6V1A|ATP6V1G2|BRAF|CALM1|CALM2|CDK5|CHD4|CHEK1|AP2S1|COL1A1|COL2A1|COL5A1|COL6A3|COL11A2|MAPK14|CTNNB1|CTNND1|DNM1|HBEGF|DUSP4|EGFR|EP300|ERBB3|ESR1|F3|FGF6|FGF9|FLT1|FLT3LG|FLT4|GABRA1|GABRB2|GTF2F1|GTF2F2|HGFAC|HNRNPH1|HSP90AA1|ID4|IGF1|IGF2|INS|ITGAV|ITPR1|ITPR2|KRAS|LAMB2|LAMB3|LAMC2|LYN|MEF2D|MMP9|NCF2|NCK1|NEDD4|NTF3|NTF4|NTRK1|PDE3B|PDGFA|PIK3CB|POLR2D|POLR2H|POLR2L|PRKCA|PRKCD|MAPK11|P…	-12	MyList
GO Biological Processes	19	GO:0051603	proteolysis involved in cellular protein catabolic process	19_GO:0008152 metabolic process	-15	2	8.7	28133	737	2734	141	5.2	0.42	210|409|550|991|1017|1050|1263|1454|1499|1522|1642|2043|2272|2295|3002|3093|3303|3309|3326|4121|4734|4850|5094|5641|5682|5683|5706|5708|5715|5728|5747|6386|6469|6477|6500|6815|7126|7128|7314|7316|7320|7327|7337|7341|7375|7480|8065|8405|8507|8667|8881|9024|9097|9100|9101|9184|9529|9572|9690|9817|9958|9978|10213|10273|10296|10393|10600|10730|10845|10868|11146|11253|23198|23352|23624|25827|26232|262…	ALAD|ARRB2|AUP1|CDC20|CDK2|CEBPA|PLK3|CSNK1E|CTNNB1|CTSZ|DDB1|EPHA4|FHIT|FOXF2|GZMB|UBE2K|HSPA1A|HSPA5|HSP90AB1|MAN1A1|NEDD4|CNOT4|PCBP2|LGMN|PSMA1|PSMA2|PSMC6|PSMD2|PSMD9|PTEN|PTK2|SDCBP|SHH|SIAH1|SKP1|STYX|TNFAIP1|TNFAIP3|UBB|UBC|UBE2B|UBE2G2|UBE3A|SUMO1|USP4|WNT10B|CUL5|SPOP|ENC1|EIF3H|CDC16|BRSK2|USP14|USP10|USP8|BUB3|BAG5|NR1D1|UBE3C|KEAP1|USP15|RBX1|PSMD14|STUB1|MAEA|ANAPC10|USP16|YME1L1|CL…	-12	MyList
KEGG Pathway	24	hsa04218	cellular senescence		-15	3.2	9.6	28133	173	2734	54	2	0.27	472|595|677|678|776|801|805|810|823|894|993|1017|1021|1026|1029|1030|1111|1432|2309|2626|3486|3552|3569|3708|3709|3845|4087|4776|4790|5054|5291|5501|5530|5533|5535|5600|5608|5728|5883|5925|5934|6237|7040|7048|7249|7417|10114|11200|22800|55957|83593|144715|204851|326625	ATM|CCND1|ZFP36L1|ZFP36L2|CACNA1D|CALM1|CALM2|CALML3|CAPN1|CCND2|CDC25A|CDK2|CDK6|CDKN1A|CDKN2A|CDKN2B|CHEK1|MAPK14|FOXO3|GATA4|IGFBP3|IL1A|IL6|ITPR1|ITPR2|KRAS|SMAD2|NFATC4|NFKB1|SERPINE1|PIK3CB|PPP1CC|PPP3CA|PPP3CC|PPP3R2|MAPK11|MAP2K6|PTEN|RAD9A|RB1|RBL2|RRAS|TGFB1|TGFBR2|TSC2|VDAC2|HIPK3|CHEK2|RRAS2|LIN37|RASSF5|RAD9B|HIPK1|MMAB	-12	MyList
KEGG Pathway	24	hsa05166	Human T-cell leukemia virus 1 infection		-14	2.6	9.2	28133	295	2734	75	2.7	0.31	109|324|472|595|598|706|811|894|991|1017|1026|1029|1030|1031|1111|1388|1437|1499|1857|2033|2114|2648|3109|3119|3569|3725|3845|4087|4487|4776|4790|4792|5154|5291|5426|5530|5533|5535|5578|5728|5902|5925|6237|6722|6776|7015|7040|7048|7094|7132|7417|7472|7473|7474|7476|7480|7482|8295|8881|9184|9700|10393|10488|11200|11232|22800|29882|51433|51434|51529|54107|54361|83439|89780|326625	ADCY3|APC|ATM|CCND1|BCL2L1|TSPO|CALR|CCND2|CDC20|CDK2|CDKN1A|CDKN2A|CDKN2B|CDKN2C|CHEK1|ATF6B|CSF2|CTNNB1|DVL3|EP300|ETS2|KAT2A|HLA-DMB|HLA-DQB1|IL6|JUN|KRAS|SMAD2|MSX1|NFATC4|NFKB1|NFKBIA|PDGFA|PIK3CB|POLE|PPP3CA|PPP3CC|PPP3R2|PRKCA|PTEN|RANBP1|RB1|RRAS|SRF|STAT5A|TERT|TGFB1|TGFBR2|TLN1|TNFRSF1A|VDAC2|WNT2|WNT3|WNT5A|WNT7A|WNT10B|WNT2B|TRRAP|CDC16|BUB3|ESPL1|ANAPC10|CREB3|CHEK2|POLG2|RRAS2|ANAPC…	-12	MyList
GO Biological Processes	19	GO:0001944	vasculature development	19_GO:0032502 developmental process	-14	1.9	8.6	28133	786	2734	147	5.4	0.43	25|93|283|301|356|388|677|694|718|727|728|947|1012|1045|1277|1289|1432|1482|1491|1499|1524|1545|1634|1747|2013|2034|2041|2048|2152|2251|2254|2321|2324|2348|2626|2627|2702|2752|3198|3202|3339|3552|3569|3592|3593|3685|3725|3976|4015|4016|4035|4086|4162|4192|4223|4691|4776|4804|5054|5140|5154|5291|5316|5578|5728|5747|5764|5797|6094|6237|6422|6423|6461|6464|6469|6495|6505|6558|6667|6722|6733|6772|678…	ABL1|ACVR2B|ANG|ANXA1|FASLG|RHOB|ZFP36L1|BTG1|C3|C5|C5AR1|CD34|CDH13|CDX2|COL1A1|COL5A1|MAPK14|NKX2-5|CTH|CTNNB1|CX3CR1|CYP1B1|DCN|DLX3|EMP2|EPAS1|EPHA1|EPHB2|F3|FGF6|FGF9|FLT1|FLT4|FOLR1|GATA4|GATA6|GJA5|GLUL|HOXA1|HOXA5|HSPG2|IL1A|IL6|IL12A|IL12B|ITGAV|JUN|LIF|LOX|LOXL1|LRP1|SMAD1|MCAM|MDK|MEOX2|NCL|NFATC4|NGFR|SERPINE1|PDE3B|PDGFA|PIK3CB|PKNOX1|PRKCA|PTEN|PTK2|PTN|PTPRM|ROM1|RRAS|SFRP1|SFRP2|S…	-12	MyList
GO Biological Processes	19	GO:0072358	cardiovascular system development	19_GO:0032502 developmental process	-14	1.9	8.6	28133	786	2734	147	5.4	0.43	25|93|283|301|356|388|677|694|718|727|728|947|1012|1045|1277|1289|1432|1482|1491|1499|1524|1545|1634|1747|2013|2034|2041|2048|2152|2251|2254|2321|2324|2348|2626|2627|2702|2752|3198|3202|3339|3552|3569|3592|3593|3685|3725|3976|4015|4016|4035|4086|4162|4192|4223|4691|4776|4804|5054|5140|5154|5291|5316|5578|5728|5747|5764|5797|6094|6237|6422|6423|6461|6464|6469|6495|6505|6558|6667|6722|6733|6772|678…	ABL1|ACVR2B|ANG|ANXA1|FASLG|RHOB|ZFP36L1|BTG1|C3|C5|C5AR1|CD34|CDH13|CDX2|COL1A1|COL5A1|MAPK14|NKX2-5|CTH|CTNNB1|CX3CR1|CYP1B1|DCN|DLX3|EMP2|EPAS1|EPHA1|EPHB2|F3|FGF6|FGF9|FLT1|FLT4|FOLR1|GATA4|GATA6|GJA5|GLUL|HOXA1|HOXA5|HSPG2|IL1A|IL6|IL12A|IL12B|ITGAV|JUN|LIF|LOX|LOXL1|LRP1|SMAD1|MCAM|MDK|MEOX2|NCL|NFATC4|NGFR|SERPINE1|PDE3B|PDGFA|PIK3CB|PKNOX1|PRKCA|PTEN|PTK2|PTN|PTPRM|ROM1|RRAS|SFRP1|SFRP2|S…	-12	MyList
GO Biological Processes	19	GO:1901137	carbohydrate derivative biosynthetic process	19_GO:0008152 metabolic process	-14	1.9	8.6	28133	783	2734	146	5.3	0.43	109|204|226|229|471|523|596|1462|1499|1633|1634|1650|1737|1738|1798|1839|2033|2132|2194|2331|2524|2526|2528|2597|3038|3339|3356|3479|3607|3630|3703|3939|4121|4166|4589|4656|4790|4830|4832|5074|5162|5164|5166|5232|5281|5372|5373|5471|6241|6319|6482|6483|6484|6487|6489|6576|6646|7040|7084|7167|7360|7371|7372|7378|7903|8086|8604|8707|8813|8833|8869|9331|9334|9435|9445|9469|9487|9488|9514|9524|9526|9…	ADCY3|AK2|ALDOA|ALDOB|ATIC|ATP6V1A|BCL2|VCAN|CTNNB1|DCK|DCN|DDOST|DLAT|DLD|DPAGT1|HBEGF|EP300|EXT2|FASN|FMOD|FUT2|FUT4|FUT6|GAPDH|HAS3|HSPG2|HTR2A|IGF1|FOXK2|INS|STT3A|LDHA|MAN1A1|CHST6|MUC7|MYOG|NFKB1|NME1|NME3|PAWR|PDHB|PDK2|PDK4|PGK2|PIGF|PMM1|PMM2|PPAT|RRM2|SCD|ST3GAL1|ST3GAL2|ST3GAL4|ST3GAL3|ST8SIA1|SLC25A1|SOAT1|TGFB1|TK2|TPI1|UGP2|UCK2|UMPS|UPP1|ST8SIA4|AAAS|SLC25A12|B3GALT2|DPM1|GMPS|ST3G…	-12	MyList
GO Biological Processes	19	GO:0009314	response to radiation	19_GO:0050896 response to stimulus	-14	2.2	8.7	28133	449	2734	98	3.6	0.36	181|210|301|388|472|595|596|641|801|842|993|1020|1026|1032|1111|1141|1263|1375|1407|1408|1432|1642|1956|1965|2033|2068|2074|2237|2339|2547|2782|2902|2903|2956|2978|2979|3198|3309|3592|3593|3725|3845|4212|4318|4734|4776|4836|4914|5146|5429|5501|5580|5764|5883|6094|6295|6354|6387|6422|6423|7054|7287|7320|8091|8438|8491|8553|8692|8792|10413|10636|10874|11073|11190|11200|11284|23418|25896|26155|26233…	AGRP|ALAD|ANXA1|RHOB|ATM|CCND1|BCL2|BLM|CALM1|CASP9|CDC25A|CDK5|CDKN1A|CDKN2D|CHEK1|CHRNB2|PLK3|CPT1B|CRY1|CRY2|MAPK14|DDB1|EGFR|EIF2S1|EP300|ERCC2|ERCC6|FEN1|FNTA|XRCC6|GNB1|GRIN1|GRIN2A|MSH6|GUCA1A|GUCA1B|HOXA1|HSPA5|IL12A|IL12B|JUN|KRAS|MEIS2|MMP9|NEDD4|NFATC4|NMT1|NTRK1|PDE6C|POLH|PPP1CC|PRKCD|PTN|RAD9A|ROM1|SAG|CCL7|CXCL12|SFRP1|SFRP2|TH|TULP1|UBE2B|HMGA2|RAD54L|MAP4K3|BHLHE40|HYAL2|TNFRSF11…	-11	MyList
GO Biological Processes	19	GO:0010498	proteasomal protein catabolic process	19_GO:0008152 metabolic process	-14	2.2	8.7	28133	483	2734	103	3.8	0.36	210|409|550|991|1017|1050|1263|1454|1499|1642|2272|2295|3093|3303|3309|3326|4121|4734|5094|5682|5683|5706|5708|5715|6386|6469|6477|6500|6815|7126|7314|7316|7320|7327|7341|7480|8065|8405|8507|8667|8881|9024|9097|9184|9529|9572|9817|9978|10213|10273|10296|10393|11146|11253|23198|25827|26232|26233|26234|27074|27338|27339|29882|51009|51283|51433|51434|51529|51548|54209|54788|55139|55212|55294|55336|5…	ALAD|ARRB2|AUP1|CDC20|CDK2|CEBPA|PLK3|CSNK1E|CTNNB1|DDB1|FHIT|FOXF2|UBE2K|HSPA1A|HSPA5|HSP90AB1|MAN1A1|NEDD4|PCBP2|PSMA1|PSMA2|PSMC6|PSMD2|PSMD9|SDCBP|SHH|SIAH1|SKP1|STYX|TNFAIP1|UBB|UBC|UBE2B|UBE2G2|SUMO1|WNT10B|CUL5|SPOP|ENC1|EIF3H|CDC16|BRSK2|USP14|BUB3|BAG5|NR1D1|KEAP1|RBX1|PSMD14|STUB1|MAEA|ANAPC10|GLMN|MAN1B1|PSME4|FBXL2|FBXO2|FBXL6|FBXL5|LAMP3|UBE2S|PRPF19|ANAPC2|DERL2|BFAR|ANAPC5|ANAPC7|A…	-11	MyList
Reactome Gene Sets	6	R-HSA-3700989	Transcriptional Regulation by TP53		-14	2.4	8.8	28133	365	2734	85	3.1	0.33	317|472|604|641|835|900|1017|1020|1026|1027|1029|1108|1111|1263|1329|1432|2033|2068|2176|2810|2962|2963|2967|3486|3725|4292|4850|5052|5300|5325|5433|5437|5441|5600|5608|5728|5875|5883|5934|5982|6341|6446|6749|6834|6873|6874|6877|6878|6917|7001|7027|7161|7249|7314|7316|8148|8738|8793|8794|8795|8851|9150|9167|10498|10848|11073|11200|23774|26155|27244|50484|51204|57459|63970|64223|64769|80010|83667|…	APAF1|ATM|BCL6|BLM|CASP2|CCNG1|CDK2|CDK5|CDKN1A|CDKN1B|CDKN2A|CHD4|CHEK1|PLK3|COX5B|MAPK14|EP300|ERCC2|FANCC|SFN|GTF2F1|GTF2F2|GTF2H3|IGFBP3|JUN|MLH1|CNOT4|PRDX1|PIN1|PLAGL1|POLR2D|POLR2H|POLR2L|MAPK11|MAP2K6|PTEN|RABGGTA|RAD9A|RBL2|RFC2|SCO1|SGK1|SSRP1|SURF1|TAF2|TAF4|TAF5|TAF6|TCEA1|PRDX2|TFDP1|TP73|TSC2|UBB|UBC|TAF15|CRADD|TNFRSF10D|TNFRSF10C|TNFRSF10B|CDK5R1|CTDP1|COX7A2L|CARM1|PPP1R13L|TOPBP…	-11	MyList
GO Biological Processes	19	GO:0001568	blood vessel development	19_GO:0032502 developmental process	-14	1.9	8.4	28133	754	2734	141	5.2	0.42	25|93|283|301|356|388|677|694|718|727|728|947|1012|1045|1277|1289|1432|1482|1499|1524|1545|1634|1747|2013|2034|2041|2048|2152|2251|2321|2324|2348|2626|2627|2702|2752|3198|3202|3339|3552|3569|3592|3593|3685|3725|4015|4016|4035|4086|4162|4192|4223|4691|4776|4804|5054|5140|5154|5291|5316|5578|5728|5747|5764|5797|6237|6422|6423|6461|6464|6469|6495|6505|6558|6667|6722|6733|6772|6786|6789|6850|6886|689…	ABL1|ACVR2B|ANG|ANXA1|FASLG|RHOB|ZFP36L1|BTG1|C3|C5|C5AR1|CD34|CDH13|CDX2|COL1A1|COL5A1|MAPK14|NKX2-5|CTNNB1|CX3CR1|CYP1B1|DCN|DLX3|EMP2|EPAS1|EPHA1|EPHB2|F3|FGF6|FLT1|FLT4|FOLR1|GATA4|GATA6|GJA5|GLUL|HOXA1|HOXA5|HSPG2|IL1A|IL6|IL12A|IL12B|ITGAV|JUN|LOX|LOXL1|LRP1|SMAD1|MCAM|MDK|MEOX2|NCL|NFATC4|NGFR|SERPINE1|PDE3B|PDGFA|PIK3CB|PKNOX1|PRKCA|PTEN|PTK2|PTN|PTPRM|RRAS|SFRP1|SFRP2|SHB|SHC1|SHH|SIX1|S…	-11	MyList
GO Biological Processes	19	GO:0051962	positive regulation of nervous system development	19_GO:0048518 positive regulation of biological process	-14	2.1	8.6	28133	526	2734	109	4	0.37	27|443|474|596|604|650|654|706|991|1382|1454|1482|1499|1524|1600|1746|1857|2033|2043|2048|2290|3169|3232|3309|3556|3569|3976|3984|4035|4067|4076|4131|4192|4690|4760|4761|4762|4804|4830|4914|4920|5121|5270|5501|5526|5583|5584|5728|5764|5803|5915|5979|6280|6324|6387|6453|6469|6498|6604|6722|7040|7161|7436|7472|7473|7474|7476|7852|8175|8507|8604|8724|8835|9037|9283|9362|10300|10507|10636|10690|22849…	ABL2|ASPA|ATOH1|BCL2|BCL6|BMP2|BMP6|TSPO|CDC20|CRABP2|CSNK1E|NKX2-5|CTNNB1|CX3CR1|DAB1|DLX2|DVL3|EP300|EPHA4|EPHB2|FOXG1|FOXA1|HOXD3|HSPA5|IL1RAP|IL6|LIF|LIMK1|LRP1|LYN|CAPRIN1|MAP1B|MDK|NCK1|NEUROD1|NEUROD2|NEUROG1|NGFR|NME1|NTRK1|ROR2|PCP4|SERPINE2|PPP1CC|PPP2R5B|PRKCH|PRKCI|PTEN|PTN|PTPRZ1|RARB|RET|S100A9|SCN1B|CXCL12|ITSN1|SHH|SKIL|SMARCD3|SRF|TGFB1|TP73|VLDLR|WNT2|WNT3|WNT5A|WNT7A|CXCR4|SF3A…	-11	MyList
GO Biological Processes	19	GO:0060562	epithelial tube morphogenesis	19_GO:0032502 developmental process	-14	2.5	8.9	28133	309	2734	76	2.8	0.31	25|239|317|388|585|596|650|1482|1499|1857|2043|2045|2099|2297|2348|2626|2648|3169|3202|3845|4192|4524|4776|5087|5420|5979|6046|6422|6423|6469|6495|6662|6722|6789|7040|7048|7189|7249|7289|7291|7472|7474|7482|7490|7852|8557|8914|9464|10252|10395|10413|10660|10736|10765|11019|11146|26005|27031|27086|28514|51548|51804|54361|55212|55897|57057|63943|64321|64412|65009|80199|83605|89780|121643|130497|388…	ABL1|ALOX12|APAF1|RHOB|BBS4|BCL2|BMP2|NKX2-5|CTNNB1|DVL3|EPHA4|EPHA7|ESR1|FOXD1|FOLR1|GATA4|KAT2A|FOXA1|HOXA5|KRAS|MDK|MTHFR|NFATC4|PBX1|PODXL|RET|BRD2|SFRP1|SFRP2|SHH|SIX1|SOX9|SRF|STK4|TGFB1|TGFBR2|TRAF6|TSC2|TULP3|TWIST1|WNT2|WNT5A|WNT2B|WT1|CXCR4|TCAP|TIMELESS|HAND2|SPRY1|DLC1|YAP1|LBX1|SIX2|KDM5B|LIAS|GLMN|C2CD3|NPHP3|FOXP1|DLL1|SIRT6|SIX4|WNT4|BBS7|MESP1|TBX20|FKBPL|SOX17|GZF1|NDRG4|FUZ|CCM…	-11	MyList
GO Biological Processes	19	GO:0045787	positive regulation of cell cycle	19_GO:0048518 positive regulation of biological process	-14	2.3	8.7	28133	395	2734	89	3.3	0.34	25|301|472|595|811|835|894|940|993|1017|1026|1027|1111|1163|1164|1263|1761|1908|1956|2033|2237|2290|2627|2810|3169|3306|3326|3479|3481|3552|3630|4212|4487|4656|4762|4850|5087|5325|5514|5526|5578|5586|5641|5902|5914|5925|5934|5962|6604|6665|6733|6886|7015|7027|7101|7161|7320|7474|7480|8091|8558|8738|8851|8881|8941|9371|9510|9700|10498|10615|11200|23636|25942|29899|51289|51433|51434|51514|51529|543…	ABL1|ANXA1|ATM|CCND1|CALR|CASP2|CCND2|CD28|CDC25A|CDK2|CDKN1A|CDKN1B|CHEK1|CKS1B|CKS2|PLK3|DMRT1|EDN3|EGFR|EP300|FEN1|FOXG1|GATA6|SFN|FOXA1|HSPA2|HSP90AB1|IGF1|IGF2|IL1A|INS|MEIS2|MSX1|MYOG|NEUROG1|CNOT4|PBX1|PLAGL1|PPP1R10|PPP2R5B|PRKCA|PKN2|LGMN|RANBP1|RARA|RB1|RBL2|RDX|SMARCD3|SOX15|SRPK2|TAL1|TERT|TFDP1|NR2E1|TP73|UBE2B|WNT5A|WNT10B|HMGA2|CDK10|CRADD|CDK5R1|CDC16|CDK5R2|KIF3B|ADAMTS1|ESPL1|CA…	-11	MyList
GO Biological Processes	19	GO:0042063	gliogenesis	19_GO:0032502 developmental process	-13	2.6	8.8	28133	283	2734	71	2.6	0.3	25|301|443|650|666|706|712|728|1020|1021|1031|1128|1267|1524|1600|1746|1956|1967|2043|2065|2068|2147|2290|2596|2950|3569|3845|3913|3976|4035|4067|4192|4920|5270|5501|5583|5584|5728|5764|5803|6280|6469|6657|6662|6886|7040|7099|7101|7161|7852|8851|8941|9247|9283|9331|9334|9572|10100|10893|22891|23224|23418|23500|26228|27339|28514|54209|64398|79628|79885|83933	ABL1|ANXA1|ASPA|BMP2|BOK|TSPO|C1QA|C5AR1|CDK5|CDK6|CDKN2C|CHRM1|CNP|CX3CR1|DAB1|DLX2|EGFR|EIF2B1|EPHA4|ERBB3|ERCC2|F2|FOXG1|GAP43|GSTP1|IL6|KRAS|LAMB2|LIF|LRP1|LYN|MDK|ROR2|SERPINE2|PPP1CC|PRKCH|PRKCI|PTEN|PTN|PTPRZ1|S100A9|SHH|SOX2|SOX9|TAL1|TGFB1|TLR4|NR2E1|TP73|CXCR4|CDK5R1|CDK5R2|GCM2|GPR37L1|B4GALT6|B4GALT5|NR1D1|TSPAN2|MMP24|ZNF365|SYNE2|CRB1|DAAM2|STAP1|PRPF19|DLL1|TREM2|MPP5|SH3TC2|HDAC11…	-11	MyList
GO Biological Processes	19	GO:0099537	trans-synaptic signaling	19_GO:0023052 signaling	-13	2	8.3	28133	691	2734	131	4.8	0.41	25|321|409|783|784|801|991|1020|1128|1129|1132|1133|1137|1141|1142|1145|1146|1267|1524|1630|1740|1760|1956|2030|2043|2048|2257|2554|2557|2561|2565|2569|2648|2741|2831|2902|2903|2912|2917|3061|3356|3556|3630|3749|3777|3779|3845|4131|4355|4359|4761|4776|4842|4885|4908|4909|4914|4920|4986|5270|5368|5376|5530|5641|5728|5764|5786|5864|6386|6505|6509|6558|6560|6571|6722|6750|6812|7054|7101|7349|7476|84…	ABL1|APBA2|ARRB2|CACNB2|CACNB3|CALM1|CDC20|CDK5|CHRM1|CHRM2|CHRM4|CHRM5|CHRNA4|CHRNB2|CHRNB3|CHRNE|CHRNG|CNP|CX3CR1|DCC|DLG2|DMPK|EGFR|SLC29A1|EPHA4|EPHB2|FGF12|GABRA1|GABRA4|GABRB2|GABRG1|GABRR1|KAT2A|GLRA1|NPBWR1|GRIN1|GRIN2A|GRM2|GRM7|HCRTR1|HTR2A|IL1RAP|INS|KCNC4|KCNK3|KCNMB1|KRAS|MAP1B|MPP2|MPZ|NEUROD2|NFATC4|NOS1|NPTX2|NTF3|NTF4|NTRK1|ROR2|OPRK1|SERPINE2|PNOC|PMP22|PPP3CA|LGMN|PTEN|PTN|PTPR…	-11	MyList
GO Biological Processes	19	GO:2001233	regulation of apoptotic signaling pathway	19_GO:0023052 signaling	-13	2.3	8.6	28133	392	2734	88	3.2	0.34	317|356|409|596|598|666|754|835|960|1032|1280|1437|1491|1524|1613|2070|2266|2626|2810|2950|3002|3064|3190|3303|3479|3552|3630|3685|4318|4487|4690|4776|4804|4836|5054|5533|5580|5728|5925|5979|6280|6387|6422|6423|6477|6498|6789|7001|7015|7027|7128|7161|7314|7417|7703|8575|8692|8717|8738|8742|8795|8876|8996|9479|9529|10413|10449|10488|10525|10771|10961|10962|23542|26155|27429|51060|54361|54475|55179…	APAF1|FASLG|ARRB2|BCL2|BCL2L1|BOK|PTTG1IP|CASP2|CD44|CDKN2D|COL2A1|CSF2|CTH|CX3CR1|DAPK3|EYA4|FGG|GATA4|SFN|GSTP1|GZMB|HTT|HNRNPK|HSPA1A|IGF1|IL1A|INS|ITGAV|MMP9|MSX1|NCK1|NFATC4|NGFR|NMT1|SERPINE1|PPP3CC|PRKCD|PTEN|RB1|RET|S100A9|CXCL12|SFRP1|SFRP2|SIAH1|SKIL|STK4|PRDX2|TERT|TFDP1|TNFAIP3|TP73|UBB|VDAC2|PCGF2|PRKRA|HYAL2|TRADD|CRADD|TNFSF12|TNFRSF10B|VNN1|NOL3|MAPK8IP1|BAG5|YAP1|ACAA2|CREB3|HYOU…	-11	MyList
GO Biological Processes	19	GO:0040008	regulation of growth	19_GO:0040007 growth	-13	2	8.3	28133	648	2734	125	4.6	0.4	25|86|91|596|604|684|694|1020|1026|1027|1029|1031|1032|1382|1432|1630|1808|1839|1956|2045|2147|2593|2596|2627|2689|2786|2810|3142|3303|3479|3481|3486|3487|3490|3630|3720|3984|4035|4131|4487|4489|4494|4502|4739|5270|5292|5300|5393|5467|5479|5600|5641|5728|5795|5925|6195|6280|6386|6387|6422|6423|6446|6464|6495|6665|6722|6776|6789|7040|7048|7049|7161|7262|7349|7429|7472|7473|7474|7490|7852|8091|8651…	ABL1|ACTL6A|ACVR1B|BCL2|BCL6|BST2|BTG1|CDK5|CDKN1A|CDKN1B|CDKN2A|CDKN2C|CDKN2D|CRABP2|MAPK14|DCC|DPYSL2|HBEGF|EGFR|EPHA7|F2|GAMT|GAP43|GATA6|GH2|GNG4|SFN|HLX|HSPA1A|IGF1|IGF2|IGFBP3|IGFBP4|IGFBP7|INS|JARID2|LIMK1|LRP1|MAP1B|MSX1|MT1A|MT1F|MT2A|NEDD9|SERPINE2|PIM1|PIN1|EXOSC9|PPARD|PPIB|MAPK11|LGMN|PTEN|PTPRJ|RB1|RPS6KA1|S100A9|SDCBP|CXCL12|SFRP1|SFRP2|SGK1|SHC1|SIX1|SOX15|SRF|STAT5A|STK4|TGFB1|TG…	-11	MyList
GO Biological Processes	19	GO:0007507	heart development	19_GO:0032502 developmental process	-13	2.1	8.4	28133	556	2734	112	4.1	0.38	287|409|472|585|650|677|811|1026|1027|1280|1289|1363|1432|1482|1499|1525|1956|2033|2065|2257|2302|2348|2626|2627|2648|2702|3479|3720|3764|4015|4086|4087|4209|4487|4625|4776|5292|5300|5318|5467|5600|5728|5747|5764|5915|5925|6423|6444|6464|6469|6495|6604|6662|6717|6722|6789|6899|7040|7048|7049|7054|7122|7132|7161|7168|7249|7291|7472|7474|7490|8313|8557|8572|8854|9150|9249|9464|9510|10252|10395|1041…	ANK2|ARRB2|ATM|BBS4|BMP2|ZFP36L1|CALR|CDKN1A|CDKN1B|COL2A1|COL5A1|CPE|MAPK14|NKX2-5|CTNNB1|CXADR|EGFR|EP300|ERBB3|FGF12|FOXJ1|FOLR1|GATA4|GATA6|KAT2A|GJA5|IGF1|JARID2|KCNJ8|LOX|SMAD1|SMAD2|MEF2D|MSX1|MYH7|NFATC4|PIM1|PIN1|PKP2|PPARD|MAPK11|PTEN|PTK2|PTN|RARB|RB1|SFRP2|SGCD|SHC1|SHH|SIX1|SMARCD3|SOX9|SRI|SRF|STK4|TBX1|TGFB1|TGFBR2|TGFBR3|TH|CLDN5|TNFRSF1A|TP73|TPM1|TSC2|TWIST1|WNT2|WNT5A|WT1|AXIN2…	-11	MyList
GO Biological Processes	19	GO:0099536	synaptic signaling	19_GO:0023052 signaling	-13	1.9	8.3	28133	700	2734	132	4.8	0.41	25|321|409|783|784|801|991|1020|1128|1129|1132|1133|1137|1141|1142|1145|1146|1267|1524|1630|1740|1760|1956|2030|2043|2048|2257|2554|2557|2561|2565|2569|2648|2741|2831|2902|2903|2912|2917|3061|3356|3556|3630|3749|3777|3779|3845|4131|4355|4359|4761|4776|4842|4885|4908|4909|4914|4920|4986|5270|5368|5376|5530|5641|5728|5764|5786|5864|6386|6505|6509|6558|6560|6571|6722|6750|6812|7054|7101|7349|7476|84…	ABL1|APBA2|ARRB2|CACNB2|CACNB3|CALM1|CDC20|CDK5|CHRM1|CHRM2|CHRM4|CHRM5|CHRNA4|CHRNB2|CHRNB3|CHRNE|CHRNG|CNP|CX3CR1|DCC|DLG2|DMPK|EGFR|SLC29A1|EPHA4|EPHB2|FGF12|GABRA1|GABRA4|GABRB2|GABRG1|GABRR1|KAT2A|GLRA1|NPBWR1|GRIN1|GRIN2A|GRM2|GRM7|HCRTR1|HTR2A|IL1RAP|INS|KCNC4|KCNK3|KCNMB1|KRAS|MAP1B|MPP2|MPZ|NEUROD2|NFATC4|NOS1|NPTX2|NTF3|NTF4|NTRK1|ROR2|OPRK1|SERPINE2|PNOC|PMP22|PPP3CA|LGMN|PTEN|PTN|PTPR…	-11	MyList
GO Biological Processes	19	GO:0030029	actin filament-based process	19_GO:0009987 cellular process	-13	1.9	8.2	28133	789	2734	144	5.3	0.43	25|27|81|118|226|283|287|301|388|389|399|596|604|684|752|776|783|811|829|844|961|1020|1266|1465|1466|1496|1525|1613|1824|2013|2041|2195|2257|2302|2620|2626|2702|2919|3059|3645|3764|3845|3856|3936|3984|4035|4192|4625|4628|4640|4641|4650|4690|4739|4908|5074|5154|5216|5217|5318|5580|5584|5879|5910|5962|6242|6324|6386|6387|6422|6464|6717|6722|6781|7094|7125|7126|7168|7429|7791|8557|8558|8572|8851|902…	ABL1|ABL2|ACTN4|ADD1|ALDOA|ANG|ANK2|ANXA1|RHOB|RHOC|RHOH|BCL2|BCL6|BST2|FMNL1|CACNA1D|CACNB2|CALR|CAPZA1|CASQ1|CD47|CDK5|CNN3|CSRP1|CSRP2|CTNNA2|CXADR|DAPK3|DSC2|EMP2|EPHA1|FAT1|FGF12|FOXJ1|GAS2|GATA4|GJA5|CXCL1|HCLS1|INSRR|KCNJ8|KRAS|KRT8|LCP1|LIMK1|LRP1|MDK|MYH7|MYH10|MYO1A|MYO1C|MYO9B|NCK1|NEDD9|NTF3|PAWR|PDGFA|PFN1|PFN2|PKP2|PRKCD|PRKCI|RAC1|RAP1GDS1|RDX|RTKN|SCN1B|SDCBP|CXCL12|SFRP1|SHC1|SRI…	-11	MyList
GO Biological Processes	19	GO:0080135	regulation of cellular response to stress	19_GO:0050896 response to stimulus	-13	1.9	8.2	28133	761	2734	140	5.1	0.42	25|472|596|598|604|650|666|754|842|947|960|1021|1029|1032|1054|1111|1388|1407|1655|1857|1956|2021|2033|2043|2070|2074|2324|2626|2643|2950|3090|3190|3303|3305|3309|3320|3326|3630|3845|3954|4035|4067|4255|4293|4317|4487|4690|4904|4920|5074|5151|5429|5514|5580|5585|5728|5764|6386|6387|6422|6423|6498|6850|6885|7012|7014|7015|7049|7099|7189|7291|7327|7376|7474|7476|7515|7786|7913|8086|8091|8313|8428|8…	ABL1|ATM|BCL2|BCL2L1|BCL6|BMP2|BOK|PTTG1IP|CASP9|CD34|CD44|CDK6|CDKN2A|CDKN2D|CEBPG|CHEK1|ATF6B|CRY1|DDX5|DVL3|EGFR|ENDOG|EP300|EPHA4|EYA4|ERCC6|FLT4|GATA4|GCH1|GSTP1|HIC1|HNRNPK|HSPA1A|HSPA1L|HSPA5|HSP90AA1|HSP90AB1|INS|KRAS|LETM1|LRP1|LYN|MGMT|MAP3K9|MMP8|MSX1|NCK1|YBX1|ROR2|PAWR|PDE8A|POLH|PPP1R10|PRKCD|PKN1|PTEN|PTN|SDCBP|CXCL12|SFRP1|SFRP2|SKIL|SYK|MAP3K7|TERC|TERF2|TERT|TGFBR3|TLR4|TRAF6|TW…	-11	MyList
GO Biological Processes	19	GO:0007420	brain development	19_GO:0032502 developmental process	-13	1.9	8.2	28133	710	2734	133	4.9	0.41	25|317|378|409|471|472|474|585|596|650|666|728|801|805|835|1020|1021|1141|1267|1454|1496|1499|1500|1600|1746|1749|1808|2009|2018|2045|2048|2176|2254|2290|2302|2547|2648|2902|2903|3284|3309|3339|3684|3777|3845|4035|4086|4142|4212|4487|4760|4761|4830|5050|5087|5101|5194|5270|5530|5533|5728|5764|5915|5992|6387|6422|6423|6453|6469|6657|6715|6722|7048|7054|7101|7289|7314|7337|7360|7472|7473|7474|7476|…	ABL1|APAF1|ARF4|ARRB2|ATIC|ATM|ATOH1|BBS4|BCL2|BMP2|BOK|C5AR1|CALM1|CALM2|CASP2|CDK5|CDK6|CHRNB2|CNP|CSNK1E|CTNNA2|CTNNB1|CTNND1|DAB1|DLX2|DLX5|DPYSL2|EML1|EMX2|EPHA7|EPHB2|FANCC|FGF9|FOXG1|FOXJ1|XRCC6|KAT2A|GRIN1|GRIN2A|HSD3B2|HSPA5|HSPG2|ITGAM|KCNK3|KRAS|LRP1|SMAD1|MAS1|MEIS2|MSX1|NEUROD1|NEUROD2|NME1|PAFAH1B3|PBX1|PCDH9|PEX13|SERPINE2|PPP3CA|PPP3CC|PTEN|PTN|RARB|RFX4|CXCL12|SFRP1|SFRP2|ITSN1|S…	-11	MyList
KEGG Pathway	24	ko05166	HTLV-I infection		-13	2.7	8.7	28133	256	2734	66	2.4	0.29	109|324|472|595|598|706|811|894|991|1026|1029|1030|1031|1111|1437|1499|1857|2033|2114|2648|3109|3119|3569|3725|3845|4087|4487|4776|4790|4792|5154|5291|5426|5530|5533|5535|5902|5925|6237|6722|6776|7015|7040|7048|7094|7132|7417|7472|7473|7474|7476|7480|7482|8295|8881|9184|10393|11200|22800|29882|51433|51434|51529|54107|54361|89780	ADCY3|APC|ATM|CCND1|BCL2L1|TSPO|CALR|CCND2|CDC20|CDKN1A|CDKN2A|CDKN2B|CDKN2C|CHEK1|CSF2|CTNNB1|DVL3|EP300|ETS2|KAT2A|HLA-DMB|HLA-DQB1|IL6|JUN|KRAS|SMAD2|MSX1|NFATC4|NFKB1|NFKBIA|PDGFA|PIK3CB|POLE|PPP3CA|PPP3CC|PPP3R2|RANBP1|RB1|RRAS|SRF|STAT5A|TERT|TGFB1|TGFBR2|TLN1|TNFRSF1A|VDAC2|WNT2|WNT3|WNT5A|WNT7A|WNT10B|WNT2B|TRRAP|CDC16|BUB3|ANAPC10|CHEK2|RRAS2|ANAPC2|ANAPC5|ANAPC7|ANAPC11|POLE3|WNT4|WNT3A	-11	MyList
GO Biological Processes	19	GO:0010001	glial cell differentiation	19_GO:0032502 developmental process	-13	2.8	8.8	28133	210	2734	58	2.1	0.28	25|443|650|666|712|728|1020|1021|1031|1267|1600|1746|1956|1967|2043|2065|2068|2147|2596|2950|3569|3845|3913|3976|4035|4067|4192|4920|5270|5728|5764|5803|6280|6469|6657|6662|6886|7040|7099|7101|7161|7852|9283|9331|9334|9572|10100|10893|22891|23418|23500|27339|28514|54209|64398|79628|79885|83933	ABL1|ASPA|BMP2|BOK|C1QA|C5AR1|CDK5|CDK6|CDKN2C|CNP|DAB1|DLX2|EGFR|EIF2B1|EPHA4|ERBB3|ERCC2|F2|GAP43|GSTP1|IL6|KRAS|LAMB2|LIF|LRP1|LYN|MDK|ROR2|SERPINE2|PTEN|PTN|PTPRZ1|S100A9|SHH|SOX2|SOX9|TAL1|TGFB1|TLR4|NR2E1|TP73|CXCR4|GPR37L1|B4GALT6|B4GALT5|NR1D1|TSPAN2|MMP24|ZNF365|CRB1|DAAM2|PRPF19|DLL1|TREM2|MPP5|SH3TC2|HDAC11|HDAC10	-10	MyList
GO Biological Processes	19	GO:0098916	anterograde trans-synaptic signaling	19_GO:0023052 signaling	-13	1.9	8.2	28133	684	2734	129	4.7	0.41	25|321|409|783|784|801|991|1020|1128|1129|1132|1133|1137|1141|1142|1145|1146|1267|1524|1630|1740|1760|1956|2030|2043|2048|2257|2554|2557|2561|2565|2569|2648|2741|2831|2902|2903|2912|2917|3061|3356|3630|3749|3777|3779|3845|4131|4355|4359|4761|4776|4885|4908|4909|4914|4920|4986|5270|5368|5376|5530|5641|5728|5764|5786|5864|6386|6505|6509|6558|6560|6571|6722|6750|6812|7054|7101|7349|7476|8499|8526|85…	ABL1|APBA2|ARRB2|CACNB2|CACNB3|CALM1|CDC20|CDK5|CHRM1|CHRM2|CHRM4|CHRM5|CHRNA4|CHRNB2|CHRNB3|CHRNE|CHRNG|CNP|CX3CR1|DCC|DLG2|DMPK|EGFR|SLC29A1|EPHA4|EPHB2|FGF12|GABRA1|GABRA4|GABRB2|GABRG1|GABRR1|KAT2A|GLRA1|NPBWR1|GRIN1|GRIN2A|GRM2|GRM7|HCRTR1|HTR2A|INS|KCNC4|KCNK3|KCNMB1|KRAS|MAP1B|MPP2|MPZ|NEUROD2|NFATC4|NPTX2|NTF3|NTF4|NTRK1|ROR2|OPRK1|SERPINE2|PNOC|PMP22|PPP3CA|LGMN|PTEN|PTN|PTPRA|RAB3A|SDCB…	-10	MyList
GO Biological Processes	19	GO:0007268	chemical synaptic transmission	19_GO:0023052 signaling	-13	1.9	8.2	28133	684	2734	129	4.7	0.41	25|321|409|783|784|801|991|1020|1128|1129|1132|1133|1137|1141|1142|1145|1146|1267|1524|1630|1740|1760|1956|2030|2043|2048|2257|2554|2557|2561|2565|2569|2648|2741|2831|2902|2903|2912|2917|3061|3356|3630|3749|3777|3779|3845|4131|4355|4359|4761|4776|4885|4908|4909|4914|4920|4986|5270|5368|5376|5530|5641|5728|5764|5786|5864|6386|6505|6509|6558|6560|6571|6722|6750|6812|7054|7101|7349|7476|8499|8526|85…	ABL1|APBA2|ARRB2|CACNB2|CACNB3|CALM1|CDC20|CDK5|CHRM1|CHRM2|CHRM4|CHRM5|CHRNA4|CHRNB2|CHRNB3|CHRNE|CHRNG|CNP|CX3CR1|DCC|DLG2|DMPK|EGFR|SLC29A1|EPHA4|EPHB2|FGF12|GABRA1|GABRA4|GABRB2|GABRG1|GABRR1|KAT2A|GLRA1|NPBWR1|GRIN1|GRIN2A|GRM2|GRM7|HCRTR1|HTR2A|INS|KCNC4|KCNK3|KCNMB1|KRAS|MAP1B|MPP2|MPZ|NEUROD2|NFATC4|NPTX2|NTF3|NTF4|NTRK1|ROR2|OPRK1|SERPINE2|PNOC|PMP22|PPP3CA|LGMN|PTEN|PTN|PTPRA|RAB3A|SDCB…	-10	MyList
GO Biological Processes	19	GO:0007423	sensory organ development	19_GO:0032502 developmental process	-13	2.1	8.3	28133	534	2734	108	4	0.37	86|93|356|474|585|596|650|654|835|1050|1280|1289|1414|1545|1746|1749|1956|2043|2048|2290|2295|2299|2321|2561|2782|3198|3777|3913|3982|4212|4286|4487|4760|4762|4909|4920|5087|5146|5316|5584|5764|5797|5816|5915|5979|6094|6169|6469|6495|6498|6505|6604|6657|6662|6722|6899|7048|7054|7101|7287|7289|7291|7472|7474|7476|7480|7482|7490|8557|8575|8854|9132|9314|9464|9935|10194|10220|10252|10736|10765|10804…	ACTL6A|ACVR2B|FASLG|ATOH1|BBS4|BCL2|BMP2|BMP6|CASP2|CEBPA|COL2A1|COL5A1|CRYBB1|CYP1B1|DLX2|DLX5|EGFR|EPHA4|EPHB2|FOXG1|FOXF2|FOXI1|FLT1|GABRB2|GNB1|HOXA1|KCNK3|LAMB2|LIM2|MEIS2|MITF|MSX1|NEUROD1|NEUROG1|NTF4|ROR2|PBX1|PDE6C|PKNOX1|PRKCI|PTN|PTPRM|PVALB|RARB|RET|ROM1|RPL38|SHH|SIX1|SKIL|SLC1A1|SMARCD3|SOX2|SOX9|SRF|TBX1|TGFBR2|TH|NR2E1|TULP1|TULP3|TWIST1|WNT2|WNT5A|WNT7A|WNT10B|WNT2B|WT1|TCAP|PRKR…	-10	MyList
GO Biological Processes	19	GO:0048514	blood vessel morphogenesis	19_GO:0032502 developmental process	-13	1.9	8.2	28133	677	2734	128	4.7	0.4	25|283|301|356|388|677|694|718|727|728|947|1012|1432|1482|1499|1524|1545|1634|2013|2034|2041|2048|2152|2251|2321|2324|2348|2626|2627|2702|2752|3198|3202|3339|3552|3569|3592|3593|3685|3725|4015|4035|4086|4162|4192|4223|4691|4776|4804|5054|5140|5154|5291|5316|5578|5728|5747|5764|5797|6237|6422|6423|6461|6464|6469|6495|6505|6558|6667|6722|6733|6772|6786|6789|6850|6886|6899|7015|7040|7045|7048|7049|7…	ABL1|ANG|ANXA1|FASLG|RHOB|ZFP36L1|BTG1|C3|C5|C5AR1|CD34|CDH13|MAPK14|NKX2-5|CTNNB1|CX3CR1|CYP1B1|DCN|EMP2|EPAS1|EPHA1|EPHB2|F3|FGF6|FLT1|FLT4|FOLR1|GATA4|GATA6|GJA5|GLUL|HOXA1|HOXA5|HSPG2|IL1A|IL6|IL12A|IL12B|ITGAV|JUN|LOX|LRP1|SMAD1|MCAM|MDK|MEOX2|NCL|NFATC4|NGFR|SERPINE1|PDE3B|PDGFA|PIK3CB|PKNOX1|PRKCA|PTEN|PTK2|PTN|PTPRM|RRAS|SFRP1|SFRP2|SHB|SHC1|SHH|SIX1|SLC1A1|SLC12A2|SP1|SRF|SRPK2|STAT1|STI…	-10	MyList
GO Biological Processes	19	GO:0060537	muscle tissue development	19_GO:0032502 developmental process	-13	2.3	8.4	28133	372	2734	84	3.1	0.33	409|596|650|811|844|1020|1432|1465|1466|1482|1525|1634|1655|2033|2065|2626|2627|2648|3131|3142|3236|3344|3479|3481|3720|4015|4086|4209|4223|4625|4656|5292|5300|5318|5530|5600|5728|5915|5925|6444|6469|6495|6662|6665|6722|6899|7040|7048|7049|7161|7168|7291|7472|7474|7480|7490|8557|8854|9150|9456|9759|10413|10521|10848|11023|23493|26508|28514|29895|30008|51548|51804|55897|56999|57057|57158|57817|642…	ARRB2|BCL2|BMP2|CALR|CASQ1|CDK5|MAPK14|CSRP1|CSRP2|NKX2-5|CXADR|DCN|DDX5|EP300|ERBB3|GATA4|GATA6|KAT2A|HLF|HLX|HOXD10|FOXN2|IGF1|IGF2|JARID2|LOX|SMAD1|MEF2D|MEOX2|MYH7|MYOG|PIM1|PIN1|PKP2|PPP3CA|MAPK11|PTEN|RARB|RB1|SGCD|SHH|SIX1|SOX9|SOX15|SRF|TBX1|TGFB1|TGFBR2|TGFBR3|TP73|TPM1|TWIST1|WNT2|WNT5A|WNT10B|WT1|TCAP|ALDH1A2|CTDP1|HOMER1|HDAC4|YAP1|DDX17|PPP1R13L|VAX1|HEY2|HEYL|DLL1|MYLPF|EFEMP2|SIRT6…	-10	MyList
GO Biological Processes	19	GO:0030111	regulation of Wnt signaling pathway	19_GO:0023052 signaling	-13	2.3	8.4	28133	366	2734	83	3	0.33	25|324|650|1277|1432|1454|1456|1482|1499|1500|1613|1749|1857|1956|2099|2348|3090|3487|3489|4035|4188|4192|4776|4790|4920|5204|5218|5300|5682|5683|5706|5708|5715|6422|6423|6469|6657|6662|6789|7015|7040|7128|7249|7320|7473|7474|7480|8313|8434|8658|8724|9037|9101|9679|9978|10213|10413|23198|23213|23500|27031|27121|27123|27130|51701|53944|54475|54949|55182|55897|57680|64321|64897|79577|80199|80319|81…	ABL1|APC|BMP2|COL1A1|MAPK14|CSNK1E|CSNK1G3|NKX2-5|CTNNB1|CTNND1|DAPK3|DLX5|DVL3|EGFR|ESR1|FOLR1|HIC1|IGFBP4|IGFBP6|LRP1|MDFI|MDK|NFATC4|NFKB1|ROR2|PFDN5|CDK14|PIN1|PSMA1|PSMA2|PSMC6|PSMD2|PSMD9|SFRP1|SFRP2|SHH|SOX2|SOX9|STK4|TERT|TGFB1|TNFAIP3|TSC2|UBE2B|WNT3|WNT5A|WNT10B|AXIN2|RECK|TNKS|SNX3|SEMA5A|USP8|FAM53B|RBX1|PSMD14|YAP1|PSME4|SULF1|DAAM2|NPHP3|DKK4|DKK2|INVS|NLK|CSNK1G1|NLE1|SDHAF2|RNF220…	-10	MyList
GO Biological Processes	19	GO:0043161	proteasome-mediated ubiquitin-dependent protein catabolic process	19_GO:0008152 metabolic process	-13	2.2	8.3	28133	426	2734	92	3.4	0.34	409|550|991|1017|1050|1263|1454|1499|1642|2272|2295|3093|3303|3309|3326|4121|4734|5094|5682|5683|5706|5708|5715|6386|6469|6477|6500|6815|7126|7314|7316|7320|7327|7341|7480|8065|8405|8667|8881|9097|9184|9529|9817|9978|10213|10273|10296|10393|11146|11253|23198|25827|26232|26233|26234|27338|29882|51009|51283|51433|51434|51529|51548|54788|55139|55212|55294|55336|55658|55743|79791|81545|83590|84101|84…	ARRB2|AUP1|CDC20|CDK2|CEBPA|PLK3|CSNK1E|CTNNB1|DDB1|FHIT|FOXF2|UBE2K|HSPA1A|HSPA5|HSP90AB1|MAN1A1|NEDD4|PCBP2|PSMA1|PSMA2|PSMC6|PSMD2|PSMD9|SDCBP|SHH|SIAH1|SKP1|STYX|TNFAIP1|UBB|UBC|UBE2B|UBE2G2|SUMO1|WNT10B|CUL5|SPOP|EIF3H|CDC16|USP14|BUB3|BAG5|KEAP1|RBX1|PSMD14|STUB1|MAEA|ANAPC10|GLMN|MAN1B1|PSME4|FBXL2|FBXO2|FBXL6|FBXL5|UBE2S|ANAPC2|DERL2|BFAR|ANAPC5|ANAPC7|ANAPC11|SIRT6|DNAJB12|ANKZF1|BBS7|FB…	-10	MyList
KEGG Pathway	24	hsa05205	Proteoglycans in cancer		-13	2.8	8.7	28133	218	2734	59	2.2	0.28	286|287|356|595|673|868|960|967|1026|1432|1499|1634|1655|1839|1956|2065|2099|2194|2318|3059|3236|3339|3479|3481|3569|3593|3685|3708|3709|3845|4087|4318|5291|5501|5578|5585|5600|5747|5879|5962|6194|6237|6469|7040|7099|7291|7472|7473|7474|7476|7480|7482|10855|22800|23624|54361|60495|89780|406903	ANK1|ANK2|FASLG|CCND1|BRAF|CBLB|CD44|CD63|CDKN1A|MAPK14|CTNNB1|DCN|DDX5|HBEGF|EGFR|ERBB3|ESR1|FASN|FLNC|HCLS1|HOXD10|HSPG2|IGF1|IGF2|IL6|IL12B|ITGAV|ITPR1|ITPR2|KRAS|SMAD2|MMP9|PIK3CB|PPP1CC|PRKCA|PKN1|MAPK11|PTK2|RAC1|RDX|RPS6|RRAS|SHH|TGFB1|TLR4|TWIST1|WNT2|WNT3|WNT5A|WNT7A|WNT10B|WNT2B|HPSE|RRAS2|CBLC|WNT4|HPSE2|WNT3A|MIR10B	-10	MyList
GO Biological Processes	19	GO:0051347	positive regulation of transferase activity	19_GO:0065007 biological regulation	-13	1.9	8.1	28133	682	2734	128	4.7	0.4	25|109|136|283|595|650|673|727|728|796|801|805|894|942|991|1020|1026|1163|1164|1326|1432|1600|1636|1839|1857|1908|1956|2013|2041|2043|2045|2048|2065|2074|2147|2321|2324|2547|3181|3320|3326|3356|3479|3481|3489|3593|3630|3645|3845|4067|4142|4293|4345|4739|4908|4914|4920|4931|5154|5291|5300|5580|5585|5600|5608|5621|5728|5747|5979|5982|6464|6500|6789|6850|6885|6886|7001|7040|7048|7099|7161|7189|7314|…	ABL1|ADCY3|ADORA2B|ANG|CCND1|BMP2|BRAF|C5|C5AR1|CALCA|CALM1|CALM2|CCND2|CD86|CDC20|CDK5|CDKN1A|CKS1B|CKS2|MAP3K8|MAPK14|DAB1|ACE|HBEGF|DVL3|EDN3|EGFR|EMP2|EPHA1|EPHA4|EPHA7|EPHB2|ERBB3|ERCC6|F2|FLT1|FLT4|XRCC6|HNRNPA2B1|HSP90AA1|HSP90AB1|HTR2A|IGF1|IGF2|IGFBP6|IL12B|INS|INSRR|KRAS|LYN|MAS1|MAP3K9|CD200|NEDD9|NTF3|NTRK1|ROR2|NVL|PDGFA|PIK3CB|PIN1|PRKCD|PKN1|MAPK11|MAP2K6|PRNP|PTEN|PTK2|RET|RFC2|SH…	-10	MyList
GO Biological Processes	19	GO:0006511	ubiquitin-dependent protein catabolic process	19_GO:0008152 metabolic process	-12	2	8	28133	642	2734	122	4.5	0.39	409|550|991|1017|1050|1263|1454|1499|1642|2272|2295|3093|3303|3309|3326|4121|4734|4850|5094|5682|5683|5706|5708|5715|5728|5747|6386|6469|6477|6500|6815|7126|7128|7314|7316|7320|7327|7337|7341|7375|7480|8065|8405|8667|8881|9097|9100|9101|9184|9529|9690|9817|9958|9978|10213|10273|10296|10393|10600|10868|11146|11253|23198|23352|23624|25827|26232|26233|26234|27338|29882|51009|51028|51160|51283|51433|…	ARRB2|AUP1|CDC20|CDK2|CEBPA|PLK3|CSNK1E|CTNNB1|DDB1|FHIT|FOXF2|UBE2K|HSPA1A|HSPA5|HSP90AB1|MAN1A1|NEDD4|CNOT4|PCBP2|PSMA1|PSMA2|PSMC6|PSMD2|PSMD9|PTEN|PTK2|SDCBP|SHH|SIAH1|SKP1|STYX|TNFAIP1|TNFAIP3|UBB|UBC|UBE2B|UBE2G2|UBE3A|SUMO1|USP4|WNT10B|CUL5|SPOP|EIF3H|CDC16|USP14|USP10|USP8|BUB3|BAG5|UBE3C|KEAP1|USP15|RBX1|PSMD14|STUB1|MAEA|ANAPC10|USP16|USP20|GLMN|MAN1B1|PSME4|UBR4|CBLC|FBXL2|FBXO2|FBXL6|…	-10	MyList
KEGG Pathway	24	ko05205	Proteoglycans in cancer		-12	2.8	8.6	28133	203	2734	56	2	0.27	286|287|356|595|673|868|960|967|1026|1432|1499|1634|1655|1839|1956|2065|2099|2318|3059|3236|3339|3479|3481|3593|3685|3708|3709|3845|4087|4318|5291|5501|5578|5600|5747|5879|5962|6194|6237|6469|7040|7099|7291|7472|7473|7474|7476|7480|7482|10855|22800|23624|54361|60495|89780|406903	ANK1|ANK2|FASLG|CCND1|BRAF|CBLB|CD44|CD63|CDKN1A|MAPK14|CTNNB1|DCN|DDX5|HBEGF|EGFR|ERBB3|ESR1|FLNC|HCLS1|HOXD10|HSPG2|IGF1|IGF2|IL12B|ITGAV|ITPR1|ITPR2|KRAS|SMAD2|MMP9|PIK3CB|PPP1CC|PRKCA|MAPK11|PTK2|RAC1|RDX|RPS6|RRAS|SHH|TGFB1|TLR4|TWIST1|WNT2|WNT3|WNT5A|WNT7A|WNT10B|WNT2B|HPSE|RRAS2|CBLC|WNT4|HPSE2|WNT3A|MIR10B	-10	MyList
GO Biological Processes	19	GO:0010638	positive regulation of organelle organization	19_GO:0048518 positive regulation of biological process	-12	2	8	28133	628	2734	120	4.4	0.39	25|286|301|389|472|585|596|604|666|940|961|1020|1437|1496|1499|1634|1639|1761|1908|2041|2237|2648|2810|3002|3059|3064|3181|3303|3305|3479|3481|3552|3630|3720|3936|3976|3984|4131|4318|4487|4641|4690|4762|4836|4842|4908|5216|5217|5514|5533|5879|5902|5925|6386|6422|6886|7014|7027|7161|7168|7320|7405|7429|7474|8408|8658|8851|8881|9037|9252|9270|9535|9646|9700|9733|9908|10092|10300|10435|10456|10552|1…	ABL1|ANK1|ANXA1|RHOC|ATM|BBS4|BCL2|BCL6|BOK|CD28|CD47|CDK5|CSF2|CTNNA2|CTNNB1|DCN|DCTN1|DMRT1|EDN3|EPHA1|FEN1|KAT2A|SFN|GZMB|HCLS1|HTT|HNRNPA2B1|HSPA1A|HSPA1L|IGF1|IGF2|IL1A|INS|JARID2|LCP1|LIF|LIMK1|MAP1B|MMP9|MSX1|MYO1C|NCK1|NEUROG1|NMT1|NOS1|NTF3|PFN1|PFN2|PPP1R10|PPP3CC|RAC1|RANBP1|RB1|SDCBP|SFRP1|TAL1|TERF2|TFDP1|TP73|TPM1|UBE2B|UVRAG|VIL1|WNT5A|ULK1|TNKS|CDK5R1|CDC16|SEMA5A|RPS6KA5|ITGB1BP1…	-10	MyList
GO Biological Processes	19	GO:0045666	positive regulation of neuron differentiation	19_GO:0048518 positive regulation of biological process	-12	2.3	8.3	28133	365	2734	82	3	0.33	27|474|596|604|650|654|1382|1454|1482|1600|1746|1857|2033|2043|2290|3169|3232|3309|3984|4035|4067|4076|4131|4192|4690|4760|4761|4762|4804|4830|4914|4920|5121|5526|5584|5728|5764|5915|5979|6280|6324|6387|6453|6498|6722|7436|7473|7474|7852|8175|8507|8724|8835|9037|9362|10300|10507|10690|22849|22941|23081|23531|25942|26508|27020|27339|29882|50487|50674|51517|54149|54700|65009|79791|81545|89780|91752…	ABL2|ATOH1|BCL2|BCL6|BMP2|BMP6|CRABP2|CSNK1E|NKX2-5|DAB1|DLX2|DVL3|EP300|EPHA4|FOXG1|FOXA1|HOXD3|HSPA5|LIMK1|LRP1|LYN|CAPRIN1|MAP1B|MDK|NCK1|NEUROD1|NEUROD2|NEUROG1|NGFR|NME1|NTRK1|ROR2|PCP4|PPP2R5B|PRKCI|PTEN|PTN|RARB|RET|S100A9|SCN1B|CXCL12|ITSN1|SKIL|SRF|VLDLR|WNT3|WNT5A|CXCR4|SF3A2|ENC1|SNX3|SOCS2|SEMA5A|CPNE6|KATNB1|SEMA4D|FUT9|CPEB3|SHANK2|KDM4C|MMD|SIN3A|HEYL|NPTN|PRPF19|ANAPC2|PLA2G3|NEUR…	-10	MyList
GO Biological Processes	19	GO:0051345	positive regulation of hydrolase activity	19_GO:0065007 biological regulation	-12	1.9	7.9	28133	784	2734	141	5.2	0.42	27|229|239|283|317|356|378|389|489|650|666|728|801|805|835|842|942|1793|1857|1956|1983|2041|2043|2099|2152|2192|2302|2321|2339|2665|2902|2903|2956|3303|3306|3326|3356|3725|3987|4067|4345|4649|4650|4739|4804|4908|4909|4914|5216|5217|5300|5330|5580|5641|5864|5867|5902|5910|6280|6354|6407|6422|6423|6505|6850|6917|7168|7249|7294|7376|7474|7813|8301|8601|8717|8738|8786|8795|8853|8874|9901|10062|10213|…	ABL2|ALDOB|ALOX12|ANG|APAF1|FASLG|ARF4|RHOC|ATP2A3|BMP2|BOK|C5AR1|CALM1|CALM2|CASP2|CASP9|CD86|DOCK1|DVL3|EGFR|EIF5|EPHA1|EPHA4|ESR1|F3|FBLN1|FOXJ1|FLT1|FNTA|GDI2|GRIN1|GRIN2A|MSH6|HSPA1A|HSPA2|HSP90AB1|HTR2A|JUN|LIMS1|LYN|CD200|MYO9A|MYO9B|NEDD9|NGFR|NTF3|NTF4|NTRK1|PFN1|PFN2|PIN1|PLCB2|PRKCD|LGMN|RAB3A|RAB4A|RANBP1|RAP1GDS1|S100A9|CCL7|SEMG2|SFRP1|SFRP2|SLC1A1|SYK|TCEA1|TPM1|TSC2|TXK|NR1H2|WNT5…	-10	MyList
GO Biological Processes	19	GO:0060070	canonical Wnt signaling pathway	19_GO:0023052 signaling	-12	2.4	8.3	28133	333	2734	77	2.8	0.32	324|650|1277|1432|1454|1456|1482|1499|1500|1613|1749|1857|1956|2348|3487|3489|4192|4286|4790|4920|5204|5218|5300|5682|5683|5706|5708|5715|5728|6422|6423|6469|6657|6662|6789|6932|7040|7320|7472|7473|7474|7476|7480|7482|8313|8434|8658|9037|9101|9314|9679|9978|10213|10413|23198|23500|27031|27121|27123|27130|53944|54361|54475|54949|55182|55897|57680|64321|80199|81847|83439|83999|89780|90410|90780|122…	APC|BMP2|COL1A1|MAPK14|CSNK1E|CSNK1G3|NKX2-5|CTNNB1|CTNND1|DAPK3|DLX5|DVL3|EGFR|FOLR1|IGFBP4|IGFBP6|MDK|MITF|NFKB1|ROR2|PFDN5|CDK14|PIN1|PSMA1|PSMA2|PSMC6|PSMD2|PSMD9|PTEN|SFRP1|SFRP2|SHH|SOX2|SOX9|STK4|TCF7|TGFB1|UBE2B|WNT2|WNT3|WNT5A|WNT7A|WNT10B|WNT2B|AXIN2|RECK|TNKS|SEMA5A|USP8|KLF4|FAM53B|RBX1|PSMD14|YAP1|PSME4|DAAM2|NPHP3|DKK4|DKK2|INVS|CSNK1G1|WNT4|NLE1|SDHAF2|RNF220|MESP1|CHD8|SOX17|FUZ|R…	-10	MyList
GO Biological Processes	19	GO:0043632	modification-dependent macromolecule catabolic process	19_GO:0008152 metabolic process	-12	1.9	8	28133	659	2734	124	4.5	0.4	409|550|991|1017|1050|1263|1454|1499|1642|2272|2295|3093|3303|3309|3326|4121|4734|4850|5094|5393|5394|5682|5683|5706|5708|5715|5728|5747|6386|6469|6477|6500|6815|7126|7128|7314|7316|7320|7327|7337|7341|7375|7480|8065|8405|8667|8881|9097|9100|9101|9184|9529|9690|9817|9958|9978|10213|10273|10296|10393|10600|10868|11146|11253|23198|23352|23624|25827|26232|26233|26234|27338|29882|51009|51028|51160|51…	ARRB2|AUP1|CDC20|CDK2|CEBPA|PLK3|CSNK1E|CTNNB1|DDB1|FHIT|FOXF2|UBE2K|HSPA1A|HSPA5|HSP90AB1|MAN1A1|NEDD4|CNOT4|PCBP2|EXOSC9|EXOSC10|PSMA1|PSMA2|PSMC6|PSMD2|PSMD9|PTEN|PTK2|SDCBP|SHH|SIAH1|SKP1|STYX|TNFAIP1|TNFAIP3|UBB|UBC|UBE2B|UBE2G2|UBE3A|SUMO1|USP4|WNT10B|CUL5|SPOP|EIF3H|CDC16|USP14|USP10|USP8|BUB3|BAG5|UBE3C|KEAP1|USP15|RBX1|PSMD14|STUB1|MAEA|ANAPC10|USP16|USP20|GLMN|MAN1B1|PSME4|UBR4|CBLC|FBX…	-10	MyList
KEGG Pathway	24	hsa04115	p53 signaling pathway		-12	4.2	9.3	28133	79	2734	32	1.2	0.21	317|472|595|596|598|842|894|900|1017|1021|1026|1029|1111|2194|2810|3479|3486|5054|5728|6241|6477|7161|7249|8795|11200|27244|50484|63970|83667|84883|92344|326625	APAF1|ATM|CCND1|BCL2|BCL2L1|CASP9|CCND2|CCNG1|CDK2|CDK6|CDKN1A|CDKN2A|CHEK1|FASN|SFN|IGF1|IGFBP3|SERPINE1|PTEN|RRM2|SIAH1|TP73|TSC2|TNFRSF10B|CHEK2|SESN1|RRM2B|TP53AIP1|SESN2|AIFM2|GORAB|MMAB	-9.9	MyList
GO Biological Processes	19	GO:0051098	regulation of binding	19_GO:0065007 biological regulation	-12	2.3	8.2	28133	362	2734	81	3	0.32	25|118|155|409|489|650|801|868|1020|1026|1054|1400|1454|1499|1522|1636|1965|2033|2043|2068|2959|2962|3326|3479|3725|3976|4015|4035|4087|4188|4317|4318|4487|4760|4776|4792|4830|4931|5300|5530|5580|5914|5925|6604|6717|6789|6815|7015|7040|7049|7122|7189|7262|7291|7341|7474|8091|8658|8874|9270|9314|9370|9464|9759|10273|10418|10498|22873|23493|24144|25942|26086|55294|55323|79618|83666|89780|90780|1295…	ABL1|ADD1|ADRB3|ARRB2|ATP2A3|BMP2|CALM1|CBLB|CDK5|CDKN1A|CEBPG|CRMP1|CSNK1E|CTNNB1|CTSZ|ACE|EIF2S1|EP300|EPHA4|ERCC2|GTF2B|GTF2F1|HSP90AB1|IGF1|JUN|LIF|LOX|LRP1|SMAD2|MDFI|MMP8|MMP9|MSX1|NEUROD1|NFATC4|NFKBIA|NME1|NVL|PIN1|PPP3CA|PRKCD|RARA|RB1|SMARCD3|SRI|STK4|STYX|TERT|TGFB1|TGFBR3|CLDN5|TRAF6|PHLDA2|TWIST1|SUMO1|WNT5A|HMGA2|TNKS|ARHGEF7|ITGB1BP1|KLF4|ADIPOQ|HAND2|HDAC4|STUB1|SPON1|CARM1|DZIP1|…	-9.8	MyList
GO Biological Processes	19	GO:0019941	modification-dependent protein catabolic process	19_GO:0008152 metabolic process	-12	1.9	7.9	28133	648	2734	122	4.5	0.39	409|550|991|1017|1050|1263|1454|1499|1642|2272|2295|3093|3303|3309|3326|4121|4734|4850|5094|5682|5683|5706|5708|5715|5728|5747|6386|6469|6477|6500|6815|7126|7128|7314|7316|7320|7327|7337|7341|7375|7480|8065|8405|8667|8881|9097|9100|9101|9184|9529|9690|9817|9958|9978|10213|10273|10296|10393|10600|10868|11146|11253|23198|23352|23624|25827|26232|26233|26234|27338|29882|51009|51028|51160|51283|51433|…	ARRB2|AUP1|CDC20|CDK2|CEBPA|PLK3|CSNK1E|CTNNB1|DDB1|FHIT|FOXF2|UBE2K|HSPA1A|HSPA5|HSP90AB1|MAN1A1|NEDD4|CNOT4|PCBP2|PSMA1|PSMA2|PSMC6|PSMD2|PSMD9|PTEN|PTK2|SDCBP|SHH|SIAH1|SKP1|STYX|TNFAIP1|TNFAIP3|UBB|UBC|UBE2B|UBE2G2|UBE3A|SUMO1|USP4|WNT10B|CUL5|SPOP|EIF3H|CDC16|USP14|USP10|USP8|BUB3|BAG5|UBE3C|KEAP1|USP15|RBX1|PSMD14|STUB1|MAEA|ANAPC10|USP16|USP20|GLMN|MAN1B1|PSME4|UBR4|CBLC|FBXL2|FBXO2|FBXL6|…	-9.8	MyList
GO Biological Processes	19	GO:0048858	cell projection morphogenesis	19_GO:0032502 developmental process	-12	1.9	7.9	28133	663	2734	124	4.5	0.4	25|214|399|474|596|960|1020|1141|1267|1382|1400|1496|1499|1600|1630|1749|1808|1857|1956|2041|2043|2045|2048|2290|2297|2596|3196|3320|3326|3913|3918|3984|4035|4076|4131|4192|4649|4734|4744|4776|4804|4908|4909|4914|5291|5530|5578|5728|5747|5764|5786|5797|5864|5879|5979|6277|6324|6387|6446|6464|6469|6477|6498|6642|6643|6722|6812|6900|7101|7314|7337|7429|7436|7473|7474|7476|7852|8301|8408|8499|8851|8…	ABL1|ALCAM|RHOH|ATOH1|BCL2|CD44|CDK5|CHRNB2|CNP|CRABP2|CRMP1|CTNNA2|CTNNB1|DAB1|DCC|DLX5|DPYSL2|DVL3|EGFR|EPHA1|EPHA4|EPHA7|EPHB2|FOXG1|FOXD1|GAP43|TLX2|HSP90AA1|HSP90AB1|LAMB2|LAMC2|LIMK1|LRP1|CAPRIN1|MAP1B|MDK|MYO9A|NEDD4|NEFH|NFATC4|NGFR|NTF3|NTF4|NTRK1|PIK3CB|PPP3CA|PRKCA|PTEN|PTK2|PTN|PTPRA|PTPRM|RAB3A|RAC1|RET|S100A6|SCN1B|CXCL12|SGK1|SHC1|SHH|SIAH1|SKIL|SNX1|SNX2|SRF|STXBP1|CNTN2|NR2E1|UBB…	-9.8	MyList
GO Biological Processes	19	GO:0045930	negative regulation of mitotic cell cycle	19_GO:0048519 negative regulation of biological process	-12	2.4	8.2	28133	330	2734	76	2.8	0.31	25|324|472|595|596|598|604|641|677|678|694|835|991|1017|1021|1026|1027|1028|1029|1030|1031|1032|1111|1263|1499|1956|2033|2810|4850|5325|5514|5682|5683|5706|5708|5715|5728|5883|5925|5934|6500|7027|7040|7153|7272|7756|8091|8328|8658|8738|9184|9314|9319|9978|10106|10213|10498|11073|11200|23198|25959|51347|54475|54766|55743|56984|57099|79577|79791|79858|84101|84861|92421|144715|197342|348654	ABL1|APC|ATM|CCND1|BCL2|BCL2L1|BCL6|BLM|ZFP36L1|ZFP36L2|BTG1|CASP2|CDC20|CDK2|CDK6|CDKN1A|CDKN1B|CDKN1C|CDKN2A|CDKN2B|CDKN2C|CDKN2D|CHEK1|PLK3|CTNNB1|EGFR|EP300|SFN|CNOT4|PLAGL1|PPP1R10|PSMA1|PSMA2|PSMC6|PSMD2|PSMD9|PTEN|RAD9A|RB1|RBL2|SKP1|TFDP1|TGFB1|TOP2A|TTK|ZNF207|HMGA2|GFI1B|TNKS|CRADD|BUB3|KLF4|TRIP13|RBX1|CTDSP2|PSMD14|CARM1|TOPBP1|CHEK2|PSME4|KANK2|TAOK3|NLE1|BTG4|CHFR|PSMG2|AVEN|CDC73|F…	-9.8	MyList
GO Biological Processes	19	GO:0032990	cell part morphogenesis	19_GO:0032502 developmental process	-12	1.9	7.9	28133	679	2734	126	4.6	0.4	25|214|399|474|596|960|1020|1141|1267|1382|1400|1496|1499|1600|1630|1749|1808|1857|1956|2041|2043|2045|2048|2290|2297|2596|3196|3320|3326|3913|3918|3984|4035|4076|4131|4192|4649|4734|4744|4776|4804|4908|4909|4914|5291|5530|5578|5728|5747|5764|5786|5797|5864|5879|5979|6277|6324|6387|6446|6464|6469|6477|6498|6642|6643|6722|6812|6900|7101|7314|7337|7429|7436|7473|7474|7476|7852|8301|8408|8499|8851|8…	ABL1|ALCAM|RHOH|ATOH1|BCL2|CD44|CDK5|CHRNB2|CNP|CRABP2|CRMP1|CTNNA2|CTNNB1|DAB1|DCC|DLX5|DPYSL2|DVL3|EGFR|EPHA1|EPHA4|EPHA7|EPHB2|FOXG1|FOXD1|GAP43|TLX2|HSP90AA1|HSP90AB1|LAMB2|LAMC2|LIMK1|LRP1|CAPRIN1|MAP1B|MDK|MYO9A|NEDD4|NEFH|NFATC4|NGFR|NTF3|NTF4|NTRK1|PIK3CB|PPP3CA|PRKCA|PTEN|PTK2|PTN|PTPRA|PTPRM|RAB3A|RAC1|RET|S100A6|SCN1B|CXCL12|SGK1|SHC1|SHH|SIAH1|SKIL|SNX1|SNX2|SRF|STXBP1|CNTN2|NR2E1|UBB…	-9.7	MyList
GO Biological Processes	19	GO:0003006	developmental process involved in reproduction	19_GO:0022414 reproductive process	-12	1.9	7.9	28133	657	2734	123	4.5	0.4	91|283|301|409|472|585|595|596|654|666|677|718|835|1045|1050|1432|1437|1634|1738|1747|1761|2034|2099|2176|2254|2295|2516|2620|2626|2627|2709|3169|3205|3306|3309|3326|3479|3481|3552|3645|3856|3976|4090|4142|4158|4188|4192|4292|4762|4914|4920|5047|5087|5270|5467|5728|5747|5764|6194|6407|6422|6423|6469|6662|6665|6715|6732|6781|6789|6812|6874|6895|6954|7262|7314|7320|7337|7472|7474|7476|7482|7490|794…	ACVR1B|ANG|ANXA1|ARRB2|ATM|BBS4|CCND1|BCL2|BMP6|BOK|ZFP36L1|C3|CASP2|CDX2|CEBPA|MAPK14|CSF2|DCN|DLD|DLX3|DMRT1|EPAS1|ESR1|FANCC|FGF9|FOXF2|NR5A1|GAS2|GATA4|GATA6|GJB5|FOXA1|HOXA9|HSPA2|HSPA5|HSP90AB1|IGF1|IGF2|IL1A|INSRR|KRT8|LIF|SMAD5|MAS1|MC2R|MDFI|MDK|MLH1|NEUROG1|NTRK1|ROR2|PAEP|PBX1|SERPINE2|PPARD|PTEN|PTK2|PTN|RPS6|SEMG2|SFRP1|SFRP2|SHH|SOX9|SOX15|SRD5A1|SRPK1|STC1|STK4|STXBP1|TAF4|TARBP2|T…	-9.7	MyList
GO Biological Processes	19	GO:0045165	cell fate commitment	19_GO:0032502 developmental process	-12	2.6	8.3	28133	249	2734	63	2.3	0.29	324|474|596|650|1746|2034|2290|2596|2626|2627|3169|3236|3569|3593|4063|4086|4087|4090|4286|4656|4760|4762|4909|4920|6422|6423|6469|6495|6657|6662|6886|6899|7101|7472|7473|7474|7476|7480|7482|7490|9314|9480|9646|10660|10736|10890|23493|28514|50846|54361|54623|55897|57057|63978|64321|64843|64919|79577|89780|121643|123169|140628|167826	APC|ATOH1|BCL2|BMP2|DLX2|EPAS1|FOXG1|GAP43|GATA4|GATA6|FOXA1|HOXD10|IL6|IL12B|LY9|SMAD1|SMAD2|SMAD5|MITF|MYOG|NEUROD1|NEUROG1|NTF4|ROR2|SFRP1|SFRP2|SHH|SIX1|SOX2|SOX9|TAL1|TBX1|NR2E1|WNT2|WNT3|WNT5A|WNT7A|WNT10B|WNT2B|WT1|KLF4|ONECUT2|CTR9|LBX1|SIX2|RAB10|HEY2|DLL1|DHH|WNT4|PAF1|MESP1|TBX20|PRDM14|SOX17|ISL2|BCL11B|CDC73|WNT3A|FOXN4|LEO1|GATA5|OLIG3	-9.7	MyList
GO Biological Processes	19	GO:0051301	cell division	19_GO:0009987 cellular process	-12	2	7.9	28133	600	2734	115	4.2	0.38	311|324|388|389|585|595|598|641|678|801|805|894|900|991|993|1017|1020|1021|1163|1164|1263|1639|2068|2251|2254|2810|3214|3481|3552|3980|4192|4628|4739|4904|5154|5218|5300|5501|5586|5764|5925|5934|6242|6423|6469|6886|7040|7153|7405|7476|7756|7813|8091|8658|8872|8881|8914|9024|9101|9150|9184|9270|9371|9700|9937|10274|10296|10300|10393|10460|10600|10615|10636|10890|11004|11200|23122|23310|23397|23636…	ANXA11|APC|RHOB|RHOC|BBS4|CCND1|BCL2L1|BLM|ZFP36L2|CALM1|CALM2|CCND2|CCNG1|CDC20|CDC25A|CDK2|CDK5|CDK6|CKS1B|CKS2|PLK3|DCTN1|ERCC2|FGF6|FGF9|SFN|HOXB4|IGF2|IL1A|LIG3|MDK|MYH10|NEDD9|YBX1|PDGFA|CDK14|PIN1|PPP1CC|PKN2|PTN|RB1|RBL2|RTKN|SFRP2|SHH|TAL1|TGFB1|TOP2A|UVRAG|WNT7A|ZNF207|EVI5|HMGA2|TNKS|CDC123|CDC16|TIMELESS|BRSK2|USP8|CTDP1|BUB3|ITGB1BP1|KIF3B|ESPL1|DCLRE1A|STAG1|MAEA|KATNB1|ANAPC10|TACC…	-9.7	MyList
GO Biological Processes	19	GO:0120039	plasma membrane bounded cell projection morphogenesis	19_GO:0032502 developmental process	-12	1.9	7.8	28133	659	2734	123	4.5	0.4	25|214|399|474|596|960|1020|1141|1267|1382|1400|1496|1499|1600|1630|1749|1808|1857|1956|2041|2043|2045|2048|2290|2297|2596|3196|3320|3326|3913|3918|3984|4035|4076|4131|4649|4734|4744|4776|4804|4908|4909|4914|5291|5530|5578|5728|5747|5764|5786|5797|5864|5879|5979|6277|6324|6387|6446|6464|6469|6477|6498|6642|6643|6722|6812|6900|7101|7314|7337|7429|7436|7473|7474|7476|7852|8301|8408|8499|8851|8874|9…	ABL1|ALCAM|RHOH|ATOH1|BCL2|CD44|CDK5|CHRNB2|CNP|CRABP2|CRMP1|CTNNA2|CTNNB1|DAB1|DCC|DLX5|DPYSL2|DVL3|EGFR|EPHA1|EPHA4|EPHA7|EPHB2|FOXG1|FOXD1|GAP43|TLX2|HSP90AA1|HSP90AB1|LAMB2|LAMC2|LIMK1|LRP1|CAPRIN1|MAP1B|MYO9A|NEDD4|NEFH|NFATC4|NGFR|NTF3|NTF4|NTRK1|PIK3CB|PPP3CA|PRKCA|PTEN|PTK2|PTN|PTPRA|PTPRM|RAB3A|RAC1|RET|S100A6|SCN1B|CXCL12|SGK1|SHC1|SHH|SIAH1|SKIL|SNX1|SNX2|SRF|STXBP1|CNTN2|NR2E1|UBB|UBE…	-9.7	MyList
GO Biological Processes	19	GO:0010948	negative regulation of cell cycle process	19_GO:0048519 negative regulation of biological process	-12	2.3	8.1	28133	359	2734	80	2.9	0.32	317|324|472|595|596|604|641|677|678|811|835|991|1017|1021|1026|1027|1029|1030|1031|1032|1111|1263|1761|2033|2648|2810|3326|3976|4850|5325|5514|5526|5682|5683|5706|5708|5715|5728|5925|5934|6241|6500|7014|7027|7272|7703|7756|8091|8328|8658|8726|8738|9184|9314|9319|9700|9978|10106|10213|10498|11073|11200|11335|22809|23198|25959|51347|51514|55743|56241|56984|57099|79577|79791|80314|84101|84861|92421|…	APAF1|APC|ATM|CCND1|BCL2|BCL6|BLM|ZFP36L1|ZFP36L2|CALR|CASP2|CDC20|CDK2|CDK6|CDKN1A|CDKN1B|CDKN2A|CDKN2B|CDKN2C|CDKN2D|CHEK1|PLK3|DMRT1|EP300|KAT2A|SFN|HSP90AB1|LIF|CNOT4|PLAGL1|PPP1R10|PPP2R5B|PSMA1|PSMA2|PSMC6|PSMD2|PSMD9|PTEN|RB1|RBL2|RRM2|SKP1|TERF2|TFDP1|TTK|PCGF2|ZNF207|HMGA2|GFI1B|TNKS|EED|CRADD|BUB3|KLF4|TRIP13|ESPL1|RBX1|CTDSP2|PSMD14|CARM1|TOPBP1|CHEK2|CBX3|ATF5|PSME4|KANK2|TAOK3|DTL|CH…	-9.6	MyList
WikiPathways	27	WP428	Wnt Signaling		-12	3.5	8.8	28133	115	2734	39	1.4	0.23	324|595|894|1454|1499|1857|3725|4776|4920|5330|5530|5533|5535|5578|5879|6422|6423|6885|6932|7472|7473|7474|7476|7480|7482|23500|27121|27123|27130|51701|54361|57680|64321|80319|81839|83439|83999|89780|122011	APC|CCND1|CCND2|CSNK1E|CTNNB1|DVL3|JUN|NFATC4|ROR2|PLCB2|PPP3CA|PPP3CC|PPP3R2|PRKCA|RAC1|SFRP1|SFRP2|MAP3K7|TCF7|WNT2|WNT3|WNT5A|WNT7A|WNT10B|WNT2B|DAAM2|DKK4|DKK2|INVS|NLK|WNT4|CHD8|SOX17|CXXC4|VANGL1|TCF7L1|KREMEN1|WNT3A|CSNK1A1L	-9.6	MyList
KEGG Pathway	24	hsa04010	MAPK signaling pathway		-12	2.4	8.1	28133	320	2734	74	2.7	0.31	356|409|673|776|779|783|784|1326|1432|1844|1846|1850|1956|2065|2194|2251|2254|2257|2318|2321|2323|2324|3303|3305|3306|3479|3481|3552|3556|3569|3630|3725|3845|4790|4804|4908|4909|4914|5154|5530|5533|5535|5536|5578|5585|5586|5600|5608|5801|5879|6195|6237|6722|6789|6885|7040|7048|7132|7189|7786|8428|8491|8569|8717|9252|9479|10369|11184|22800|23542|25780|51347|51701|56034	FASLG|ARRB2|BRAF|CACNA1D|CACNA1S|CACNB2|CACNB3|MAP3K8|MAPK14|DUSP2|DUSP4|DUSP8|EGFR|ERBB3|FASN|FGF6|FGF9|FGF12|FLNC|FLT1|FLT3LG|FLT4|HSPA1A|HSPA1L|HSPA2|IGF1|IGF2|IL1A|IL1RAP|IL6|INS|JUN|KRAS|NFKB1|NGFR|NTF3|NTF4|NTRK1|PDGFA|PPP3CA|PPP3CC|PPP3R2|PPP5C|PRKCA|PKN1|PKN2|MAPK11|MAP2K6|PTPRR|RAC1|RPS6KA1|RRAS|SRF|STK4|MAP3K7|TGFB1|TGFBR2|TNFRSF1A|TRAF6|MAP3K12|STK24|MAP4K3|MKNK1|TRADD|RPS6KA5|MAPK8IP1…	-9.6	MyList
WikiPathways	27	WP3888	VEGFA-VEGFR2 Signaling Pathway		-12	2.2	7.9	28133	435	2734	91	3.3	0.34	25|226|301|378|389|409|595|596|598|650|811|1175|1267|1432|1465|1466|1499|1500|1823|1839|2048|2152|2266|2309|2321|2597|3142|3303|3320|3486|3490|3685|3725|3939|3984|4319|4641|4688|4690|4691|4736|4790|4792|5216|5530|5578|5580|5584|5608|5747|5795|5803|5867|5879|6181|6194|6386|6461|6464|6722|6732|6772|6778|6886|7001|7004|8569|8575|8667|8718|8794|8813|9100|9146|9168|9252|9510|9578|9759|10525|10973|2704…	ABL1|ALDOA|ANXA1|ARF4|RHOC|ARRB2|CCND1|BCL2|BCL2L1|BMP2|CALR|AP2S1|CNP|MAPK14|CSRP1|CSRP2|CTNNB1|CTNND1|DSC1|HBEGF|EPHB2|F3|FGG|FOXO3|FLT1|GAPDH|HLX|HSPA1A|HSP90AA1|IGFBP3|IGFBP7|ITGAV|JUN|LDHA|LIMK1|MMP10|MYO1C|NCF2|NCK1|NCL|RPL10A|NFKB1|NFKBIA|PFN1|PPP3CA|PRKCA|PRKCD|PRKCI|MAP2K6|PTK2|PTPRJ|PTPRZ1|RAB4A|RAC1|RPLP2|RPS6|SDCBP|SHB|SHC1|SRF|SRPK1|STAT1|STAT6|TAL1|PRDX2|TEAD4|MKNK1|PRKRA|EIF3H|TNFR…	-9.5	MyList
GO Biological Processes	19	GO:0000904	cell morphogenesis involved in differentiation	19_GO:0032502 developmental process	-12	1.9	7.7	28133	723	2734	131	4.8	0.41	25|81|214|399|474|596|811|842|1020|1141|1267|1382|1400|1496|1600|1630|1749|1793|1808|2033|2041|2043|2045|2048|2192|2266|2290|2297|2596|3196|3320|3326|3685|3913|3914|3918|3984|3987|4035|4076|4131|4192|4734|4739|4744|4776|4804|4914|5291|5530|5578|5728|5747|5764|5786|5797|5864|5879|5925|5979|6277|6324|6387|6464|6469|6477|6498|6722|6781|6812|6886|6900|7101|7337|7436|7473|7474|7476|7852|8301|8408|8499…	ABL1|ACTN4|ALCAM|RHOH|ATOH1|BCL2|CALR|CASP9|CDK5|CHRNB2|CNP|CRABP2|CRMP1|CTNNA2|DAB1|DCC|DLX5|DOCK1|DPYSL2|EP300|EPHA1|EPHA4|EPHA7|EPHB2|FBLN1|FGG|FOXG1|FOXD1|GAP43|TLX2|HSP90AA1|HSP90AB1|ITGAV|LAMB2|LAMB3|LAMC2|LIMK1|LIMS1|LRP1|CAPRIN1|MAP1B|MDK|NEDD4|NEDD9|NEFH|NFATC4|NGFR|NTRK1|PIK3CB|PPP3CA|PRKCA|PTEN|PTK2|PTN|PTPRA|PTPRM|RAB3A|RAC1|RB1|RET|S100A6|SCN1B|CXCL12|SHC1|SHH|SIAH1|SKIL|SRF|STC1|STX…	-9.5	MyList
GO Biological Processes	19	GO:0090068	positive regulation of cell cycle process	19_GO:0048518 positive regulation of biological process	-12	2.4	8.1	28133	303	2734	71	2.6	0.3	301|472|595|835|894|940|993|1017|1026|1027|1263|1761|1908|1956|2033|2237|2627|2810|3306|3479|3481|3552|3630|4487|4656|4762|4850|5087|5325|5526|5586|5902|5925|5934|5962|6604|6665|7015|7027|7161|7320|7474|7480|8091|8558|8738|8851|8881|9371|9510|9700|10498|10615|11200|23636|25942|29899|51289|51433|51434|51514|51529|54361|54623|55512|55920|79577|80174|84967|134353|348654	ANXA1|ATM|CCND1|CASP2|CCND2|CD28|CDC25A|CDK2|CDKN1A|CDKN1B|PLK3|DMRT1|EDN3|EGFR|EP300|FEN1|GATA6|SFN|HSPA2|IGF1|IGF2|IL1A|INS|MSX1|MYOG|NEUROG1|CNOT4|PBX1|PLAGL1|PPP2R5B|PKN2|RANBP1|RB1|RBL2|RDX|SMARCD3|SOX15|TERT|TFDP1|TP73|UBE2B|WNT5A|WNT10B|HMGA2|CDK10|CRADD|CDK5R1|CDC16|KIF3B|ADAMTS1|ESPL1|CARM1|SPAG5|CHEK2|NUP62|SIN3A|GPSM2|RXFP3|ANAPC5|ANAPC7|DTL|ANAPC11|WNT4|PAF1|SMPD3|RCC2|CDC73|DBF4B|LSM…	-9.4	MyList
GO Biological Processes	19	GO:0031647	regulation of protein stability	19_GO:0065007 biological regulation	-12	2.4	8.1	28133	297	2734	70	2.6	0.3	287|336|596|650|811|1026|1389|1500|1650|1828|1857|2033|2043|2597|2648|3064|3303|3320|3326|3479|3845|4047|4487|5190|5216|5217|5292|5300|5479|5580|5621|5728|6477|6789|6812|7015|7320|7341|7375|7480|7756|8575|9101|9334|9529|9531|9572|9919|10103|10273|10408|10437|10657|10910|11200|22848|23435|29974|51327|51701|55278|55294|55743|63943|64321|79577|84447|89781|124997|125150	ANK2|APOA2|BCL2|BMP2|CALR|CDKN1A|CREBL2|CTNND1|DDOST|DSG1|DVL3|EP300|EPHA4|GAPDH|KAT2A|HTT|HSPA1A|HSP90AA1|HSP90AB1|IGF1|KRAS|LSS|MSX1|PEX6|PFN1|PFN2|PIM1|PIN1|PPIB|PRKCD|PRNP|PTEN|SIAH1|STK4|STXBP1|TERT|UBE2B|SUMO1|USP4|WNT10B|ZNF207|PRKRA|USP8|B4GALT5|BAG5|BAG3|NR1D1|SEC16A|TSPAN1|STUB1|MYCNOS|IFI30|KHDRBS1|SUGT1|CHEK2|AAK1|TARDBP|A1CF|AHSP|NLK|QRSL1|FBXW7|CHFR|FKBPL|SOX17|CDC73|SYVN1|HPS4|WDR8…	-9.4	MyList
GO Biological Processes	19	GO:0007517	muscle organ development	19_GO:0032502 developmental process	-12	2.2	7.9	28133	378	2734	82	3	0.33	409|596|650|844|1020|1293|1432|1482|1634|1655|1839|2033|2065|2627|2648|3131|3142|3236|3344|3479|3481|3679|3720|3976|4015|4209|4223|4487|4625|4656|4762|5077|5292|5300|5318|5530|5600|5728|5925|6444|6469|6495|6665|6717|6899|7004|7040|7048|7049|7161|7168|7291|7472|7474|7480|7490|8557|8763|8910|9150|9456|9759|10413|10521|10660|11023|23493|26508|28514|29895|30008|51548|51804|57057|57158|57817|60529|642…	ARRB2|BCL2|BMP2|CASQ1|CDK5|COL6A3|MAPK14|NKX2-5|DCN|DDX5|HBEGF|EP300|ERBB3|GATA6|KAT2A|HLF|HLX|HOXD10|FOXN2|IGF1|IGF2|ITGA7|JARID2|LIF|LOX|MEF2D|MEOX2|MSX1|MYH7|MYOG|NEUROG1|PAX3|PIM1|PIN1|PKP2|PPP3CA|MAPK11|PTEN|RB1|SGCD|SHH|SIX1|SOX15|SRI|TBX1|TEAD4|TGFB1|TGFBR2|TGFBR3|TP73|TPM1|TWIST1|WNT2|WNT5A|WNT10B|WT1|TCAP|CD164|SGCE|CTDP1|HOMER1|HDAC4|YAP1|DDX17|LBX1|VAX1|HEY2|HEYL|DLL1|MYLPF|EFEMP2|SIRT…	-9.3	MyList
GO Biological Processes	19	GO:0048705	skeletal system morphogenesis	19_GO:0032502 developmental process	-12	2.7	8.2	28133	213	2734	56	2	0.27	654|1277|1280|1432|1499|1746|1749|2132|2251|2778|3198|3202|3205|3214|3215|3221|3232|3233|3236|4087|4188|4209|4256|4487|4762|4920|5191|5915|6422|6423|6495|6662|6781|6899|7048|7289|7291|7476|7480|7703|8092|8313|8575|8692|9249|10736|22856|51804|54475|55512|59338|60529|64651|80199|84314|130497	BMP6|COL1A1|COL2A1|MAPK14|CTNNB1|DLX2|DLX5|EXT2|FGF6|GNAS|HOXA1|HOXA5|HOXA9|HOXB4|HOXB5|HOXC4|HOXD3|HOXD4|HOXD10|SMAD2|MDFI|MEF2D|MGP|MSX1|NEUROG1|ROR2|PEX7|RARB|SFRP1|SFRP2|SIX1|SOX9|STC1|TBX1|TGFBR2|TULP3|TWIST1|WNT7A|WNT10B|PCGF2|ALX1|AXIN2|PRKRA|HYAL2|DHRS3|SIX2|CHSY1|SIX4|NLE1|SMPD3|PLEKHA1|ALX4|CSRNP1|FUZ|TMEM107|OSR1	-9.2	MyList
GO Biological Processes	19	GO:0014706	striated muscle tissue development	19_GO:0032502 developmental process	-12	2.3	7.9	28133	352	2734	78	2.9	0.32	409|596|650|811|844|1020|1432|1482|1525|1634|1655|2033|2065|2626|2627|2648|3131|3142|3236|3344|3479|3481|3720|4015|4086|4209|4223|4625|4656|5292|5300|5318|5530|5600|5728|5915|5925|6444|6469|6495|6665|6722|6899|7040|7048|7049|7161|7168|7291|7472|7474|7480|7490|8557|8854|9150|9456|9759|10413|10521|10848|11023|23493|26508|28514|29895|51548|51804|55897|56999|57057|57158|57817|65009|89780|90410|93185|…	ARRB2|BCL2|BMP2|CALR|CASQ1|CDK5|MAPK14|NKX2-5|CXADR|DCN|DDX5|EP300|ERBB3|GATA4|GATA6|KAT2A|HLF|HLX|HOXD10|FOXN2|IGF1|IGF2|JARID2|LOX|SMAD1|MEF2D|MEOX2|MYH7|MYOG|PIM1|PIN1|PKP2|PPP3CA|MAPK11|PTEN|RARB|RB1|SGCD|SHH|SIX1|SOX15|SRF|TBX1|TGFB1|TGFBR2|TGFBR3|TP73|TPM1|TWIST1|WNT2|WNT5A|WNT10B|WT1|TCAP|ALDH1A2|CTDP1|HOMER1|HDAC4|YAP1|DDX17|PPP1R13L|VAX1|HEY2|HEYL|DLL1|MYLPF|SIRT6|SIX4|MESP1|ADAMTS9|TBX2…	-9.2	MyList
GO Biological Processes	19	GO:0051272	positive regulation of cellular component movement	19_GO:0048518 positive regulation of biological process	-11	1.9	7.7	28133	597	2734	113	4.1	0.38	25|81|91|239|301|324|388|389|472|596|604|650|728|811|949|1012|1277|1432|1524|1613|1793|1839|1908|1956|2041|2152|2254|2321|2324|2526|3309|3479|3569|3592|3630|3640|3685|3918|4035|4067|4162|4192|4318|4641|4739|4908|4920|5054|5154|5216|5291|5420|5530|5578|5641|5747|5764|5879|5962|5979|6237|6354|6386|6387|6403|6484|6662|6667|6776|6789|6869|7015|7040|7048|7291|7429|7474|7476|7852|8717|8874|9037|9270|94…	ABL1|ACTN4|ACVR1B|ALOX12|ANXA1|APC|RHOB|RHOC|ATM|BCL2|BCL6|BMP2|C5AR1|CALR|SCARB1|CDH13|COL1A1|MAPK14|CX3CR1|DAPK3|DOCK1|HBEGF|EDN3|EGFR|EPHA1|F3|FGF9|FLT1|FLT4|FUT4|HSPA5|IGF1|IL6|IL12A|INS|INSL3|ITGAV|LAMC2|LRP1|LYN|MCAM|MDK|MMP9|MYO1C|NEDD9|NTF3|ROR2|SERPINE1|PDGFA|PFN1|PIK3CB|PODXL|PPP3CA|PRKCA|LGMN|PTK2|PTN|RAC1|RDX|RET|RRAS|CCL7|SDCBP|CXCL12|SELP|ST3GAL4|SOX9|SP1|STAT5A|STK4|TACR1|TERT|TGFB…	-9.2	MyList
GO Biological Processes	19	GO:0097193	intrinsic apoptotic signaling pathway	19_GO:0023052 signaling	-11	2.4	8	28133	283	2734	67	2.5	0.3	25|317|472|489|596|598|666|754|835|842|960|1026|1032|1545|1655|2033|2074|2272|2810|2956|3090|3093|3190|3303|3630|3708|4292|4318|4487|4690|4776|5164|5580|6280|6387|6423|6477|6498|7132|7161|7314|7417|8065|8428|8575|8795|8876|8996|9024|9479|9529|10488|10525|10550|10961|10962|11200|23645|26155|27429|51060|55294|56616|79073|84447|204851|259230	ABL1|APAF1|ATM|ATP2A3|BCL2|BCL2L1|BOK|PTTG1IP|CASP2|CASP9|CD44|CDKN1A|CDKN2D|CYP1B1|DDX5|EP300|ERCC6|FHIT|SFN|MSH6|HIC1|UBE2K|HNRNPK|HSPA1A|INS|ITPR1|MLH1|MMP9|MSX1|NCK1|NFATC4|PDK2|PRKCD|S100A9|CXCL12|SFRP2|SIAH1|SKIL|TNFRSF1A|TP73|UBB|VDAC2|CUL5|STK24|PRKRA|TNFRSF10B|VNN1|NOL3|BRSK2|MAPK8IP1|BAG5|CREB3|HYOU1|ARL6IP5|ERP29|MLLT11|CHEK2|PPP1R15A|NOC2L|HTRA2|TXNDC12|FBXW7|DIABLO|TMEM109|SYVN1|HIPK…	-9.1	MyList
Reactome Gene Sets	6	R-HSA-5663202	Diseases of signal transduction by growth factor receptors and second messengers		-11	2.2	7.8	28133	395	2734	84	3.1	0.33	324|409|598|673|801|805|842|940|942|1026|1027|1185|1499|1839|1850|1956|2033|2065|2099|2251|2254|2266|2309|2323|2648|2962|2963|3320|3845|4000|4067|4087|5154|5291|5292|5433|5437|5441|5501|5526|5682|5683|5706|5708|5715|5728|5879|6464|6469|6500|6772|6776|7040|7048|7094|7249|7314|7316|8546|8658|9372|9715|9759|9978|10213|23164|23198|23493|26508|27044|27121|27123|28514|50846|51009|55294|55851|64223|7988…	APC|ARRB2|BCL2L1|BRAF|CALM1|CALM2|CASP9|CD28|CD86|CDKN1A|CDKN1B|CLCN6|CTNNB1|HBEGF|DUSP8|EGFR|EP300|ERBB3|ESR1|FGF6|FGF9|FGG|FOXO3|FLT3LG|KAT2A|GTF2F1|GTF2F2|HSP90AA1|KRAS|LMNA|LYN|SMAD2|PDGFA|PIK3CB|PIM1|POLR2D|POLR2H|POLR2L|PPP1CC|PPP2R5B|PSMA1|PSMA2|PSMC6|PSMD2|PSMD9|PTEN|RAC1|SHC1|SHH|SKP1|STAT1|STAT5A|TGFB1|TGFBR2|TLN1|TSC2|UBB|UBC|AP3B1|TNKS|ZFYVE9|FAM131B|HDAC4|RBX1|PSMD14|MPRIP|PSME4|HEY2…	-9.1	MyList
GO Biological Processes	19	GO:0040017	positive regulation of locomotion	19_GO:0040011 locomotion	-11	1.9	7.6	28133	607	2734	114	4.2	0.38	25|81|91|239|301|324|388|389|472|596|650|728|811|949|1012|1277|1432|1524|1613|1642|1793|1839|1908|1956|2041|2152|2254|2321|2324|2526|3309|3479|3569|3592|3630|3640|3685|3918|4035|4067|4162|4192|4318|4641|4739|4908|4920|5054|5091|5154|5216|5291|5420|5530|5578|5641|5747|5764|5879|5962|5979|6237|6354|6386|6387|6403|6484|6662|6667|6776|6789|6869|7015|7040|7048|7291|7429|7474|7476|7852|8717|8874|9037|9…	ABL1|ACTN4|ACVR1B|ALOX12|ANXA1|APC|RHOB|RHOC|ATM|BCL2|BMP2|C5AR1|CALR|SCARB1|CDH13|COL1A1|MAPK14|CX3CR1|DAPK3|DDB1|DOCK1|HBEGF|EDN3|EGFR|EPHA1|F3|FGF9|FLT1|FLT4|FUT4|HSPA5|IGF1|IL6|IL12A|INS|INSL3|ITGAV|LAMC2|LRP1|LYN|MCAM|MDK|MMP9|MYO1C|NEDD9|NTF3|ROR2|SERPINE1|PC|PDGFA|PFN1|PIK3CB|PODXL|PPP3CA|PRKCA|LGMN|PTK2|PTN|RAC1|RDX|RET|RRAS|CCL7|SDCBP|CXCL12|SELP|ST3GAL4|SOX9|SP1|STAT5A|STK4|TACR1|TERT|T…	-9.1	MyList
GO Biological Processes	19	GO:0009100	glycoprotein metabolic process	19_GO:0008152 metabolic process	-11	2.1	7.8	28133	423	2734	88	3.2	0.34	175|596|650|1280|1462|1499|1634|1650|1798|1839|2132|2524|2526|2528|3479|3703|4121|4125|4589|5074|5372|5373|5467|5589|6482|6483|6484|6487|6489|6646|7903|8707|8813|8869|9331|9334|9445|9469|9514|9526|9528|9806|9917|9953|10164|10402|10565|10690|10855|11253|22822|22856|23071|23213|26232|26301|27230|29880|51006|51009|54360|54550|56052|56999|57171|64083|64689|66008|79158|79695|84002|84447|84620|84750|91…	AGA|BCL2|BMP2|COL2A1|VCAN|CTNNB1|DCN|DDOST|DPAGT1|HBEGF|EXT2|FUT2|FUT4|FUT6|IGF1|STT3A|MAN1A1|MAN2B1|MUC7|PAWR|PMM1|PMM2|PPARD|PRKCSH|ST3GAL1|ST3GAL2|ST3GAL4|ST3GAL3|ST8SIA1|SOAT1|ST8SIA4|B3GALT2|DPM1|ST3GAL5|B4GALT6|B4GALT5|ITM2B|CHST3|GAL3ST1|MPDU1|TMEM59|SPOCK2|FAM20B|HS3ST3B1|CHST4|ST3GAL6|ARFGEF1|FUT9|HPSE|MAN1B1|PHLDA1|CHSY1|ERP44|SULF1|FBXO2|GBGT1|SERP1|ALG5|SLC35C2|DERL2|CYTL1|NECAB2|ALG1…	-9	MyList
GO Biological Processes	19	GO:2000147	positive regulation of cell motility	19_GO:0040011 locomotion	-11	2	7.6	28133	579	2734	110	4	0.38	25|81|91|239|301|324|388|389|472|596|650|728|811|949|1012|1277|1432|1524|1613|1793|1839|1908|1956|2041|2152|2254|2321|2324|2526|3309|3479|3569|3592|3630|3640|3685|3918|4035|4067|4162|4192|4318|4641|4739|4908|4920|5054|5154|5216|5291|5420|5530|5578|5641|5747|5764|5879|5962|5979|6237|6354|6386|6387|6403|6484|6662|6667|6776|6789|6869|7015|7040|7048|7291|7429|7474|7476|7852|8717|8874|9037|9270|9480|9…	ABL1|ACTN4|ACVR1B|ALOX12|ANXA1|APC|RHOB|RHOC|ATM|BCL2|BMP2|C5AR1|CALR|SCARB1|CDH13|COL1A1|MAPK14|CX3CR1|DAPK3|DOCK1|HBEGF|EDN3|EGFR|EPHA1|F3|FGF9|FLT1|FLT4|FUT4|HSPA5|IGF1|IL6|IL12A|INS|INSL3|ITGAV|LAMC2|LRP1|LYN|MCAM|MDK|MMP9|MYO1C|NEDD9|NTF3|ROR2|SERPINE1|PDGFA|PFN1|PIK3CB|PODXL|PPP3CA|PRKCA|LGMN|PTK2|PTN|RAC1|RDX|RET|RRAS|CCL7|SDCBP|CXCL12|SELP|ST3GAL4|SOX9|SP1|STAT5A|STK4|TACR1|TERT|TGFB1|TGF…	-9	MyList
GO Biological Processes	19	GO:1903706	regulation of hemopoiesis	19_GO:0002376 immune system process	-11	2	7.7	28133	494	2734	98	3.6	0.36	25|91|301|399|604|677|678|714|864|940|942|1021|1432|1437|1636|2033|2302|2309|2547|2648|2778|3059|3142|3202|3205|3303|3313|3552|3593|3665|3707|3725|3956|3976|4015|4067|4192|4212|4286|4792|4830|4850|4920|5292|5578|5600|5682|5683|5706|5708|5715|5764|5914|5925|6422|6469|6772|6850|6886|6932|7001|7040|7048|7099|7161|7189|8328|8546|8651|8744|8876|8943|9308|9370|9646|9935|10213|10234|10413|10456|11051|11…	ABL1|ACVR1B|ANXA1|RHOH|BCL6|ZFP36L1|ZFP36L2|C1QC|RUNX3|CD28|CD86|CDK6|MAPK14|CSF2|ACE|EP300|FOXJ1|FOXO3|XRCC6|KAT2A|GNAS|HCLS1|HLX|HOXA5|HOXA9|HSPA1A|HSPA9|IL1A|IL12B|IRF7|ITPKB|JUN|LGALS1|LIF|LOX|LYN|MDK|MEIS2|MITF|NFKBIA|NME1|CNOT4|ROR2|PIM1|PRKCA|MAPK11|PSMA1|PSMA2|PSMC6|PSMD2|PSMD9|PTN|RARA|RB1|SFRP1|SHH|STAT1|SYK|TAL1|TCF7|PRDX2|TGFB1|TGFBR2|TLR4|TP73|TRAF6|GFI1B|AP3B1|SOCS1|TNFSF9|VNN1|AP3D…	-9	MyList
GO Biological Processes	19	GO:0034330	cell junction organization	19_GO:0071840 cellular component organization or biogenesis	-11	2.3	7.9	28133	317	2734	72	2.6	0.31	25|118|283|324|389|596|654|829|1004|1008|1012|1013|1499|1500|1525|1613|1636|1828|2043|2318|2702|3852|3914|3918|3982|3987|4035|4641|4649|5318|5578|5583|5584|5586|5728|5747|5786|5795|5879|5962|6422|6722|7040|7094|7122|8874|9069|9073|9270|9414|9748|10395|10420|10804|23122|23136|23603|23705|24146|51599|54361|55920|57555|64398|64403|79778|83605|84552|92140|201163|204851|100506658	ABL1|ADD1|ANG|APC|RHOC|BCL2|BMP6|CAPZA1|CDH6|CDH10|CDH13|CDH15|CTNNB1|CTNND1|CXADR|DAPK3|ACE|DSG1|EPHA4|FLNC|GJA5|KRT5|LAMB3|LAMC2|LIM2|LIMS1|LRP1|MYO1C|MYO9A|PKP2|PRKCA|PRKCH|PRKCI|PKN2|PTEN|PTK2|PTPRA|PTPRJ|RAC1|RDX|SFRP1|SRF|TGFB1|TLN1|CLDN5|ARHGEF7|CLDN12|CLDN8|ITGB1BP1|TJP2|SLK|DLC1|TESK2|GJB6|CLASP2|EPB41L3|CORO1C|CADM1|CLDN15|LSR|WNT4|RCC2|NLGN2|MPP5|CDH24|MICALL2|CCM2|PARD6G|MTDH|FLCN|HIP…	-8.9	MyList
GO Biological Processes	19	GO:1903827	regulation of cellular protein localization	19_GO:0051179 localization	-11	2	7.6	28133	545	2734	105	3.8	0.37	324|596|598|784|1020|1128|1263|1432|1454|1499|1857|1956|2048|2147|2752|2810|3002|3059|3305|3320|3326|3630|3684|3843|3936|3976|4035|4641|4804|4836|4931|5300|5533|5580|5583|5584|5621|5764|5925|5962|6469|6505|7015|7027|7040|7161|7327|7429|7474|8301|8692|8724|8851|9024|9230|9270|9370|9419|9478|9528|9531|9919|10369|10413|10434|10456|10490|11079|11190|23245|23435|23484|23636|25942|25999|27020|27429|298…	APC|BCL2|BCL2L1|CACNB3|CDK5|CHRM1|PLK3|MAPK14|CSNK1E|CTNNB1|DVL3|EGFR|EPHB2|F2|GLUL|SFN|GZMB|HCLS1|HSPA1L|HSP90AA1|HSP90AB1|INS|ITGAM|IPO5|LCP1|LIF|LRP1|MYO1C|NGFR|NMT1|NVL|PIN1|PPP3CC|PRKCD|PRKCH|PRKCI|PRNP|PTN|RB1|RDX|SHH|SLC1A1|TERT|TFDP1|TGFB1|TP73|UBE2G2|VIL1|WNT5A|PICALM|HYAL2|SNX3|CDK5R1|BRSK2|RAB11B|ITGB1BP1|ADIPOQ|CRIPT|CABP1|TMEM59|BAG3|SEC16A|CACNG2|YAP1|LYPLA1|HAX1|VTI1B|RER1|CEP250|A…	-8.9	MyList
KEGG Pathway	24	hsa04934	cushing syndrome		-11	2.9	8.1	28133	171	2734	48	1.8	0.25	109|324|595|673|776|779|949|1017|1021|1026|1027|1029|1030|1031|1388|1499|1857|1956|2516|2778|3284|3708|3709|3739|3777|4158|5087|5151|5330|5578|5925|6667|6932|7472|7473|7474|7476|7480|7482|8313|9101|10488|11091|29882|54361|54554|83439|89780	ADCY3|APC|CCND1|BRAF|CACNA1D|CACNA1S|SCARB1|CDK2|CDK6|CDKN1A|CDKN1B|CDKN2A|CDKN2B|CDKN2C|ATF6B|CTNNB1|DVL3|EGFR|NR5A1|GNAS|HSD3B2|ITPR1|ITPR2|KCNA4|KCNK3|MC2R|PBX1|PDE8A|PLCB2|PRKCA|RB1|SP1|TCF7|WNT2|WNT3|WNT5A|WNT7A|WNT10B|WNT2B|AXIN2|USP8|CREB3|WDR5|ANAPC2|WNT4|WDR5B|TCF7L1|WNT3A	-8.8	MyList
KEGG Pathway	24	ko04310	Wnt signaling pathway		-11	3.1	8.2	28133	143	2734	43	1.6	0.24	324|595|894|1454|1499|1857|2033|3725|4776|5330|5467|5530|5533|5535|5578|5879|6422|6423|6477|6500|6885|6932|7472|7473|7474|7476|7480|7482|8313|9978|23500|27121|27123|27130|51701|54361|57680|64321|80319|81839|83439|89780|122011	APC|CCND1|CCND2|CSNK1E|CTNNB1|DVL3|EP300|JUN|NFATC4|PLCB2|PPARD|PPP3CA|PPP3CC|PPP3R2|PRKCA|RAC1|SFRP1|SFRP2|SIAH1|SKP1|MAP3K7|TCF7|WNT2|WNT3|WNT5A|WNT7A|WNT10B|WNT2B|AXIN2|RBX1|DAAM2|DKK4|DKK2|INVS|NLK|WNT4|CHD8|SOX17|CXXC4|VANGL1|TCF7L1|WNT3A|CSNK1A1L	-8.8	MyList
Reactome Gene Sets	6	R-HSA-1280218	Adaptive Immune System		-11	1.8	7.4	28133	756	2734	133	4.9	0.41	164|718|801|805|811|829|868|925|940|942|947|991|1175|1277|1280|1326|1525|1639|1759|3093|3109|3119|3309|3386|3685|3708|3709|3797|3845|4067|4345|4688|4690|4734|4790|4792|4794|5291|5526|5530|5641|5682|5683|5706|5708|5715|5728|5795|5879|6477|6500|6786|6850|6885|7099|7189|7277|7314|7316|7320|7327|7337|7879|8065|8651|8881|8916|9341|9371|9402|9666|9690|9817|9978|10213|10219|10273|10293|10384|10393|10437…	AP1G1|C3|CALM1|CALM2|CALR|CAPZA1|CBLB|CD8A|CD28|CD86|CD34|CDC20|AP2S1|COL1A1|COL2A1|MAP3K8|CXADR|DCTN1|DNM1|UBE2K|HLA-DMB|HLA-DQB1|HSPA5|ICAM4|ITGAV|ITPR1|ITPR2|KIF3C|KRAS|LYN|CD200|NCF2|NCK1|NEDD4|NFKB1|NFKBIA|NFKBIE|PIK3CB|PPP2R5B|PPP3CA|LGMN|PSMA1|PSMA2|PSMC6|PSMD2|PSMD9|PTEN|PTPRJ|RAC1|SIAH1|SKP1|STIM1|SYK|MAP3K7|TLR4|TRAF6|TUBA4A|UBB|UBC|UBE2B|UBE2G2|UBE3A|RAB7A|CUL5|SOCS1|CDC16|HERC3|VAMP3|…	-8.8	MyList
GO Biological Processes	19	GO:0045931	positive regulation of mitotic cell cycle	19_GO:0048518 positive regulation of biological process	-11	2.9	8.1	28133	166	2734	47	1.7	0.25	25|301|595|894|940|993|1761|1908|1956|3169|3306|3479|3481|3552|3630|4212|4762|5087|5514|5578|5586|5641|5902|5925|5962|6604|6886|7015|7027|7480|8558|8881|9510|9700|23636|25942|51433|51434|51514|51529|55512|55920|80174|84967|134353|284001|348654	ABL1|ANXA1|CCND1|CCND2|CD28|CDC25A|DMRT1|EDN3|EGFR|FOXA1|HSPA2|IGF1|IGF2|IL1A|INS|MEIS2|NEUROG1|PBX1|PPP1R10|PRKCA|PKN2|LGMN|RANBP1|RB1|RDX|SMARCD3|TAL1|TERT|TFDP1|WNT10B|CDK10|CDC16|ADAMTS1|ESPL1|NUP62|SIN3A|ANAPC5|ANAPC7|DTL|ANAPC11|SMPD3|RCC2|DBF4B|LSM10|LSM11|CCDC57|GEN1	-8.7	MyList
GO Biological Processes	19	GO:0001655	urogenital system development	19_GO:0032502 developmental process	-11	2.3	7.7	28133	321	2734	72	2.6	0.31	301|317|596|650|654|947|1499|1634|1636|2018|2043|2045|2048|2099|2297|2302|3169|3764|3913|3976|4086|4087|4090|4318|5087|5154|5420|5471|5728|5915|5979|6422|6469|6495|6662|6715|6772|6928|7161|7337|7474|7482|7490|8692|8710|8854|9370|9510|10220|10252|10413|10736|11174|23213|23279|25959|26508|27031|28514|51804|54361|54475|54798|64220|64321|64412|84662|90410|90780|130497|201163|282679	ANXA1|APAF1|BCL2|BMP2|BMP6|CD34|CTNNB1|DCN|ACE|EMX2|EPHA4|EPHA7|EPHB2|ESR1|FOXD1|FOXJ1|FOXA1|KCNJ8|LAMB2|LIF|SMAD1|SMAD2|SMAD5|MMP9|PBX1|PDGFA|PODXL|PPAT|PTEN|RARB|RET|SFRP1|SHH|SIX1|SOX9|SRD5A1|STAT1|HNF1B|TP73|UBE3A|WNT5A|WNT2B|WT1|HYAL2|SERPINB7|ALDH1A2|ADIPOQ|ADAMTS1|GDF11|SPRY1|YAP1|SIX2|ADAMTS6|SULF1|NUP160|KANK2|HEYL|NPHP3|DLL1|SIX4|WNT4|NLE1|DCHS2|STRA6|SOX17|GZF1|GLIS2|IFT20|PYGO2|OSR1|F…	-8.7	MyList
GO Biological Processes	19	GO:0022604	regulation of cell morphogenesis	19_GO:0032502 developmental process	-11	2	7.5	28133	486	2734	96	3.5	0.35	25|81|226|301|388|389|399|752|811|960|1020|1141|1382|1600|1613|1630|1793|1808|1857|2043|2045|2048|2147|2192|2266|2620|3196|3679|3984|3987|4035|4076|4131|4192|4628|4649|4734|4739|4776|4804|5064|5530|5728|5747|5764|5879|5962|5979|6354|6387|6498|6722|7101|7168|7337|7429|7473|7474|7476|7852|8499|8851|8874|9024|9037|9270|9362|10395|10435|10500|10507|22854|23136|23268|23603|25942|29882|50674|51177|5450…	ABL1|ACTN4|ALDOA|ANXA1|RHOB|RHOC|RHOH|FMNL1|CALR|CD44|CDK5|CHRNB2|CRABP2|DAB1|DAPK3|DCC|DOCK1|DPYSL2|DVL3|EPHA4|EPHA7|EPHB2|F2|FBLN1|FGG|GAS2|TLX2|ITGA7|LIMK1|LIMS1|LRP1|CAPRIN1|MAP1B|MDK|MYH10|MYO9A|NEDD4|NEDD9|NFATC4|NGFR|PALM|PPP3CA|PTEN|PTK2|PTN|RAC1|RDX|RET|CCL7|CXCL12|SKIL|SRF|NR2E1|TPM1|UBE3A|VIL1|WNT3|WNT5A|WNT7A|CXCR4|PPFIA2|CDK5R1|ARHGEF7|BRSK2|SEMA5A|ITGB1BP1|CPNE6|DLC1|CDC42EP2|SEMA6C…	-8.7	MyList
GO Biological Processes	19	GO:0061448	connective tissue development	19_GO:0032502 developmental process	-11	2.5	7.8	28133	245	2734	60	2.2	0.28	650|651|654|860|864|947|960|1277|1280|1289|1302|1432|1746|2251|2297|2648|2778|3169|3202|3221|3232|4015|4086|4090|4148|4192|4209|4256|4487|4920|5154|5467|5744|5915|6423|6662|6722|6781|7040|7045|7048|7314|7474|7476|7480|7482|7490|8091|8313|8692|8710|9464|10736|22856|23213|51222|54360|55512|130497|399979	BMP2|BMP3|BMP6|RUNX2|RUNX3|CD34|CD44|COL1A1|COL2A1|COL5A1|COL11A2|MAPK14|DLX2|FGF6|FOXD1|KAT2A|GNAS|FOXA1|HOXA5|HOXC4|HOXD3|LOX|SMAD1|SMAD5|MATN3|MDK|MEF2D|MGP|MSX1|ROR2|PDGFA|PPARD|PTHLH|RARB|SFRP2|SOX9|SRF|STC1|TGFB1|TGFBI|TGFBR2|UBB|WNT5A|WNT7A|WNT10B|WNT2B|WT1|HMGA2|AXIN2|HYAL2|SERPINB7|HAND2|SIX2|CHSY1|SULF1|ZNF219|CYTL1|SMPD3|OSR1|SNX19	-8.6	MyList
GO Biological Processes	19	GO:0034976	response to endoplasmic reticulum stress	19_GO:0050896 response to stimulus	-11	2.4	7.7	28133	296	2734	68	2.5	0.3	118|317|489|550|595|596|598|666|811|1388|1491|1639|1965|2033|3068|3093|3303|3309|3708|3725|4000|4121|4690|5526|5706|6464|7094|7327|7376|8720|8795|9024|9097|9919|10062|10106|10273|10488|10525|10961|11253|23071|23435|23645|26232|26608|27230|29982|51009|51060|51283|51506|51726|54788|55139|57333|83590|83667|84236|84447|91445|92305|93611|118424|126433|282679|337867|378884	ADD1|APAF1|ATP2A3|AUP1|CCND1|BCL2|BCL2L1|BOK|CALR|ATF6B|CTH|DCTN1|EIF2S1|EP300|HDGF|UBE2K|HSPA1A|HSPA5|ITPR1|JUN|LMNA|MAN1A1|NCK1|PPP2R5B|PSMC6|SHC1|TLN1|UBE2G2|NR1H2|MBTPS1|TNFRSF10B|BRSK2|USP14|SEC16A|NR1H3|CTDSP2|STUB1|CREB3|HYOU1|ERP29|MAN1B1|ERP44|TARDBP|PPP1R15A|FBXO2|TBL2|SERP1|NRBF2|DERL2|TXNDC12|BFAR|UFC1|DNAJB11|DNAJB12|ANKZF1|RCN3|TMUB1|SESN2|RHBDD1|SYVN1|RNF185|TMEM129|FBXO44|UBE2J2|F…	-8.6	MyList
GO Biological Processes	19	GO:0001525	angiogenesis	19_GO:0032502 developmental process	-11	1.9	7.4	28133	588	2734	110	4	0.38	25|283|301|356|388|694|718|727|728|947|1012|1432|1499|1524|1545|1634|2013|2034|2041|2048|2152|2251|2321|2324|2626|2627|2702|2752|3202|3339|3552|3569|3592|3593|3685|3725|4086|4162|4192|4223|4691|4776|4804|5054|5140|5154|5291|5316|5578|5728|5747|5764|5797|6237|6422|6423|6461|6464|6469|6558|6667|6722|6733|6772|6786|6789|6850|6886|6899|7015|7045|7048|7049|7101|7122|7128|7291|7474|7476|7852|8091|8434|…	ABL1|ANG|ANXA1|FASLG|RHOB|BTG1|C3|C5|C5AR1|CD34|CDH13|MAPK14|CTNNB1|CX3CR1|CYP1B1|DCN|EMP2|EPAS1|EPHA1|EPHB2|F3|FGF6|FLT1|FLT4|GATA4|GATA6|GJA5|GLUL|HOXA5|HSPG2|IL1A|IL6|IL12A|IL12B|ITGAV|JUN|SMAD1|MCAM|MDK|MEOX2|NCL|NFATC4|NGFR|SERPINE1|PDE3B|PDGFA|PIK3CB|PKNOX1|PRKCA|PTEN|PTK2|PTN|PTPRM|RRAS|SFRP1|SFRP2|SHB|SHC1|SHH|SLC12A2|SP1|SRF|SRPK2|STAT1|STIM1|STK4|SYK|TAL1|TBX1|TERT|TGFBI|TGFBR2|TGFBR3|N…	-8.6	MyList
GO Biological Processes	19	GO:0051216	cartilage development	19_GO:0032502 developmental process	-11	2.8	8	28133	185	2734	50	1.8	0.26	650|651|654|860|864|960|1277|1280|1302|1432|1746|2251|2648|2778|3202|3221|3232|4086|4090|4148|4192|4209|4256|4487|4920|5744|5915|6423|6662|6722|6781|7040|7045|7048|7474|7476|7480|7482|8091|8313|8692|9464|10736|22856|23213|51222|54360|55512|130497|399979	BMP2|BMP3|BMP6|RUNX2|RUNX3|CD44|COL1A1|COL2A1|COL11A2|MAPK14|DLX2|FGF6|KAT2A|GNAS|HOXA5|HOXC4|HOXD3|SMAD1|SMAD5|MATN3|MDK|MEF2D|MGP|MSX1|ROR2|PTHLH|RARB|SFRP2|SOX9|SRF|STC1|TGFB1|TGFBI|TGFBR2|WNT5A|WNT7A|WNT10B|WNT2B|HMGA2|AXIN2|HYAL2|HAND2|SIX2|CHSY1|SULF1|ZNF219|CYTL1|SMPD3|OSR1|SNX19	-8.6	MyList
GO Biological Processes	19	GO:0003007	heart morphogenesis	19_GO:0032502 developmental process	-11	2.5	7.8	28133	240	2734	59	2.2	0.28	585|650|1280|1289|1363|1482|1499|2348|2626|2627|2702|4487|4625|5292|5318|5747|5915|6423|6469|6495|6604|6662|6722|6899|7040|7048|7049|7054|7122|7168|7291|7472|7474|8313|8557|8854|9249|9464|9510|10252|10395|10413|10660|10848|23493|26005|26508|27031|28514|51548|55212|55897|57057|64321|65009|89780|121643|140628|388591	BBS4|BMP2|COL2A1|COL5A1|CPE|NKX2-5|CTNNB1|FOLR1|GATA4|GATA6|GJA5|MSX1|MYH7|PIM1|PKP2|PTK2|RARB|SFRP2|SHH|SIX1|SMARCD3|SOX9|SRF|TBX1|TGFB1|TGFBR2|TGFBR3|TH|CLDN5|TPM1|TWIST1|WNT2|WNT5A|AXIN2|TCAP|ALDH1A2|DHRS3|HAND2|ADAMTS1|SPRY1|DLC1|YAP1|LBX1|PPP1R13L|HEY2|C2CD3|HEYL|NPHP3|DLL1|SIRT6|BBS7|MESP1|TBX20|SOX17|NDRG4|WNT3A|FOXN4|GATA5|RNF207	-8.6	MyList
GO Biological Processes	19	GO:0007568	aging	19_GO:0032502 developmental process	-11	2.3	7.7	28133	304	2734	69	2.5	0.3	25|239|317|472|596|604|706|712|796|811|835|1021|1026|1029|1030|1111|1267|1432|1634|1738|1910|1965|2021|2068|2290|2516|2956|3356|3725|3779|3845|3884|3987|4000|4035|4904|4914|5054|5074|5530|5580|5621|5728|6558|6722|7012|7014|7015|7048|7054|7291|8091|8301|8438|8692|10498|10804|11200|11231|23268|23636|25942|27429|29842|57817|79677|80317|140679|222236	ABL1|ALOX12|APAF1|ATM|BCL2|BCL6|TSPO|C1QA|CALCA|CALR|CASP2|CDK6|CDKN1A|CDKN2A|CDKN2B|CHEK1|CNP|MAPK14|DCN|DLD|EDNRB|EIF2S1|ENDOG|ERCC2|FOXG1|NR5A1|MSH6|HTR2A|JUN|KCNMB1|KRAS|KRT33B|LIMS1|LMNA|LRP1|YBX1|NTRK1|SERPINE1|PAWR|PPP3CA|PRKCD|PRNP|PTEN|SLC12A2|SRF|TERC|TERF2|TERT|TGFBR2|TH|TWIST1|HMGA2|PICALM|RAD54L|HYAL2|CARM1|GJB6|CHEK2|SEC63|DNMBP|NUP62|SIN3A|HTRA2|TFCP2L1|HAMP|SMC6|ZKSCAN3|SLC32A1|NA…	-8.5	MyList
GO Biological Processes	19	GO:0010975	regulation of neuron projection development	19_GO:0032502 developmental process	-11	2	7.4	28133	497	2734	97	3.5	0.35	25|27|991|1020|1141|1382|1400|1496|1600|1630|1808|1857|2033|2043|2045|2048|3196|3309|3956|3984|4035|4067|4076|4131|4192|4649|4690|4734|4776|4804|4830|4914|4920|5526|5530|5584|5728|5764|5979|6280|6324|6387|6422|6423|6453|6498|6722|7101|7337|7436|7473|7474|7476|7852|8175|8428|8499|8507|8724|8851|9024|9037|9314|9362|9529|10300|10498|10500|10507|10690|22849|22854|22891|22941|25942|27020|29882|50487|5…	ABL1|ABL2|CDC20|CDK5|CHRNB2|CRABP2|CRMP1|CTNNA2|DAB1|DCC|DPYSL2|DVL3|EP300|EPHA4|EPHA7|EPHB2|TLX2|HSPA5|LGALS1|LIMK1|LRP1|LYN|CAPRIN1|MAP1B|MDK|MYO9A|NCK1|NEDD4|NFATC4|NGFR|NME1|NTRK1|ROR2|PPP2R5B|PPP3CA|PRKCI|PTEN|PTN|RET|S100A9|SCN1B|CXCL12|SFRP1|SFRP2|ITSN1|SKIL|SRF|NR2E1|UBE3A|VLDLR|WNT3|WNT5A|WNT7A|CXCR4|SF3A2|STK24|PPFIA2|ENC1|SNX3|CDK5R1|BRSK2|SEMA5A|KLF4|CPNE6|BAG5|KATNB1|CARM1|SEMA6C|SEM…	-8.5	MyList
Reactome Gene Sets	6	R-HSA-8953854	Metabolism of RNA		-11	1.9	7.3	28133	673	2734	121	4.4	0.39	677|988|1207|1432|1454|1655|1974|2068|2107|2962|2963|2967|3181|3187|3190|3303|3921|4691|4736|4850|4904|5094|5393|5394|5433|5437|5441|5578|5580|5600|5682|5683|5706|5708|5715|5725|6122|6123|6133|6136|6157|6158|6164|6169|6181|6189|6194|6208|6227|6235|6627|6633|6634|6638|7314|7316|8086|8175|8570|8926|9652|9887|10081|10213|10236|10438|10465|10482|10528|10569|10594|10643|10785|10898|10969|11051|11056|1…	ZFP36L1|CDC5L|CLNS1A|MAPK14|CSNK1E|DDX5|EIF4A2|ERCC2|ETF1|GTF2F1|GTF2F2|GTF2H3|HNRNPA2B1|HNRNPH1|HNRNPK|HSPA1A|RPSA|NCL|RPL10A|CNOT4|YBX1|PCBP2|EXOSC9|EXOSC10|POLR2D|POLR2H|POLR2L|PRKCA|PRKCD|MAPK11|PSMA1|PSMA2|PSMC6|PSMD2|PSMD9|PTBP1|RPL3|RPL3L|RPL9|RPL12|RPL27A|RPL28|RPL34|RPL38|RPLP2|RPS3A|RPS6|RPS14|RPS21|RPS29|SNRPA1|SNRPD2|SNRPD3|SNRPN|UBB|UBC|AAAS|SF3A2|KHSRP|SNURF|TTC37|SMG7|PDCD7|PSMD14|…	-8.5	MyList
GO Biological Processes	19	GO:0030036	actin cytoskeleton organization	19_GO:0071840 cellular component organization or biogenesis	-11	1.8	7.3	28133	696	2734	124	4.5	0.4	25|27|118|226|283|301|388|389|399|596|604|684|752|811|829|844|961|1020|1266|1465|1466|1496|1525|1613|2013|2041|2195|2302|2620|2919|3059|3645|3845|3856|3936|3984|4035|4192|4628|4640|4641|4690|4739|4908|5074|5154|5216|5217|5580|5584|5879|5910|5962|6242|6386|6387|6422|6464|6722|7094|7126|7168|7429|7791|8557|8558|8572|8851|9024|9037|9168|9266|9270|9322|9535|9578|9855|10092|10395|10420|10435|10456|105…	ABL1|ABL2|ADD1|ALDOA|ANG|ANXA1|RHOB|RHOC|RHOH|BCL2|BCL6|BST2|FMNL1|CALR|CAPZA1|CASQ1|CD47|CDK5|CNN3|CSRP1|CSRP2|CTNNA2|CXADR|DAPK3|EMP2|EPHA1|FAT1|FOXJ1|GAS2|CXCL1|HCLS1|INSRR|KRAS|KRT8|LCP1|LIMK1|LRP1|MDK|MYH10|MYO1A|MYO1C|NCK1|NEDD9|NTF3|PAWR|PDGFA|PFN1|PFN2|PRKCD|PRKCI|RAC1|RAP1GDS1|RDX|RTKN|SDCBP|CXCL12|SFRP1|SHC1|SRF|TLN1|TNFAIP1|TPM1|VIL1|ZYX|TCAP|CDK10|PDLIM4|CDK5R1|BRSK2|SEMA5A|TMSB10|CYT…	-8.5	MyList
GO Biological Processes	19	GO:1902532	negative regulation of intracellular signal transduction	19_GO:0048519 negative regulation of biological process	-11	1.9	7.4	28133	570	2734	107	3.9	0.37	25|27|399|409|472|596|598|604|754|801|805|960|1032|1432|1600|1844|1846|1850|2048|2099|2192|2946|2950|3303|3630|3708|3976|4067|4318|4760|5140|5270|5291|5300|5526|5580|5621|5728|5795|5801|6387|6397|6422|6423|6717|6772|7099|7126|7128|7249|7291|7320|7417|8216|8527|8651|8692|8835|8876|8996|9100|9146|9270|9314|9370|9446|9479|9529|9572|10114|10252|10395|10464|10488|10525|10636|10771|10846|11072|22941|23…	ABL1|ABL2|RHOH|ARRB2|ATM|BCL2|BCL2L1|BCL6|PTTG1IP|CALM1|CALM2|CD44|CDKN2D|MAPK14|DAB1|DUSP2|DUSP4|DUSP8|EPHB2|ESR1|FBLN1|GSTM2|GSTP1|HSPA1A|INS|ITPR1|LIF|LYN|MMP9|NEUROD1|PDE3B|SERPINE2|PIK3CB|PIN1|PPP2R5B|PRKCD|PRNP|PTEN|PTPRJ|PTPRR|CXCL12|SEC14L1|SFRP1|SFRP2|SRI|STAT1|TLR4|TNFAIP1|TNFAIP3|TSC2|TWIST1|UBE2B|VDAC2|LZTR1|DGKD|SOCS1|HYAL2|SOCS2|VNN1|NOL3|USP10|HGS|ITGB1BP1|KLF4|ADIPOQ|GSTO1|MAPK8IP…	-8.5	MyList
GO Biological Processes	19	GO:0060485	mesenchyme development	19_GO:0032502 developmental process	-11	2.4	7.7	28133	286	2734	66	2.4	0.29	596|650|677|1277|1499|1655|1908|1910|2065|2295|2297|2348|2626|3169|3202|3569|3987|4087|4192|4487|5728|5979|6386|6422|6423|6469|6495|6662|6772|6899|7040|7048|7049|7291|7472|7474|7490|8091|8092|8313|8854|9037|9464|10252|10413|10500|10507|10521|10683|10736|11171|23122|23493|23603|26508|51804|54361|54949|55897|57057|80199|83989|89780|130497|140628|286204	BCL2|BMP2|ZFP36L1|COL1A1|CTNNB1|DDX5|EDN3|EDNRB|ERBB3|FOXF2|FOXD1|FOLR1|GATA4|FOXA1|HOXA5|IL6|LIMS1|SMAD2|MDK|MSX1|PTEN|RET|SDCBP|SFRP1|SFRP2|SHH|SIX1|SOX9|STAT1|TBX1|TGFB1|TGFBR2|TGFBR3|TWIST1|WNT2|WNT5A|WT1|HMGA2|ALX1|AXIN2|ALDH1A2|SEMA5A|HAND2|SPRY1|YAP1|SEMA6C|SEMA4D|DDX17|DLL3|SIX2|STRAP|CLASP2|HEY2|CORO1C|HEYL|SIX4|WNT4|SDHAF2|MESP1|TBX20|FUZ|FAM172A|WNT3A|OSR1|GATA5|CRB2	-8.5	MyList
GO Biological Processes	19	GO:0097191	extrinsic apoptotic signaling pathway	19_GO:0023052 signaling	-11	2.6	7.8	28133	217	2734	55	2	0.27	91|356|596|598|666|835|842|1280|1437|1613|1630|2065|2070|2266|2950|3064|3303|3479|3552|3592|3685|3856|5054|5728|5979|6272|6422|6423|6498|6789|7001|7015|7040|7128|7132|8692|8717|8738|8742|8794|8795|8996|9531|10413|10771|10962|27429|55179|55437|56616|85508|117584|147138|162989|204851	ACVR1B|FASLG|BCL2|BCL2L1|BOK|CASP2|CASP9|COL2A1|CSF2|DAPK3|DCC|ERBB3|EYA4|FGG|GSTP1|HTT|HSPA1A|IGF1|IL1A|IL12A|ITGAV|KRT8|SERPINE1|PTEN|RET|SORT1|SFRP1|SFRP2|SKIL|STK4|PRDX2|TERT|TGFB1|TNFAIP3|TNFRSF1A|HYAL2|TRADD|CRADD|TNFSF12|TNFRSF10C|TNFRSF10B|NOL3|BAG3|YAP1|ZMYND11|MLLT11|HTRA2|FAIM|STRADB|DIABLO|SCRT2|RFFL|TMC8|DEDD2|HIPK1	-8.4	MyList
GO Biological Processes	19	GO:0048732	gland development	19_GO:0032502 developmental process	-11	2.1	7.5	28133	414	2734	85	3.1	0.33	25|301|462|472|595|596|650|706|823|1050|1054|1482|1956|2030|2099|2194|2516|2627|3142|3169|3202|3205|3232|3481|3482|3569|3720|3845|4087|4192|4487|4830|5087|5154|5270|5471|5589|5728|5764|6195|6422|6469|6495|6657|6662|6715|6722|6776|6899|6928|7001|7040|7048|7049|7128|7337|7372|7472|7473|7474|7490|8792|8835|8854|9247|9464|9480|9935|10765|10913|11231|23213|27031|29842|51599|51804|54361|55294|55897|578…	ABL1|ANXA1|SERPINC1|ATM|CCND1|BCL2|BMP2|TSPO|CAPN1|CEBPA|CEBPG|NKX2-5|EGFR|SLC29A1|ESR1|FASN|NR5A1|GATA6|HLX|FOXA1|HOXA5|HOXA9|HOXD3|IGF2|IGF2R|IL6|JARID2|KRAS|SMAD2|MDK|MSX1|NME1|PBX1|PDGFA|SERPINE2|PPAT|PRKCSH|PTEN|PTN|RPS6KA1|SFRP1|SHH|SIX1|SOX2|SOX9|SRD5A1|SRF|STAT5A|TBX1|HNF1B|PRDX2|TGFB1|TGFBR2|TGFBR3|TNFAIP3|UBE3A|UMPS|WNT2|WNT3|WNT5A|WT1|TNFRSF11A|SOCS2|ALDH1A2|GCM2|HAND2|ONECUT2|MAFB|KDM…	-8.4	MyList
WikiPathways	27	WP179	Cell Cycle		-11	3.3	8.1	28133	120	2734	38	1.4	0.22	25|472|595|894|991|993|1017|1021|1026|1027|1028|1029|1030|1031|1032|1111|2033|2810|4087|4174|5925|5934|6500|7027|7040|7272|8881|9088|9184|9700|9978|10274|10393|11200|29882|51433|51434|51529	ABL1|ATM|CCND1|CCND2|CDC20|CDC25A|CDK2|CDK6|CDKN1A|CDKN1B|CDKN1C|CDKN2A|CDKN2B|CDKN2C|CDKN2D|CHEK1|EP300|SFN|SMAD2|MCM5|RB1|RBL2|SKP1|TFDP1|TGFB1|TTK|CDC16|PKMYT1|BUB3|ESPL1|RBX1|STAG1|ANAPC10|CHEK2|ANAPC2|ANAPC5|ANAPC7|ANAPC11	-8.4	MyList
GO Biological Processes	19	GO:0051046	regulation of secretion	19_GO:0051179 localization	-11	1.9	7.3	28133	623	2734	114	4.2	0.38	164|283|301|650|654|776|783|801|947|1020|1137|1141|1407|1908|1910|1956|2065|2266|2587|2696|2778|2864|2917|2922|3033|3156|3356|3479|3552|3569|3592|3593|3630|3684|3708|3709|3976|4035|4067|4345|4628|4760|4762|4986|5467|5530|5578|5608|5715|5864|5879|6386|6387|6422|6446|6453|6554|6558|6717|6781|6812|6850|7040|7099|7132|7200|7349|7376|7476|7879|8398|8499|8620|8792|8941|9024|9066|9146|9255|9341|9370|957…	AP1G1|ANG|ANXA1|BMP2|BMP6|CACNA1D|CACNB2|CALM1|CD34|CDK5|CHRNA4|CHRNB2|CRY1|EDN3|EDNRB|EGFR|ERBB3|FGG|GALR1|GIPR|GNAS|FFAR1|GRM7|GRP|HADH|HMGCR|HTR2A|IGF1|IL1A|IL6|IL12A|IL12B|INS|ITGAM|ITPR1|ITPR2|LIF|LRP1|LYN|CD200|MYH10|NEUROD1|NEUROG1|OPRK1|PPARD|PPP3CA|PRKCA|MAP2K6|PSMD9|RAB3A|RAC1|SDCBP|CXCL12|SFRP1|SGK1|ITSN1|SLC10A1|SLC12A2|SRI|STC1|STXBP1|SYK|TGFB1|TLR4|TNFRSF1A|TRH|UCN|NR1H2|WNT7A|RAB7A…	-8.4	MyList
GO Biological Processes	19	GO:0060828	regulation of canonical Wnt signaling pathway	19_GO:0023052 signaling	-11	2.4	7.6	28133	287	2734	66	2.4	0.29	324|650|1277|1432|1454|1456|1482|1499|1500|1613|1749|1857|1956|2348|3487|3489|4192|4790|4920|5204|5218|5300|5682|5683|5706|5708|5715|6422|6423|6469|6657|6662|6789|7040|7320|7474|7480|8313|8434|8658|9037|9101|9679|9978|10213|10413|23198|23500|27031|27121|27123|27130|53944|54475|54949|55182|55897|57680|64321|80199|81847|83999|89780|90410|122011|337867	APC|BMP2|COL1A1|MAPK14|CSNK1E|CSNK1G3|NKX2-5|CTNNB1|CTNND1|DAPK3|DLX5|DVL3|EGFR|FOLR1|IGFBP4|IGFBP6|MDK|NFKB1|ROR2|PFDN5|CDK14|PIN1|PSMA1|PSMA2|PSMC6|PSMD2|PSMD9|SFRP1|SFRP2|SHH|SOX2|SOX9|STK4|TGFB1|UBE2B|WNT5A|WNT10B|AXIN2|RECK|TNKS|SEMA5A|USP8|FAM53B|RBX1|PSMD14|YAP1|PSME4|DAAM2|NPHP3|DKK4|DKK2|INVS|CSNK1G1|NLE1|SDHAF2|RNF220|MESP1|CHD8|SOX17|FUZ|RNF146|KREMEN1|WNT3A|IFT20|CSNK1A1L|UBAC2	-8.4	MyList
GO Biological Processes	19	GO:0072594	establishment of protein localization to organelle	19_GO:0051179 localization	-11	1.9	7.3	28133	557	2734	105	3.8	0.37	596|706|754|801|868|1026|1432|1434|1891|2810|3002|3059|3305|3309|3320|3326|3839|3843|3921|4121|4734|4736|4792|4836|5190|5191|5193|5194|5264|5514|5530|5533|5580|6122|6133|6136|6157|6158|6164|6169|6181|6189|6194|6208|6227|6235|6272|6469|6731|6850|7015|7027|7040|7095|7128|7161|7249|7314|7316|7879|8540|8546|8692|8720|8943|9146|9478|9531|9679|10369|10456|10490|10736|10890|11231|23435|23480|23600|23636…	BCL2|TSPO|PTTG1IP|CALM1|CBLB|CDKN1A|MAPK14|CSE1L|ECH1|SFN|GZMB|HCLS1|HSPA1L|HSPA5|HSP90AA1|HSP90AB1|KPNA3|IPO5|RPSA|MAN1A1|NEDD4|RPL10A|NFKBIA|NMT1|PEX6|PEX7|PEX12|PEX13|PHYH|PPP1R10|PPP3CA|PPP3CC|PRKCD|RPL3|RPL9|RPL12|RPL27A|RPL28|RPL34|RPL38|RPLP2|RPS3A|RPS6|RPS14|RPS21|RPS29|SORT1|SHH|SRP72|SYK|TERT|TFDP1|TGFB1|SEC62|TNFAIP3|TP73|TSC2|UBB|UBC|RAB7A|AGPS|AP3B1|HYAL2|MBTPS1|AP3D1|HGS|CABP1|BAG3|…	-8.4	MyList
GO Biological Processes	19	GO:1901988	negative regulation of cell cycle phase transition	19_GO:0048519 negative regulation of biological process	-11	2.4	7.7	28133	268	2734	63	2.3	0.29	324|472|595|596|641|677|678|835|991|1017|1021|1026|1027|1029|1030|1031|1032|1111|1263|2033|2810|4850|5325|5682|5683|5706|5708|5715|5728|5925|5934|6500|7027|7272|7756|8091|8328|8738|9184|9314|9319|9978|10106|10213|10498|11073|11200|22809|23198|25959|51347|51514|55743|56241|56984|57099|79577|79791|84101|84861|92421|348654|387695	APC|ATM|CCND1|BCL2|BLM|ZFP36L1|ZFP36L2|CASP2|CDC20|CDK2|CDK6|CDKN1A|CDKN1B|CDKN2A|CDKN2B|CDKN2C|CDKN2D|CHEK1|PLK3|EP300|SFN|CNOT4|PLAGL1|PSMA1|PSMA2|PSMC6|PSMD2|PSMD9|PTEN|RB1|RBL2|SKP1|TFDP1|TTK|ZNF207|HMGA2|GFI1B|CRADD|BUB3|KLF4|TRIP13|RBX1|CTDSP2|PSMD14|CARM1|TOPBP1|CHEK2|ATF5|PSME4|KANK2|TAOK3|DTL|CHFR|SUSD2|PSMG2|AVEN|CDC73|FBXO31|USP44|KLHL22|CHMP4C|GEN1|C10orf99	-8.4	MyList
GO Biological Processes	19	GO:0005975	carbohydrate metabolic process	19_GO:0008152 metabolic process	-11	1.9	7.3	28133	639	2734	116	4.2	0.39	155|226|229|673|801|1407|1432|1642|1737|2033|2132|2524|2526|2528|2597|2648|2998|3038|3356|3479|3481|3486|3487|3607|3613|3630|3633|3705|3906|3939|3945|4121|4125|4142|4166|4656|4668|4790|5091|5162|5164|5166|5232|5372|5373|5467|5501|5502|5506|5509|5728|6483|6484|6489|6518|6519|6576|7031|7040|7167|7262|7360|7363|7903|8086|8604|8692|8707|8789|8790|8869|8972|9331|9334|9370|9435|9446|9469|9526|9572|9759…	ADRB3|ALDOA|ALDOB|BRAF|CALM1|CRY1|MAPK14|DDB1|DLAT|EP300|EXT2|FUT2|FUT4|FUT6|GAPDH|KAT2A|GYS2|HAS3|HTR2A|IGF1|IGF2|IGFBP3|IGFBP4|FOXK2|IMPA2|INS|INPP5B|ITPK1|LALBA|LDHA|LDHB|MAN1A1|MAN2B1|MAS1|CHST6|MYOG|NAGA|NFKB1|PC|PDHB|PDK2|PDK4|PGK2|PMM1|PMM2|PPARD|PPP1CC|PPP1R1A|PPP1R3A|PPP1R3D|PTEN|ST3GAL2|ST3GAL4|ST8SIA1|SLC2A5|SLC3A1|SLC25A1|TFF1|TGFB1|TPI1|PHLDA2|UGP2|UGT2B4|ST8SIA4|AAAS|SLC25A12|HYAL2|…	-8.4	MyList
Canonical Pathways	11	M145	PID P53 DOWNSTREAM PATHWAY		-11	3.1	8	28133	137	2734	41	1.5	0.23	317|324|596|598|604|900|1026|1263|1434|1462|1655|1956|2033|2648|2810|3064|3090|3169|3486|3725|3976|4292|5054|5728|5925|6667|7027|7161|7249|8295|8793|8794|8795|10153|10498|27244|50484|80781|84883|93624|333926	APAF1|APC|BCL2|BCL2L1|BCL6|CCNG1|CDKN1A|PLK3|CSE1L|VCAN|DDX5|EGFR|EP300|KAT2A|SFN|HTT|HIC1|FOXA1|IGFBP3|JUN|LIF|MLH1|SERPINE1|PTEN|RB1|SP1|TFDP1|TP73|TSC2|TRRAP|TNFRSF10D|TNFRSF10C|TNFRSF10B|CEBPZ|CARM1|SESN1|RRM2B|COL18A1|AIFM2|TADA2B|PPM1J	-8.3	MyList
GO Biological Processes	19	GO:0050890	cognition	19_GO:0032501 multicellular organismal process	-10	2.4	7.6	28133	276	2734	64	2.3	0.29	109|378|585|728|874|1020|1128|1137|1141|1524|1956|2033|2048|2237|2648|2902|2903|3064|3198|3356|3630|3725|3845|4212|4761|4762|4776|4885|4908|4909|4914|5621|5641|5728|5764|5803|6446|6484|6505|6509|6722|7054|7122|7349|7436|8086|8301|9993|10550|10636|22849|22941|23542|27020|50801|51204|64220|65009|84152|84896|90410|123016|152789|266743	ADCY3|ARF4|BBS4|C5AR1|CBR3|CDK5|CHRM1|CHRNA4|CHRNB2|CX3CR1|EGFR|EP300|EPHB2|FEN1|KAT2A|GRIN1|GRIN2A|HTT|HOXA1|HTR2A|INS|JUN|KRAS|MEIS2|NEUROD2|NEUROG1|NFATC4|NPTX2|NTF3|NTF4|NTRK1|PRNP|LGMN|PTEN|PTN|PTPRZ1|SGK1|ST3GAL4|SLC1A1|SLC1A4|SRF|TH|CLDN5|UCN|VLDLR|AAAS|PICALM|DGCR2|ARL6IP5|RGS14|CPEB3|SHANK2|MAPK8IP2|NPTN|KCNK4|TACO1|STRA6|NDRG4|PPP1R1B|ATAD1|IFT20|TTC8|JAKMIP1|NPAS4	-8.3	MyList
GO Biological Processes	19	GO:0045860	positive regulation of protein kinase activity	19_GO:0048518 positive regulation of biological process	-10	2	7.3	28133	531	2734	101	3.7	0.36	25|109|136|283|595|650|673|727|728|796|801|805|894|942|1020|1026|1163|1164|1326|1432|1600|1636|1839|1857|1908|1956|2013|2043|2065|2074|2321|2547|3320|3326|3356|3479|3481|3489|3593|3630|3845|4142|4293|4739|4908|4914|4920|5154|5291|5580|5585|5600|5608|5621|5747|5979|6464|6789|6850|6885|6886|7001|7040|7048|7099|7161|7189|7314|7316|7349|7436|7474|7786|7852|8091|8491|8651|8792|8795|8851|8941|9270|9370…	ABL1|ADCY3|ADORA2B|ANG|CCND1|BMP2|BRAF|C5|C5AR1|CALCA|CALM1|CALM2|CCND2|CD86|CDK5|CDKN1A|CKS1B|CKS2|MAP3K8|MAPK14|DAB1|ACE|HBEGF|DVL3|EDN3|EGFR|EMP2|EPHA4|ERBB3|ERCC6|FLT1|XRCC6|HSP90AA1|HSP90AB1|HTR2A|IGF1|IGF2|IGFBP6|IL12B|INS|KRAS|MAS1|MAP3K9|NEDD9|NTF3|NTRK1|ROR2|PDGFA|PIK3CB|PRKCD|PKN1|MAPK11|MAP2K6|PRNP|PTK2|RET|SHC1|STK4|SYK|MAP3K7|TAL1|PRDX2|TGFB1|TGFBR2|TLR4|TP73|TRAF6|UBB|UBC|UCN|VLDLR|…	-8.3	MyList
GO Biological Processes	19	GO:0050673	epithelial cell proliferation	19_GO:0008283 cell proliferation	-10	2.1	7.4	28133	439	2734	88	3.2	0.34	283|595|650|654|677|728|864|947|949|1012|1021|1028|1030|1749|1910|1956|2099|2152|2254|2321|2324|2524|2810|3202|3479|3481|3486|3487|3569|3592|3593|3849|3987|4192|4804|4830|5467|5578|5728|5764|5797|5925|6195|6387|6422|6423|6469|6495|6657|6662|6667|6772|6776|6899|7040|7049|7099|7128|7291|7472|7474|7476|7480|8742|8854|9037|9255|9270|9572|10413|10468|10765|11171|23213|51548|51804|55145|55294|64127|649…	ANG|CCND1|BMP2|BMP6|ZFP36L1|C5AR1|RUNX3|CD34|SCARB1|CDH13|CDK6|CDKN1C|CDKN2B|DLX5|EDNRB|EGFR|ESR1|F3|FGF9|FLT1|FLT4|FUT2|SFN|HOXA5|IGF1|IGF2|IGFBP3|IGFBP4|IL6|IL12A|IL12B|KRT2|LIMS1|MDK|NGFR|NME1|PPARD|PRKCA|PTEN|PTN|PTPRM|RB1|RPS6KA1|CXCL12|SFRP1|SFRP2|SHH|SIX1|SOX2|SOX9|SP1|STAT1|STAT5A|TBX1|TGFB1|TGFBR3|TLR4|TNFAIP3|TWIST1|WNT2|WNT5A|WNT7A|WNT10B|TNFSF12|ALDH1A2|SEMA5A|AIMP1|ITGB1BP1|NR1D1|YAP…	-8.2	MyList
GO Biological Processes	19	GO:0045785	positive regulation of cell adhesion	19_GO:0022610 biological adhesion	-10	2.1	7.4	28133	425	2734	86	3.1	0.33	25|301|399|472|604|811|864|940|942|960|961|1012|1021|1326|1604|1793|2013|2041|2199|2266|2526|3109|3142|3169|3479|3481|3552|3569|3592|3593|3685|3707|3956|3976|3987|4067|4192|4690|4739|5420|5530|5578|5764|5795|5879|5914|5979|6237|6387|6403|6422|6423|6469|6484|6657|6789|6850|7048|7168|7189|7474|8546|8651|8740|8744|8874|8876|8943|9223|9308|9402|9806|10085|10808|26191|30008|54361|56477|59067|64127|803…	ABL1|ANXA1|RHOH|ATM|BCL6|CALR|RUNX3|CD28|CD86|CD44|CD47|CDH13|CDK6|MAP3K8|CD55|DOCK1|EMP2|EPHA1|FBLN2|FGG|FUT4|HLA-DMB|HLX|FOXA1|IGF1|IGF2|IL1A|IL6|IL12A|IL12B|ITGAV|ITPKB|LGALS1|LIF|LIMS1|LYN|MDK|NCK1|NEDD9|PODXL|PPP3CA|PRKCA|PTN|PTPRJ|RAC1|RARA|RET|RRAS|CXCL12|SELP|SFRP1|SFRP2|SHH|ST3GAL4|SOX2|STK4|SYK|TGFBR2|TPM1|TRAF6|WNT5A|AP3B1|SOCS1|TNFSF14|TNFSF9|ARHGEF7|VNN1|AP3D1|MAGI1|CD83|GRAP2|SPOCK2…	-8.2	MyList
GO Biological Processes	19	GO:0043405	regulation of MAP kinase activity	19_GO:0023052 signaling	-10	2.2	7.5	28133	336	2734	73	2.7	0.31	136|650|673|727|728|1326|1432|1844|1846|1850|1857|1908|1956|2043|2048|2074|2321|2950|3356|3479|3489|3845|4067|4293|4908|4914|4920|5154|5291|5580|5585|5600|5608|5795|5979|6422|6423|6464|6850|6885|7001|7040|7099|7161|7189|7314|7316|7474|7786|7852|8491|8692|8792|9146|9370|9479|10114|10252|10636|10961|11072|11184|23624|23636|26191|27347|51347|54769|56034|64127|64853|150290|221472	ADORA2B|BMP2|BRAF|C5|C5AR1|MAP3K8|MAPK14|DUSP2|DUSP4|DUSP8|DVL3|EDN3|EGFR|EPHA4|EPHB2|ERCC6|FLT1|GSTP1|HTR2A|IGF1|IGFBP6|KRAS|LYN|MAP3K9|NTF3|NTRK1|ROR2|PDGFA|PIK3CB|PRKCD|PKN1|MAPK11|MAP2K6|PTPRJ|RET|SFRP1|SFRP2|SHC1|SYK|MAP3K7|PRDX2|TGFB1|TLR4|TP73|TRAF6|UBB|UBC|WNT5A|MAP3K12|CXCR4|MAP4K3|HYAL2|TNFRSF11A|HGS|ADIPOQ|MAPK8IP1|HIPK3|SPRY1|RGS14|ERP29|DUSP14|MAP4K1|CBLC|NUP62|PTPN22|STK39|TAOK3|DIR…	-8.2	MyList
GO Biological Processes	19	GO:0048708	astrocyte differentiation	19_GO:0032502 developmental process	-10	4	8.4	28133	72	2734	28	1	0.19	25|650|712|728|1021|1600|1956|2043|2147|3569|3845|3913|3976|4035|4920|5270|6280|6469|6662|6886|7099|7101|9283|9572|10100|27339|28514|54209	ABL1|BMP2|C1QA|C5AR1|CDK6|DAB1|EGFR|EPHA4|F2|IL6|KRAS|LAMB2|LIF|LRP1|ROR2|SERPINE2|S100A9|SHH|SOX9|TAL1|TLR4|NR2E1|GPR37L1|NR1D1|TSPAN2|PRPF19|DLL1|TREM2	-8.2	MyList
GO Biological Processes	19	GO:0030335	positive regulation of cell migration	19_GO:0040011 locomotion	-10	1.9	7.2	28133	555	2734	104	3.8	0.37	25|81|91|239|301|324|388|389|472|596|650|728|811|949|1012|1277|1432|1524|1613|1793|1839|1908|1956|2041|2152|2254|2321|2324|2526|3309|3479|3569|3592|3630|3640|3685|3918|4035|4067|4162|4192|4318|4641|4739|4908|4920|5054|5154|5216|5291|5420|5530|5578|5641|5747|5764|5879|5962|5979|6237|6354|6386|6387|6403|6484|6662|6667|6776|6789|7015|7040|7048|7429|7474|7476|7852|8717|8874|9037|9270|9480|9510|9590|9…	ABL1|ACTN4|ACVR1B|ALOX12|ANXA1|APC|RHOB|RHOC|ATM|BCL2|BMP2|C5AR1|CALR|SCARB1|CDH13|COL1A1|MAPK14|CX3CR1|DAPK3|DOCK1|HBEGF|EDN3|EGFR|EPHA1|F3|FGF9|FLT1|FLT4|FUT4|HSPA5|IGF1|IL6|IL12A|INS|INSL3|ITGAV|LAMC2|LRP1|LYN|MCAM|MDK|MMP9|MYO1C|NEDD9|NTF3|ROR2|SERPINE1|PDGFA|PFN1|PIK3CB|PODXL|PPP3CA|PRKCA|LGMN|PTK2|PTN|RAC1|RDX|RET|RRAS|CCL7|SDCBP|CXCL12|SELP|ST3GAL4|SOX9|SP1|STAT5A|STK4|TERT|TGFB1|TGFBR2|VI…	-8.2	MyList
GO Biological Processes	19	GO:0048812	neuron projection morphogenesis	19_GO:0032502 developmental process	-10	1.9	7.2	28133	645	2734	116	4.2	0.39	25|214|399|474|596|1020|1141|1267|1382|1400|1496|1499|1600|1630|1749|1808|1857|1956|2041|2043|2045|2048|2290|2297|2596|3196|3320|3326|3913|3918|3984|4035|4076|4131|4649|4734|4744|4776|4804|4908|4909|4914|5291|5530|5578|5728|5747|5764|5786|5797|5864|5879|5979|6277|6324|6387|6446|6464|6469|6477|6498|6722|6812|6900|7101|7314|7337|7436|7473|7474|7476|7852|8301|8408|8499|8851|9024|9037|9046|9211|9252|…	ABL1|ALCAM|RHOH|ATOH1|BCL2|CDK5|CHRNB2|CNP|CRABP2|CRMP1|CTNNA2|CTNNB1|DAB1|DCC|DLX5|DPYSL2|DVL3|EGFR|EPHA1|EPHA4|EPHA7|EPHB2|FOXG1|FOXD1|GAP43|TLX2|HSP90AA1|HSP90AB1|LAMB2|LAMC2|LIMK1|LRP1|CAPRIN1|MAP1B|MYO9A|NEDD4|NEFH|NFATC4|NGFR|NTF3|NTF4|NTRK1|PIK3CB|PPP3CA|PRKCA|PTEN|PTK2|PTN|PTPRA|PTPRM|RAB3A|RAC1|RET|S100A6|SCN1B|CXCL12|SGK1|SHC1|SHH|SIAH1|SKIL|SRF|STXBP1|CNTN2|NR2E1|UBB|UBE3A|VLDLR|WNT3|W…	-8.1	MyList
KEGG Pathway	24	hsa05226	gastric cancer		-10	2.9	7.8	28133	162	2734	45	1.6	0.24	324|595|596|673|1017|1026|1027|1030|1045|1496|1499|1857|1956|2251|2254|3569|3845|4087|4292|5243|5291|5915|5925|6464|6469|6932|7012|7015|7040|7048|7472|7473|7474|7476|7480|7482|8313|29882|51426|53358|54361|83439|83998|89780|122011	APC|CCND1|BCL2|BRAF|CDK2|CDKN1A|CDKN1B|CDKN2B|CDX2|CTNNA2|CTNNB1|DVL3|EGFR|FGF6|FGF9|IL6|KRAS|SMAD2|MLH1|ABCB1|PIK3CB|RARB|RB1|SHC1|SHH|TCF7|TERC|TERT|TGFB1|TGFBR2|WNT2|WNT3|WNT5A|WNT7A|WNT10B|WNT2B|AXIN2|ANAPC2|POLK|SHC3|WNT4|TCF7L1|REG4|WNT3A|CSNK1A1L	-8.1	MyList
GO Biological Processes	19	GO:0071396	cellular response to lipid	19_GO:0050896 response to stimulus	-10	1.9	7.2	28133	565	2734	105	3.8	0.37	25|27|109|239|301|472|654|677|678|706|811|942|949|1053|1277|1407|1408|1432|1437|1524|1591|1604|1655|1910|1956|2033|2099|2104|2782|2919|2950|3169|3552|3569|3593|3779|4067|4656|4734|4776|4790|4792|4795|4830|5054|5166|5292|5467|5536|5578|5737|5764|5979|6338|6422|6446|6662|6715|6781|6899|7001|7040|7099|7101|7128|7189|7337|7472|7473|7474|7480|7584|8854|8886|9101|9314|9450|9572|9646|10062|10413|10498|1…	ABL1|ABL2|ADCY3|ALOX12|ANXA1|ATM|BMP6|ZFP36L1|ZFP36L2|TSPO|CALR|CD86|SCARB1|CEBPE|COL1A1|CRY1|CRY2|MAPK14|CSF2|CX3CR1|CYP24A1|CD55|DDX5|EDNRB|EGFR|EP300|ESR1|ESRRG|GNB1|CXCL1|GSTP1|FOXA1|IL1A|IL6|IL12B|KCNMB1|LYN|MYOG|NEDD4|NFATC4|NFKB1|NFKBIA|NFKBIL1|NME1|SERPINE1|PDK4|PIM1|PPARD|PPP5C|PRKCA|PTGFR|PTN|RET|SCNN1B|SFRP1|SGK1|SOX9|SRD5A1|STC1|TBX1|PRDX2|TGFB1|TLR4|NR2E1|TNFAIP3|TRAF6|UBE3A|WNT2|WNT…	-8.1	MyList
GO Biological Processes	19	GO:0061564	axon development	19_GO:0032502 developmental process	-10	2	7.2	28133	507	2734	97	3.5	0.35	25|214|399|474|596|706|1020|1141|1267|1382|1400|1496|1600|1630|1749|1808|2041|2043|2045|2048|2290|2297|2348|2596|3320|3326|3913|3918|3984|4035|4131|4744|4804|4914|5291|5578|5728|5747|5764|5786|5797|5864|5879|5979|6277|6324|6387|6464|6469|6477|6498|6722|6812|6900|7101|7436|7473|7474|7476|7852|8301|8408|8428|8851|9024|9037|9046|9211|9252|9314|9331|9334|10100|10500|10507|10752|10890|11023|11313|2285…	ABL1|ALCAM|RHOH|ATOH1|BCL2|TSPO|CDK5|CHRNB2|CNP|CRABP2|CRMP1|CTNNA2|DAB1|DCC|DLX5|DPYSL2|EPHA1|EPHA4|EPHA7|EPHB2|FOXG1|FOXD1|FOLR1|GAP43|HSP90AA1|HSP90AB1|LAMB2|LAMC2|LIMK1|LRP1|MAP1B|NEFH|NGFR|NTRK1|PIK3CB|PRKCA|PTEN|PTK2|PTN|PTPRA|PTPRM|RAB3A|RAC1|RET|S100A6|SCN1B|CXCL12|SHC1|SHH|SIAH1|SKIL|SRF|STXBP1|CNTN2|NR2E1|VLDLR|WNT3|WNT5A|WNT7A|CXCR4|PICALM|ULK1|STK24|CDK5R1|BRSK2|SEMA5A|DOK2|LGI1|RPS6K…	-8.1	MyList
GO Biological Processes	19	GO:0043062	extracellular structure organization	19_GO:0071840 cellular component organization or biogenesis	-10	2	7.3	28133	457	2734	90	3.3	0.34	25|165|336|345|650|823|947|949|960|961|1277|1280|1289|1293|1302|1462|1545|1634|2068|2192|2199|2266|2295|2331|2620|3038|3339|3386|3569|3679|3681|3684|3685|3913|3914|3918|3936|3990|4015|4016|4035|4148|4317|4318|4319|5054|5154|5925|6386|6423|6646|6662|7040|7045|7092|7101|7132|7376|7490|8434|8515|9510|9806|10893|11095|11174|22795|22854|23122|23213|25818|30008|50487|55512|56999|58494|60484|60495|60681…	ABL1|AEBP1|APOA2|APOC3|BMP2|CAPN1|CD34|SCARB1|CD44|CD47|COL1A1|COL2A1|COL5A1|COL6A3|COL11A2|VCAN|CYP1B1|DCN|ERCC2|FBLN1|FBLN2|FGG|FOXF2|FMOD|GAS2|HAS3|HSPG2|ICAM4|IL6|ITGA7|ITGAD|ITGAM|ITGAV|LAMB2|LAMB3|LAMC2|LCP1|LIPC|LOX|LOXL1|LRP1|MATN3|MMP8|MMP9|MMP10|SERPINE1|PDGFA|RB1|SDCBP|SFRP2|SOAT1|SOX9|TGFB1|TGFBI|TLL1|NR2E1|TNFRSF1A|NR1H2|WT1|RECK|ITGA10|ADAMTS1|SPOCK2|MMP24|ADAMTS8|ADAMTS6|NID2|NTNG1…	-8.1	MyList
GO Biological Processes	19	GO:0007610	behavior	19_GO:0007610 behavior	-10	1.9	7.2	28133	544	2734	102	3.7	0.36	27|109|181|191|378|409|585|596|706|796|1020|1137|1141|1267|1437|1524|1600|1639|1956|2033|2043|2048|2237|2257|2648|2741|2902|2903|2917|2922|3061|3064|3198|3236|3356|3630|3725|3845|4097|4160|4212|4761|4762|4776|4885|4908|4909|4914|4986|5194|5270|5621|5641|5697|5728|5730|5764|5803|6387|6446|6505|6571|6715|6722|6886|6899|7054|7101|7122|7200|7349|7436|8086|8301|9456|9464|9572|9759|10499|10550|10636|10…	ABL2|ADCY3|AGRP|AHCY|ARF4|ARRB2|BBS4|BCL2|TSPO|CALCA|CDK5|CHRNA4|CHRNB2|CNP|CSF2|CX3CR1|DAB1|DCTN1|EGFR|EP300|EPHA4|EPHB2|FEN1|FGF12|KAT2A|GLRA1|GRIN1|GRIN2A|GRM7|GRP|HCRTR1|HTT|HOXA1|HOXD10|HTR2A|INS|JUN|KRAS|MAFG|MC4R|MEIS2|NEUROD2|NEUROG1|NFATC4|NPTX2|NTF3|NTF4|NTRK1|OPRK1|PEX13|SERPINE2|PRNP|LGMN|PYY|PTEN|PTGDS|PTN|PTPRZ1|CXCL12|SGK1|SLC1A1|SLC18A2|SRD5A1|SRF|TAL1|TBX1|TH|NR2E1|CLDN5|TRH|UCN|…	-8	MyList
KEGG Pathway	24	hsa04310	Wnt signaling pathway		-10	2.8	7.7	28133	169	2734	46	1.7	0.25	324|595|894|1454|1499|1857|2033|3725|4776|4920|5330|5467|5530|5533|5535|5578|5879|6422|6423|6477|6500|6885|6932|7341|7472|7473|7474|7476|7480|7482|8313|9978|23500|27121|27123|27130|29882|51701|54361|57680|64321|80319|81839|83439|89780|122011	APC|CCND1|CCND2|CSNK1E|CTNNB1|DVL3|EP300|JUN|NFATC4|ROR2|PLCB2|PPARD|PPP3CA|PPP3CC|PPP3R2|PRKCA|RAC1|SFRP1|SFRP2|SIAH1|SKP1|MAP3K7|TCF7|SUMO1|WNT2|WNT3|WNT5A|WNT7A|WNT10B|WNT2B|AXIN2|RBX1|DAAM2|DKK4|DKK2|INVS|ANAPC2|NLK|WNT4|CHD8|SOX17|CXXC4|VANGL1|TCF7L1|WNT3A|CSNK1A1L	-8	MyList
KEGG Pathway	24	ko04110	Cell cycle		-10	3.2	7.9	28133	124	2734	38	1.4	0.22	25|472|595|894|991|993|1017|1021|1026|1027|1028|1029|1030|1031|1032|1111|2033|2810|4087|4174|5925|5934|6500|7027|7040|7272|8881|9088|9184|9700|9978|10274|10393|11200|29882|51433|51434|51529	ABL1|ATM|CCND1|CCND2|CDC20|CDC25A|CDK2|CDK6|CDKN1A|CDKN1B|CDKN1C|CDKN2A|CDKN2B|CDKN2C|CDKN2D|CHEK1|EP300|SFN|SMAD2|MCM5|RB1|RBL2|SKP1|TFDP1|TGFB1|TTK|CDC16|PKMYT1|BUB3|ESPL1|RBX1|STAG1|ANAPC10|CHEK2|ANAPC2|ANAPC5|ANAPC7|ANAPC11	-8	MyList
GO Biological Processes	19	GO:0001503	ossification	19_GO:0032501 multicellular organismal process	-10	2.1	7.3	28133	402	2734	82	3	0.33	93|596|650|651|654|796|860|864|1021|1050|1277|1280|1432|1462|1591|1655|1749|1956|2068|2132|2194|2778|3479|3481|3486|3569|4015|4086|4090|4192|4209|4256|4318|4656|4920|5087|5191|5744|5747|5764|6169|6238|6272|6422|6423|6469|6657|6662|6779|6781|7040|7189|7291|7473|7474|7480|8313|8792|9249|9464|9562|9759|10234|10413|10492|10507|10736|22800|22856|25842|27044|50846|51232|54361|55512|57419|58476|64096|83…	ACVR2B|BCL2|BMP2|BMP3|BMP6|CALCA|RUNX2|RUNX3|CDK6|CEBPA|COL1A1|COL2A1|MAPK14|VCAN|CYP24A1|DDX5|DLX5|EGFR|ERCC2|EXT2|FASN|GNAS|IGF1|IGF2|IGFBP3|IL6|LOX|SMAD1|SMAD5|MDK|MEF2D|MGP|MMP9|MYOG|ROR2|PBX1|PEX7|PTHLH|PTK2|PTN|RPL38|RRBP1|SORT1|SFRP1|SFRP2|SHH|SOX2|SOX9|STATH|STC1|TGFB1|TRAF6|TWIST1|WNT3|WNT5A|WNT10B|AXIN2|TNFRSF11A|DHRS3|HAND2|MINPP1|HDAC4|LRRC17|YAP1|SYNCRIP|SEMA4D|SIX2|RRAS2|CHSY1|ASF1A…	-8	MyList
GO Biological Processes	19	GO:0043408	regulation of MAPK cascade	19_GO:0023052 signaling	-10	1.8	7.1	28133	740	2734	128	4.7	0.4	25|136|155|409|650|673|727|728|960|1326|1432|1844|1846|1850|1857|1908|1956|2043|2045|2048|2074|2192|2254|2266|2321|2324|2626|2950|3061|3356|3479|3481|3486|3487|3489|3569|3630|3845|3976|4035|4067|4293|4317|4908|4914|4920|5151|5154|5291|5300|5578|5580|5585|5600|5608|5728|5795|5801|5979|6237|6354|6386|6422|6423|6464|6657|6815|6850|6885|6899|7001|7040|7049|7099|7161|7189|7314|7316|7474|7476|7786|7852…	ABL1|ADORA2B|ADRB3|ARRB2|BMP2|BRAF|C5|C5AR1|CD44|MAP3K8|MAPK14|DUSP2|DUSP4|DUSP8|DVL3|EDN3|EGFR|EPHA4|EPHA7|EPHB2|ERCC6|FBLN1|FGF9|FGG|FLT1|FLT4|GATA4|GSTP1|HCRTR1|HTR2A|IGF1|IGF2|IGFBP3|IGFBP4|IGFBP6|IL6|INS|KRAS|LIF|LRP1|LYN|MAP3K9|MMP8|NTF3|NTRK1|ROR2|PDE8A|PDGFA|PIK3CB|PIN1|PRKCA|PRKCD|PKN1|MAPK11|MAP2K6|PTEN|PTPRJ|PTPRR|RET|RRAS|CCL7|SDCBP|SFRP1|SFRP2|SHC1|SOX2|STYX|SYK|MAP3K7|TBX1|PRDX2|TGF…	-8	MyList
GO Biological Processes	19	GO:0001822	kidney development	19_GO:0032502 developmental process	-10	2.3	7.4	28133	281	2734	64	2.3	0.29	317|596|650|654|947|1499|1634|1636|2043|2045|2297|2302|3764|3913|3976|4086|4087|4090|4318|5087|5154|5420|5471|5915|5979|6422|6469|6495|6662|6772|6928|7161|7474|7482|7490|8692|8710|8854|9370|9510|10220|10252|10413|10736|11174|23213|23279|25959|26508|27031|28514|51804|54361|54475|54798|64220|64321|64412|84662|90410|90780|130497|201163|282679	APAF1|BCL2|BMP2|BMP6|CD34|CTNNB1|DCN|ACE|EPHA4|EPHA7|FOXD1|FOXJ1|KCNJ8|LAMB2|LIF|SMAD1|SMAD2|SMAD5|MMP9|PBX1|PDGFA|PODXL|PPAT|RARB|RET|SFRP1|SHH|SIX1|SOX9|STAT1|HNF1B|TP73|WNT5A|WNT2B|WT1|HYAL2|SERPINB7|ALDH1A2|ADIPOQ|ADAMTS1|GDF11|SPRY1|YAP1|SIX2|ADAMTS6|SULF1|NUP160|KANK2|HEYL|NPHP3|DLL1|SIX4|WNT4|NLE1|DCHS2|STRA6|SOX17|GZF1|GLIS2|IFT20|PYGO2|OSR1|FLCN|AQP11	-8	MyList
KEGG Pathway	24	ko04115	p53 signaling pathway		-10	4	8.3	28133	69	2734	27	0.99	0.19	317|472|595|842|894|900|1017|1021|1026|1029|1111|2810|3479|3486|5054|5728|6241|6477|7161|7249|8795|11200|27244|50484|63970|83667|92344	APAF1|ATM|CCND1|CASP9|CCND2|CCNG1|CDK2|CDK6|CDKN1A|CDKN2A|CHEK1|SFN|IGF1|IGFBP3|SERPINE1|PTEN|RRM2|SIAH1|TP73|TSC2|TNFRSF10B|CHEK2|SESN1|RRM2B|TP53AIP1|SESN2|GORAB	-8	MyList
GO Biological Processes	19	GO:0048511	rhythmic process	19_GO:0048511 rhythmic process	-10	2.3	7.4	28133	295	2734	66	2.4	0.29	181|191|301|409|835|1020|1141|1407|1408|1437|1454|1642|1655|1956|2033|2099|2516|2620|3131|3309|3400|3725|4192|4804|4914|5054|5501|5608|5728|5730|5764|6667|6715|6928|7054|7153|7291|7337|8553|8792|8851|8914|9370|9510|9572|10062|10236|10499|10743|10765|10874|11335|22809|23435|25942|26233|50865|51514|54551|55294|55336|56938|59338|79365|220202|402055	AGRP|AHCY|ANXA1|ARRB2|CASP2|CDK5|CHRNB2|CRY1|CRY2|CSF2|CSNK1E|DDB1|DDX5|EGFR|EP300|ESR1|NR5A1|GAS2|HLF|HSPA5|ID4|JUN|MDK|NGFR|NTRK1|SERPINE1|PPP1CC|MAP2K6|PTEN|PTGDS|PTN|SP1|SRD5A1|HNF1B|TH|TOP2A|TWIST1|UBE3A|BHLHE40|TNFRSF11A|CDK5R1|TIMELESS|ADIPOQ|ADAMTS1|NR1D1|NR1H3|HNRNPR|NCOA2|RAI1|KDM5B|NMU|CBX3|ATF5|TARDBP|SIN3A|FBXL6|HEBP1|DTL|MAGEL2|FBXW7|FBXL8|ARNTL2|PLEKHA1|BHLHE41|ATOH7|SRRD	-7.9	MyList
GO Biological Processes	19	GO:0003012	muscle system process	19_GO:0032501 multicellular organismal process	-10	2	7.2	28133	446	2734	88	3.2	0.34	226|287|776|779|783|796|800|801|805|844|1129|1141|1145|1146|1482|1613|1760|1824|1908|1910|2257|2309|2593|2626|2627|2702|2741|2946|3356|3479|3720|3764|4000|4090|4619|4625|4656|4762|4842|5152|5300|5318|5530|5578|5608|5910|6324|6332|6338|6717|6722|6781|6869|7094|7125|7132|7168|7349|7852|7871|8557|8996|9150|9314|9446|9456|9464|9759|10008|10021|10316|10848|10874|23213|23493|26509|29765|29895|51086|570…	ALDOA|ANK2|CACNA1D|CACNA1S|CACNB2|CALCA|CALD1|CALM1|CALM2|CASQ1|CHRM2|CHRNB2|CHRNE|CHRNG|NKX2-5|DAPK3|DMPK|DSC2|EDN3|EDNRB|FGF12|FOXO3|GAMT|GATA4|GATA6|GJA5|GLRA1|GSTM2|HTR2A|IGF1|JARID2|KCNJ8|LMNA|SMAD5|MYH1|MYH7|MYOG|NEUROG1|NOS1|PDE9A|PIN1|PKP2|PPP3CA|PRKCA|MAP2K6|RAP1GDS1|SCN1B|SCN7A|SCNN1B|SRI|SRF|STC1|TACR1|TLN1|TNNC2|TNFRSF1A|TPM1|UCN|CXCR4|SLMAP|TCAP|NOL3|CTDP1|KLF4|GSTO1|HOMER1|HAND2|HDA…	-7.9	MyList
GO Biological Processes	19	GO:0032787	monocarboxylic acid metabolic process	19_GO:0008152 metabolic process	-10	1.8	7	28133	659	2734	117	4.3	0.39	35|36|128|226|229|239|301|345|718|873|1375|1376|1382|1432|1462|1545|1557|1571|1591|1634|1737|1738|1891|1892|2033|2052|2194|2597|2678|2946|2950|3030|3032|3033|3356|3479|3607|3630|3939|3945|3990|4656|4706|5091|5095|5162|5164|5166|5191|5194|5232|5264|5467|5730|6319|6662|7054|7132|7167|7291|7363|7376|8086|8560|8604|8854|8876|8884|9370|9524|9572|9759|10062|10434|10449|10464|10588|10858|10993|11019|113…	ACADS|ACADSB|ADH5|ALDOA|ALDOB|ALOX12|ANXA1|APOC3|C3|CBR1|CPT1B|CPT2|CRABP2|MAPK14|VCAN|CYP1B1|CYP2C19|CYP2E1|CYP24A1|DCN|DLAT|DLD|ECH1|ECHS1|EP300|EPHX1|FASN|GAPDH|GGT1|GSTM2|GSTP1|HADHA|HADHB|HADH|HTR2A|IGF1|FOXK2|INS|LDHA|LDHB|LIPC|MYOG|NDUFAB1|PC|PCCA|PDHB|PDK2|PDK4|PEX7|PEX13|PGK2|PHYH|PPARD|PTGDS|SCD|SOX9|TH|TNFRSF1A|TPI1|TWIST1|UGT2B4|NR1H2|AAAS|DEGS1|SLC25A12|ALDH1A2|VNN1|SLC5A6|ADIPOQ|TEC…	-7.9	MyList
GO Biological Processes	19	GO:0072001	renal system development	19_GO:0032502 developmental process	-10	2.3	7.4	28133	289	2734	65	2.4	0.29	317|596|650|654|947|1499|1634|1636|2018|2043|2045|2297|2302|3764|3913|3976|4086|4087|4090|4318|5087|5154|5420|5471|5915|5979|6422|6469|6495|6662|6772|6928|7161|7474|7482|7490|8692|8710|8854|9370|9510|10220|10252|10413|10736|11174|23213|23279|25959|26508|27031|28514|51804|54361|54475|54798|64220|64321|64412|84662|90410|90780|130497|201163|282679	APAF1|BCL2|BMP2|BMP6|CD34|CTNNB1|DCN|ACE|EMX2|EPHA4|EPHA7|FOXD1|FOXJ1|KCNJ8|LAMB2|LIF|SMAD1|SMAD2|SMAD5|MMP9|PBX1|PDGFA|PODXL|PPAT|RARB|RET|SFRP1|SHH|SIX1|SOX9|STAT1|HNF1B|TP73|WNT5A|WNT2B|WT1|HYAL2|SERPINB7|ALDH1A2|ADIPOQ|ADAMTS1|GDF11|SPRY1|YAP1|SIX2|ADAMTS6|SULF1|NUP160|KANK2|HEYL|NPHP3|DLL1|SIX4|WNT4|NLE1|DCHS2|STRA6|SOX17|GZF1|GLIS2|IFT20|PYGO2|OSR1|FLCN|AQP11	-7.9	MyList
WikiPathways	27	WP4258	LncRNA involvement in canonical Wnt signaling and colorectal cancer		-10	3.4	7.9	28133	99	2734	33	1.2	0.21	324|595|894|1021|1454|1499|1857|3190|3725|4920|6422|6423|6885|6932|7472|7473|7474|7476|7480|7482|8313|27121|27123|51701|54361|57680|64321|80319|83439|83999|89780|122011|283120	APC|CCND1|CCND2|CDK6|CSNK1E|CTNNB1|DVL3|HNRNPK|JUN|ROR2|SFRP1|SFRP2|MAP3K7|TCF7|WNT2|WNT3|WNT5A|WNT7A|WNT10B|WNT2B|AXIN2|DKK4|DKK2|NLK|WNT4|CHD8|SOX17|CXXC4|TCF7L1|KREMEN1|WNT3A|CSNK1A1L|H19	-7.9	MyList
GO Biological Processes	19	GO:0055114	oxidation-reduction process	19_GO:0008152 metabolic process	-10	1.9	7.1	28133	512	2734	97	3.5	0.35	35|48|128|155|226|229|239|316|336|801|1329|1375|1376|1432|1591|1737|1738|1891|1892|2597|2745|2778|2998|3030|3032|3033|3479|3481|3607|3630|4015|4016|4160|4688|4706|4714|4716|4718|4776|5162|5166|5191|5194|5264|5467|5501|5502|5506|5509|6390|6392|6662|6715|6834|7167|7262|7291|7349|7360|7386|8560|8604|8802|9167|9249|9370|9572|9852|10449|11232|23479|23498|23600|26330|29103|29958|51179|54949|55022|55198…	ACADS|ACO1|ADH5|ADRB3|ALDOA|ALDOB|ALOX12|AOX1|APOA2|CALM1|COX5B|CPT1B|CPT2|MAPK14|CYP24A1|DLAT|DLD|ECH1|ECHS1|GAPDH|GLRX|GNAS|GYS2|HADHA|HADHB|HADH|IGF1|IGF2|FOXK2|INS|LOX|LOXL1|MC4R|NCF2|NDUFAB1|NDUFB8|NDUFB10|NDUFC2|NFATC4|PDHB|PDK4|PEX7|PEX13|PHYH|PPARD|PPP1CC|PPP1R1A|PPP1R3A|PPP1R3D|SDHB|SDHD|SOX9|SRD5A1|SURF1|TPI1|PHLDA2|TWIST1|UCN|UGP2|UQCRFS1|DEGS1|SLC25A12|SUCLG1|COX7A2L|DHRS3|ADIPOQ|NR1D…	-7.8	MyList
GO Biological Processes	19	GO:0031400	negative regulation of protein modification process	19_GO:0048519 negative regulation of biological process	-9.9	1.8	7	28133	631	2734	113	4.1	0.38	25|324|409|706|801|805|868|1020|1026|1027|1028|1029|1030|1031|1032|1050|1407|1408|1499|1844|1846|1850|2041|2048|2192|2810|2950|3303|3486|3720|3843|3976|3984|4067|4142|4298|4302|4690|4908|5291|5300|5502|5514|5536|5580|5585|5621|5728|5764|5795|5801|5925|6295|6422|6423|6895|7040|7099|7128|7249|7291|7320|7349|7375|7515|8651|8692|9270|9314|9370|9479|9528|9529|9535|10106|10114|10252|10464|10507|10636|1…	ABL1|APC|ARRB2|TSPO|CALM1|CALM2|CBLB|CDK5|CDKN1A|CDKN1B|CDKN1C|CDKN2A|CDKN2B|CDKN2C|CDKN2D|CEBPA|CRY1|CRY2|CTNNB1|DUSP2|DUSP4|DUSP8|EPHA1|EPHB2|FBLN1|SFN|GSTP1|HSPA1A|IGFBP3|JARID2|IPO5|LIF|LIMK1|LYN|MAS1|MLLT1|MLLT6|NCK1|NTF3|PIK3CB|PIN1|PPP1R1A|PPP1R10|PPP5C|PRKCD|PKN1|PRNP|PTEN|PTN|PTPRJ|PTPRR|RB1|SAG|SFRP1|SFRP2|TARBP2|TGFB1|TLR4|TNFAIP3|TSC2|TWIST1|UBE2B|UCN|USP4|XRCC1|SOCS1|HYAL2|ITGB1BP1|K…	-7.8	MyList
GO Biological Processes	19	GO:0050878	regulation of body fluid levels	19_GO:0065007 biological regulation	-9.9	2	7.1	28133	506	2734	96	3.5	0.35	109|239|308|361|409|462|595|829|947|953|1128|1277|1465|1793|1910|2013|2030|2048|2132|2147|2152|2162|2192|2266|2626|2627|2702|2778|2782|2810|2979|3047|3083|3448|3569|3705|3708|3709|4067|4097|4302|4762|4830|4986|5054|5154|5265|5270|5291|5471|5578|5580|5583|5879|6338|6403|6469|6484|6722|6776|6779|6812|6850|7001|7094|7099|7294|7349|7372|7376|8526|8527|8546|8692|8835|9341|10062|10077|10855|10938|11216…	ADCY3|ALOX12|ANXA5|AQP4|ARRB2|SERPINC1|CCND1|CAPZA1|CD34|ENTPD1|CHRM1|COL1A1|CSRP1|DOCK1|EDNRB|EMP2|SLC29A1|EPHB2|EXT2|F2|F3|F13A1|FBLN1|FGG|GATA4|GATA6|GJA5|GNAS|GNB1|SFN|GUCA1B|HBG1|HGFAC|IFNA14|IL6|ITPK1|ITPR1|ITPR2|LYN|MAFG|MLLT6|NEUROG1|NME1|OPRK1|SERPINE1|PDGFA|SERPINA1|SERPINE2|PIK3CB|PPAT|PRKCA|PRKCD|PRKCH|RAC1|SCNN1B|SELP|SHH|ST3GAL4|SRF|STAT5A|STATH|STXBP1|SYK|PRDX2|TLN1|TLR4|TXK|UCN|UM…	-7.8	MyList
KEGG Pathway	24	hsa04110	Cell cycle		-9.9	3	7.7	28133	132	2734	39	1.4	0.23	25|472|595|894|991|993|1017|1021|1026|1027|1028|1029|1030|1031|1032|1111|2033|2810|4087|4174|5925|5934|6500|7027|7040|7272|8881|9088|9184|9700|9978|10274|10393|11200|29882|51433|51434|51529|326625	ABL1|ATM|CCND1|CCND2|CDC20|CDC25A|CDK2|CDK6|CDKN1A|CDKN1B|CDKN1C|CDKN2A|CDKN2B|CDKN2C|CDKN2D|CHEK1|EP300|SFN|SMAD2|MCM5|RB1|RBL2|SKP1|TFDP1|TGFB1|TTK|CDC16|PKMYT1|BUB3|ESPL1|RBX1|STAG1|ANAPC10|CHEK2|ANAPC2|ANAPC5|ANAPC7|ANAPC11|MMAB	-7.8	MyList
WikiPathways	27	WP382	MAPK Signaling Pathway		-9.9	2.4	7.4	28133	246	2734	58	2.1	0.28	356|409|673|776|779|783|784|1326|1432|1844|1846|1850|1956|2251|2254|2257|2318|3303|3305|3306|3552|3725|3845|4790|4908|4909|4914|5154|5530|5533|5535|5536|5578|5580|5600|5608|5801|5879|6237|6722|6789|6885|7040|7048|7132|7189|7786|8491|8569|9252|9479|10369|11184|22800|23542|25780|51347|51701	FASLG|ARRB2|BRAF|CACNA1D|CACNA1S|CACNB2|CACNB3|MAP3K8|MAPK14|DUSP2|DUSP4|DUSP8|EGFR|FGF6|FGF9|FGF12|FLNC|HSPA1A|HSPA1L|HSPA2|IL1A|JUN|KRAS|NFKB1|NTF3|NTF4|NTRK1|PDGFA|PPP3CA|PPP3CC|PPP3R2|PPP5C|PRKCA|PRKCD|MAPK11|MAP2K6|PTPRR|RAC1|RRAS|SRF|STK4|MAP3K7|TGFB1|TGFBR2|TNFRSF1A|TRAF6|MAP3K12|MAP4K3|MKNK1|RPS6KA5|MAPK8IP1|CACNG2|MAP4K1|RRAS2|MAPK8IP2|RASGRP3|TAOK3|NLK	-7.7	MyList
GO Biological Processes	19	GO:0000209	protein polyubiquitination	19_GO:0008152 metabolic process	-9.8	2.2	7.2	28133	339	2734	72	2.6	0.31	596|1499|2295|3093|4734|5682|5683|5706|5708|5715|6477|6500|7128|7189|7314|7316|7320|7327|7337|8405|8658|8881|9618|9666|9690|9830|9978|10213|10273|10393|23198|23219|26191|26232|26234|27338|27339|29089|29882|51283|51433|51434|51514|51529|54551|55294|55336|55658|55743|55905|64127|79791|81545|81847|84282|84447|84937|90678|92305|93611|115992|117584|118424|126433|143279|146330|151636|201456|222235|2852…	BCL2|CTNNB1|FOXF2|UBE2K|NEDD4|PSMA1|PSMA2|PSMC6|PSMD2|PSMD9|SIAH1|SKP1|TNFAIP3|TRAF6|UBB|UBC|UBE2B|UBE2G2|UBE3A|SPOP|TNKS|CDC16|TRAF4|DZIP3|UBE3C|TRIM14|RBX1|PSMD14|STUB1|ANAPC10|PSME4|FBXO28|PTPN22|FBXO2|FBXL5|UBE2S|PRPF19|UBE2T|ANAPC2|BFAR|ANAPC5|ANAPC7|DTL|ANAPC11|MAGEL2|FBXW7|FBXL8|RNF126|CHFR|RNF114|NOD2|FBXO31|FBXO38|RNF146|RNF135|SYVN1|ZNRF1|LRSAM1|TMEM129|FBXO44|RNF166|RFFL|UBE2J2|FBXO27|…	-7.7	MyList
GO Biological Processes	19	GO:0044057	regulation of system process	19_GO:0032501 multicellular organismal process	-9.8	1.9	7	28133	597	2734	108	4	0.37	140|287|489|654|776|779|783|784|796|801|805|844|1129|1407|1482|1525|1613|1636|1760|1824|1839|1908|1910|1956|2013|2034|2257|2266|2309|2587|2626|2643|2702|2741|2778|2902|2946|3356|3479|3708|3709|3720|3777|4000|4625|4656|4760|4762|4842|4885|4986|5152|5300|5318|5349|5530|5578|5728|6324|6446|6505|6717|6722|6781|6786|6869|7054|7125|7132|7168|7349|7376|7476|8604|8620|8996|9150|9314|9370|9446|9456|9464|9…	ADORA3|ANK2|ATP2A3|BMP6|CACNA1D|CACNA1S|CACNB2|CACNB3|CALCA|CALM1|CALM2|CASQ1|CHRM2|CRY1|NKX2-5|CXADR|DAPK3|ACE|DMPK|DSC2|HBEGF|EDN3|EDNRB|EGFR|EMP2|EPAS1|FGF12|FGG|FOXO3|GALR1|GATA4|GCH1|GJA5|GLRA1|GNAS|GRIN1|GSTM2|HTR2A|IGF1|ITPR1|ITPR2|JARID2|KCNK3|LMNA|MYH7|MYOG|NEUROD1|NEUROG1|NOS1|NPTX2|OPRK1|PDE9A|PIN1|PKP2|FXYD3|PPP3CA|PRKCA|PTEN|SCN1B|SGK1|SLC1A1|SRI|SRF|STC1|STIM1|TACR1|TH|TNNC2|TNFRSF1…	-7.7	MyList
GO Biological Processes	19	GO:0050821	protein stabilization	19_GO:0065007 biological regulation	-9.8	2.6	7.5	28133	191	2734	49	1.8	0.25	287|336|811|1026|1389|1500|1828|1857|2033|2043|2597|3303|3320|3326|3479|4487|5190|5216|5217|5292|5300|5479|5580|5728|6789|6812|7320|7341|7480|7756|8575|9529|9531|9919|10103|10437|10910|11200|22848|29974|51327|51701|55294|63943|64321|84447|89781|124997|125150	ANK2|APOA2|CALR|CDKN1A|CREBL2|CTNND1|DSG1|DVL3|EP300|EPHA4|GAPDH|HSPA1A|HSP90AA1|HSP90AB1|IGF1|MSX1|PEX6|PFN1|PFN2|PIM1|PIN1|PPIB|PRKCD|PTEN|STK4|STXBP1|UBE2B|SUMO1|WNT10B|ZNF207|PRKRA|BAG5|BAG3|SEC16A|TSPAN1|IFI30|SUGT1|CHEK2|AAK1|A1CF|AHSP|NLK|FBXW7|FKBPL|SOX17|SYVN1|HPS4|WDR81|ZSWIM7	-7.7	MyList
GO Biological Processes	19	GO:0001701	in utero embryonic development	19_GO:0032502 developmental process	-9.8	2.2	7.2	28133	333	2734	71	2.6	0.3	86|91|118|650|677|689|727|1045|1050|1437|2021|2034|2068|2627|2648|2709|3479|3481|3633|3856|3976|4087|4097|4188|4487|4836|4863|5801|6498|6665|6722|6789|7014|7048|7189|7262|7291|7320|7472|7703|7942|9464|9646|9817|10413|10566|11232|23493|25942|25988|26005|27339|54475|54888|55224|55723|56957|57680|60681|63978|64321|79728|79805|83605|84525|89780|130399|149473|166863|201163|285855	ACTL6A|ACVR1B|ADD1|BMP2|ZFP36L1|BTF3|C5|CDX2|CEBPA|CSF2|ENDOG|EPAS1|ERCC2|GATA6|KAT2A|GJB5|IGF1|IGF2|INPP5B|KRT8|LIF|SMAD2|MAFG|MDFI|MSX1|NMT1|NPAT|PTPRR|SKIL|SOX15|SRF|STK4|TERF2|TGFBR2|TRAF6|PHLDA2|TWIST1|UBE2B|WNT2|PCGF2|TFEB|HAND2|CTR9|KEAP1|YAP1|AKAP3|POLG2|HEY2|SIN3A|HINFP|C2CD3|PRPF19|NLE1|NSUN2|ETNK2|ASF1B|OTUD7B|CHD8|FKBP10|PRDM14|SOX17|PALB2|VASH2|CCM2|HOPX|WNT3A|ACVR1C|CCDC24|RBM46|FLC…	-7.7	MyList
GO Biological Processes	19	GO:0030198	extracellular matrix organization	19_GO:0071840 cellular component organization or biogenesis	-9.8	2.1	7.1	28133	395	2734	80	2.9	0.32	25|165|650|823|960|961|1277|1280|1289|1293|1302|1462|1545|1634|2068|2192|2199|2266|2295|2331|2620|3038|3339|3386|3569|3679|3681|3684|3685|3913|3914|3918|3936|4015|4016|4035|4148|4317|4318|4319|5054|5154|5925|6423|6662|7040|7045|7092|7101|7132|7490|8434|8515|9510|9806|10893|11095|11174|22795|22854|23122|23213|25818|30008|55512|56999|58494|60484|60495|60681|80781|89780|92949|124056|140766|151887|16…	ABL1|AEBP1|BMP2|CAPN1|CD44|CD47|COL1A1|COL2A1|COL5A1|COL6A3|COL11A2|VCAN|CYP1B1|DCN|ERCC2|FBLN1|FBLN2|FGG|FOXF2|FMOD|GAS2|HAS3|HSPG2|ICAM4|IL6|ITGA7|ITGAD|ITGAM|ITGAV|LAMB2|LAMB3|LAMC2|LCP1|LOX|LOXL1|LRP1|MATN3|MMP8|MMP9|MMP10|SERPINE1|PDGFA|RB1|SFRP2|SOX9|TGFB1|TGFBI|TLL1|NR2E1|TNFRSF1A|WT1|RECK|ITGA10|ADAMTS1|SPOCK2|MMP24|ADAMTS8|ADAMTS6|NID2|NTNG1|CLASP2|SULF1|KLK5|EFEMP2|SMPD3|ADAMTS9|JAM2|HA…	-7.7	MyList
KEGG Pathway	24	hsa05202	Transcriptional misregulation in cancer		-9.7	2.6	7.4	28133	204	2734	51	1.9	0.26	472|598|604|860|894|942|1026|1027|1031|1050|1053|1437|1655|2115|2321|3002|3205|3479|3486|3569|3684|4086|4286|4298|4318|4613|4790|4804|4914|5077|5087|5154|5218|5747|5914|6495|6667|7048|7113|7490|8091|8148|8464|25942|51274|51426|51804|55204|64083|64919|83439	ATM|BCL2L1|BCL6|RUNX2|CCND2|CD86|CDKN1A|CDKN1B|CDKN2C|CEBPA|CEBPE|CSF2|DDX5|ETV1|FLT1|GZMB|HOXA9|IGF1|IGFBP3|IL6|ITGAM|SMAD1|MITF|MLLT1|MMP9|MYCN|NFKB1|NGFR|NTRK1|PAX3|PBX1|PDGFA|CDK14|PTK2|RARA|SIX1|SP1|TGFBR2|TMPRSS2|WT1|HMGA2|TAF15|SUPT3H|SIN3A|KLF3|POLK|SIX4|GOLPH3L|GOLPH3|BCL11B|TCF7L1	-7.6	MyList
KEGG Pathway	24	hsa04390	Hippo signaling pathway		-9.7	2.7	7.5	28133	174	2734	46	1.7	0.25	324|595|650|654|894|1454|1496|1499|1740|1857|4086|4087|4355|5054|5501|5521|5584|5585|6657|6932|7004|7040|7048|7161|7472|7473|7474|7476|7480|7482|8313|8428|10413|11186|23286|23418|29882|54361|54798|64398|79981|83439|84552|89780|166824|286204	APC|CCND1|BMP2|BMP6|CCND2|CSNK1E|CTNNA2|CTNNB1|DLG2|DVL3|SMAD1|SMAD2|MPP2|SERPINE1|PPP1CC|PPP2R2B|PRKCI|PKN1|SOX2|TCF7|TEAD4|TGFB1|TGFBR2|TP73|WNT2|WNT3|WNT5A|WNT7A|WNT10B|WNT2B|AXIN2|STK24|YAP1|RASSF1|WWC1|CRB1|ANAPC2|WNT4|DCHS2|MPP5|FRMD1|TCF7L1|PARD6G|WNT3A|RASSF6|CRB2	-7.6	MyList
GO Biological Processes	19	GO:0060021	roof of mouth development	19_GO:0032502 developmental process	-9.7	3.6	7.9	28133	86	2734	30	1.1	0.2	1280|1302|1749|2048|2295|4087|4223|4487|6469|6899|7048|7049|7122|7291|7341|7474|7476|9249|9464|10194|10220|11023|55212|59338|60529|64651|84314|89780|90780|130497	COL2A1|COL11A2|DLX5|EPHB2|FOXF2|SMAD2|MEOX2|MSX1|SHH|TBX1|TGFBR2|TGFBR3|CLDN5|TWIST1|SUMO1|WNT5A|WNT7A|DHRS3|HAND2|TSHZ1|GDF11|VAX1|BBS7|PLEKHA1|ALX4|CSRNP1|TMEM107|WNT3A|PYGO2|OSR1	-7.6	MyList
KEGG Pathway	24	ko05202	Transcriptional misregulation in cancer		-9.7	2.7	7.4	28133	180	2734	47	1.7	0.25	472|598|604|860|894|942|1026|1027|1031|1050|1053|1437|1655|2115|2321|3002|3205|3479|3486|3569|3684|4086|4298|4318|4613|4790|4804|4914|5077|5087|5154|5218|5747|5914|6495|6667|7048|7113|7490|8091|8148|8464|25942|51274|51804|55204|64083	ATM|BCL2L1|BCL6|RUNX2|CCND2|CD86|CDKN1A|CDKN1B|CDKN2C|CEBPA|CEBPE|CSF2|DDX5|ETV1|FLT1|GZMB|HOXA9|IGF1|IGFBP3|IL6|ITGAM|SMAD1|MLLT1|MMP9|MYCN|NFKB1|NGFR|NTRK1|PAX3|PBX1|PDGFA|CDK14|PTK2|RARA|SIX1|SP1|TGFBR2|TMPRSS2|WT1|HMGA2|TAF15|SUPT3H|SIN3A|KLF3|SIX4|GOLPH3L|GOLPH3	-7.6	MyList
GO Biological Processes	19	GO:0007409	axonogenesis	19_GO:0032502 developmental process	-9.7	2	7	28133	460	2734	89	3.3	0.34	25|214|399|474|596|1020|1141|1267|1382|1400|1496|1600|1630|1749|1808|2041|2043|2045|2048|2290|2297|2596|3320|3326|3913|3918|3984|4035|4131|4744|4804|4914|5291|5578|5728|5747|5786|5797|5864|5879|5979|6277|6324|6387|6464|6469|6477|6498|6722|6812|6900|7101|7436|7473|7474|7476|7852|8301|8408|8851|9024|9037|9046|9211|9252|9331|9334|10500|10507|10752|10890|11023|11313|22854|23114|25942|27020|29882|5335…	ABL1|ALCAM|RHOH|ATOH1|BCL2|CDK5|CHRNB2|CNP|CRABP2|CRMP1|CTNNA2|DAB1|DCC|DLX5|DPYSL2|EPHA1|EPHA4|EPHA7|EPHB2|FOXG1|FOXD1|GAP43|HSP90AA1|HSP90AB1|LAMB2|LAMC2|LIMK1|LRP1|MAP1B|NEFH|NGFR|NTRK1|PIK3CB|PRKCA|PTEN|PTK2|PTPRA|PTPRM|RAB3A|RAC1|RET|S100A6|SCN1B|CXCL12|SHC1|SHH|SIAH1|SKIL|SRF|STXBP1|CNTN2|NR2E1|VLDLR|WNT3|WNT5A|WNT7A|CXCR4|PICALM|ULK1|CDK5R1|BRSK2|SEMA5A|DOK2|LGI1|RPS6KA5|B4GALT6|B4GALT5|SE…	-7.6	MyList
GO Biological Processes	19	GO:0010721	negative regulation of cell development	19_GO:0048519 negative regulation of biological process	-9.7	2.2	7.2	28133	314	2734	68	2.5	0.3	81|596|706|811|1020|1400|1600|1630|1746|1910|2043|2045|2048|2147|2192|2290|3196|3479|3569|3956|4035|4776|4804|5047|5087|5530|5728|5744|5764|6469|6657|6662|7101|7161|7337|7473|7474|7476|8851|9037|9150|9270|9283|9529|9572|10220|10498|10500|10507|10660|10683|11023|22891|23500|23603|26228|28514|50807|55198|55294|55435|55920|64689|64843|66008|83999|89780|344901	ACTN4|BCL2|TSPO|CALR|CDK5|CRMP1|DAB1|DCC|DLX2|EDNRB|EPHA4|EPHA7|EPHB2|F2|FBLN1|FOXG1|TLX2|IGF1|IL6|LGALS1|LRP1|NFATC4|NGFR|PAEP|PBX1|PPP3CA|PTEN|PTHLH|PTN|SHH|SOX2|SOX9|NR2E1|TP73|UBE3A|WNT3|WNT5A|WNT7A|CDK5R1|SEMA5A|CTDP1|ITGB1BP1|GPR37L1|BAG5|NR1D1|GDF11|CARM1|SEMA6C|SEMA4D|LBX1|DLL3|VAX1|ZNF365|DAAM2|CORO1C|STAP1|DLL1|ASAP1|APPL2|FBXW7|AP1AR|RCC2|GORASP1|ISL2|TRAK2|KREMEN1|WNT3A|OSTN	-7.6	MyList
WikiPathways	27	WP710	DNA Damage Response (only ATM dependent)		-9.7	3.2	7.7	28133	112	2734	35	1.3	0.21	25|324|356|472|595|596|604|894|1026|1027|1029|1499|1857|2309|3725|3845|4790|5291|5728|5879|5934|6464|6885|6932|7040|7161|7472|7473|7474|7476|7480|7482|54361|83439|89780	ABL1|APC|FASLG|ATM|CCND1|BCL2|BCL6|CCND2|CDKN1A|CDKN1B|CDKN2A|CTNNB1|DVL3|FOXO3|JUN|KRAS|NFKB1|PIK3CB|PTEN|RAC1|RBL2|SHC1|MAP3K7|TCF7|TGFB1|TP73|WNT2|WNT3|WNT5A|WNT7A|WNT10B|WNT2B|WNT4|TCF7L1|WNT3A	-7.6	MyList
GO Biological Processes	19	GO:0007050	cell cycle arrest	19_GO:0048519 negative regulation of biological process	-9.7	2.4	7.3	28133	236	2734	56	2	0.27	25|324|472|595|811|835|1017|1020|1021|1026|1027|1028|1029|1030|1031|1032|1033|1263|2033|2620|2627|2810|3326|3592|3593|4656|4760|4850|5325|5526|5608|5621|5925|5934|6498|6657|7027|7040|7161|7480|8091|8738|8851|8872|10498|10634|11180|11186|11200|23645|27352|51147|54766|55437|64223|153129	ABL1|APC|ATM|CCND1|CALR|CASP2|CDK2|CDK5|CDK6|CDKN1A|CDKN1B|CDKN1C|CDKN2A|CDKN2B|CDKN2C|CDKN2D|CDKN3|PLK3|EP300|GAS2|GATA6|SFN|HSP90AB1|IL12A|IL12B|MYOG|NEUROD1|CNOT4|PLAGL1|PPP2R5B|MAP2K6|PRNP|RB1|RBL2|SKIL|SOX2|TFDP1|TGFB1|TP73|WNT10B|HMGA2|CRADD|CDK5R1|CDC123|CARM1|GAS2L1|WDR6|RASSF1|CHEK2|PPP1R15A|SGSM3|ING4|BTG4|STRADB|MLST8|SLC38A9	-7.6	MyList
GO Biological Processes	19	GO:0000075	cell cycle checkpoint	19_GO:0048519 negative regulation of biological process	-9.7	2.5	7.3	28133	211	2734	52	1.9	0.26	324|472|595|598|641|835|988|991|1017|1026|1027|1111|1263|1407|1432|2033|2074|2810|4850|5325|5514|5883|5934|7027|7153|7272|7756|8091|8738|8914|9184|9319|10498|11073|11200|25896|25988|27339|51347|51514|54888|55743|56984|79791|79858|84101|84126|84861|92421|144715|197342|348654	APC|ATM|CCND1|BCL2L1|BLM|CASP2|CDC5L|CDC20|CDK2|CDKN1A|CDKN1B|CHEK1|PLK3|CRY1|MAPK14|EP300|ERCC6|SFN|CNOT4|PLAGL1|PPP1R10|RAD9A|RBL2|TFDP1|TOP2A|TTK|ZNF207|HMGA2|CRADD|TIMELESS|BUB3|TRIP13|CARM1|TOPBP1|CHEK2|INTS7|HINFP|PRPF19|TAOK3|DTL|NSUN2|CHFR|PSMG2|FBXO31|NEK11|USP44|ATRIP|KLHL22|CHMP4C|RAD9B|EME2|GEN1	-7.6	MyList
WikiPathways	27	WP1984	Integrated Breast Cancer Pathway		-9.6	2.8	7.5	28133	157	2734	43	1.6	0.24	25|301|472|595|596|641|673|842|993|1017|1111|1263|1499|1956|2033|2099|2956|3156|3725|3845|4086|4087|4790|5284|5728|5879|5925|6237|6667|6772|7048|7249|8438|8717|9958|10600|10913|11200|25780|57820|79877|84640|152789	ABL1|ANXA1|ATM|CCND1|BCL2|BLM|BRAF|CASP9|CDC25A|CDK2|CHEK1|PLK3|CTNNB1|EGFR|EP300|ESR1|MSH6|HMGCR|JUN|KRAS|SMAD1|SMAD2|NFKB1|PIGR|PTEN|RAC1|RB1|RRAS|SP1|STAT1|TGFBR2|TSC2|RAD54L|TRADD|USP15|USP16|EDAR|CHEK2|RASGRP3|CCNB1IP1|DCAKD|USP38|JAKMIP1	-7.6	MyList
GO Biological Processes	19	GO:0060627	regulation of vesicle-mediated transport	19_GO:0051179 localization	-9.6	1.9	6.9	28133	534	2734	99	3.6	0.36	25|27|164|301|336|345|409|718|783|801|811|949|961|967|1012|1020|1175|2266|3190|3356|3684|3685|4035|4067|4908|5054|5291|5530|5533|5728|5795|5864|5867|5879|5962|6386|6453|6812|6850|7249|7287|7376|7474|7476|7879|8301|8499|8527|8674|8720|8724|8941|9066|9146|9230|9341|9370|9783|10062|10188|10434|10497|10890|10938|11031|22848|23122|25999|26228|28514|50487|51160|54209|54550|55198|55503|55512|57030|60682…	ABL1|ABL2|AP1G1|ANXA1|APOA2|APOC3|ARRB2|C3|CACNB2|CALM1|CALR|SCARB1|CD47|CD63|CDH13|CDK5|AP2S1|FGG|HNRNPK|HTR2A|ITGAM|ITGAV|LRP1|LYN|NTF3|SERPINE1|PIK3CB|PPP3CA|PPP3CC|PTEN|PTPRJ|RAB3A|RAB4A|RAC1|RDX|SDCBP|ITSN1|STXBP1|SYK|TSC2|TULP1|NR1H2|WNT5A|WNT7A|RAB7A|PICALM|PPFIA2|DGKD|VAMP4|MBTPS1|SNX3|CDK5R2|SYT7|HGS|RAB11B|VAMP3|ADIPOQ|RIMS3|NR1H3|TNK2|LYPLA1|UNC13B|RAB10|EHD1|RAB31|AAK1|CLASP2|CLIP3|ST…	-7.5	MyList
GO Biological Processes	19	GO:0045936	negative regulation of phosphate metabolic process	19_GO:0048519 negative regulation of biological process	-9.6	1.8	6.9	28133	601	2734	108	4	0.37	25|324|399|409|706|801|805|868|1026|1027|1028|1029|1030|1031|1032|1050|1408|1740|1844|1846|1850|2041|2048|2192|2810|2950|3486|3843|3976|4067|4142|4298|4656|4690|4908|5154|5291|5300|5502|5514|5536|5580|5585|5621|5728|5764|5795|5801|5925|6295|6422|6423|6895|7040|7099|7128|7249|7291|7320|8604|8651|8692|9088|9270|9314|9370|9479|9535|9759|9814|10106|10114|10160|10252|10408|10464|10507|10636|10771|1107…	ABL1|APC|RHOH|ARRB2|TSPO|CALM1|CALM2|CBLB|CDKN1A|CDKN1B|CDKN1C|CDKN2A|CDKN2B|CDKN2C|CDKN2D|CEBPA|CRY2|DLG2|DUSP2|DUSP4|DUSP8|EPHA1|EPHB2|FBLN1|SFN|GSTP1|IGFBP3|IPO5|LIF|LYN|MAS1|MLLT1|MYOG|NCK1|NTF3|PDGFA|PIK3CB|PIN1|PPP1R1A|PPP1R10|PPP5C|PRKCD|PKN1|PRNP|PTEN|PTN|PTPRJ|PTPRR|RB1|SAG|SFRP1|SFRP2|TARBP2|TGFB1|TLR4|TNFAIP3|TSC2|TWIST1|UBE2B|SLC25A12|SOCS1|HYAL2|PKMYT1|ITGB1BP1|KLF4|ADIPOQ|MAPK8IP1|G…	-7.5	MyList
GO Biological Processes	19	GO:0090150	establishment of protein localization to membrane	19_GO:0051179 localization	-9.6	2.1	7.1	28133	356	2734	74	2.7	0.31	596|673|784|801|1020|1956|2810|3002|3309|3320|3684|3921|4641|4666|4736|4836|5533|5584|5621|6122|6133|6136|6157|6158|6164|6169|6181|6189|6194|6208|6227|6235|6386|6505|6731|7027|7095|7161|7879|8546|8674|8851|9230|9270|9341|9919|10139|10369|10434|10890|11031|11231|23480|25813|26517|26519|26520|26521|55204|55625|56993|64083|64374|64689|65055|79683|80262|81693|83597|90522|196383|200576|282679|340481	BCL2|BRAF|CACNB3|CALM1|CDK5|EGFR|SFN|GZMB|HSPA5|HSP90AA1|ITGAM|RPSA|MYO1C|NACA|RPL10A|NMT1|PPP3CC|PRKCI|PRNP|RPL3|RPL9|RPL12|RPL27A|RPL28|RPL34|RPL38|RPLP2|RPS3A|RPS6|RPS14|RPS21|RPS29|SDCBP|SLC1A1|SRP72|TFDP1|SEC62|TP73|RAB7A|AP3B1|VAMP4|CDK5R1|RAB11B|ITGB1BP1|VAMP3|SEC16A|ARFRP1|CACNG2|LYPLA1|RAB10|RAB31|SEC63|SEC61G|SAMM50|TIMM13|TIMM10|TIMM9|TIMM8B|GOLPH3L|ZDHHC7|TOMM22|GOLPH3|SIL1|GORASP1|RE…	-7.5	MyList
GO Biological Processes	19	GO:2001234	negative regulation of apoptotic signaling pathway	19_GO:0048519 negative regulation of biological process	-9.6	2.5	7.3	28133	224	2734	54	2	0.27	356|409|596|598|666|754|960|1032|1280|1437|1491|1524|2070|2266|2626|2950|3064|3303|3479|3552|3630|3685|4318|5054|5925|6387|6423|7001|7015|7128|7417|7703|8717|8795|8876|8996|9479|9529|10413|10449|10488|10525|10771|23542|26155|27429|51060|54361|54475|55179|55437|84447|85508|117584	FASLG|ARRB2|BCL2|BCL2L1|BOK|PTTG1IP|CD44|CDKN2D|COL2A1|CSF2|CTH|CX3CR1|EYA4|FGG|GATA4|GSTP1|HTT|HSPA1A|IGF1|IL1A|INS|ITGAV|MMP9|SERPINE1|RB1|CXCL12|SFRP2|PRDX2|TERT|TNFAIP3|VDAC2|PCGF2|TRADD|TNFRSF10B|VNN1|NOL3|MAPK8IP1|BAG5|YAP1|ACAA2|CREB3|HYOU1|ZMYND11|MAPK8IP2|NOC2L|HTRA2|TXNDC12|WNT4|NLE1|FAIM|STRADB|SYVN1|SCRT2|RFFL	-7.5	MyList
GO Biological Processes	19	GO:0048667	cell morphogenesis involved in neuron differentiation	19_GO:0032502 developmental process	-9.6	1.9	6.9	28133	579	2734	105	3.8	0.37	25|214|399|474|596|1020|1141|1267|1382|1400|1496|1600|1630|1749|1808|2041|2043|2045|2048|2290|2297|2596|3196|3320|3326|3913|3918|3984|4035|4076|4131|4734|4744|4776|4804|4914|5291|5530|5578|5728|5747|5764|5786|5797|5864|5879|5925|5979|6277|6324|6387|6464|6469|6477|6498|6722|6812|6900|7101|7337|7436|7473|7474|7476|7852|8301|8408|8499|8851|9024|9037|9046|9211|9252|9331|9334|10160|10500|10507|10752|1…	ABL1|ALCAM|RHOH|ATOH1|BCL2|CDK5|CHRNB2|CNP|CRABP2|CRMP1|CTNNA2|DAB1|DCC|DLX5|DPYSL2|EPHA1|EPHA4|EPHA7|EPHB2|FOXG1|FOXD1|GAP43|TLX2|HSP90AA1|HSP90AB1|LAMB2|LAMC2|LIMK1|LRP1|CAPRIN1|MAP1B|NEDD4|NEFH|NFATC4|NGFR|NTRK1|PIK3CB|PPP3CA|PRKCA|PTEN|PTK2|PTN|PTPRA|PTPRM|RAB3A|RAC1|RB1|RET|S100A6|SCN1B|CXCL12|SHC1|SHH|SIAH1|SKIL|SRF|STXBP1|CNTN2|NR2E1|UBE3A|VLDLR|WNT3|WNT5A|WNT7A|CXCR4|PICALM|ULK1|PPFIA2|CD…	-7.5	MyList
GO Biological Processes	19	GO:0010563	negative regulation of phosphorus metabolic process	19_GO:0048519 negative regulation of biological process	-9.6	1.8	6.9	28133	602	2734	108	4	0.37	25|324|399|409|706|801|805|868|1026|1027|1028|1029|1030|1031|1032|1050|1408|1740|1844|1846|1850|2041|2048|2192|2810|2950|3486|3843|3976|4067|4142|4298|4656|4690|4908|5154|5291|5300|5502|5514|5536|5580|5585|5621|5728|5764|5795|5801|5925|6295|6422|6423|6895|7040|7099|7128|7249|7291|7320|8604|8651|8692|9088|9270|9314|9370|9479|9535|9759|9814|10106|10114|10160|10252|10408|10464|10507|10636|10771|1107…	ABL1|APC|RHOH|ARRB2|TSPO|CALM1|CALM2|CBLB|CDKN1A|CDKN1B|CDKN1C|CDKN2A|CDKN2B|CDKN2C|CDKN2D|CEBPA|CRY2|DLG2|DUSP2|DUSP4|DUSP8|EPHA1|EPHB2|FBLN1|SFN|GSTP1|IGFBP3|IPO5|LIF|LYN|MAS1|MLLT1|MYOG|NCK1|NTF3|PDGFA|PIK3CB|PIN1|PPP1R1A|PPP1R10|PPP5C|PRKCD|PKN1|PRNP|PTEN|PTN|PTPRJ|PTPRR|RB1|SAG|SFRP1|SFRP2|TARBP2|TGFB1|TLR4|TNFAIP3|TSC2|TWIST1|UBE2B|SLC25A12|SOCS1|HYAL2|PKMYT1|ITGB1BP1|KLF4|ADIPOQ|MAPK8IP1|G…	-7.5	MyList
GO Biological Processes	19	GO:1901991	negative regulation of mitotic cell cycle phase transition	19_GO:0048519 negative regulation of biological process	-9.6	2.4	7.2	28133	250	2734	58	2.1	0.28	324|472|595|596|641|677|678|835|991|1017|1021|1026|1027|1029|1030|1031|1032|1111|1263|2033|2810|4850|5325|5682|5683|5706|5708|5715|5728|5925|5934|6500|7027|7272|7756|8091|8328|8738|9184|9314|9319|9978|10106|10213|10498|11073|11200|23198|25959|51347|56984|57099|79577|79791|84101|84861|92421|348654	APC|ATM|CCND1|BCL2|BLM|ZFP36L1|ZFP36L2|CASP2|CDC20|CDK2|CDK6|CDKN1A|CDKN1B|CDKN2A|CDKN2B|CDKN2C|CDKN2D|CHEK1|PLK3|EP300|SFN|CNOT4|PLAGL1|PSMA1|PSMA2|PSMC6|PSMD2|PSMD9|PTEN|RB1|RBL2|SKP1|TFDP1|TTK|ZNF207|HMGA2|GFI1B|CRADD|BUB3|KLF4|TRIP13|RBX1|CTDSP2|PSMD14|CARM1|TOPBP1|CHEK2|PSME4|KANK2|TAOK3|PSMG2|AVEN|CDC73|FBXO31|USP44|KLHL22|CHMP4C|GEN1	-7.5	MyList
GO Biological Processes	19	GO:0010035	response to inorganic substance	19_GO:0050896 response to stimulus	-9.6	1.9	6.9	28133	543	2734	100	3.7	0.36	25|48|118|210|301|311|388|471|540|595|596|641|654|673|706|712|801|805|811|1017|1027|1050|1277|1437|1545|1571|1740|1956|1965|2021|2074|2176|2266|2643|2696|2741|2978|3309|3552|3569|3707|3725|3777|3779|3856|3939|4131|4318|4489|4494|4502|4656|4734|4761|4776|4914|5052|5074|5151|5530|5536|5580|5621|5641|5728|6469|6558|6786|7001|7015|7031|7054|7128|7337|7341|7474|7703|8428|8604|8914|8989|9066|9283|9314|…	ABL1|ACO1|ADD1|ALAD|ANXA1|ANXA11|RHOB|ATIC|ATP7B|CCND1|BCL2|BLM|BMP6|BRAF|TSPO|C1QA|CALM1|CALM2|CALR|CDK2|CDKN1B|CEBPA|COL1A1|CSF2|CYP1B1|CYP2E1|DLG2|EGFR|EIF2S1|ENDOG|ERCC6|FANCC|FGG|GCH1|GIPR|GLRA1|GUCA1A|HSPA5|IL1A|IL6|ITPKB|JUN|KCNK3|KCNMB1|KRT8|LDHA|MAP1B|MMP9|MT1A|MT1F|MT2A|MYOG|NEDD4|NEUROD2|NFATC4|NTRK1|PRDX1|PAWR|PDE8A|PPP3CA|PPP5C|PRKCD|PRNP|LGMN|PTEN|SHH|SLC12A2|STIM1|PRDX2|TERT|TFF1|T…	-7.5	MyList
GO Biological Processes	19	GO:0018105	peptidyl-serine phosphorylation	19_GO:0008152 metabolic process	-9.5	2.2	7.1	28133	310	2734	67	2.5	0.3	409|472|596|673|960|1017|1020|1389|1432|1454|1456|1760|1956|3059|3320|3326|3448|3569|3976|4690|4842|4908|4909|5217|5578|5580|5583|5584|5585|5586|5728|5979|6195|6423|6446|6505|6733|6789|6850|7040|7048|7272|7349|7474|7786|8091|8408|8569|8658|8851|9024|9252|10045|10114|10456|11184|11200|23678|27347|29110|51701|53944|84930|89780|122011|200576|204851	ARRB2|ATM|BCL2|BRAF|CD44|CDK2|CDK5|CREBL2|MAPK14|CSNK1E|CSNK1G3|DMPK|EGFR|HCLS1|HSP90AA1|HSP90AB1|IFNA14|IL6|LIF|NCK1|NOS1|NTF3|NTF4|PFN2|PRKCA|PRKCD|PRKCH|PRKCI|PKN1|PKN2|PTEN|RET|RPS6KA1|SFRP2|SGK1|SLC1A1|SRPK2|STK4|SYK|TGFB1|TGFBR2|TTK|UCN|WNT5A|MAP3K12|HMGA2|ULK1|MKNK1|TNKS|CDK5R1|BRSK2|RPS6KA5|SH2D3A|HIPK3|HAX1|MAP4K1|CHEK2|SGK3|STK39|TBK1|NLK|CSNK1G1|MASTL|WNT3A|CSNK1A1L|PIKFYVE|HIPK1	-7.5	MyList
KEGG Pathway	24	hsa05225	hepatocellular carcinoma		-9.5	2.7	7.4	28133	182	2734	47	1.7	0.25	86|324|595|598|673|1021|1026|1029|1499|1857|1956|2940|2941|2946|2950|3481|3569|3845|4087|5291|5578|5728|5925|6464|6603|6604|6932|7012|7015|7040|7048|7472|7473|7474|7476|7480|7482|8313|9446|9817|29882|51426|53358|54361|83439|89780|122011	ACTL6A|APC|CCND1|BCL2L1|BRAF|CDK6|CDKN1A|CDKN2A|CTNNB1|DVL3|EGFR|GSTA3|GSTA4|GSTM2|GSTP1|IGF2|IL6|KRAS|SMAD2|PIK3CB|PRKCA|PTEN|RB1|SHC1|SMARCD2|SMARCD3|TCF7|TERC|TERT|TGFB1|TGFBR2|WNT2|WNT3|WNT5A|WNT7A|WNT10B|WNT2B|AXIN2|GSTO1|KEAP1|ANAPC2|POLK|SHC3|WNT4|TCF7L1|WNT3A|CSNK1A1L	-7.5	MyList
GO Biological Processes	19	GO:0070997	neuron death	19_GO:0009987 cellular process	-9.5	2.2	7.1	28133	344	2734	72	2.6	0.31	25|317|356|409|472|596|666|712|728|835|947|1020|1499|1522|1524|1630|1822|1965|2021|2045|2065|2309|2561|2597|3309|3326|3684|3725|3845|4035|4192|4345|4776|4804|4908|4909|4914|5300|5536|5584|5621|5641|5803|5925|6477|6495|6505|6733|6812|7015|7099|7314|7349|7474|7786|8301|8851|9529|9759|10550|22800|27429|29110|50487|51804|55294|56616|64802|80315|89780|131450|155061	ABL1|APAF1|FASLG|ARRB2|ATM|BCL2|BOK|C1QA|C5AR1|CASP2|CD34|CDK5|CTNNB1|CTSZ|CX3CR1|DCC|ATN1|EIF2S1|ENDOG|EPHA7|ERBB3|FOXO3|GABRB2|GAPDH|HSPA5|HSP90AB1|ITGAM|JUN|KRAS|LRP1|MDK|CD200|NFATC4|NGFR|NTF3|NTF4|NTRK1|PIN1|PPP5C|PRKCI|PRNP|LGMN|PTPRZ1|RB1|SIAH1|SIX1|SLC1A1|SRPK2|STXBP1|TERT|TLR4|UBB|UCN|WNT5A|MAP3K12|PICALM|CDK5R1|BAG5|HDAC4|ARL6IP5|RRAS2|HTRA2|TBK1|PLA2G3|SIX4|FBXW7|DIABLO|NMNAT1|CPEB4|WN…	-7.5	MyList
WikiPathways	27	WP2882	Nuclear Receptors Meta-Pathway		-9.5	2.2	7.1	28133	317	2734	68	2.5	0.3	336|345|595|873|874|1027|1028|1376|1545|1557|1839|1956|2033|2099|2194|2289|2678|2940|2941|2946|2950|3303|3320|3326|3592|3593|3725|4097|5052|5166|5243|5265|5467|6319|6397|6518|6528|6554|6667|7040|7048|7049|7128|7363|8507|8553|8714|8856|8884|9817|10062|10252|10499|10599|26509|29103|29988|51426|54577|54600|54716|55117|55224|80315|84002|114134|116519|283375	APOA2|APOC3|CCND1|CBR1|CBR3|CDKN1B|CDKN1C|CPT2|CYP1B1|CYP2C19|HBEGF|EGFR|EP300|ESR1|FASN|FKBP5|GGT1|GSTA3|GSTA4|GSTM2|GSTP1|HSPA1A|HSP90AA1|HSP90AB1|IL12A|IL12B|JUN|MAFG|PRDX1|PDK4|ABCB1|SERPINA1|PPARD|SCD|SEC14L1|SLC2A5|SLC5A5|SLC10A1|SP1|TGFB1|TGFBR2|TGFBR3|TNFAIP3|UGT2B4|ENC1|BHLHE40|ABCC3|NR1I2|SLC5A6|KEAP1|NR1H3|SPRY1|NCOA2|SLCO1B1|MYOF|DNAJC15|SLC2A8|POLK|UGT1A7|UGT1A9|SLC6A20|SLC6A15|ETNK2…	-7.4	MyList
GO Biological Processes	19	GO:0033674	positive regulation of kinase activity	19_GO:0048518 positive regulation of biological process	-9.5	1.8	6.8	28133	604	2734	108	4	0.37	25|109|136|283|595|650|673|727|728|796|801|805|894|942|1020|1026|1163|1164|1326|1432|1600|1636|1839|1857|1908|1956|2013|2041|2043|2045|2048|2065|2074|2147|2321|2324|2547|3320|3326|3356|3479|3481|3489|3593|3630|3645|3845|4067|4142|4293|4739|4908|4914|4920|5154|5291|5580|5585|5600|5608|5621|5747|5979|6464|6789|6850|6885|6886|7001|7040|7048|7099|7161|7189|7314|7316|7349|7436|7474|7786|7852|8091|8491…	ABL1|ADCY3|ADORA2B|ANG|CCND1|BMP2|BRAF|C5|C5AR1|CALCA|CALM1|CALM2|CCND2|CD86|CDK5|CDKN1A|CKS1B|CKS2|MAP3K8|MAPK14|DAB1|ACE|HBEGF|DVL3|EDN3|EGFR|EMP2|EPHA1|EPHA4|EPHA7|EPHB2|ERBB3|ERCC6|F2|FLT1|FLT4|XRCC6|HSP90AA1|HSP90AB1|HTR2A|IGF1|IGF2|IGFBP6|IL12B|INS|INSRR|KRAS|LYN|MAS1|MAP3K9|NEDD9|NTF3|NTRK1|ROR2|PDGFA|PIK3CB|PRKCD|PKN1|MAPK11|MAP2K6|PRNP|PTK2|RET|SHC1|STK4|SYK|MAP3K7|TAL1|PRDX2|TGFB1|TGFBR…	-7.4	MyList
WikiPathways	27	WP4842	Mammalian disorder of sexual development		-9.5	6.4	8.7	28133	24	2734	15	0.55	0.14	1499|1761|2018|2254|2516|2626|3640|5087|5600|5730|6662|7490|10468|50846|54361	CTNNB1|DMRT1|EMX2|FGF9|NR5A1|GATA4|INSL3|PBX1|MAPK11|PTGDS|SOX9|WT1|FST|DHH|WNT4	-7.4	MyList
GO Biological Processes	19	GO:0104004	cellular response to environmental stimulus	19_GO:0050896 response to stimulus	-9.4	2.2	7	28133	332	2734	70	2.6	0.3	388|472|641|654|677|706|801|835|842|993|1026|1111|1277|1407|1408|1432|1642|1956|1965|2033|2339|2547|2782|2978|2979|3309|3645|3954|4318|4656|4734|4761|4776|4790|4836|5064|5429|5580|5728|5764|5879|5883|6295|6422|6423|6662|7099|7132|8091|8692|8738|8740|8795|9230|9531|9759|9943|10413|11200|23418|25896|26155|27347|50801|51426|57817|79073|84236|85453|144715	RHOB|ATM|BLM|BMP6|ZFP36L1|TSPO|CALM1|CASP2|CASP9|CDC25A|CDKN1A|CHEK1|COL1A1|CRY1|CRY2|MAPK14|DDB1|EGFR|EIF2S1|EP300|FNTA|XRCC6|GNB1|GUCA1A|GUCA1B|HSPA5|INSRR|LETM1|MMP9|MYOG|NEDD4|NEUROD2|NFATC4|NFKB1|NMT1|PALM|POLH|PRKCD|PTEN|PTN|RAC1|RAD9A|SAG|SFRP1|SFRP2|SOX9|TLR4|TNFRSF1A|HMGA2|HYAL2|CRADD|TNFSF14|TNFRSF10B|RAB11B|BAG3|HDAC4|OXSR1|YAP1|CHEK2|CRB1|INTS7|NOC2L|STK39|KCNK4|POLK|HAMP|TMEM109|RHBD…	-7.4	MyList
GO Biological Processes	19	GO:0071214	cellular response to abiotic stimulus	19_GO:0050896 response to stimulus	-9.4	2.2	7	28133	332	2734	70	2.6	0.3	388|472|641|654|677|706|801|835|842|993|1026|1111|1277|1407|1408|1432|1642|1956|1965|2033|2339|2547|2782|2978|2979|3309|3645|3954|4318|4656|4734|4761|4776|4790|4836|5064|5429|5580|5728|5764|5879|5883|6295|6422|6423|6662|7099|7132|8091|8692|8738|8740|8795|9230|9531|9759|9943|10413|11200|23418|25896|26155|27347|50801|51426|57817|79073|84236|85453|144715	RHOB|ATM|BLM|BMP6|ZFP36L1|TSPO|CALM1|CASP2|CASP9|CDC25A|CDKN1A|CHEK1|COL1A1|CRY1|CRY2|MAPK14|DDB1|EGFR|EIF2S1|EP300|FNTA|XRCC6|GNB1|GUCA1A|GUCA1B|HSPA5|INSRR|LETM1|MMP9|MYOG|NEDD4|NEUROD2|NFATC4|NFKB1|NMT1|PALM|POLH|PRKCD|PTEN|PTN|RAC1|RAD9A|SAG|SFRP1|SFRP2|SOX9|TLR4|TNFRSF1A|HMGA2|HYAL2|CRADD|TNFSF14|TNFRSF10B|RAB11B|BAG3|HDAC4|OXSR1|YAP1|CHEK2|CRB1|INTS7|NOC2L|STK39|KCNK4|POLK|HAMP|TMEM109|RHBD…	-7.4	MyList
GO Biological Processes	19	GO:0034329	cell junction assembly	19_GO:0071840 cellular component organization or biogenesis	-9.4	2.3	7.1	28133	259	2734	59	2.2	0.28	25|324|389|596|829|1004|1008|1499|1500|1613|1636|1828|2318|2702|3852|3914|3918|3982|3987|4035|4641|4649|5318|5578|5583|5584|5586|5728|5747|5786|5795|5879|6422|6722|7094|7122|8874|9069|9073|9270|9748|10395|10420|10804|23122|23136|23603|24146|51599|54361|55920|64398|64403|79778|84552|92140|201163|204851|100506658	ABL1|APC|RHOC|BCL2|CAPZA1|CDH6|CDH10|CTNNB1|CTNND1|DAPK3|ACE|DSG1|FLNC|GJA5|KRT5|LAMB3|LAMC2|LIM2|LIMS1|LRP1|MYO1C|MYO9A|PKP2|PRKCA|PRKCH|PRKCI|PKN2|PTEN|PTK2|PTPRA|PTPRJ|RAC1|SFRP1|SRF|TLN1|CLDN5|ARHGEF7|CLDN12|CLDN8|ITGB1BP1|SLK|DLC1|TESK2|GJB6|CLASP2|EPB41L3|CORO1C|CLDN15|LSR|WNT4|RCC2|MPP5|CDH24|MICALL2|PARD6G|MTDH|FLCN|HIPK1|OCLN	-7.3	MyList
GO Biological Processes	19	GO:0072073	kidney epithelium development	19_GO:0032502 developmental process	-9.4	3	7.5	28133	131	2734	38	1.4	0.22	596|650|947|1499|2043|2045|2297|2302|3913|3976|4086|4087|4090|5087|5420|5915|5979|6422|6469|6495|6662|6772|6928|7482|7490|9370|10220|10252|10413|10736|25959|26508|28514|51804|54361|64412|130497|282679	BCL2|BMP2|CD34|CTNNB1|EPHA4|EPHA7|FOXD1|FOXJ1|LAMB2|LIF|SMAD1|SMAD2|SMAD5|PBX1|PODXL|RARB|RET|SFRP1|SHH|SIX1|SOX9|STAT1|HNF1B|WNT2B|WT1|ADIPOQ|GDF11|SPRY1|YAP1|SIX2|KANK2|HEYL|DLL1|SIX4|WNT4|GZF1|OSR1|AQP11	-7.3	MyList
GO Biological Processes	19	GO:1903034	regulation of response to wounding	19_GO:0050896 response to stimulus	-9.4	2.6	7.2	28133	196	2734	49	1.8	0.25	239|301|462|947|1026|1027|1839|2043|2048|2147|2152|2266|3640|4035|4067|4192|5054|5154|5270|5467|5578|5580|5728|5747|5764|5864|6403|6484|6558|6665|6850|7001|7048|7099|7128|7294|7429|7852|8428|9314|10565|10855|23122|50506|54361|83999|170692|199731|100506658	ALOX12|ANXA1|SERPINC1|CD34|CDKN1A|CDKN1B|HBEGF|EPHA4|EPHB2|F2|F3|FGG|INSL3|LRP1|LYN|MDK|SERPINE1|PDGFA|SERPINE2|PPARD|PRKCA|PRKCD|PTEN|PTK2|PTN|RAB3A|SELP|ST3GAL4|SLC12A2|SOX15|SYK|PRDX2|TGFBR2|TLR4|TNFAIP3|TXK|VIL1|CXCR4|STK24|KLF4|ARFGEF1|HPSE|CLASP2|DUOX2|WNT4|KREMEN1|ADAMTS18|CADM4|OCLN	-7.3	MyList
GO Biological Processes	19	GO:0018209	peptidyl-serine modification	19_GO:0008152 metabolic process	-9.4	2.2	7	28133	333	2734	70	2.6	0.3	409|472|596|673|960|1017|1020|1389|1432|1454|1456|1634|1760|1956|3059|3320|3326|3448|3569|3976|4690|4842|4908|4909|5217|5578|5580|5583|5584|5585|5586|5728|5979|6195|6423|6446|6505|6733|6789|6850|7040|7048|7272|7349|7474|7786|8091|8408|8569|8658|8851|9024|9252|9806|10045|10114|10456|11184|11200|23678|27347|29110|51701|53944|84930|89780|122011|146664|200576|204851	ARRB2|ATM|BCL2|BRAF|CD44|CDK2|CDK5|CREBL2|MAPK14|CSNK1E|CSNK1G3|DCN|DMPK|EGFR|HCLS1|HSP90AA1|HSP90AB1|IFNA14|IL6|LIF|NCK1|NOS1|NTF3|NTF4|PFN2|PRKCA|PRKCD|PRKCH|PRKCI|PKN1|PKN2|PTEN|RET|RPS6KA1|SFRP2|SGK1|SLC1A1|SRPK2|STK4|SYK|TGFB1|TGFBR2|TTK|UCN|WNT5A|MAP3K12|HMGA2|ULK1|MKNK1|TNKS|CDK5R1|BRSK2|RPS6KA5|SPOCK2|SH2D3A|HIPK3|HAX1|MAP4K1|CHEK2|SGK3|STK39|TBK1|NLK|CSNK1G1|MASTL|WNT3A|CSNK1A1L|MGAT5B|P…	-7.3	MyList
WikiPathways	27	WP4754	IL-18 signaling pathway		-9.3	2.3	7.1	28133	273	2734	61	2.2	0.28	35|321|356|596|598|650|860|1277|1499|1891|2917|3033|3068|3569|3593|3725|3881|4317|4318|4625|4666|4688|4776|4790|4792|4794|5578|5580|5585|5728|5803|5993|6667|6869|6885|6900|7128|7132|7189|7913|8720|8941|9069|9308|9370|9399|10062|10194|10418|10500|10848|23787|24146|26093|51222|55272|55294|55625|80328|84070|84823	ACADS|APBA2|FASLG|BCL2|BCL2L1|BMP2|RUNX2|COL1A1|CTNNB1|ECH1|GRM7|HADH|HDGF|IL6|IL12B|JUN|KRT31|MMP8|MMP9|MYH7|NACA|NCF2|NFATC4|NFKB1|NFKBIA|NFKBIE|PRKCA|PRKCD|PKN1|PTEN|PTPRZ1|RFX5|SP1|TACR1|MAP3K7|CNTN2|TNFAIP3|TNFRSF1A|TRAF6|DEK|MBTPS1|CDK5R2|CLDN12|CD83|ADIPOQ|STOML1|NR1H3|TSHZ1|SPON1|SEMA6C|PPP1R13L|MTCH1|CLDN15|CCDC9|ZNF219|IMP3|FBXW7|ZDHHC7|ULBP2|FAM186B|LMNB2	-7.3	MyList
Reactome Gene Sets	6	R-HSA-112316	Neuronal System		-9.3	2	6.9	28133	410	2734	81	3	0.32	109|321|610|783|784|801|805|1137|1141|1142|1145|1146|1175|1740|2554|2557|2561|2569|2741|2752|2782|2786|2902|2903|3556|3738|3739|3742|3749|3755|3763|3764|3772|3777|3779|3845|5330|5578|5864|5879|6195|6505|6539|6571|6812|7277|8496|8499|8541|8874|9066|9132|9196|9456|10021|10369|10497|10550|22843|22941|23136|24145|27020|27094|27163|50801|51305|56659|56666|57030|57369|57555|64130|78999|83795|83988|8982…	ADCY3|APBA2|HCN2|CACNB2|CACNB3|CALM1|CALM2|CHRNA4|CHRNB2|CHRNB3|CHRNE|CHRNG|AP2S1|DLG2|GABRA1|GABRA4|GABRB2|GABRR1|GLRA1|GLUL|GNB1|GNG4|GRIN1|GRIN2A|IL1RAP|KCNA3|KCNA4|KCNA6|KCNC4|KCNG1|KCNJ6|KCNJ8|KCNJ15|KCNK3|KCNMB1|KRAS|PLCB2|PRKCA|RAB3A|RAC1|RPS6KA1|SLC1A1|SLC6A12|SLC18A2|STXBP1|TUBA4A|PPFIBP1|PPFIA2|PPFIA3|ARHGEF7|SYT7|KCNQ4|KCNAB3|HOMER1|HCN4|CACNG2|UNC13B|ARL6IP5|PPM1E|SHANK2|EPB41L3|PANX1…	-7.3	MyList
GO Biological Processes	19	GO:0018108	peptidyl-tyrosine phosphorylation	19_GO:0008152 metabolic process	-9.3	2.1	6.9	28133	375	2734	76	2.8	0.31	25|27|409|654|868|960|1437|1636|1839|1956|2041|2043|2045|2048|2065|2074|2321|2324|2444|2689|3059|3356|3479|3481|3569|3592|3593|3645|3976|4067|4739|4908|4914|4920|5154|5526|5580|5608|5621|5747|5795|5979|6422|6423|6464|6725|6850|6886|7040|7132|7272|7294|8576|8651|8692|9370|10114|10188|10420|10456|10464|10507|23624|26228|50604|54209|55024|55294|56034|59067|64127|83666|84619|89780|199731|204851	ABL1|ABL2|ARRB2|BMP6|CBLB|CD44|CSF2|ACE|HBEGF|EGFR|EPHA1|EPHA4|EPHA7|EPHB2|ERBB3|ERCC6|FLT1|FLT4|FRK|GH2|HCLS1|HTR2A|IGF1|IGF2|IL6|IL12A|IL12B|INSRR|LIF|LYN|NEDD9|NTF3|NTRK1|ROR2|PDGFA|PPP2R5B|PRKCD|MAP2K6|PRNP|PTK2|PTPRJ|RET|SFRP1|SFRP2|SHC1|SRMS|SYK|TAL1|TGFB1|TNFRSF1A|TTK|TXK|STK16|SOCS1|HYAL2|ADIPOQ|HIPK3|TNK2|TESK2|HAX1|PIBF1|SEMA4D|CBLC|STAP1|IL20|TREM2|BANK1|FBXW7|PDGFC|IL21|NOD2|PARP9|ZGP…	-7.3	MyList
GO Biological Processes	19	GO:0050808	synapse organization	19_GO:0071840 cellular component organization or biogenesis	-9.3	2	6.9	28133	411	2734	81	3	0.32	25|378|712|714|718|728|783|784|991|1020|1141|1432|1496|1524|1639|1760|2043|2045|2048|2339|2554|2561|2596|3556|3630|3684|3913|4076|4131|4628|4734|4744|4761|4776|4914|5064|5098|5300|5621|5641|5728|5764|5864|6453|6495|6900|7337|7474|7476|8496|8499|8541|8851|9419|9456|9806|10160|10243|10369|10497|10507|11079|22854|22891|22941|23114|26059|27020|29882|51804|54209|56132|56133|57555|78999|89780|91752|140…	ABL1|ARF4|C1QA|C1QC|C3|C5AR1|CACNB2|CACNB3|CDC20|CDK5|CHRNB2|MAPK14|CTNNA2|CX3CR1|DCTN1|DMPK|EPHA4|EPHA7|EPHB2|FNTA|GABRA1|GABRB2|GAP43|IL1RAP|INS|ITGAM|LAMB2|CAPRIN1|MAP1B|MYH10|NEDD4|NEFH|NEUROD2|NFATC4|NTRK1|PALM|PCDHGC3|PIN1|PRNP|LGMN|PTEN|PTN|RAB3A|ITSN1|SIX1|CNTN2|UBE3A|WNT5A|WNT7A|PPFIBP1|PPFIA2|PPFIA3|CDK5R1|CRIPT|HOMER1|SPOCK2|FARP1|GPHN|CACNG2|UNC13B|SEMA4D|RER1|NTNG1|ZNF365|SHANK2|NFAS…	-7.2	MyList
GO Biological Processes	19	GO:0050678	regulation of epithelial cell proliferation	19_GO:0008283 cell proliferation	-9.3	2.1	6.9	28133	383	2734	77	2.8	0.32	283|595|650|654|677|728|864|1012|1021|1028|1030|1749|1910|1956|2152|2254|2321|2324|2524|2810|3202|3479|3481|3592|3593|3987|4192|4804|4830|5467|5578|5728|5764|5797|5925|6387|6422|6423|6469|6495|6657|6662|6667|6772|6776|6899|7040|7049|7099|7128|7291|7472|7474|7476|7480|8742|8854|9037|9255|9572|10413|10765|11171|23213|51548|51804|55294|64127|64919|79577|79805|84913|89780|90780|130497|282679|406903	ANG|CCND1|BMP2|BMP6|ZFP36L1|C5AR1|RUNX3|CDH13|CDK6|CDKN1C|CDKN2B|DLX5|EDNRB|EGFR|F3|FGF9|FLT1|FLT4|FUT2|SFN|HOXA5|IGF1|IGF2|IL12A|IL12B|LIMS1|MDK|NGFR|NME1|PPARD|PRKCA|PTEN|PTN|PTPRM|RB1|CXCL12|SFRP1|SFRP2|SHH|SIX1|SOX2|SOX9|SP1|STAT1|STAT5A|TBX1|TGFB1|TGFBR3|TLR4|TNFAIP3|TWIST1|WNT2|WNT5A|WNT7A|WNT10B|TNFSF12|ALDH1A2|SEMA5A|AIMP1|NR1D1|YAP1|KDM5B|STRAP|SULF1|SIRT6|SIX4|FBXW7|NOD2|BCL11B|CDC73|VA…	-7.2	MyList
GO Biological Processes	19	GO:0034504	protein localization to nucleus	19_GO:0051179 localization	-9.3	2.3	7	28133	274	2734	61	2.2	0.28	585|754|811|868|1020|1026|1277|1432|1434|2147|2516|2752|3059|3326|3630|3839|3843|3976|4000|4487|4792|4804|4931|5300|5514|5530|5580|6469|6495|6500|6662|6850|7015|7040|7249|8692|8720|9478|9531|9679|10413|10736|23212|23435|23636|25942|51307|51804|54623|55198|55374|56957|81603|83593|83666|83667|84662|94103|151636|200576|201163	BBS4|PTTG1IP|CALR|CBLB|CDK5|CDKN1A|COL1A1|MAPK14|CSE1L|F2|NR5A1|GLUL|HCLS1|HSP90AB1|INS|KPNA3|IPO5|LIF|LMNA|MSX1|NFKBIA|NGFR|NVL|PIN1|PPP1R10|PPP3CA|PRKCD|SHH|SIX1|SKP1|SOX9|SYK|TERT|TGFB1|TSC2|HYAL2|MBTPS1|CABP1|BAG3|FAM53B|YAP1|SIX2|RRS1|TARDBP|NUP62|SIN3A|FAM53C|SIX4|PAF1|APPL2|TMCO6|OTUD7B|TRIM8|RASSF5|PARP9|SESN2|GLIS2|ORMDL3|DTX3L|PIKFYVE|FLCN	-7.2	MyList
GO Biological Processes	19	GO:0090087	regulation of peptide transport	19_GO:0051179 localization	-9.3	1.9	6.8	28133	557	2734	101	3.7	0.36	283|301|654|776|784|947|1020|1128|1263|1432|1956|2266|2696|2810|2864|2922|3033|3059|3156|3305|3326|3479|3552|3569|3592|3593|3630|3684|3708|3709|3843|3936|4035|4345|4628|4641|4760|5467|5530|5578|5580|5621|5715|5879|6422|6453|6469|6505|6558|6717|7040|7099|7200|7327|7349|7376|8398|8620|8692|8724|8851|9024|9066|9255|9270|9370|9478|9531|9572|9919|10062|10307|10434|10456|10497|10874|10961|23435|23636|2…	ANG|ANXA1|BMP6|CACNA1D|CACNB3|CD34|CDK5|CHRM1|PLK3|MAPK14|EGFR|FGG|GIPR|SFN|FFAR1|GRP|HADH|HCLS1|HMGCR|HSPA1L|HSP90AB1|IGF1|IL1A|IL6|IL12A|IL12B|INS|ITGAM|ITPR1|ITPR2|IPO5|LCP1|LRP1|CD200|MYH10|MYO1C|NEUROD1|PPARD|PPP3CA|PRKCA|PRKCD|PRNP|PSMD9|RAC1|SFRP1|ITSN1|SHH|SLC1A1|SLC12A2|SRI|TGFB1|TLR4|TRH|UBE2G2|UCN|NR1H2|PLA2G6|NPFF|HYAL2|SNX3|CDK5R1|BRSK2|SYT7|AIMP1|ITGB1BP1|ADIPOQ|CABP1|BAG3|NR1D1|SEC…	-7.2	MyList
GO Biological Processes	19	GO:0008015	blood circulation	19_GO:0032501 multicellular organismal process	-9.3	1.9	6.8	28133	520	2734	96	3.5	0.35	128|140|155|287|489|654|776|779|783|784|796|801|805|844|947|1129|1482|1522|1525|1636|1760|1824|1839|1908|1910|1956|2013|2034|2132|2257|2266|2626|2643|2702|2946|3356|3708|3709|3764|3777|4090|4223|4625|4842|5318|5349|5608|5795|5910|6324|6338|6387|6444|6446|6505|6518|6717|6772|6781|6786|7040|7054|7122|7168|7349|7852|8557|8620|9270|9283|9370|9446|9590|9759|10008|10021|10369|10699|10848|10874|11138|23…	ADH5|ADORA3|ADRB3|ANK2|ATP2A3|BMP6|CACNA1D|CACNA1S|CACNB2|CACNB3|CALCA|CALM1|CALM2|CASQ1|CD34|CHRM2|NKX2-5|CTSZ|CXADR|ACE|DMPK|DSC2|HBEGF|EDN3|EDNRB|EGFR|EMP2|EPAS1|EXT2|FGF12|FGG|GATA4|GCH1|GJA5|GSTM2|HTR2A|ITPR1|ITPR2|KCNJ8|KCNK3|SMAD5|MEOX2|MYH7|NOS1|PKP2|FXYD3|MAP2K6|PTPRJ|RAP1GDS1|SCN1B|SCNN1B|CXCL12|SGCD|SGK1|SLC1A1|SLC2A5|SRI|STAT1|STC1|STIM1|TGFB1|TH|CLDN5|TPM1|UCN|CXCR4|TCAP|NPFF|ITGB1BP…	-7.2	MyList
GO Biological Processes	19	GO:1903530	regulation of secretion by cell	19_GO:0051179 localization	-9.2	1.9	6.8	28133	565	2734	102	3.7	0.36	164|283|301|650|654|776|783|801|947|1020|1137|1141|1407|1908|1956|2266|2587|2696|2778|2864|2917|2922|3033|3156|3356|3479|3552|3569|3592|3593|3630|3684|3708|3709|3976|4035|4067|4345|4628|4760|5467|5530|5578|5715|5864|5879|6386|6387|6422|6453|6558|6717|6812|6850|7040|7099|7132|7200|7349|7376|7476|7879|8398|8499|8620|8941|9024|9066|9146|9255|9341|9370|9572|9783|10062|10307|10497|10765|10874|10890|10…	AP1G1|ANG|ANXA1|BMP2|BMP6|CACNA1D|CACNB2|CALM1|CD34|CDK5|CHRNA4|CHRNB2|CRY1|EDN3|EGFR|FGG|GALR1|GIPR|GNAS|FFAR1|GRM7|GRP|HADH|HMGCR|HTR2A|IGF1|IL1A|IL6|IL12A|IL12B|INS|ITGAM|ITPR1|ITPR2|LIF|LRP1|LYN|CD200|MYH10|NEUROD1|PPARD|PPP3CA|PRKCA|PSMD9|RAB3A|RAC1|SDCBP|CXCL12|SFRP1|ITSN1|SLC12A2|SRI|STXBP1|SYK|TGFB1|TLR4|TNFRSF1A|TRH|UCN|NR1H2|WNT7A|RAB7A|PLA2G6|PPFIA2|NPFF|CDK5R2|BRSK2|SYT7|HGS|AIMP1|VAM…	-7.2	MyList
KEGG Pathway	24	ko04010	MAPK signaling pathway		-9.2	2.3	7.1	28133	255	2734	58	2.1	0.28	356|409|673|776|779|783|784|1326|1432|1844|1846|1850|1956|2251|2254|2257|2318|3303|3305|3306|3552|3725|3845|4790|4908|4909|4914|5154|5530|5533|5535|5536|5578|5600|5608|5801|5879|6195|6237|6722|6789|6885|7040|7048|7132|7189|7786|8491|8569|9252|9479|10369|11184|22800|23542|25780|51347|51701	FASLG|ARRB2|BRAF|CACNA1D|CACNA1S|CACNB2|CACNB3|MAP3K8|MAPK14|DUSP2|DUSP4|DUSP8|EGFR|FGF6|FGF9|FGF12|FLNC|HSPA1A|HSPA1L|HSPA2|IL1A|JUN|KRAS|NFKB1|NTF3|NTF4|NTRK1|PDGFA|PPP3CA|PPP3CC|PPP3R2|PPP5C|PRKCA|MAPK11|MAP2K6|PTPRR|RAC1|RPS6KA1|RRAS|SRF|STK4|MAP3K7|TGFB1|TGFBR2|TNFRSF1A|TRAF6|MAP3K12|MAP4K3|MKNK1|RPS6KA5|MAPK8IP1|CACNG2|MAP4K1|RRAS2|MAPK8IP2|RASGRP3|TAOK3|NLK	-7.2	MyList
GO Biological Processes	19	GO:0048634	regulation of muscle organ development	19_GO:0032502 developmental process	-9.2	2.9	7.3	28133	144	2734	40	1.5	0.23	409|596|650|1432|1655|2065|2627|2648|3479|3481|3720|4015|4656|4762|5292|5300|5600|5728|6469|6495|6665|6899|7040|7048|7049|7161|7291|7472|7480|9150|9759|10413|10521|23493|28514|51804|57057|57158|57817|89780	ARRB2|BCL2|BMP2|MAPK14|DDX5|ERBB3|GATA6|KAT2A|IGF1|IGF2|JARID2|LOX|MYOG|NEUROG1|PIM1|PIN1|MAPK11|PTEN|SHH|SIX1|SOX15|TBX1|TGFB1|TGFBR2|TGFBR3|TP73|TWIST1|WNT2|WNT10B|CTDP1|HDAC4|YAP1|DDX17|HEY2|DLL1|SIX4|TBX20|JPH2|HAMP|WNT3A	-7.2	MyList
GO Biological Processes	19	GO:0007178	transmembrane receptor protein serine/threonine kinase signaling pathway	19_GO:0023052 signaling	-9.2	2.1	6.9	28133	363	2734	74	2.7	0.31	25|91|93|409|650|651|654|860|1028|1030|1432|1655|1749|1761|2033|2297|2331|2339|2348|2626|3303|3309|3326|3626|3725|4015|4086|4087|4090|4487|4920|5300|5747|6386|6422|6423|6469|6498|6885|7040|7048|7049|7122|7272|7314|7316|7474|7791|9372|9480|9958|10220|10252|10273|10468|10566|10923|11171|23089|23213|51232|51701|55198|55512|57057|57530|64398|84913|130399|164656|201163|283375|286204|375567	ABL1|ACVR1B|ACVR2B|ARRB2|BMP2|BMP3|BMP6|RUNX2|CDKN1C|CDKN2B|MAPK14|DDX5|DLX5|DMRT1|EP300|FOXD1|FMOD|FNTA|FOLR1|GATA4|HSPA1A|HSPA5|HSP90AB1|INHBC|JUN|LOX|SMAD1|SMAD2|SMAD5|MSX1|ROR2|PIN1|PTK2|SDCBP|SFRP1|SFRP2|SHH|SKIL|MAP3K7|TGFB1|TGFBR2|TGFBR3|CLDN5|TTK|UBB|UBC|WNT5A|ZYX|ZFYVE9|ONECUT2|USP15|GDF11|SPRY1|STUB1|FST|AKAP3|SUB1|STRAP|PEG10|SULF1|CRIM1|NLK|APPL2|SMPD3|TBX20|CGN|MPP5|ATOH8|ACVR1C|TMPR…	-7.2	MyList
GO Biological Processes	19	GO:0150063	visual system development	19_GO:0032502 developmental process	-9.2	2.1	6.9	28133	363	2734	74	2.7	0.31	86|93|356|585|596|654|712|718|835|1289|1414|1545|1746|2048|2295|2321|2782|3684|3913|3982|4212|4286|4760|5087|5146|5316|5584|5764|5797|5915|5979|6094|6469|6498|6505|6604|6657|6662|6722|7048|7054|7101|7287|7289|7291|7472|7474|7476|7482|7490|8854|9314|10220|10252|10765|10848|11023|23418|28514|55212|57030|57084|57381|57835|64220|64919|90780|121643|147912|170692|204851|220202|283375|286204	ACTL6A|ACVR2B|FASLG|BBS4|BCL2|BMP6|C1QA|C3|CASP2|COL5A1|CRYBB1|CYP1B1|DLX2|EPHB2|FOXF2|FLT1|GNB1|ITGAM|LAMB2|LIM2|MEIS2|MITF|NEUROD1|PBX1|PDE6C|PKNOX1|PRKCI|PTN|PTPRM|RARB|RET|ROM1|SHH|SKIL|SLC1A1|SMARCD3|SOX2|SOX9|SRF|TGFBR2|TH|NR2E1|TULP1|TULP3|TWIST1|WNT2|WNT5A|WNT7A|WNT2B|WT1|ALDH1A2|KLF4|GDF11|SPRY1|KDM5B|PPP1R13L|VAX1|CRB1|DLL1|BBS7|SLC17A7|SLC17A6|RHOJ|SLC4A5|STRA6|BCL11B|PYGO2|FOXN4|SIX5|…	-7.2	MyList
GO Biological Processes	19	GO:0070201	regulation of establishment of protein localization	19_GO:0051179 localization	-9.2	1.8	6.7	28133	573	2734	103	3.8	0.36	283|301|596|654|776|784|947|1020|1128|1263|1432|1956|2266|2696|2810|2864|3002|3033|3059|3156|3305|3326|3479|3552|3569|3592|3593|3630|3684|3708|3709|3843|3936|4035|4345|4628|4641|4760|4836|5467|5530|5533|5578|5580|5621|5715|5879|6422|6469|6505|6558|6717|7027|7040|7099|7161|7200|7327|7376|8398|8620|8692|8724|8851|9024|9066|9270|9370|9478|9531|9572|9786|9919|10062|10307|10434|10456|10497|10874|10961…	ANG|ANXA1|BCL2|BMP6|CACNA1D|CACNB3|CD34|CDK5|CHRM1|PLK3|MAPK14|EGFR|FGG|GIPR|SFN|FFAR1|GZMB|HADH|HCLS1|HMGCR|HSPA1L|HSP90AB1|IGF1|IL1A|IL6|IL12A|IL12B|INS|ITGAM|ITPR1|ITPR2|IPO5|LCP1|LRP1|CD200|MYH10|MYO1C|NEUROD1|NMT1|PPARD|PPP3CA|PPP3CC|PRKCA|PRKCD|PRNP|PSMD9|RAC1|SFRP1|SHH|SLC1A1|SLC12A2|SRI|TFDP1|TGFB1|TLR4|TP73|TRH|UBE2G2|NR1H2|PLA2G6|NPFF|HYAL2|SNX3|CDK5R1|BRSK2|SYT7|ITGB1BP1|ADIPOQ|CABP1|B…	-7.2	MyList
GO Biological Processes	19	GO:0008610	lipid biosynthetic process	19_GO:0008152 metabolic process	-9.2	1.7	6.7	28133	734	2734	124	4.5	0.4	21|239|283|301|336|345|472|650|654|706|718|873|949|1389|1571|1798|2194|2516|2946|2950|3156|3284|3290|3356|3490|3630|3631|3990|4047|4598|4706|4790|5087|5154|5166|5191|5281|5291|5467|5580|5728|5730|5867|6319|6482|6483|6484|6489|6667|6713|6715|7132|7376|7903|8398|8526|8527|8540|8560|8707|8720|8813|8854|8869|9331|9334|9362|9370|9487|9488|9514|9524|9572|9791|9896|10062|10449|10464|10858|11019|11343|22…	ABCA3|ALOX12|ANG|ANXA1|APOA2|APOC3|ATM|BMP2|BMP6|TSPO|C3|CBR1|SCARB1|CREBL2|CYP2E1|DPAGT1|FASN|NR5A1|GSTM2|GSTP1|HMGCR|HSD3B2|HSD11B1|HTR2A|IGFBP7|INS|INPP4A|LIPC|LSS|MVK|NDUFAB1|NFKB1|PBX1|PDGFA|PDK4|PEX7|PIGF|PIK3CB|PPARD|PRKCD|PTEN|PTGDS|RAB4A|SCD|ST3GAL1|ST3GAL2|ST3GAL4|ST8SIA1|SP1|SQLE|SRD5A1|TNFRSF1A|NR1H2|ST8SIA4|PLA2G6|DGKE|DGKD|AGPS|DEGS1|B3GALT2|MBTPS1|DPM1|ALDH1A2|ST3GAL5|B4GALT6|B4GAL…	-7.2	MyList
GO Biological Processes	19	GO:0048608	reproductive structure development	19_GO:0022414 reproductive process	-9.2	2	6.8	28133	406	2734	80	2.9	0.32	283|301|409|472|595|596|654|666|677|718|835|1045|1050|1432|1437|1634|1747|1761|2034|2099|2254|2295|2516|2620|2626|2627|2709|3169|3205|3309|3326|3481|3856|3976|4142|4158|4188|4762|4914|4920|5270|5467|5728|5747|5764|6194|6422|6423|6469|6662|6665|6715|6781|6789|6874|7262|7314|7337|7472|7474|7476|7482|7490|7942|9510|10468|10765|23213|23493|50846|51804|54361|55224|57647|59338|64220|79805|83943|130497|…	ANG|ANXA1|ARRB2|ATM|CCND1|BCL2|BMP6|BOK|ZFP36L1|C3|CASP2|CDX2|CEBPA|MAPK14|CSF2|DCN|DLX3|DMRT1|EPAS1|ESR1|FGF9|FOXF2|NR5A1|GAS2|GATA4|GATA6|GJB5|FOXA1|HOXA9|HSPA5|HSP90AB1|IGF2|KRT8|LIF|MAS1|MC2R|MDFI|NEUROG1|NTRK1|ROR2|SERPINE2|PPARD|PTEN|PTK2|PTN|RPS6|SFRP1|SFRP2|SHH|SOX9|SOX15|SRD5A1|STC1|STK4|TAF4|PHLDA2|UBB|UBE3A|WNT2|WNT5A|WNT7A|WNT2B|WT1|TFEB|ADAMTS1|FST|KDM5B|SULF1|HEY2|DHH|SIX4|WNT4|ETNK…	-7.2	MyList
GO Biological Processes	19	GO:0051051	negative regulation of transport	19_GO:0048519 negative regulation of biological process	-9.2	2	6.8	28133	449	2734	86	3.1	0.33	301|336|345|596|666|684|784|801|805|961|1020|1407|2048|2065|2257|2917|2946|3156|3303|3356|3592|3593|3630|3685|3976|4131|4318|4345|4734|4762|4790|4842|5270|5530|5715|5728|5879|6386|6422|6469|6717|6781|7132|7200|7291|7327|7341|7349|7376|7879|8301|8620|8724|9270|9341|9370|9446|9478|9531|9943|10008|10062|10434|10449|10550|10874|10961|23479|27347|51009|54550|54899|55022|55198|57817|90678|112476|114088…	ANXA1|APOA2|APOC3|BCL2|BOK|BST2|CACNB3|CALM1|CALM2|CD47|CDK5|CRY1|EPHB2|ERBB3|FGF12|GRM7|GSTM2|HMGCR|HSPA1A|HTR2A|IL12A|IL12B|INS|ITGAV|LIF|MAP1B|MMP9|CD200|NEDD4|NEUROG1|NFKB1|NOS1|SERPINE2|PPP3CA|PSMD9|PTEN|RAC1|SDCBP|SFRP1|SHH|SRI|STC1|TNFRSF1A|TRH|TWIST1|UBE2G2|SUMO1|UCN|NR1H2|RAB7A|PICALM|NPFF|SNX3|ITGB1BP1|VAMP3|ADIPOQ|GSTO1|CABP1|BAG3|OXSR1|KCNE3|NR1H3|LYPLA1|ACAA2|ARL6IP5|NMU|ERP29|ISCU|S…	-7.2	MyList
GO Biological Processes	19	GO:0042692	muscle cell differentiation	19_GO:0032502 developmental process	-9.2	2.1	6.9	28133	364	2734	74	2.7	0.31	25|287|409|596|650|811|844|1013|1432|1465|1466|1482|1491|1496|1499|1525|1760|1910|2254|2318|2626|2627|2648|3479|3481|3845|3856|4015|4487|4656|4776|4842|5300|5530|5600|5725|5915|5925|6272|6469|6495|6604|6662|6722|6895|6899|7040|7168|7480|7490|8557|9150|9456|9759|10938|11146|23493|25842|26509|28514|29765|30008|51177|51804|54361|55897|57817|58494|79365|80314|84665|89780|90410|93145	ABL1|ANK2|ARRB2|BCL2|BMP2|CALR|CASQ1|CDH15|MAPK14|CSRP1|CSRP2|NKX2-5|CTH|CTNNA2|CTNNB1|CXADR|DMPK|EDNRB|FGF9|FLNC|GATA4|GATA6|KAT2A|IGF1|IGF2|KRAS|KRT8|LOX|MSX1|MYOG|NFATC4|NOS1|PIN1|PPP3CA|MAPK11|PTBP1|RARB|RB1|SORT1|SHH|SIX1|SMARCD3|SOX9|SRF|TARBP2|TBX1|TGFB1|TPM1|WNT10B|WT1|TCAP|CTDP1|HOMER1|HDAC4|EHD1|GLMN|HEY2|ASF1A|MYOF|DLL1|TMOD4|EFEMP2|PLEKHO1|SIX4|WNT4|MESP1|HAMP|JAM2|BHLHE41|EPC1|MYPN|W…	-7.2	MyList
GO Biological Processes	19	GO:0018212	peptidyl-tyrosine modification	19_GO:0008152 metabolic process	-9.2	2.1	6.9	28133	378	2734	76	2.8	0.31	25|27|409|654|868|960|1437|1636|1839|1956|2041|2043|2045|2048|2065|2074|2321|2324|2444|2689|3059|3356|3479|3481|3569|3592|3593|3645|3976|4067|4739|4908|4914|4920|5154|5526|5580|5608|5621|5747|5795|5979|6422|6423|6464|6725|6850|6886|7040|7132|7272|7294|8576|8651|8692|9370|10114|10188|10420|10456|10464|10507|23624|26228|50604|54209|55024|55294|56034|59067|64127|83666|84619|89780|199731|204851	ABL1|ABL2|ARRB2|BMP6|CBLB|CD44|CSF2|ACE|HBEGF|EGFR|EPHA1|EPHA4|EPHA7|EPHB2|ERBB3|ERCC6|FLT1|FLT4|FRK|GH2|HCLS1|HTR2A|IGF1|IGF2|IL6|IL12A|IL12B|INSRR|LIF|LYN|NEDD9|NTF3|NTRK1|ROR2|PDGFA|PPP2R5B|PRKCD|MAP2K6|PRNP|PTK2|PTPRJ|RET|SFRP1|SFRP2|SHC1|SRMS|SYK|TAL1|TGFB1|TNFRSF1A|TTK|TXK|STK16|SOCS1|HYAL2|ADIPOQ|HIPK3|TNK2|TESK2|HAX1|PIBF1|SEMA4D|CBLC|STAP1|IL20|TREM2|BANK1|FBXW7|PDGFC|IL21|NOD2|PARP9|ZGP…	-7.2	MyList
GO Biological Processes	19	GO:0006605	protein targeting	19_GO:0051179 localization	-9.2	2	6.8	28133	442	2734	85	3.1	0.33	706|784|1020|1891|3305|3309|3320|3684|3921|4121|4641|4666|4734|4736|5190|5191|5193|5194|5264|5584|5621|6122|6133|6136|6157|6158|6164|6169|6181|6189|6194|6208|6227|6235|6272|6386|6505|6731|7095|7314|7316|7879|8540|8546|8851|8943|9146|9270|9531|10300|10369|10456|10490|11231|23480|23600|25813|26517|26519|26520|26521|27429|29103|51179|55294|55625|56993|64374|66008|79158|79683|79778|80273|83597|83943|…	TSPO|CACNB3|CDK5|ECH1|HSPA1L|HSPA5|HSP90AA1|ITGAM|RPSA|MAN1A1|MYO1C|NACA|NEDD4|RPL10A|PEX6|PEX7|PEX12|PEX13|PHYH|PRKCI|PRNP|RPL3|RPL9|RPL12|RPL27A|RPL28|RPL34|RPL38|RPLP2|RPS3A|RPS6|RPS14|RPS21|RPS29|SORT1|SDCBP|SLC1A1|SRP72|SEC62|UBB|UBC|RAB7A|AGPS|AP3B1|CDK5R1|AP3D1|HGS|ITGB1BP1|BAG3|KATNB1|CACNG2|HAX1|VTI1B|SEC63|SEC61G|AMACR|SAMM50|TIMM13|TIMM10|TIMM9|TIMM8B|HTRA2|DNAJC15|HAO2|FBXW7|ZDHHC7|TO…	-7.2	MyList
GO Biological Processes	19	GO:0043269	regulation of ion transport	19_GO:0051179 localization	-9.2	1.8	6.7	28133	696	2734	119	4.4	0.39	21|25|81|287|409|596|610|706|776|779|783|784|801|805|823|844|967|1020|1128|1137|1141|1408|1482|1499|1740|1760|1908|2048|2147|2257|2745|2864|2902|2903|2917|2946|3064|3306|3356|3738|3739|3742|3749|3755|3763|3764|3772|3779|4067|4302|4318|4734|4842|5243|5270|5318|5349|5580|5608|5621|5728|5864|6324|6332|6387|6554|6558|6717|6781|6786|6812|6850|7200|7291|7341|7349|7852|7871|8645|8792|9022|9066|9132|9196…	ABCA3|ABL1|ACTN4|ANK2|ARRB2|BCL2|HCN2|TSPO|CACNA1D|CACNA1S|CACNB2|CACNB3|CALM1|CALM2|CAPN1|CASQ1|CD63|CDK5|CHRM1|CHRNA4|CHRNB2|CRY2|NKX2-5|CTNNB1|DLG2|DMPK|EDN3|EPHB2|F2|FGF12|GLRX|FFAR1|GRIN1|GRIN2A|GRM7|GSTM2|HTT|HSPA2|HTR2A|KCNA3|KCNA4|KCNA6|KCNC4|KCNG1|KCNJ6|KCNJ8|KCNJ15|KCNMB1|LYN|MLLT6|MMP9|NEDD4|NOS1|ABCB1|SERPINE2|PKP2|FXYD3|PRKCD|MAP2K6|PRNP|PTEN|RAB3A|SCN1B|SCN7A|CXCL12|SLC10A1|SLC12A2|…	-7.2	MyList
GO Biological Processes	19	GO:0006753	nucleoside phosphate metabolic process	19_GO:0008152 metabolic process	-9.1	1.7	6.6	28133	735	2734	124	4.5	0.4	109|204|226|229|471|523|706|953|1267|1329|1633|1737|1738|1740|2033|2194|2272|2597|2978|2979|2980|3156|3303|3356|3479|3607|3630|3704|3939|4337|4598|4625|4656|4706|4714|4716|4718|4830|4832|4842|5141|5151|5152|5162|5164|5166|5232|5471|5744|6241|6319|6392|6576|6820|6834|7040|7084|7167|7371|7372|7374|7378|7386|8086|8604|8833|9167|9414|9524|9759|10243|10606|10845|10846|10924|11164|11165|11284|23057|232…	ADCY3|AK2|ALDOA|ALDOB|ATIC|ATP6V1A|TSPO|ENTPD1|CNP|COX5B|DCK|DLAT|DLD|DLG2|EP300|FASN|FHIT|GAPDH|GUCA1A|GUCA1B|GUCA2A|HMGCR|HSPA1A|HTR2A|IGF1|FOXK2|INS|ITPA|LDHA|MOCS1|MVK|MYH7|MYOG|NDUFAB1|NDUFB8|NDUFB10|NDUFC2|NME1|NME3|NOS1|PDE4A|PDE8A|PDE9A|PDHB|PDK2|PDK4|PGK2|PPAT|PTHLH|RRM2|SCD|SDHD|SLC25A1|SULT2B1|SURF1|TGFB1|TK2|TPI1|UCK2|UMPS|UNG|UPP1|UQCRFS1|AAAS|SLC25A12|GMPS|COX7A2L|TJP2|TECR|HDAC4|GP…	-7.1	MyList
GO Biological Processes	19	GO:0003013	circulatory system process	19_GO:0032501 multicellular organismal process	-9.1	1.9	6.7	28133	530	2734	97	3.5	0.35	128|140|155|287|489|654|776|779|783|784|796|801|805|844|947|1129|1482|1522|1525|1636|1760|1824|1839|1908|1910|1956|2013|2034|2132|2257|2266|2626|2643|2702|2946|3356|3708|3709|3764|3777|4090|4223|4625|4842|5318|5349|5608|5795|5910|6324|6338|6387|6444|6446|6505|6518|6717|6772|6781|6786|7040|7054|7122|7168|7349|7852|8557|8620|9270|9283|9370|9446|9590|9759|10008|10021|10369|10413|10699|10848|10874|11…	ADH5|ADORA3|ADRB3|ANK2|ATP2A3|BMP6|CACNA1D|CACNA1S|CACNB2|CACNB3|CALCA|CALM1|CALM2|CASQ1|CD34|CHRM2|NKX2-5|CTSZ|CXADR|ACE|DMPK|DSC2|HBEGF|EDN3|EDNRB|EGFR|EMP2|EPAS1|EXT2|FGF12|FGG|GATA4|GCH1|GJA5|GSTM2|HTR2A|ITPR1|ITPR2|KCNJ8|KCNK3|SMAD5|MEOX2|MYH7|NOS1|PKP2|FXYD3|MAP2K6|PTPRJ|RAP1GDS1|SCN1B|SCNN1B|CXCL12|SGCD|SGK1|SLC1A1|SLC2A5|SRI|STAT1|STC1|STIM1|TGFB1|TH|CLDN5|TPM1|UCN|CXCR4|TCAP|NPFF|ITGB1BP…	-7.1	MyList
GO Biological Processes	19	GO:0007264	small GTPase mediated signal transduction	19_GO:0023052 signaling	-9.1	1.9	6.7	28133	502	2734	93	3.4	0.35	25|27|345|388|389|399|604|1012|1017|1026|1029|1432|1600|1793|2048|2665|2782|3479|3633|3707|3725|3845|3984|4067|4649|4650|4804|4914|4925|5291|5600|5863|5867|5879|5925|5962|6237|6242|6453|6464|7126|7249|8216|8859|8874|9046|9077|9101|9266|9322|9402|9855|9901|9908|10045|10188|10252|10395|10435|10565|11186|22800|23092|23179|23636|23647|23682|25780|25959|27352|29899|50650|51306|53358|54509|56882|57139|…	ABL1|ABL2|APOC3|RHOB|RHOC|RHOH|BCL6|CDH13|CDK2|CDKN1A|CDKN2A|MAPK14|DAB1|DOCK1|EPHB2|GDI2|GNB1|IGF1|INPP5B|ITPKB|JUN|KRAS|LIMK1|LYN|MYO9A|MYO9B|NGFR|NTRK1|NUCB2|PIK3CB|MAPK11|RGL2|RAB4A|RAC1|RB1|RDX|RRAS|RTKN|ITSN1|SHC1|TNFAIP1|TSC2|LZTR1|STK19|ARHGEF7|DOK2|DIRAS3|USP8|CYTH2|TRIP10|GRAP2|FARP2|SRGAP3|G3BP2|SH2D3A|TNK2|SPRY1|DLC1|CDC42EP2|ARFGEF1|RASSF1|RRAS2|ARHGAP26|RGL1|NUP62|ARFIP2|RAB38|RASGR…	-7.1	MyList
GO Biological Processes	19	GO:0072659	protein localization to plasma membrane	19_GO:0051179 localization	-9.1	2.3	6.9	28133	277	2734	61	2.2	0.28	286|287|598|783|784|1020|1956|2013|2048|3630|4035|5064|5318|5583|5584|5864|5962|6812|7040|7132|7429|7871|7879|8301|8674|9270|9341|9370|9528|9919|10077|10098|10139|10434|10490|10550|10890|10938|11031|11079|23114|23122|23136|25999|54209|55022|55204|55625|55690|57799|64083|64398|64689|80262|81693|89780|90410|115827|131578|196383|378884	ANK1|ANK2|BCL2L1|CACNB2|CACNB3|CDK5|EGFR|EMP2|EPHB2|INS|LRP1|PALM|PKP2|PRKCH|PRKCI|RAB3A|RDX|STXBP1|TGFB1|TNFRSF1A|VIL1|SLMAP|RAB7A|PICALM|VAMP4|ITGB1BP1|VAMP3|ADIPOQ|TMEM59|SEC16A|TSPAN32|TSPAN5|ARFRP1|LYPLA1|VTI1B|ARL6IP5|RAB10|EHD1|RAB31|RER1|NFASC|CLASP2|EPB41L3|CLIP3|TREM2|PID1|GOLPH3L|ZDHHC7|PACS1|RAB40C|GOLPH3|MPP5|GORASP1|C16orf70|AMN|WNT3A|IFT20|RAB3C|LRRC15|RILPL2|NHLRC1	-7.1	MyList
GO Biological Processes	19	GO:0060047	heart contraction	19_GO:0032501 multicellular organismal process	-9.1	2.3	6.9	28133	277	2734	61	2.2	0.28	140|287|489|776|779|783|784|796|801|805|844|1129|1482|1525|1636|1760|1824|1839|1908|2034|2132|2257|2626|2643|2702|2946|3708|3709|3764|3777|4090|4625|4842|5318|5349|5608|6324|6444|6505|6717|6781|6786|7054|7168|7349|7852|8557|8620|9446|9759|10008|10021|10369|10699|10848|10874|23493|30820|51086|121643|388591	ADORA3|ANK2|ATP2A3|CACNA1D|CACNA1S|CACNB2|CACNB3|CALCA|CALM1|CALM2|CASQ1|CHRM2|NKX2-5|CXADR|ACE|DMPK|DSC2|HBEGF|EDN3|EPAS1|EXT2|FGF12|GATA4|GCH1|GJA5|GSTM2|ITPR1|ITPR2|KCNJ8|KCNK3|SMAD5|MYH7|NOS1|PKP2|FXYD3|MAP2K6|SCN1B|SGCD|SLC1A1|SRI|STC1|STIM1|TH|TPM1|UCN|CXCR4|TCAP|NPFF|GSTO1|HDAC4|KCNE3|HCN4|CACNG2|CORIN|PPP1R13L|NMU|HEY2|KCNIP1|TNNI3K|FOXN4|RNF207	-7.1	MyList
GO Biological Processes	19	GO:0016049	cell growth	19_GO:0040007 growth	-9.1	1.9	6.7	28133	473	2734	89	3.3	0.34	25|91|214|596|604|684|694|1020|1026|1027|1029|1031|1032|1382|1499|1630|1808|1839|1956|2045|2147|2626|2786|2810|3303|3320|3326|3479|3486|3487|3490|3630|3913|3984|4035|4131|4487|5270|5300|5393|5467|5795|5925|6195|6280|6386|6387|6422|6423|6446|6662|6722|7040|7048|7349|7473|7474|7490|7852|8408|8692|8835|8851|9037|9150|9211|9362|10500|10507|23136|23678|25942|27346|29882|29946|51009|51548|54512|54879|5…	ABL1|ACVR1B|ALCAM|BCL2|BCL6|BST2|BTG1|CDK5|CDKN1A|CDKN1B|CDKN2A|CDKN2C|CDKN2D|CRABP2|CTNNB1|DCC|DPYSL2|HBEGF|EGFR|EPHA7|F2|GATA4|GNG4|SFN|HSPA1A|HSP90AA1|HSP90AB1|IGF1|IGFBP3|IGFBP4|IGFBP7|INS|LAMB2|LIMK1|LRP1|MAP1B|MSX1|SERPINE2|PIN1|EXOSC9|PPARD|PTPRJ|RB1|RPS6KA1|S100A9|SDCBP|CXCL12|SFRP1|SFRP2|SGK1|SOX9|SRF|TGFB1|TGFBR2|UCN|WNT3|WNT5A|WT1|CXCR4|ULK1|HYAL2|SOCS2|CDK5R1|SEMA5A|CTDP1|LGI1|CPNE6|S…	-7.1	MyList
GO Biological Processes	19	GO:0072331	signal transduction by p53 class mediator	19_GO:0023052 signaling	-9.1	2.3	7	28133	264	2734	59	2.2	0.28	472|596|641|666|754|835|960|1017|1020|1026|1027|1108|1111|1263|1432|1655|2033|2272|2810|3090|3190|4487|4850|5164|5300|5325|5600|5883|5934|5982|6749|6873|6874|6877|6878|7027|7161|7291|7314|8148|8738|8851|9100|10498|10848|11073|11200|23212|26038|26155|51147|64769|79073|80010|83667|84126|117584|144715|204851	ATM|BCL2|BLM|BOK|PTTG1IP|CASP2|CD44|CDK2|CDK5|CDKN1A|CDKN1B|CHD4|CHEK1|PLK3|MAPK14|DDX5|EP300|FHIT|SFN|HIC1|HNRNPK|MSX1|CNOT4|PDK2|PIN1|PLAGL1|MAPK11|RAD9A|RBL2|RFC2|SSRP1|TAF2|TAF4|TAF5|TAF6|TFDP1|TP73|TWIST1|UBB|TAF15|CRADD|CDK5R1|USP10|CARM1|PPP1R13L|TOPBP1|CHEK2|RRS1|CHD5|NOC2L|ING4|MEAF6|TMEM109|RMI1|SESN2|ATRIP|RFFL|RAD9B|HIPK1	-7.1	MyList
KEGG Pathway	24	hsa05165	human papillomavirus infection		-9.1	2.1	6.8	28133	352	2734	72	2.6	0.31	324|356|472|523|534|595|894|1017|1021|1026|1027|1108|1277|1280|1293|1499|1740|1857|1956|2033|2194|2778|3448|3679|3685|3845|3913|3914|3918|4355|4790|5291|5521|5526|5578|5584|5728|5747|5925|5934|6772|6932|7015|7132|7249|7337|7472|7473|7474|7476|7480|7482|8313|8515|8717|9223|10488|23352|23493|26508|29110|29882|51382|54361|57801|64398|83439|84552|84823|89780|122011|326625	APC|FASLG|ATM|ATP6V1A|ATP6V1G2|CCND1|CCND2|CDK2|CDK6|CDKN1A|CDKN1B|CHD4|COL1A1|COL2A1|COL6A3|CTNNB1|DLG2|DVL3|EGFR|EP300|FASN|GNAS|IFNA14|ITGA7|ITGAV|KRAS|LAMB2|LAMB3|LAMC2|MPP2|NFKB1|PIK3CB|PPP2R2B|PPP2R5B|PRKCA|PRKCI|PTEN|PTK2|RB1|RBL2|STAT1|TCF7|TERT|TNFRSF1A|TSC2|UBE3A|WNT2|WNT3|WNT5A|WNT7A|WNT10B|WNT2B|AXIN2|ITGA10|TRADD|MAGI1|CREB3|UBR4|HEY2|HEYL|TBK1|ANAPC2|ATP6V1D|WNT4|HES4|MPP5|TCF7L1|PA…	-7.1	MyList
GO Biological Processes	19	GO:0016202	regulation of striated muscle tissue development	19_GO:0032502 developmental process	-9	2.9	7.3	28133	140	2734	39	1.4	0.23	409|596|650|1432|1655|2065|2627|2648|3479|3481|3720|4015|4656|5292|5300|5600|5728|6469|6495|6665|6899|7040|7048|7049|7161|7291|7472|7480|9150|9759|10413|10521|23493|28514|51804|57057|57158|57817|89780	ARRB2|BCL2|BMP2|MAPK14|DDX5|ERBB3|GATA6|KAT2A|IGF1|IGF2|JARID2|LOX|MYOG|PIM1|PIN1|MAPK11|PTEN|SHH|SIX1|SOX15|TBX1|TGFB1|TGFBR2|TGFBR3|TP73|TWIST1|WNT2|WNT10B|CTDP1|HDAC4|YAP1|DDX17|HEY2|DLL1|SIX4|TBX20|JPH2|HAMP|WNT3A	-7.1	MyList
WikiPathways	27	WP4336	ncRNAs involved in Wnt signaling in hepatocellular carcinoma		-9	3.4	7.5	28133	91	2734	30	1.1	0.2	324|595|894|1454|1499|1857|3725|4920|6422|6423|6932|7472|7473|7474|7476|7480|7482|9314|27121|27123|51701|54361|57680|64321|80319|83439|83999|89780|92140|122011	APC|CCND1|CCND2|CSNK1E|CTNNB1|DVL3|JUN|ROR2|SFRP1|SFRP2|TCF7|WNT2|WNT3|WNT5A|WNT7A|WNT10B|WNT2B|KLF4|DKK4|DKK2|NLK|WNT4|CHD8|SOX17|CXXC4|TCF7L1|KREMEN1|WNT3A|MTDH|CSNK1A1L	-7	MyList
GO Biological Processes	19	GO:0061458	reproductive system development	19_GO:0032502 developmental process	-9	2	6.8	28133	409	2734	80	2.9	0.32	283|301|409|472|595|596|654|666|677|718|835|1045|1050|1432|1437|1634|1747|1761|2034|2099|2254|2295|2516|2620|2626|2627|2709|3169|3205|3309|3326|3481|3856|3976|4142|4158|4188|4762|4914|4920|5270|5467|5728|5747|5764|6194|6422|6423|6469|6662|6665|6715|6781|6789|6874|7262|7314|7337|7472|7474|7476|7482|7490|7942|9510|10468|10765|23213|23493|50846|51804|54361|55224|57647|59338|64220|79805|83943|130497|…	ANG|ANXA1|ARRB2|ATM|CCND1|BCL2|BMP6|BOK|ZFP36L1|C3|CASP2|CDX2|CEBPA|MAPK14|CSF2|DCN|DLX3|DMRT1|EPAS1|ESR1|FGF9|FOXF2|NR5A1|GAS2|GATA4|GATA6|GJB5|FOXA1|HOXA9|HSPA5|HSP90AB1|IGF2|KRT8|LIF|MAS1|MC2R|MDFI|NEUROG1|NTRK1|ROR2|SERPINE2|PPARD|PTEN|PTK2|PTN|RPS6|SFRP1|SFRP2|SHH|SOX9|SOX15|SRD5A1|STC1|STK4|TAF4|PHLDA2|UBB|UBE3A|WNT2|WNT5A|WNT7A|WNT2B|WT1|TFEB|ADAMTS1|FST|KDM5B|SULF1|HEY2|DHH|SIX4|WNT4|ETNK…	-7	MyList
GO Biological Processes	19	GO:0042330	taxis	19_GO:0040011 locomotion	-9	1.8	6.6	28133	646	2734	112	4.1	0.38	214|301|399|409|474|727|728|796|811|1012|1020|1400|1432|1524|1525|1600|1630|1749|1808|1839|1908|1910|2033|2041|2043|2045|2048|2152|2290|2297|2321|2596|2919|2950|3569|3592|3685|3913|3918|4015|4035|4067|4192|4804|4908|4914|5054|5154|5291|5479|5578|5580|5641|5747|5764|5786|5795|5797|5879|5979|6280|6324|6354|6387|6464|6469|6477|6558|6850|6900|7040|7249|7436|7473|7474|7852|8398|8792|8851|9037|9046|909…	ALCAM|ANXA1|RHOH|ARRB2|ATOH1|C5|C5AR1|CALCA|CALR|CDH13|CDK5|CRMP1|MAPK14|CX3CR1|CXADR|DAB1|DCC|DLX5|DPYSL2|HBEGF|EDN3|EDNRB|EP300|EPHA1|EPHA4|EPHA7|EPHB2|F3|FOXG1|FOXD1|FLT1|GAP43|CXCL1|GSTP1|IL6|IL12A|ITGAV|LAMB2|LAMC2|LOX|LRP1|LYN|MDK|NGFR|NTF3|NTRK1|SERPINE1|PDGFA|PIK3CB|PPIB|PRKCA|PRKCD|LGMN|PTK2|PTN|PTPRA|PTPRJ|PTPRM|RAC1|RET|S100A9|SCN1B|CCL7|CXCL12|SHC1|SHH|SIAH1|SLC12A2|SYK|CNTN2|TGFB1|TS…	-7	MyList
KEGG Pathway	24	hsa05162	Measles		-9	2.7	7.2	28133	158	2734	42	1.5	0.24	317|356|595|596|598|842|868|894|940|1017|1021|1027|1965|2194|3303|3305|3306|3448|3552|3569|3592|3593|3665|3725|4790|4792|5291|6772|6776|6869|6885|7099|7128|7161|7189|8667|8717|8793|8794|8795|23586|29110	APAF1|FASLG|CCND1|BCL2|BCL2L1|CASP9|CBLB|CCND2|CD28|CDK2|CDK6|CDKN1B|EIF2S1|FASN|HSPA1A|HSPA1L|HSPA2|IFNA14|IL1A|IL6|IL12A|IL12B|IRF7|JUN|NFKB1|NFKBIA|PIK3CB|STAT1|STAT5A|TACR1|MAP3K7|TLR4|TNFAIP3|TP73|TRAF6|EIF3H|TRADD|TNFRSF10D|TNFRSF10C|TNFRSF10B|DDX58|TBK1	-7	MyList
GO Biological Processes	19	GO:0060249	anatomical structure homeostasis	19_GO:0065007 biological regulation	-9	2	6.7	28133	438	2734	84	3.1	0.33	21|118|226|472|585|596|641|783|796|947|1020|1280|1525|1639|1956|2034|2074|2237|2547|2778|3181|3320|3326|3569|3845|4015|4160|4760|5052|5166|5284|5394|5426|5514|5578|5879|5925|5982|6662|6722|6850|7012|7014|7015|7031|7099|7128|7189|7287|7515|8658|8792|9153|9401|9456|9531|9937|10413|11171|11284|22891|23381|23418|23498|24144|27031|27347|51542|51548|54107|54360|54464|55505|55651|57333|57817|58476|63978…	ABCA3|ADD1|ALDOA|ATM|BBS4|BCL2|BLM|CACNB2|CALCA|CD34|CDK5|COL2A1|CXADR|DCTN1|EGFR|EPAS1|ERCC6|FEN1|XRCC6|GNAS|HNRNPA2B1|HSP90AA1|HSP90AB1|IL6|KRAS|LOX|MC4R|NEUROD1|PRDX1|PDK4|PIGR|EXOSC10|POLE|PPP1R10|PRKCA|RAC1|RB1|RFC2|SOX9|SRF|SYK|TERC|TERF2|TERT|TFF1|TLR4|TNFAIP3|TRAF6|TULP1|XRCC1|TNKS|TNFRSF11A|SLC28A2|RECQL4|HOMER1|BAG3|DCLRE1A|YAP1|STRAP|PNKP|ZNF365|SMG5|CRB1|HAAO|TFIP11|NPHP3|STK39|VPS54|…	-7	MyList
GO Biological Processes	19	GO:0051223	regulation of protein transport	19_GO:0051179 localization	-9	1.9	6.7	28133	526	2734	96	3.5	0.35	283|301|654|776|784|947|1020|1128|1263|1432|1956|2266|2696|2810|2864|3033|3059|3156|3305|3326|3479|3552|3569|3592|3593|3630|3684|3708|3709|3843|3936|4035|4345|4628|4641|4760|5467|5530|5578|5580|5621|5715|5879|6422|6469|6505|6558|6717|7040|7099|7200|7327|7376|8398|8620|8692|8724|8851|9024|9066|9270|9370|9478|9531|9572|9919|10062|10307|10434|10456|10497|10874|10961|23435|23636|27429|51009|51160|542…	ANG|ANXA1|BMP6|CACNA1D|CACNB3|CD34|CDK5|CHRM1|PLK3|MAPK14|EGFR|FGG|GIPR|SFN|FFAR1|HADH|HCLS1|HMGCR|HSPA1L|HSP90AB1|IGF1|IL1A|IL6|IL12A|IL12B|INS|ITGAM|ITPR1|ITPR2|IPO5|LCP1|LRP1|CD200|MYH10|MYO1C|NEUROD1|PPARD|PPP3CA|PRKCA|PRKCD|PRNP|PSMD9|RAC1|SFRP1|SHH|SLC1A1|SLC12A2|SRI|TGFB1|TLR4|TRH|UBE2G2|NR1H2|PLA2G6|NPFF|HYAL2|SNX3|CDK5R1|BRSK2|SYT7|ITGB1BP1|ADIPOQ|CABP1|BAG3|NR1D1|SEC16A|NR1H3|APBB3|LYPL…	-7	MyList
GO Biological Processes	19	GO:0001819	positive regulation of cytokine production	19_GO:0048518 positive regulation of biological process	-8.9	1.9	6.7	28133	461	2734	87	3.2	0.34	25|301|336|718|727|728|940|942|947|1054|1432|1437|1499|1545|2033|2152|2324|2547|2597|2626|2627|3303|3320|3552|3556|3569|3592|3593|3595|3630|3665|4035|4063|4192|4317|4345|4776|4790|5047|5054|5437|5441|5600|5795|5914|6397|6772|6778|6850|6885|7040|7099|7189|7291|7294|7349|7474|8692|8710|9308|9370|9958|10464|10855|11146|23213|23586|23705|23765|24145|26191|29110|50487|51428|54209|55122|56666|59067|641…	ABL1|ANXA1|APOA2|C3|C5|C5AR1|CD28|CD86|CD34|CEBPG|MAPK14|CSF2|CTNNB1|CYP1B1|EP300|F3|FLT4|XRCC6|GAPDH|GATA4|GATA6|HSPA1A|HSP90AA1|IL1A|IL1RAP|IL6|IL12A|IL12B|IL12RB2|INS|IRF7|LRP1|LY9|MDK|MMP8|CD200|NFATC4|NFKB1|PAEP|SERPINE1|POLR2H|POLR2L|MAPK11|PTPRJ|RARA|SEC14L1|STAT1|STAT6|SYK|MAP3K7|TGFB1|TLR4|TRAF6|TWIST1|TXK|UCN|WNT5A|HYAL2|SERPINB7|CD83|ADIPOQ|USP15|PIBF1|HPSE|GLMN|SULF1|DDX58|CADM1|IL17R…	-7	MyList
GO Biological Processes	19	GO:0034762	regulation of transmembrane transport	19_GO:0051179 localization	-8.9	1.8	6.6	28133	565	2734	101	3.7	0.36	25|81|287|596|610|673|718|776|779|783|784|801|805|823|844|967|1020|1389|1432|1740|1908|2048|2147|2257|2745|2902|2903|2946|3064|3306|3479|3630|3738|3739|3742|3749|3755|3763|3764|3772|3779|4067|4318|4734|4842|5243|5292|5349|5584|5621|5728|6253|6324|6332|6717|6786|7015|7291|7341|7871|8218|8645|9022|9132|9196|9370|9446|9456|9943|10008|10021|10369|10550|22941|23479|23542|25999|27075|27347|30820|50801|…	ABL1|ACTN4|ANK2|BCL2|HCN2|BRAF|C3|CACNA1D|CACNA1S|CACNB2|CACNB3|CALM1|CALM2|CAPN1|CASQ1|CD63|CDK5|CREBL2|MAPK14|DLG2|EDN3|EPHB2|F2|FGF12|GLRX|GRIN1|GRIN2A|GSTM2|HTT|HSPA2|IGF1|INS|KCNA3|KCNA4|KCNA6|KCNC4|KCNG1|KCNJ6|KCNJ8|KCNJ15|KCNMB1|LYN|MMP9|NEDD4|NOS1|ABCB1|PIM1|FXYD3|PRKCI|PRNP|PTEN|RTN2|SCN1B|SCN7A|SRI|STIM1|TERT|TWIST1|SUMO1|SLMAP|CLTCL1|KCNK5|CLIC3|KCNQ4|KCNAB3|ADIPOQ|GSTO1|HOMER1|OXSR1|K…	-6.9	MyList
KEGG Pathway	24	hsa05161	Hepatitis B		-8.9	2.6	7.1	28133	177	2734	45	1.6	0.24	317|356|595|596|673|842|1017|1021|1026|1027|1388|1432|1642|2033|2194|3339|3448|3569|3665|3725|3845|4087|4318|4776|4790|4792|5291|5578|5600|5608|5728|5925|6554|6772|6776|6778|6885|7040|7048|7099|7189|10488|23586|29110|100302736	APAF1|FASLG|CCND1|BCL2|BRAF|CASP9|CDK2|CDK6|CDKN1A|CDKN1B|ATF6B|MAPK14|DDB1|EP300|FASN|HSPG2|IFNA14|IL6|IRF7|JUN|KRAS|SMAD2|MMP9|NFATC4|NFKB1|NFKBIA|PIK3CB|PRKCA|MAPK11|MAP2K6|PTEN|RB1|SLC10A1|STAT1|STAT5A|STAT6|MAP3K7|TGFB1|TGFBR2|TLR4|TRAF6|CREB3|DDX58|TBK1|TMED7-TICAM2	-6.9	MyList
GO Biological Processes	19	GO:0009416	response to light stimulus	19_GO:0050896 response to stimulus	-8.9	2.2	6.8	28133	320	2734	67	2.5	0.3	181|595|596|801|842|993|1020|1026|1032|1111|1141|1375|1407|1408|1642|1956|1965|2033|2068|2074|2237|2339|2782|2902|2903|2956|2978|2979|3198|3592|3593|3845|4212|4318|4734|4776|4836|5146|5429|5501|5580|5764|6094|6295|7054|7287|7320|8491|8553|8692|10636|10874|11190|23418|26155|26233|27020|51426|51514|55336|58473|65009|84152|84236|90410|92840|220202	AGRP|CCND1|BCL2|CALM1|CASP9|CDC25A|CDK5|CDKN1A|CDKN2D|CHEK1|CHRNB2|CPT1B|CRY1|CRY2|DDB1|EGFR|EIF2S1|EP300|ERCC2|ERCC6|FEN1|FNTA|GNB1|GRIN1|GRIN2A|MSH6|GUCA1A|GUCA1B|HOXA1|IL12A|IL12B|KRAS|MEIS2|MMP9|NEDD4|NFATC4|NMT1|PDE6C|POLH|PPP1CC|PRKCD|PTN|ROM1|SAG|TH|TULP1|UBE2B|MAP4K3|BHLHE40|HYAL2|RGS14|NMU|CEP250|CRB1|NOC2L|FBXL6|NPTN|POLK|DTL|FBXL8|PLEKHB1|NDRG4|PPP1R1B|RHBDD1|IFT20|REEP6|ATOH7	-6.9	MyList
GO Biological Processes	19	GO:0048871	multicellular organismal homeostasis	19_GO:0032501 multicellular organismal process	-8.9	1.9	6.7	28133	491	2734	91	3.3	0.34	21|93|109|118|155|239|324|361|585|596|654|796|947|1280|1376|1525|1734|1910|1956|2034|2074|2104|2132|2778|2810|3033|3356|3552|3569|3845|4160|4760|5052|5166|5284|5578|5608|5879|5925|6319|6338|6662|6722|6778|6850|7031|7099|7128|7189|7287|7314|7376|7480|7852|8692|8792|9153|9370|9456|9572|10062|10413|10848|10874|11171|23418|27031|27347|28514|51087|51542|51548|51599|54360|55198|55818|56034|57333|57817|…	ABCA3|ACVR2B|ADCY3|ADD1|ADRB3|ALOX12|APC|AQP4|BBS4|BCL2|BMP6|CALCA|CD34|COL2A1|CPT2|CXADR|DIO2|EDNRB|EGFR|EPAS1|ERCC6|ESRRG|EXT2|GNAS|SFN|HADH|HTR2A|IL1A|IL6|KRAS|MC4R|NEUROD1|PRDX1|PDK4|PIGR|PRKCA|MAP2K6|RAC1|RB1|SCD|SCNN1B|SOX9|SRF|STAT6|SYK|TFF1|TLR4|TNFAIP3|TRAF6|TULP1|UBB|NR1H2|WNT10B|CXCR4|HYAL2|TNFRSF11A|SLC28A2|ADIPOQ|HOMER1|NR1D1|NR1H3|YAP1|PPP1R13L|NMU|STRAP|CRB1|NPHP3|STK39|DLL1|YBX2|V…	-6.9	MyList
GO Biological Processes	19	GO:0048880	sensory system development	19_GO:0032502 developmental process	-8.9	2.1	6.7	28133	369	2734	74	2.7	0.31	86|93|356|585|596|654|712|718|835|1289|1414|1545|1746|2048|2295|2321|2782|3684|3913|3982|4212|4286|4760|5087|5146|5316|5584|5764|5797|5915|5979|6094|6469|6498|6505|6604|6657|6662|6722|7048|7054|7101|7287|7289|7291|7472|7474|7476|7482|7490|8854|9314|10220|10252|10765|10848|11023|23418|28514|55212|57030|57084|57381|57835|64220|64919|90780|121643|147912|170692|204851|220202|283375|286204	ACTL6A|ACVR2B|FASLG|BBS4|BCL2|BMP6|C1QA|C3|CASP2|COL5A1|CRYBB1|CYP1B1|DLX2|EPHB2|FOXF2|FLT1|GNB1|ITGAM|LAMB2|LIM2|MEIS2|MITF|NEUROD1|PBX1|PDE6C|PKNOX1|PRKCI|PTN|PTPRM|RARB|RET|ROM1|SHH|SKIL|SLC1A1|SMARCD3|SOX2|SOX9|SRF|TGFBR2|TH|NR2E1|TULP1|TULP3|TWIST1|WNT2|WNT5A|WNT7A|WNT2B|WT1|ALDH1A2|KLF4|GDF11|SPRY1|KDM5B|PPP1R13L|VAX1|CRB1|DLL1|BBS7|SLC17A7|SLC17A6|RHOJ|SLC4A5|STRA6|BCL11B|PYGO2|FOXN4|SIX5|…	-6.9	MyList
GO Biological Processes	19	GO:0003015	heart process	19_GO:0032501 multicellular organismal process	-8.9	2.2	6.8	28133	287	2734	62	2.3	0.28	140|287|489|776|779|783|784|796|801|805|844|1129|1482|1525|1636|1760|1824|1839|1908|2034|2132|2257|2626|2643|2702|2946|3708|3709|3764|3777|4090|4625|4842|5318|5349|5608|6324|6444|6505|6717|6781|6786|7054|7168|7349|7852|8557|8620|9446|9759|10008|10021|10369|10413|10699|10848|10874|23493|30820|51086|121643|388591	ADORA3|ANK2|ATP2A3|CACNA1D|CACNA1S|CACNB2|CACNB3|CALCA|CALM1|CALM2|CASQ1|CHRM2|NKX2-5|CXADR|ACE|DMPK|DSC2|HBEGF|EDN3|EPAS1|EXT2|FGF12|GATA4|GCH1|GJA5|GSTM2|ITPR1|ITPR2|KCNJ8|KCNK3|SMAD5|MYH7|NOS1|PKP2|FXYD3|MAP2K6|SCN1B|SGCD|SLC1A1|SRI|STC1|STIM1|TH|TPM1|UCN|CXCR4|TCAP|NPFF|GSTO1|HDAC4|KCNE3|HCN4|CACNG2|YAP1|CORIN|PPP1R13L|NMU|HEY2|KCNIP1|TNNI3K|FOXN4|RNF207	-6.9	MyList
GO Biological Processes	19	GO:0043254	regulation of protein complex assembly	19_GO:0071840 cellular component organization or biogenesis	-8.9	1.9	6.6	28133	492	2734	91	3.3	0.34	21|25|118|389|472|829|1437|1482|1496|1499|1639|1642|2033|2068|2074|2099|2967|3059|3303|3309|3320|3725|3936|4131|4286|4641|4690|5216|5217|5526|5580|5706|5864|5879|5925|5962|6403|6662|6722|6812|6850|6886|6928|7040|7099|7291|7341|7376|7417|7429|7480|8408|8851|9168|9440|9535|9855|9908|9978|10092|10273|10435|10456|10497|10552|10565|10788|10923|23493|23647|24139|24144|25999|29103|29765|50807|54551|5543…	ABCA3|ABL1|ADD1|RHOC|ATM|CAPZA1|CSF2|NKX2-5|CTNNA2|CTNNB1|DCTN1|DDB1|EP300|ERCC2|ERCC6|ESR1|GTF2H3|HCLS1|HSPA1A|HSPA5|HSP90AA1|JUN|LCP1|MAP1B|MITF|MYO1C|NCK1|PFN1|PFN2|PPP2R5B|PRKCD|PSMC6|RAB3A|RAC1|RB1|RDX|SELP|SOX9|SRF|STXBP1|SYK|TAL1|HNF1B|TGFB1|TLR4|TWIST1|SUMO1|NR1H2|VDAC2|VIL1|WNT10B|ULK1|CDK5R1|TMSB10|MED17|GMFG|FARP2|G3BP2|RBX1|ARPC5|STUB1|CDC42EP2|HAX1|UNC13B|ARPC1A|ARFGEF1|IQGAP2|SUB1|H…	-6.9	MyList
GO Biological Processes	19	GO:1901861	regulation of muscle tissue development	19_GO:0032502 developmental process	-8.8	2.8	7.2	28133	142	2734	39	1.4	0.23	409|596|650|1432|1655|2065|2627|2648|3479|3481|3720|4015|4656|5292|5300|5600|5728|6469|6495|6665|6899|7040|7048|7049|7161|7291|7472|7480|9150|9759|10413|10521|23493|28514|51804|57057|57158|57817|89780	ARRB2|BCL2|BMP2|MAPK14|DDX5|ERBB3|GATA6|KAT2A|IGF1|IGF2|JARID2|LOX|MYOG|PIM1|PIN1|MAPK11|PTEN|SHH|SIX1|SOX15|TBX1|TGFB1|TGFBR2|TGFBR3|TP73|TWIST1|WNT2|WNT10B|CTDP1|HDAC4|YAP1|DDX17|HEY2|DLL1|SIX4|TBX20|JPH2|HAMP|WNT3A	-6.9	MyList
GO Biological Processes	19	GO:0006281	DNA repair	19_GO:0050896 response to stimulus	-8.8	1.8	6.6	28133	567	2734	101	3.7	0.36	25|86|143|472|641|988|1017|1032|1054|1111|1137|1408|1454|1642|1956|2033|2068|2070|2074|2176|2178|2188|2237|2547|2956|2967|3980|4174|4255|4292|4439|5426|5429|5433|5437|5441|5536|5883|5965|5982|6749|6917|7014|7161|7291|7314|7316|7320|7341|7374|7405|7515|7913|8091|8295|8313|8438|8914|9100|9319|9401|9937|9978|10213|10273|10933|10973|11073|11200|11201|11232|11284|22891|23198|24144|25842|25900|25988|27…	ABL1|ACTL6A|PARP4|ATM|BLM|CDC5L|CDK2|CDKN2D|CEBPG|CHEK1|CHRNA4|CRY2|CSNK1E|DDB1|EGFR|EP300|ERCC2|EYA4|ERCC6|FANCC|FANCE|FANCF|FEN1|XRCC6|MSH6|GTF2H3|LIG3|MCM5|MGMT|MLH1|MSH5|POLE|POLH|POLR2D|POLR2H|POLR2L|PPP5C|RAD9A|RECQL|RFC2|SSRP1|TCEA1|TERF2|TP73|TWIST1|UBB|UBC|UBE2B|SUMO1|UNG|UVRAG|XRCC1|DEK|HMGA2|TRRAP|AXIN2|RAD54L|TIMELESS|USP10|TRIP13|RECQL4|DCLRE1A|RBX1|PSMD14|STUB1|MORF4L1|ASCC3|TOPBP1|…	-6.9	MyList
KEGG Pathway	24	ko04390	Hippo signaling pathway		-8.8	2.7	7.1	28133	154	2734	41	1.5	0.23	324|595|650|654|894|1454|1496|1499|1740|1857|4086|4087|5054|5501|5521|5584|6657|6932|7004|7040|7048|7161|7472|7473|7474|7476|7480|7482|8313|10413|11186|23286|23418|54361|64398|79981|83439|84552|89780|166824|286204	APC|CCND1|BMP2|BMP6|CCND2|CSNK1E|CTNNA2|CTNNB1|DLG2|DVL3|SMAD1|SMAD2|SERPINE1|PPP1CC|PPP2R2B|PRKCI|SOX2|TCF7|TEAD4|TGFB1|TGFBR2|TP73|WNT2|WNT3|WNT5A|WNT7A|WNT10B|WNT2B|AXIN2|YAP1|RASSF1|WWC1|CRB1|WNT4|MPP5|FRMD1|TCF7L1|PARD6G|WNT3A|RASSF6|CRB2	-6.9	MyList
Reactome Gene Sets	6	R-HSA-8953897	Cellular responses to external stimuli		-8.8	1.8	6.5	28133	598	2734	105	3.8	0.37	472|523|534|829|1017|1021|1026|1027|1029|1030|1031|1032|1054|1432|1465|1639|1965|2033|2034|2114|2289|2950|3303|3305|3306|3309|3313|3320|3326|3490|3552|3569|3725|3921|4489|4494|4502|4688|4736|4790|5052|5600|5608|5682|5683|5706|5708|5715|5925|6122|6123|6133|6136|6157|6158|6164|6169|6181|6189|6194|6195|6208|6227|6235|6667|7001|7014|7027|7277|7314|7316|8086|8091|8535|8726|8881|9529|9531|9978|10213|10…	ATM|ATP6V1A|ATP6V1G2|CAPZA1|CDK2|CDK6|CDKN1A|CDKN1B|CDKN2A|CDKN2B|CDKN2C|CDKN2D|CEBPG|MAPK14|CSRP1|DCTN1|EIF2S1|EP300|EPAS1|ETS2|FKBP5|GSTP1|HSPA1A|HSPA1L|HSPA2|HSPA5|HSPA9|HSP90AA1|HSP90AB1|IGFBP7|IL1A|IL6|JUN|RPSA|MT1A|MT1F|MT2A|NCF2|RPL10A|NFKB1|PRDX1|MAPK11|MAP2K6|PSMA1|PSMA2|PSMC6|PSMD2|PSMD9|RB1|RPL3|RPL3L|RPL9|RPL12|RPL27A|RPL28|RPL34|RPL38|RPLP2|RPS3A|RPS6|RPS6KA1|RPS14|RPS21|RPS29|SP1|PR…	-6.8	MyList
GO Biological Processes	19	GO:0021700	developmental maturation	19_GO:0032502 developmental process	-8.8	2.3	6.8	28133	268	2734	59	2.2	0.28	164|283|596|650|712|718|967|991|1026|1050|1524|1738|1910|2034|2068|3169|3202|3479|4131|4761|4776|5047|5064|5728|5864|5925|5979|6407|6812|6886|6900|6954|7474|7480|8301|8434|8851|8854|8941|8943|9319|9331|9334|9855|10220|10296|10497|10507|23682|23774|23787|29842|29882|50487|54888|59067|83853|84283|399979	AP1G1|ANG|BCL2|BMP2|C1QA|C3|CD63|CDC20|CDKN1A|CEBPA|CX3CR1|DLD|EDNRB|EPAS1|ERCC2|FOXA1|HOXA5|IGF1|MAP1B|NEUROD2|NFATC4|PAEP|PALM|PTEN|RAB3A|RB1|RET|SEMG2|STXBP1|TAL1|CNTN2|TCP11|WNT5A|WNT10B|PICALM|RECK|CDK5R1|ALDH1A2|CDK5R2|AP3D1|TRIP13|B4GALT6|B4GALT5|FARP2|GDF11|MAEA|UNC13B|SEMA4D|RAB38|BRD1|MTCH1|TFCP2L1|ANAPC2|PLA2G3|NSUN2|IL21|ROPN1L|TMEM79|SNX19	-6.8	MyList
GO Biological Processes	19	GO:0006935	chemotaxis	19_GO:0040011 locomotion	-8.8	1.8	6.5	28133	644	2734	111	4.1	0.38	214|301|399|409|474|727|728|796|811|1012|1020|1400|1432|1524|1525|1600|1630|1749|1808|1839|1908|1910|2041|2043|2045|2048|2152|2290|2297|2321|2596|2919|2950|3569|3592|3685|3913|3918|4015|4035|4067|4192|4804|4908|4914|5054|5154|5291|5479|5578|5580|5641|5747|5764|5786|5795|5797|5879|5979|6280|6324|6354|6387|6464|6469|6477|6558|6850|6900|7040|7249|7436|7473|7474|7852|8398|8792|8851|9037|9046|9097|921…	ALCAM|ANXA1|RHOH|ARRB2|ATOH1|C5|C5AR1|CALCA|CALR|CDH13|CDK5|CRMP1|MAPK14|CX3CR1|CXADR|DAB1|DCC|DLX5|DPYSL2|HBEGF|EDN3|EDNRB|EPHA1|EPHA4|EPHA7|EPHB2|F3|FOXG1|FOXD1|FLT1|GAP43|CXCL1|GSTP1|IL6|IL12A|ITGAV|LAMB2|LAMC2|LOX|LRP1|LYN|MDK|NGFR|NTF3|NTRK1|SERPINE1|PDGFA|PIK3CB|PPIB|PRKCA|PRKCD|LGMN|PTK2|PTN|PTPRA|PTPRJ|PTPRM|RAC1|RET|S100A9|SCN1B|CCL7|CXCL12|SHC1|SHH|SIAH1|SLC12A2|SYK|CNTN2|TGFB1|TSC2|VLD…	-6.8	MyList
GO Biological Processes	19	GO:2000027	regulation of animal organ morphogenesis	19_GO:0032502 developmental process	-8.8	2.3	6.9	28133	242	2734	55	2	0.27	25|409|596|650|947|1175|1499|1857|2099|3976|4192|4487|4804|4920|5154|5216|5292|5682|5683|5706|5708|5715|5764|5879|6422|6423|6469|6495|6662|6772|6899|7040|7048|7128|7291|7472|7474|7476|7482|7490|9464|10213|10252|10736|23198|23213|27031|51804|54361|55294|55897|81839|89780|140628|388591	ABL1|ARRB2|BCL2|BMP2|CD34|AP2S1|CTNNB1|DVL3|ESR1|LIF|MDK|MSX1|NGFR|ROR2|PDGFA|PFN1|PIM1|PSMA1|PSMA2|PSMC6|PSMD2|PSMD9|PTN|RAC1|SFRP1|SFRP2|SHH|SIX1|SOX9|STAT1|TBX1|TGFB1|TGFBR2|TNFAIP3|TWIST1|WNT2|WNT5A|WNT7A|WNT2B|WT1|HAND2|PSMD14|SPRY1|SIX2|PSME4|SULF1|NPHP3|SIX4|WNT4|FBXW7|MESP1|VANGL1|WNT3A|GATA5|RNF207	-6.8	MyList
GO Biological Processes	19	GO:0030099	myeloid cell differentiation	19_GO:0002376 immune system process	-8.8	2	6.6	28133	421	2734	81	3	0.32	91|118|604|677|714|842|1021|1030|1050|1053|1054|1432|1437|2033|2034|2068|2194|2309|2778|3059|3202|3205|3303|3313|3593|3665|3707|3725|3976|4015|4067|4090|4212|4286|4318|4792|4830|4850|4920|5316|5578|5600|5914|5925|6194|6208|6422|6722|6772|6886|7040|7048|7049|7099|7189|8546|8792|9370|9646|9855|9935|10100|10234|10296|10456|11091|23774|25942|27086|28514|28962|50487|50604|51327|54209|54623|55294|60682…	ACVR1B|ADD1|BCL6|ZFP36L1|C1QC|CASP9|CDK6|CDKN2B|CEBPA|CEBPE|CEBPG|MAPK14|CSF2|EP300|EPAS1|ERCC2|FASN|FOXO3|GNAS|HCLS1|HOXA5|HOXA9|HSPA1A|HSPA9|IL12B|IRF7|ITPKB|JUN|LIF|LOX|LYN|SMAD5|MEIS2|MITF|MMP9|NFKBIA|NME1|CNOT4|ROR2|PKNOX1|PRKCA|MAPK11|RARA|RB1|RPS6|RPS14|SFRP1|SRF|STAT1|TAL1|TGFB1|TGFBR2|TGFBR3|TLR4|TRAF6|AP3B1|TNFRSF11A|ADIPOQ|CTR9|FARP2|MAFB|TSPAN2|LRRC17|MAEA|HAX1|WDR5|BRD1|SIN3A|FOXP1|D…	-6.8	MyList
GO Biological Processes	19	GO:0006631	fatty acid metabolic process	19_GO:0008152 metabolic process	-8.7	2	6.7	28133	393	2734	77	2.8	0.32	35|36|128|239|301|345|718|873|1375|1376|1432|1545|1557|1571|1591|1738|1891|1892|2052|2194|2678|2946|2950|3030|3032|3033|3630|3990|4706|5095|5164|5166|5191|5194|5264|5467|5730|6319|6662|7054|7132|7291|7376|8560|9370|9524|10062|10434|10449|10464|11019|11313|11343|23305|23600|27163|29785|50487|51179|54576|55198|55289|55301|56898|57546|59344|60481|64834|79071|80221|83401|83667|116519|117145|132949|14…	ACADS|ACADSB|ADH5|ALOX12|ANXA1|APOC3|C3|CBR1|CPT1B|CPT2|MAPK14|CYP1B1|CYP2C19|CYP2E1|CYP24A1|DLD|ECH1|ECHS1|EPHX1|FASN|GGT1|GSTM2|GSTP1|HADHA|HADHB|HADH|INS|LIPC|NDUFAB1|PCCA|PDK2|PDK4|PEX7|PEX13|PHYH|PPARD|PTGDS|SCD|SOX9|TH|TNFRSF1A|TWIST1|NR1H2|DEGS1|ADIPOQ|TECR|NR1H3|LYPLA1|ACAA2|PIBF1|LIAS|LYPLA2|MGLL|ACSL6|AMACR|NAAA|CYP2S1|PLA2G3|HAO2|UGT1A8|APPL2|ACOXL|OLAH|BDH2|PDP2|ALOXE3|ELOVL5|ELOVL1|E…	-6.8	MyList
GO Biological Processes	19	GO:1990778	protein localization to cell periphery	19_GO:0051179 localization	-8.7	2.1	6.7	28133	323	2734	67	2.5	0.3	286|287|598|783|784|1020|1956|2013|2048|2903|3630|4035|5064|5318|5583|5584|5864|5962|6505|6812|7040|7132|7429|7871|7879|8301|8674|9211|9270|9341|9370|9528|9919|10077|10098|10139|10369|10434|10490|10550|10890|10938|11031|11079|23114|23122|23136|25999|29899|54209|55022|55204|55625|55690|57799|64083|64130|64398|64689|80262|81693|89780|90410|115827|131578|196383|378884	ANK1|ANK2|BCL2L1|CACNB2|CACNB3|CDK5|EGFR|EMP2|EPHB2|GRIN2A|INS|LRP1|PALM|PKP2|PRKCH|PRKCI|RAB3A|RDX|SLC1A1|STXBP1|TGFB1|TNFRSF1A|VIL1|SLMAP|RAB7A|PICALM|VAMP4|LGI1|ITGB1BP1|VAMP3|ADIPOQ|TMEM59|SEC16A|TSPAN32|TSPAN5|ARFRP1|CACNG2|LYPLA1|VTI1B|ARL6IP5|RAB10|EHD1|RAB31|RER1|NFASC|CLASP2|EPB41L3|CLIP3|GPSM2|TREM2|PID1|GOLPH3L|ZDHHC7|PACS1|RAB40C|GOLPH3|LIN7B|MPP5|GORASP1|C16orf70|AMN|WNT3A|IFT20|RAB3…	-6.8	MyList
GO Biological Processes	19	GO:0001101	response to acid chemical	19_GO:0050896 response to stimulus	-8.7	2.1	6.7	28133	323	2734	67	2.5	0.3	27|210|472|654|1032|1277|1571|2309|2348|2627|2696|2741|2782|2864|2902|2950|3482|3490|3779|3843|3856|4067|4524|4656|4776|4830|4914|5166|5536|5737|5764|5914|5979|6319|6422|6495|6662|6750|6899|7049|7054|7472|7473|7474|7480|7584|8651|8854|9314|9370|10413|22849|27244|27429|50801|54675|55022|56034|57817|80315|80781|83667|84861|89780|130497|153129|197131	ABL2|ALAD|ATM|BMP6|CDKN2D|COL1A1|CYP2E1|FOXO3|FOLR1|GATA6|GIPR|GLRA1|GNB1|FFAR1|GRIN1|GSTP1|IGF2R|IGFBP7|KCNMB1|IPO5|KRT8|LYN|MTHFR|MYOG|NFATC4|NME1|NTRK1|PDK4|PPP5C|PTGFR|PTN|RARA|RET|SCD|SFRP1|SIX1|SOX9|SST|TBX1|TGFBR3|TH|WNT2|WNT3|WNT5A|WNT10B|ZNF35|SOCS1|ALDH1A2|KLF4|ADIPOQ|YAP1|CPEB3|SESN1|HTRA2|KCNK4|CRLS1|PID1|PDGFC|HAMP|CPEB4|COL18A1|SESN2|KLHL22|WNT3A|OSR1|SLC38A9|UBR1	-6.8	MyList
GO Biological Processes	19	GO:0051090	regulation of DNA-binding transcription factor activity	19_GO:0050789 regulation of biological process	-8.7	1.9	6.6	28133	444	2734	84	3.1	0.33	140|409|1029|1054|1432|1491|1499|1524|1545|2033|2099|2302|3059|3169|3303|3556|3569|3630|3725|3845|4188|4345|4760|4761|4762|4790|4792|4794|4795|4914|5292|5526|5530|5583|5584|5600|5621|5728|5925|6280|6446|6469|6717|6722|6850|6885|7001|7027|7099|7128|7189|7291|7314|7316|7341|7472|7474|7480|8553|8717|8792|9252|9314|9464|9684|9759|9817|9830|9908|10293|23586|23678|26508|27148|54360|58487|64127|64320|81…	ADORA3|ARRB2|CDKN2A|CEBPG|MAPK14|CTH|CTNNB1|CX3CR1|CYP1B1|EP300|ESR1|FOXJ1|HCLS1|FOXA1|HSPA1A|IL1RAP|IL6|INS|JUN|KRAS|MDFI|CD200|NEUROD1|NEUROD2|NEUROG1|NFKB1|NFKBIA|NFKBIE|NFKBIL1|NTRK1|PIM1|PPP2R5B|PPP3CA|PRKCH|PRKCI|MAPK11|PRNP|PTEN|RB1|S100A9|SGK1|SHH|SRI|SRF|SYK|MAP3K7|PRDX2|TFDP1|TLR4|TNFAIP3|TRAF6|TWIST1|UBB|UBC|SUMO1|WNT2|WNT5A|WNT10B|BHLHE40|TRADD|TNFRSF11A|RPS6KA5|KLF4|HAND2|LRRC14|HDAC…	-6.8	MyList
GO Biological Processes	19	GO:0031099	regeneration	19_GO:0032502 developmental process	-8.7	2.5	6.9	28133	192	2734	47	1.7	0.25	301|471|595|596|706|728|1026|1027|1956|2043|2348|2596|2626|2950|3479|3482|3569|3913|3936|4035|4131|4192|4656|4815|5467|5471|5530|5728|5764|6387|6657|6665|6895|7048|7049|7104|7294|7476|7480|8408|8428|9314|10413|10752|57817|83999|116519	ANXA1|ATIC|CCND1|BCL2|TSPO|C5AR1|CDKN1A|CDKN1B|EGFR|EPHA4|FOLR1|GAP43|GATA4|GSTP1|IGF1|IGF2R|IL6|LAMB2|LCP1|LRP1|MAP1B|MDK|MYOG|NINJ2|PPARD|PPAT|PPP3CA|PTEN|PTN|CXCL12|SOX2|SOX15|TARBP2|TGFBR2|TGFBR3|TM4SF4|TXK|WNT7A|WNT10B|ULK1|STK24|KLF4|YAP1|CHL1|HAMP|KREMEN1|APOA5	-6.8	MyList
GO Biological Processes	19	GO:0043900	regulation of multi-organism process	19_GO:0051704 multi-organism process	-8.7	2	6.6	28133	437	2734	83	3	0.33	91|596|654|684|811|940|1604|1642|1910|2033|2627|2741|2962|2963|3320|3479|3482|3593|3609|3669|3685|3725|3956|4261|4795|5047|5091|5094|5433|5437|5441|5479|5551|5578|5586|6397|6667|6732|6733|6772|6812|6850|6895|6954|7001|7113|7128|7153|7189|7783|7852|7879|8091|8724|9150|9450|9759|9830|9958|10077|10465|23265|23435|23586|25818|25827|25942|26191|27074|27086|29110|55116|64127|81603|83666|84236|85360|906…	ACVR1B|BCL2|BMP6|BST2|CALR|CD28|CD55|DDB1|EDNRB|EP300|GATA6|GLRA1|GTF2F1|GTF2F2|HSP90AA1|IGF1|IGF2R|IL12B|ILF3|ISG20|ITGAV|JUN|LGALS1|CIITA|NFKBIL1|PAEP|PC|PCBP2|POLR2D|POLR2H|POLR2L|PPIB|PRF1|PRKCA|PKN2|SEC14L1|SP1|SRPK1|SRPK2|STAT1|STXBP1|SYK|TARBP2|TCP11|PRDX2|TMPRSS2|TNFAIP3|TOP2A|TRAF6|ZP2|CXCR4|RAB7A|HMGA2|SNX3|CTDP1|LY86|HDAC4|TRIM14|USP15|TSPAN32|PPIH|EXOC7|TARDBP|DDX58|KLK5|FBXL2|SIN3A|P…	-6.8	MyList
GO Biological Processes	19	GO:0090407	organophosphate biosynthetic process	19_GO:0008152 metabolic process	-8.7	1.7	6.4	28133	693	2734	117	4.3	0.39	109|204|226|229|336|471|472|523|1633|1737|1738|1798|2033|2194|2597|2643|2978|2979|2980|3356|3479|3607|3630|3631|3707|3939|4142|4337|4598|4656|4830|4832|4842|5154|5162|5164|5166|5232|5281|5291|5467|5471|5728|5867|6241|6319|6576|7040|7084|7167|7371|7372|7378|8086|8398|8526|8527|8604|8813|8833|9362|9487|9488|9524|9759|9791|9896|10243|10606|22908|23057|23279|23305|23498|23636|23682|26330|27304|27315|…	ADCY3|AK2|ALDOA|ALDOB|APOA2|ATIC|ATM|ATP6V1A|DCK|DLAT|DLD|DPAGT1|EP300|FASN|GAPDH|GCH1|GUCA1A|GUCA1B|GUCA2A|HTR2A|IGF1|FOXK2|INS|INPP4A|ITPKB|LDHA|MAS1|MOCS1|MVK|MYOG|NME1|NME3|NOS1|PDGFA|PDHB|PDK2|PDK4|PGK2|PIGF|PIK3CB|PPARD|PPAT|PTEN|RAB4A|RRM2|SCD|SLC25A1|TGFB1|TK2|TPI1|UCK2|UMPS|UPP1|AAAS|PLA2G6|DGKE|DGKD|SLC25A12|DPM1|GMPS|CPNE6|PIGL|PIGB|TECR|HDAC4|PTDSS1|FIG4|GPHN|PAICS|SACM1L|NMNAT2|NUP16…	-6.7	MyList
WikiPathways	27	WP2431	Spinal Cord Injury		-8.7	3	7.1	28133	121	2734	35	1.3	0.21	301|361|388|389|595|727|900|961|1017|1027|1280|1462|1956|2043|2309|2596|2902|2919|3552|3569|4318|4804|4842|5530|5578|5786|5803|5879|5925|6403|6662|6869|7040|7099|8398	ANXA1|AQP4|RHOB|RHOC|CCND1|C5|CCNG1|CD47|CDK2|CDKN1B|COL2A1|VCAN|EGFR|EPHA4|FOXO3|GAP43|GRIN1|CXCL1|IL1A|IL6|MMP9|NGFR|NOS1|PPP3CA|PRKCA|PTPRA|PTPRZ1|RAC1|RB1|SELP|SOX9|TACR1|TGFB1|TLR4|PLA2G6	-6.7	MyList
GO Biological Processes	19	GO:0001558	regulation of cell growth	19_GO:0040007 growth	-8.6	2	6.6	28133	409	2734	79	2.9	0.32	25|91|596|604|684|694|1020|1026|1027|1029|1031|1032|1382|1630|1808|1839|1956|2045|2147|2786|2810|3303|3479|3486|3487|3490|3630|3984|4035|4131|4487|5270|5300|5393|5467|5795|5925|6195|6280|6386|6387|6422|6423|6446|6722|7040|7349|7473|7474|7490|7852|8692|8835|8851|9037|9150|9211|9362|10500|10507|23136|23678|25942|27346|29882|29946|51009|54512|54879|57817|64321|79577|83667|84861|85004|89780|147138|20…	ABL1|ACVR1B|BCL2|BCL6|BST2|BTG1|CDK5|CDKN1A|CDKN1B|CDKN2A|CDKN2C|CDKN2D|CRABP2|DCC|DPYSL2|HBEGF|EGFR|EPHA7|F2|GNG4|SFN|HSPA1A|IGF1|IGFBP3|IGFBP4|IGFBP7|INS|LIMK1|LRP1|MAP1B|MSX1|SERPINE2|PIN1|EXOSC9|PPARD|PTPRJ|RB1|RPS6KA1|S100A9|SDCBP|CXCL12|SFRP1|SFRP2|SGK1|SRF|TGFB1|UCN|WNT3|WNT5A|WT1|CXCR4|HYAL2|SOCS2|CDK5R1|SEMA5A|CTDP1|LGI1|CPNE6|SEMA6C|SEMA4D|EPB41L3|SGK3|SIN3A|TMEM97|ANAPC2|SERTAD3|DERL2|…	-6.7	MyList
Reactome Gene Sets	6	R-HSA-446203	Asparagine N-linked glycosylation		-8.6	2.2	6.7	28133	304	2734	64	2.3	0.29	286|287|378|811|829|1315|1522|1604|1639|1650|1798|2348|3630|3703|4121|5265|5372|5373|5537|5589|6482|6483|6484|6487|6489|7277|7314|7316|7903|8790|8813|8869|9331|9334|9526|9761|9919|10282|10402|11253|26286|26503|29880|29925|51009|51014|51693|56052|57171|58485|63908|64689|80896|81562|84447|84516|84620|91445|91869|149111|256281|347733|440138|100302736	ANK1|ANK2|ARF4|CALR|CAPZA1|COPB1|CTSZ|CD55|DCTN1|DDOST|DPAGT1|FOLR1|INS|STT3A|MAN1A1|SERPINA1|PMM1|PMM2|PPP6C|PRKCSH|ST3GAL1|ST3GAL2|ST3GAL4|ST3GAL3|ST8SIA1|TUBA4A|UBB|UBC|ST8SIA4|FPGT|DPM1|ST3GAL5|B4GALT6|B4GALT5|MPDU1|MLEC|SEC16A|BET1|ST3GAL6|MAN1B1|ARFGAP3|SLC17A5|ALG5|GMPPB|DERL2|TMED7|TRAPPC2L|ALG1|DOLPP1|TRAPPC1|NAPB|GORASP1|NPL|LMAN2L|SYVN1|DCTN5|ST6GAL2|RNF185|RFT1|CNIH3|NUDT14|TUBB2B|ALG…	-6.7	MyList
GO Biological Processes	19	GO:0048762	mesenchymal cell differentiation	19_GO:0032502 developmental process	-8.6	2.4	6.8	28133	231	2734	53	1.9	0.26	596|650|1277|1499|1655|1908|1910|2295|2348|3169|3569|3987|4087|4192|4487|5728|5979|6386|6422|6423|6469|6662|6772|6899|7040|7048|7049|7291|7472|7474|8091|8092|8313|8854|9037|9464|10252|10500|10507|10521|10736|11171|23122|23493|23603|26508|54361|54949|80199|83989|130497|140628|286204	BCL2|BMP2|COL1A1|CTNNB1|DDX5|EDN3|EDNRB|FOXF2|FOLR1|FOXA1|IL6|LIMS1|SMAD2|MDK|MSX1|PTEN|RET|SDCBP|SFRP1|SFRP2|SHH|SOX9|STAT1|TBX1|TGFB1|TGFBR2|TGFBR3|TWIST1|WNT2|WNT5A|HMGA2|ALX1|AXIN2|ALDH1A2|SEMA5A|HAND2|SPRY1|SEMA6C|SEMA4D|DDX17|SIX2|STRAP|CLASP2|HEY2|CORO1C|HEYL|WNT4|SDHAF2|FUZ|FAM172A|OSR1|GATA5|CRB2	-6.7	MyList
GO Biological Processes	19	GO:0044089	positive regulation of cellular component biogenesis	19_GO:0048518 positive regulation of biological process	-8.6	1.8	6.5	28133	557	2734	99	3.6	0.36	21|25|324|389|472|585|961|1437|1482|1496|1499|1639|1642|2041|2048|2068|2074|2099|2967|3038|3064|3303|3320|3556|3725|3936|3984|3987|4131|4286|4641|4690|4914|5064|5216|5217|5526|5578|5706|5795|5879|6386|6422|6662|6722|6850|6886|6928|7040|7099|7122|7168|7291|7341|7376|7429|7476|7480|7879|8408|8851|9146|9270|9440|9535|9759|9908|9978|10092|10273|10435|10497|10507|10552|10615|10788|10923|22843|22873|23…	ABCA3|ABL1|APC|RHOC|ATM|BBS4|CD47|CSF2|NKX2-5|CTNNA2|CTNNB1|DCTN1|DDB1|EPHA1|EPHB2|ERCC2|ERCC6|ESR1|GTF2H3|HAS3|HTT|HSPA1A|HSP90AA1|IL1RAP|JUN|LCP1|LIMK1|LIMS1|MAP1B|MITF|MYO1C|NCK1|NTRK1|PALM|PFN1|PFN2|PPP2R5B|PRKCA|PSMC6|PTPRJ|RAC1|SDCBP|SFRP1|SOX9|SRF|SYK|TAL1|HNF1B|TGFB1|TLR4|CLDN5|TPM1|TWIST1|SUMO1|NR1H2|VIL1|WNT7A|WNT10B|RAB7A|ULK1|CDK5R1|HGS|ITGB1BP1|MED17|GMFG|HDAC4|G3BP2|RBX1|ARPC5|STUB1…	-6.7	MyList
GO Biological Processes	19	GO:0031589	cell-substrate adhesion	19_GO:0022610 biological adhesion	-8.6	2.1	6.6	28133	360	2734	72	2.6	0.31	25|81|596|604|811|947|960|967|1012|1020|1021|1029|1277|1613|1793|2013|2041|2192|2199|2266|3232|3679|3685|3913|3914|3956|3987|4035|4192|4739|5054|5291|5467|5728|5747|5764|5786|5795|5879|6237|6422|6722|6789|7791|8499|8515|8874|8910|9270|9341|9358|9480|9748|9806|10085|10395|10420|10855|22795|22854|23122|23603|26033|30008|54361|55435|55920|56477|56999|79778|151887|375567	ABL1|ACTN4|BCL2|BCL6|CALR|CD34|CD44|CD63|CDH13|CDK5|CDK6|CDKN2A|COL1A1|DAPK3|DOCK1|EMP2|EPHA1|FBLN1|FBLN2|FGG|HOXD3|ITGA7|ITGAV|LAMB2|LAMB3|LGALS1|LIMS1|LRP1|MDK|NEDD9|SERPINE1|PIK3CB|PPARD|PTEN|PTK2|PTN|PTPRA|PTPRJ|RAC1|RRAS|SFRP1|SRF|STK4|ZYX|PPFIA2|ITGA10|ARHGEF7|SGCE|ITGB1BP1|VAMP3|ITGBL1|ONECUT2|SLK|SPOCK2|EDIL3|DLC1|TESK2|HPSE|NID2|NTNG1|CLASP2|CORO1C|ATRNL1|EFEMP2|WNT4|AP1AR|RCC2|CCL28|ADA…	-6.7	MyList
GO Biological Processes	19	GO:0009117	nucleotide metabolic process	19_GO:0008152 metabolic process	-8.6	1.7	6.4	28133	726	2734	121	4.4	0.39	109|204|226|229|471|523|706|1267|1329|1633|1737|1738|1740|2033|2194|2272|2597|2978|2979|2980|3156|3303|3356|3479|3607|3630|3704|3939|4337|4598|4625|4656|4706|4714|4716|4718|4830|4832|4842|5141|5151|5152|5162|5164|5166|5232|5471|5744|6241|6319|6392|6576|6820|6834|7040|7084|7167|7371|7372|7374|7378|7386|8086|8604|8833|9167|9414|9524|9759|10243|10606|10845|10846|11164|11165|11284|23057|23279|23305|2…	ADCY3|AK2|ALDOA|ALDOB|ATIC|ATP6V1A|TSPO|CNP|COX5B|DCK|DLAT|DLD|DLG2|EP300|FASN|FHIT|GAPDH|GUCA1A|GUCA1B|GUCA2A|HMGCR|HSPA1A|HTR2A|IGF1|FOXK2|INS|ITPA|LDHA|MOCS1|MVK|MYH7|MYOG|NDUFAB1|NDUFB8|NDUFB10|NDUFC2|NME1|NME3|NOS1|PDE4A|PDE8A|PDE9A|PDHB|PDK2|PDK4|PGK2|PPAT|PTHLH|RRM2|SCD|SDHD|SLC25A1|SULT2B1|SURF1|TGFB1|TK2|TPI1|UCK2|UMPS|UNG|UPP1|UQCRFS1|AAAS|SLC25A12|GMPS|COX7A2L|TJP2|TECR|HDAC4|GPHN|PAIC…	-6.7	MyList
GO Biological Processes	19	GO:0044843	cell cycle G1/S phase transition	19_GO:0009987 cellular process	-8.6	2.2	6.7	28133	298	2734	63	2.3	0.29	91|301|324|472|595|596|835|894|993|1017|1020|1021|1026|1027|1029|1030|1031|1032|1033|1263|1956|2033|2810|4174|4850|4863|5218|5325|5426|5471|5530|5537|5728|5925|5934|5962|6194|6241|7015|7027|8065|8328|8462|8558|8738|9314|9510|10106|10498|10657|11200|25959|25988|54107|54623|55198|55294|56241|79577|79791|84967|134353|387695	ACVR1B|ANXA1|APC|ATM|CCND1|BCL2|CASP2|CCND2|CDC25A|CDK2|CDK5|CDK6|CDKN1A|CDKN1B|CDKN2A|CDKN2B|CDKN2C|CDKN2D|CDKN3|PLK3|EGFR|EP300|SFN|MCM5|CNOT4|NPAT|CDK14|PLAGL1|POLE|PPAT|PPP3CA|PPP6C|PTEN|RB1|RBL2|RDX|RPS6|RRM2|TERT|TFDP1|CUL5|GFI1B|KLF11|CDK10|CRADD|KLF4|ADAMTS1|CTDSP2|CARM1|KHDRBS1|CHEK2|KANK2|HINFP|POLE3|PAF1|APPL2|FBXW7|SUSD2|CDC73|FBXO31|LSM10|LSM11|C10orf99	-6.7	MyList
Canonical Pathways	11	M19	PID P73PATHWAY		-8.6	3.5	7.3	28133	79	2734	27	0.99	0.19	25|835|1017|1021|1026|1111|1263|1432|2033|2194|2309|2810|3556|4914|5054|5204|5265|5300|5600|5925|6667|7161|7490|9184|10413|23493|63970	ABL1|CASP2|CDK2|CDK6|CDKN1A|CHEK1|PLK3|MAPK14|EP300|FASN|FOXO3|SFN|IL1RAP|NTRK1|SERPINE1|PFDN5|SERPINA1|PIN1|MAPK11|RB1|SP1|TP73|WT1|BUB3|YAP1|HEY2|TP53AIP1	-6.7	MyList
GO Biological Processes	19	GO:0061919	process utilizing autophagic mechanism	19_GO:0009987 cellular process	-8.6	1.8	6.5	28133	543	2734	97	3.5	0.35	25|27|472|523|534|550|596|666|706|823|1020|1263|1613|1634|2033|2309|2597|2626|3064|3320|3607|3708|4734|5291|6280|6885|7249|7405|7879|7942|8408|8851|9100|9146|9528|9531|9817|9830|9919|10254|10273|10456|10490|11180|23265|23647|25827|26086|26191|27074|27244|27429|29110|29982|51028|51160|51368|51382|51506|51699|54209|55116|55255|55294|56993|58476|60592|64127|64223|64601|65082|79065|80317|81603|81631|…	ABL1|ABL2|ATM|ATP6V1A|ATP6V1G2|AUP1|BCL2|BOK|TSPO|CAPN1|CDK5|PLK3|DAPK3|DCN|EP300|FOXO3|GAPDH|GATA4|HTT|HSP90AA1|FOXK2|ITPR1|NEDD4|PIK3CB|S100A9|MAP3K7|TSC2|UVRAG|RAB7A|TFEB|ULK1|CDK5R1|USP10|HGS|TMEM59|BAG3|KEAP1|TRIM14|SEC16A|STAM2|STUB1|HAX1|VTI1B|WDR6|EXOC7|ARFIP2|FBXL2|GPSM1|PTPN22|LAMP3|SESN1|HTRA2|TBK1|NRBF2|VPS36|VPS28|TEX264|ATP6V1D|UFC1|VPS29|TREM2|TMEM39B|WDR41|FBXW7|TOMM22|TP53INP2|SC…	-6.7	MyList
GO Biological Processes	19	GO:0006914	autophagy	19_GO:0008152 metabolic process	-8.6	1.8	6.5	28133	543	2734	97	3.5	0.35	25|27|472|523|534|550|596|666|706|823|1020|1263|1613|1634|2033|2309|2597|2626|3064|3320|3607|3708|4734|5291|6280|6885|7249|7405|7879|7942|8408|8851|9100|9146|9528|9531|9817|9830|9919|10254|10273|10456|10490|11180|23265|23647|25827|26086|26191|27074|27244|27429|29110|29982|51028|51160|51368|51382|51506|51699|54209|55116|55255|55294|56993|58476|60592|64127|64223|64601|65082|79065|80317|81603|81631|…	ABL1|ABL2|ATM|ATP6V1A|ATP6V1G2|AUP1|BCL2|BOK|TSPO|CAPN1|CDK5|PLK3|DAPK3|DCN|EP300|FOXO3|GAPDH|GATA4|HTT|HSP90AA1|FOXK2|ITPR1|NEDD4|PIK3CB|S100A9|MAP3K7|TSC2|UVRAG|RAB7A|TFEB|ULK1|CDK5R1|USP10|HGS|TMEM59|BAG3|KEAP1|TRIM14|SEC16A|STAM2|STUB1|HAX1|VTI1B|WDR6|EXOC7|ARFIP2|FBXL2|GPSM1|PTPN22|LAMP3|SESN1|HTRA2|TBK1|NRBF2|VPS36|VPS28|TEX264|ATP6V1D|UFC1|VPS29|TREM2|TMEM39B|WDR41|FBXW7|TOMM22|TP53INP2|SC…	-6.7	MyList
GO Biological Processes	19	GO:0031346	positive regulation of cell projection organization	19_GO:0048518 positive regulation of biological process	-8.6	2	6.6	28133	382	2734	75	2.7	0.31	27|324|585|1382|1857|2033|2043|2648|3064|3309|3630|3984|4035|4067|4076|4131|4192|4690|4804|4830|4914|4920|5064|5216|5526|5584|5764|5879|5979|6280|6324|6387|6453|6498|6722|7429|7436|7473|7474|7852|8175|8507|8724|8874|9037|9362|9759|10300|10435|10507|10690|22849|22873|22941|23603|27020|29882|50487|51517|54149|54700|55329|65009|79574|79791|80199|81545|89780|91752|116985|140578|148170|257194|347733|1…	ABL2|APC|BBS4|CRABP2|DVL3|EP300|EPHA4|KAT2A|HTT|HSPA5|INS|LIMK1|LRP1|LYN|CAPRIN1|MAP1B|MDK|NCK1|NGFR|NME1|NTRK1|ROR2|PALM|PFN1|PPP2R5B|PRKCI|PTN|RAC1|RET|S100A9|SCN1B|CXCL12|ITSN1|SKIL|SRF|VIL1|VLDLR|WNT3|WNT5A|CXCR4|SF3A2|ENC1|SNX3|ARHGEF7|SEMA5A|CPNE6|HDAC4|KATNB1|CDC42EP2|SEMA4D|FUT9|CPEB3|DZIP1|SHANK2|CORO1C|NPTN|ANAPC2|PLA2G3|NCKIPSD|C21orf91|RRN3|MNS1|NDRG4|EPS8L3|FBXO31|FUZ|FBXO38|WNT3A|ZN…	-6.7	MyList
GO Biological Processes	19	GO:0032496	response to lipopolysaccharide	19_GO:0051704 multi-organism process	-8.6	2.1	6.6	28133	326	2734	67	2.5	0.3	25|128|210|356|654|706|728|942|949|1053|1267|1432|1437|1524|1604|1634|1910|2643|2678|2919|2950|3552|3569|3592|3593|3725|3764|4016|4067|4790|4792|4795|4842|5054|5467|5578|5737|6280|6403|7001|7040|7054|7099|7128|7189|7474|8792|9450|9572|9590|9646|10062|10594|10804|11019|26191|26228|27086|54209|54623|55122|57088|57817|64127|79577|92140|259230	ABL1|ADH5|ALAD|FASLG|BMP6|TSPO|C5AR1|CD86|SCARB1|CEBPE|CNP|MAPK14|CSF2|CX3CR1|CD55|DCN|EDNRB|GCH1|GGT1|CXCL1|GSTP1|IL1A|IL6|IL12A|IL12B|JUN|KCNJ8|LOXL1|LYN|NFKB1|NFKBIA|NFKBIL1|NOS1|SERPINE1|PPARD|PRKCA|PTGFR|S100A9|SELP|PRDX2|TGFB1|TH|TLR4|TNFAIP3|TRAF6|WNT5A|TNFRSF11A|LY86|NR1D1|AKAP12|CTR9|NR1H3|PRPF8|GJB6|LIAS|PTPN22|STAP1|FOXP1|TREM2|PAF1|AKIRIN2|PLSCR4|HAMP|NOD2|CDC73|MTDH|SGMS1	-6.7	MyList
GO Biological Processes	19	GO:0030100	regulation of endocytosis	19_GO:0051179 localization	-8.6	2.2	6.7	28133	285	2734	61	2.2	0.28	25|27|336|345|409|718|801|811|949|961|967|1012|1175|3190|3685|4035|4908|5054|5291|5530|5533|5728|5795|5867|5879|6386|6453|6850|7249|7287|7376|7474|8301|8527|8674|8724|9066|9370|10062|10188|11031|22848|25999|26228|28514|51160|54209|54550|55198|57030|60682|64127|79872|84896|85439|89780|90678|116519|124930|146395|399687	ABL1|ABL2|APOA2|APOC3|ARRB2|C3|CALM1|CALR|SCARB1|CD47|CD63|CDH13|AP2S1|HNRNPK|ITGAV|LRP1|NTF3|SERPINE1|PIK3CB|PPP3CA|PPP3CC|PTEN|PTPRJ|RAB4A|RAC1|SDCBP|ITSN1|SYK|TSC2|TULP1|NR1H2|WNT5A|PICALM|DGKD|VAMP4|SNX3|SYT7|ADIPOQ|NR1H3|TNK2|RAB31|AAK1|CLIP3|STAP1|DLL1|VPS28|TREM2|NECAB2|APPL2|SLC17A7|SMAP1|NOD2|CBLL1|ATAD1|STON2|WNT3A|LRSAM1|APOA5|ANKRD13B|GSG1L|MYO18A	-6.7	MyList
Reactome Gene Sets	6	R-HSA-5653656	Vesicle-mediated transport		-8.6	1.7	6.4	28133	673	2734	114	4.2	0.38	164|286|287|378|409|801|805|811|829|949|1129|1175|1277|1315|1522|1604|1639|1759|1839|1956|2348|2665|2702|2709|2799|2810|3320|3482|3630|3797|4035|4121|4641|5050|5265|5537|5864|5867|5879|6272|6453|6643|6869|7249|7277|7314|7316|7474|7879|8218|8301|8398|8408|8546|8674|8675|8685|8906|9146|9230|9266|9322|9341|9371|9919|10092|10139|10244|10254|10282|10525|10552|10804|10808|10890|11004|11031|11311|22848|…	AP1G1|ANK1|ANK2|ARF4|ARRB2|CALM1|CALM2|CALR|CAPZA1|SCARB1|CHRM2|AP2S1|COL1A1|COPB1|CTSZ|CD55|DCTN1|DNM1|HBEGF|EGFR|FOLR1|GDI2|GJA5|GJB5|GNS|SFN|HSP90AA1|IGF2R|INS|KIF3C|LRP1|MAN1A1|MYO1C|PAFAH1B3|SERPINA1|PPP6C|RAB3A|RAB4A|RAC1|SORT1|ITSN1|SNX2|TACR1|TSC2|TUBA4A|UBB|UBC|WNT5A|RAB7A|CLTCL1|PICALM|PLA2G6|ULK1|AP3B1|VAMP4|STX16|MARCO|AP1G2|HGS|RAB11B|CYTH2|TRIP10|VAMP3|KIF3B|SEC16A|ARPC5|ARFRP1|RABE…	-6.6	MyList
WikiPathways	27	WP4172	PI3K-Akt Signaling Pathway		-8.6	2.1	6.6	28133	340	2734	69	2.5	0.3	356|595|596|598|842|894|1017|1021|1026|1027|1128|1129|1277|1280|1293|1388|1956|2251|2254|2257|2309|2321|2323|2324|2689|2782|2786|2998|3320|3326|3448|3479|3481|3569|3630|3679|3685|3845|3913|3914|3918|4790|4804|4908|4909|4914|5154|5291|5521|5526|5578|5585|5586|5728|5747|5879|5934|6194|6446|6850|7099|7249|8515|9180|10488|23678|56034|64223|117145	FASLG|CCND1|BCL2|BCL2L1|CASP9|CCND2|CDK2|CDK6|CDKN1A|CDKN1B|CHRM1|CHRM2|COL1A1|COL2A1|COL6A3|ATF6B|EGFR|FGF6|FGF9|FGF12|FOXO3|FLT1|FLT3LG|FLT4|GH2|GNB1|GNG4|GYS2|HSP90AA1|HSP90AB1|IFNA14|IGF1|IGF2|IL6|INS|ITGA7|ITGAV|KRAS|LAMB2|LAMB3|LAMC2|NFKB1|NGFR|NTF3|NTF4|NTRK1|PDGFA|PIK3CB|PPP2R2B|PPP2R5B|PRKCA|PKN1|PKN2|PTEN|PTK2|RAC1|RBL2|RPS6|SGK1|SYK|TLR4|TSC2|ITGA10|OSMR|CREB3|SGK3|PDGFC|MLST8|THEM4	-6.6	MyList
GO Biological Processes	19	GO:0061041	regulation of wound healing	19_GO:0050896 response to stimulus	-8.6	2.7	6.9	28133	163	2734	42	1.5	0.24	239|301|462|947|1026|1027|1839|2048|2147|2152|2266|3640|4067|5054|5154|5270|5467|5578|5580|5728|5747|5864|6403|6484|6558|6665|6850|7001|7048|7099|7128|7294|7429|7852|10565|10855|23122|50506|54361|170692|199731|100506658	ALOX12|ANXA1|SERPINC1|CD34|CDKN1A|CDKN1B|HBEGF|EPHB2|F2|F3|FGG|INSL3|LYN|SERPINE1|PDGFA|SERPINE2|PPARD|PRKCA|PRKCD|PTEN|PTK2|RAB3A|SELP|ST3GAL4|SLC12A2|SOX15|SYK|PRDX2|TGFBR2|TLR4|TNFAIP3|TXK|VIL1|CXCR4|ARFGEF1|HPSE|CLASP2|DUOX2|WNT4|ADAMTS18|CADM4|OCLN	-6.6	MyList
GO Biological Processes	19	GO:0043410	positive regulation of MAPK cascade	19_GO:0048518 positive regulation of biological process	-8.5	1.8	6.5	28133	544	2734	97	3.5	0.35	25|136|155|409|650|673|727|728|960|1326|1432|1857|1908|1956|2043|2074|2254|2266|2321|2324|2626|3061|3356|3479|3481|3486|3487|3489|3569|3630|3845|3976|4035|4293|4317|4908|4914|4920|5151|5154|5291|5578|5585|5600|5608|5728|5795|5979|6354|6386|6464|6657|6850|6885|6899|7001|7040|7099|7161|7189|7314|7316|7474|7476|7786|7852|8491|8558|8685|8792|9283|9464|9479|9590|9618|10550|10913|10961|11184|23286|2354…	ABL1|ADORA2B|ADRB3|ARRB2|BMP2|BRAF|C5|C5AR1|CD44|MAP3K8|MAPK14|DVL3|EDN3|EGFR|EPHA4|ERCC6|FGF9|FGG|FLT1|FLT4|GATA4|HCRTR1|HTR2A|IGF1|IGF2|IGFBP3|IGFBP4|IGFBP6|IL6|INS|KRAS|LIF|LRP1|MAP3K9|MMP8|NTF3|NTRK1|ROR2|PDE8A|PDGFA|PIK3CB|PRKCA|PKN1|MAPK11|MAP2K6|PTEN|PTPRJ|RET|CCL7|SDCBP|SHC1|SOX2|SYK|MAP3K7|TBX1|PRDX2|TGFB1|TLR4|TP73|TRAF6|UBB|UBC|WNT5A|WNT7A|MAP3K12|CXCR4|MAP4K3|CDK10|MARCO|TNFRSF11A|GPR…	-6.6	MyList
GO Biological Processes	19	GO:0009101	glycoprotein biosynthetic process	19_GO:0008152 metabolic process	-8.4	2.1	6.6	28133	349	2734	70	2.6	0.3	596|1462|1499|1634|1650|1798|1839|2132|2524|2526|2528|3479|3703|4121|4589|5074|5372|5373|6482|6483|6484|6487|6489|6646|7903|8707|8813|8869|9331|9334|9445|9469|9514|9526|9528|9917|9953|10164|10402|10565|10690|11253|22822|22856|26301|27230|29880|51006|54360|54550|56052|57171|64083|64689|66008|79695|84002|84620|84750|91869|124583|143662|146664|148789|170384|256281|266722|282679|440138|727897	BCL2|VCAN|CTNNB1|DCN|DDOST|DPAGT1|HBEGF|EXT2|FUT2|FUT4|FUT6|IGF1|STT3A|MAN1A1|MUC7|PAWR|PMM1|PMM2|ST3GAL1|ST3GAL2|ST3GAL4|ST3GAL3|ST8SIA1|SOAT1|ST8SIA4|B3GALT2|DPM1|ST3GAL5|B4GALT6|B4GALT5|ITM2B|CHST3|GAL3ST1|MPDU1|TMEM59|FAM20B|HS3ST3B1|CHST4|ST3GAL6|ARFGEF1|FUT9|MAN1B1|PHLDA1|CHSY1|GBGT1|SERP1|ALG5|SLC35C2|CYTL1|NECAB2|ALG1|DOLPP1|GOLPH3|GORASP1|TRAK2|GALNT12|B3GNT5|ST6GAL2|FUT10|RFT1|CANT1|MUC…	-6.5	MyList
GO Biological Processes	19	GO:0030031	cell projection assembly	19_GO:0071840 cellular component organization or biogenesis	-8.4	1.8	6.4	28133	630	2734	108	4	0.37	25|324|399|585|1012|1454|1639|2013|2014|2302|2596|3064|3320|3797|4640|4690|4744|5064|5154|5216|5217|5376|5420|5580|5879|5962|5992|6386|6722|7277|7320|7813|8558|8636|8874|9371|9480|9702|9759|9786|9814|10413|10435|10464|10938|11138|11190|22873|23216|23224|23386|23603|23647|25809|26005|26140|26228|27031|27148|27352|50487|50807|51382|55130|55142|55212|55329|55582|55717|55920|57381|64083|64518|79140|7…	ABL1|APC|RHOH|BBS4|CDH13|CSNK1E|DCTN1|EMP2|EMP3|FOXJ1|GAP43|HTT|HSP90AA1|KIF3C|MYO1A|NCK1|NEFH|PALM|PDGFA|PFN1|PFN2|PMP22|PODXL|PRKCD|RAC1|RDX|RFX4|SDCBP|SRF|TUBA4A|UBE2B|EVI5|CDK10|SSNA1|ARHGEF7|KIF3B|ONECUT2|CEP57|HDAC4|KIAA0586|SFI1|YAP1|CDC42EP2|PIBF1|EHD1|TBC1D8|CEP250|DZIP1|TBC1D1|SYNE2|NUDCD3|CORO1C|ARFIP2|TTLL1|C2CD3|TTLL3|STAP1|NPHP3|STK36|SGSM3|PLA2G3|ASAP1|ATP6V1D|ODAD2|HAUS2|BBS7|MNS1…	-6.5	MyList
GO Biological Processes	19	GO:1903532	positive regulation of secretion by cell	19_GO:0048518 positive regulation of biological process	-8.4	2.2	6.7	28133	267	2734	58	2.1	0.28	164|283|650|654|783|947|1020|1141|1908|1956|2266|2587|2696|2864|2922|3479|3552|3630|3684|4035|4628|5467|5715|5864|5879|6386|6387|6453|6558|6717|6812|6850|7040|7099|7200|7349|7376|7879|8398|8941|9066|9146|9255|10307|10497|10874|23122|23435|50487|54209|55204|55512|57555|64083|84932|91608|134957|399687	AP1G1|ANG|BMP2|BMP6|CACNB2|CD34|CDK5|CHRNB2|EDN3|EGFR|FGG|GALR1|GIPR|FFAR1|GRP|IGF1|IL1A|INS|ITGAM|LRP1|MYH10|PPARD|PSMD9|RAB3A|RAC1|SDCBP|CXCL12|ITSN1|SLC12A2|SRI|STXBP1|SYK|TGFB1|TLR4|TRH|UCN|NR1H2|RAB7A|PLA2G6|CDK5R2|SYT7|HGS|AIMP1|APBB3|UNC13B|NMU|CLASP2|TARDBP|PLA2G3|TREM2|GOLPH3L|SMPD3|NLGN2|GOLPH3|RAB2B|RASL10B|STXBP5|MYO18A	-6.5	MyList
GO Biological Processes	19	GO:0019216	regulation of lipid metabolic process	19_GO:0050789 regulation of biological process	-8.4	1.9	6.5	28133	428	2734	81	3	0.32	21|301|336|345|585|650|654|706|718|949|1133|1376|1389|2147|2194|2321|2516|3156|3356|3490|3630|4047|4067|4598|4790|5140|5154|5164|5166|5467|5580|5747|5925|5934|6319|6604|6662|6667|6713|7040|7132|7291|7376|8651|8720|8835|9314|9370|9572|10062|10273|10464|10498|10499|23179|23682|25942|29103|29982|30968|50487|50846|51599|54361|54576|54600|55198|55294|55512|57546|60481|64127|64801|64919|79071|80207|841…	ABCA3|ANXA1|APOA2|APOC3|BBS4|BMP2|BMP6|TSPO|C3|SCARB1|CHRM5|CPT2|CREBL2|F2|FASN|FLT1|NR5A1|HMGCR|HTR2A|IGFBP7|INS|LSS|LYN|MVK|NFKB1|PDE3B|PDGFA|PDK2|PDK4|PPARD|PRKCD|PTK2|RB1|RBL2|SCD|SMARCD3|SOX9|SP1|SQLE|TGFB1|TNFRSF1A|TWIST1|NR1H2|SOCS1|MBTPS1|SOCS2|KLF4|ADIPOQ|NR1D1|NR1H3|STUB1|PIBF1|CARM1|NCOA2|RGL1|RAB38|SIN3A|DNAJC15|NRBF2|STOML2|PLA2G3|DHH|LSR|WNT4|UGT1A8|UGT1A9|APPL2|FBXW7|SMPD3|PDP2|ELO…	-6.5	MyList
Reactome Gene Sets	6	R-HSA-69231	Cyclin D associated events in G1		-8.4	4.4	7.6	28133	47	2734	20	0.73	0.16	25|595|894|1017|1021|1026|1027|1028|1029|1030|1031|1032|1163|4067|5925|5934|6500|7027|7314|7316	ABL1|CCND1|CCND2|CDK2|CDK6|CDKN1A|CDKN1B|CDKN1C|CDKN2A|CDKN2B|CDKN2C|CDKN2D|CKS1B|LYN|RB1|RBL2|SKP1|TFDP1|UBB|UBC	-6.5	MyList
Reactome Gene Sets	6	R-HSA-69236	G1 Phase		-8.4	4.4	7.6	28133	47	2734	20	0.73	0.16	25|595|894|1017|1021|1026|1027|1028|1029|1030|1031|1032|1163|4067|5925|5934|6500|7027|7314|7316	ABL1|CCND1|CCND2|CDK2|CDK6|CDKN1A|CDKN1B|CDKN1C|CDKN2A|CDKN2B|CDKN2C|CDKN2D|CKS1B|LYN|RB1|RBL2|SKP1|TFDP1|UBB|UBC	-6.5	MyList
GO Biological Processes	19	GO:0045055	regulated exocytosis	19_GO:0051179 localization	-8.4	1.7	6.3	28133	780	2734	127	4.6	0.4	81|164|175|210|226|308|317|327|334|410|684|718|728|783|801|823|960|961|967|1020|1315|1432|1522|1604|1650|1823|1828|2162|2266|2444|2547|2588|2665|2799|2919|2950|3303|3320|3326|3356|3479|3481|3482|3671|3684|3685|4067|4125|4317|4318|4718|4790|5054|5154|5265|5284|5580|5683|5708|5730|5795|5864|5879|6280|6386|6403|6518|6793|6812|6850|7040|7094|7277|7462|7476|7879|8499|8541|8560|8876|8941|8972|9066|9230…	ACTN4|AP1G1|AGA|ALAD|ALDOA|ANXA5|APAF1|APEH|APLP2|ARSA|BST2|C3|C5AR1|CACNB2|CALM1|CAPN1|CD44|CD47|CD63|CDK5|COPB1|MAPK14|CTSZ|CD55|DDOST|DSC1|DSG1|F13A1|FGG|FRK|XRCC6|GALNS|GDI2|GNS|CXCL1|GSTP1|HSPA1A|HSP90AA1|HSP90AB1|HTR2A|IGF1|IGF2|IGF2R|ISLR|ITGAM|ITGAV|LYN|MAN2B1|MMP8|MMP9|NDUFC2|NFKB1|SERPINE1|PDGFA|SERPINA1|PIGR|PRKCD|PSMA2|PSMD2|PTGDS|PTPRJ|RAB3A|RAC1|S100A9|SDCBP|SELP|SLC2A5|STK10|STXBP1…	-6.5	MyList
GO Biological Processes	19	GO:0033002	muscle cell proliferation	19_GO:0008283 cell proliferation	-8.3	2.4	6.7	28133	222	2734	51	1.9	0.26	239|283|1012|1026|1027|1432|1499|1839|1956|2254|2547|2627|2950|3479|3486|3569|3592|3593|3720|3725|4086|4209|4318|4656|5292|5467|5600|5728|6469|6495|6772|7015|7048|7049|7128|7161|7168|7189|7472|9314|9370|9510|9759|10413|23493|27086|30008|55512|57057|65009|147912	ALOX12|ANG|CDH13|CDKN1A|CDKN1B|MAPK14|CTNNB1|HBEGF|EGFR|FGF9|XRCC6|GATA6|GSTP1|IGF1|IGFBP3|IL6|IL12A|IL12B|JARID2|JUN|SMAD1|MEF2D|MMP9|MYOG|PIM1|PPARD|MAPK11|PTEN|SHH|SIX1|STAT1|TERT|TGFBR2|TGFBR3|TNFAIP3|TP73|TPM1|TRAF6|WNT2|KLF4|ADIPOQ|ADAMTS1|HDAC4|YAP1|HEY2|FOXP1|EFEMP2|SMPD3|TBX20|NDRG4|SIX5	-6.5	MyList
Reactome Gene Sets	6	R-HSA-983168	Antigen processing: Ubiquitination & Proteasome degradation		-8.3	2.1	6.6	28133	309	2734	64	2.3	0.29	868|991|3093|4734|5682|5683|5706|5708|5715|6477|6500|7314|7316|7320|7327|7337|8065|8651|8881|8916|9666|9690|9817|9978|10213|10273|10293|10393|11146|23198|23352|26232|26234|27338|29882|51433|51434|51529|55182|55294|55336|55658|55905|55958|64320|64410|79791|84708|84727|84861|84937|89122|90678|93611|114088|118424|126433|143279|146330|151636|197131|201456|222235|285231	CBLB|CDC20|UBE2K|NEDD4|PSMA1|PSMA2|PSMC6|PSMD2|PSMD9|SIAH1|SKP1|UBB|UBC|UBE2B|UBE2G2|UBE3A|CUL5|SOCS1|CDC16|HERC3|DZIP3|UBE3C|KEAP1|RBX1|PSMD14|STUB1|TRAIP|ANAPC10|GLMN|PSME4|UBR4|FBXO2|FBXL5|UBE2S|ANAPC2|ANAPC5|ANAPC7|ANAPC11|RNF220|FBXW7|FBXL8|RNF126|RNF114|KLHL9|RNF25|KLHL25|FBXO31|LNX1|SPSB2|KLHL22|ZNRF1|TRIM4|LRSAM1|FBXO44|TRIM9|UBE2J2|FBXO27|HECTD2|FBXL16|DTX3L|UBR1|FBXO15|FBXL13|FBXW12	-6.5	MyList
GO Biological Processes	19	GO:0000082	G1/S transition of mitotic cell cycle	19_GO:0009987 cellular process	-8.3	2.2	6.6	28133	275	2734	59	2.2	0.28	91|301|324|472|595|596|835|894|993|1017|1020|1021|1026|1027|1029|1030|1031|1032|1033|1263|1956|2033|2810|4174|4850|4863|5218|5325|5426|5471|5530|5537|5728|5925|5934|5962|6194|6241|7015|7027|8065|8328|8462|8558|8738|9314|9510|10106|10498|10657|11200|25959|25988|54107|55198|79577|79791|84967|134353	ACVR1B|ANXA1|APC|ATM|CCND1|BCL2|CASP2|CCND2|CDC25A|CDK2|CDK5|CDK6|CDKN1A|CDKN1B|CDKN2A|CDKN2B|CDKN2C|CDKN2D|CDKN3|PLK3|EGFR|EP300|SFN|MCM5|CNOT4|NPAT|CDK14|PLAGL1|POLE|PPAT|PPP3CA|PPP6C|PTEN|RB1|RBL2|RDX|RPS6|RRM2|TERT|TFDP1|CUL5|GFI1B|KLF11|CDK10|CRADD|KLF4|ADAMTS1|CTDSP2|CARM1|KHDRBS1|CHEK2|KANK2|HINFP|POLE3|APPL2|CDC73|FBXO31|LSM10|LSM11	-6.5	MyList
GO Biological Processes	19	GO:0002521	leukocyte differentiation	19_GO:0002376 immune system process	-8.3	1.8	6.4	28133	526	2734	94	3.4	0.35	25|301|399|472|596|604|677|678|714|864|925|940|942|1021|1050|1053|1054|1380|1432|1437|2033|2194|2302|2547|2648|2778|3059|3140|3142|3448|3552|3569|3593|3665|3707|3725|3956|3976|4063|4067|4192|4286|4318|4830|4914|4920|5316|5578|5795|5914|5925|6194|6237|6422|6469|6482|6722|6850|6886|6932|7001|7040|7048|7099|7189|8546|8651|8744|8792|8876|8943|9308|9370|9759|9855|9935|10100|10234|10456|26191|27086|285…	ABL1|ANXA1|RHOH|ATM|BCL2|BCL6|ZFP36L1|ZFP36L2|C1QC|RUNX3|CD8A|CD28|CD86|CDK6|CEBPA|CEBPE|CEBPG|CR2|MAPK14|CSF2|EP300|FASN|FOXJ1|XRCC6|KAT2A|GNAS|HCLS1|MR1|HLX|IFNA14|IL1A|IL6|IL12B|IRF7|ITPKB|JUN|LGALS1|LIF|LY9|LYN|MDK|MITF|MMP9|NME1|NTRK1|ROR2|PKNOX1|PRKCA|PTPRJ|RARA|RB1|RPS6|RRAS|SFRP1|SHH|ST3GAL1|SRF|SYK|TAL1|TCF7|PRDX2|TGFB1|TGFBR2|TLR4|TRAF6|AP3B1|SOCS1|TNFSF9|TNFRSF11A|VNN1|AP3D1|CD83|ADIPO…	-6.4	MyList
WikiPathways	27	WP399	Wnt Signaling Pathway and Pluripotency		-8.3	3.1	7.1	28133	102	2734	31	1.1	0.2	324|595|894|960|1454|1499|1500|1857|2033|3725|5467|5521|5578|5580|5583|5584|6657|6885|6932|7472|7473|7474|7476|7480|7482|8313|51701|54361|83439|89780|333926	APC|CCND1|CCND2|CD44|CSNK1E|CTNNB1|CTNND1|DVL3|EP300|JUN|PPARD|PPP2R2B|PRKCA|PRKCD|PRKCH|PRKCI|SOX2|MAP3K7|TCF7|WNT2|WNT3|WNT5A|WNT7A|WNT10B|WNT2B|AXIN2|NLK|WNT4|TCF7L1|WNT3A|PPM1J	-6.4	MyList
GO Biological Processes	19	GO:0050730	regulation of peptidyl-tyrosine phosphorylation	19_GO:0050789 regulation of biological process	-8.3	2.2	6.6	28133	262	2734	57	2.1	0.27	25|409|654|868|960|1437|1636|1839|1956|2043|2045|2065|2074|2689|3059|3356|3479|3481|3569|3592|3593|3976|4067|4739|4908|5154|5526|5580|5621|5795|6422|6423|6464|6850|6886|7040|7132|8651|8692|9370|10188|10456|10464|10507|23624|26228|50604|54209|55024|55294|56034|59067|64127|83666|84619|89780|199731	ABL1|ARRB2|BMP6|CBLB|CD44|CSF2|ACE|HBEGF|EGFR|EPHA4|EPHA7|ERBB3|ERCC6|GH2|HCLS1|HTR2A|IGF1|IGF2|IL6|IL12A|IL12B|LIF|LYN|NEDD9|NTF3|PDGFA|PPP2R5B|PRKCD|PRNP|PTPRJ|SFRP1|SFRP2|SHC1|SYK|TAL1|TGFB1|TNFRSF1A|SOCS1|HYAL2|ADIPOQ|TNK2|HAX1|PIBF1|SEMA4D|CBLC|STAP1|IL20|TREM2|BANK1|FBXW7|PDGFC|IL21|NOD2|PARP9|ZGPAT|WNT3A|CADM4	-6.4	MyList
GO Biological Processes	19	GO:0001654	eye development	19_GO:0032502 developmental process	-8.3	2	6.5	28133	359	2734	71	2.6	0.3	86|93|356|585|596|654|835|1289|1414|1545|1746|2048|2295|2321|2782|3913|3982|4212|4286|4760|5087|5146|5316|5584|5764|5797|5915|5979|6094|6469|6498|6505|6604|6657|6662|6722|7048|7054|7101|7287|7289|7291|7472|7474|7476|7482|7490|8854|9314|10220|10252|10765|10848|11023|23418|28514|55212|57030|57084|57381|57835|64220|64919|90780|121643|147912|170692|204851|220202|283375|286204	ACTL6A|ACVR2B|FASLG|BBS4|BCL2|BMP6|CASP2|COL5A1|CRYBB1|CYP1B1|DLX2|EPHB2|FOXF2|FLT1|GNB1|LAMB2|LIM2|MEIS2|MITF|NEUROD1|PBX1|PDE6C|PKNOX1|PRKCI|PTN|PTPRM|RARB|RET|ROM1|SHH|SKIL|SLC1A1|SMARCD3|SOX2|SOX9|SRF|TGFBR2|TH|NR2E1|TULP1|TULP3|TWIST1|WNT2|WNT5A|WNT7A|WNT2B|WT1|ALDH1A2|KLF4|GDF11|SPRY1|KDM5B|PPP1R13L|VAX1|CRB1|DLL1|BBS7|SLC17A7|SLC17A6|RHOJ|SLC4A5|STRA6|BCL11B|PYGO2|FOXN4|SIX5|ADAMTS18|HIPK1…	-6.4	MyList
GO Biological Processes	19	GO:0042391	regulation of membrane potential	19_GO:0065007 biological regulation	-8.3	1.9	6.4	28133	431	2734	81	3	0.32	25|239|287|409|596|598|610|666|706|776|783|784|801|1020|1128|1137|1141|1142|1145|1146|1525|1634|1738|1760|1824|2030|2257|2554|2557|2561|2565|2569|2702|2741|2745|2902|2903|3725|3764|3777|4355|4734|5318|5530|5728|5764|6324|6332|6717|7314|7341|7476|7871|8620|8645|9783|10008|10021|10369|10497|10550|10962|22941|23542|23620|27094|30968|50801|51305|54209|54899|55022|56659|57555|83795|83875|89822|116443|…	ABL1|ALOX12|ANK2|ARRB2|BCL2|BCL2L1|HCN2|BOK|TSPO|CACNA1D|CACNB2|CACNB3|CALM1|CDK5|CHRM1|CHRNA4|CHRNB2|CHRNB3|CHRNE|CHRNG|CXADR|DCN|DLD|DMPK|DSC2|SLC29A1|FGF12|GABRA1|GABRA4|GABRB2|GABRG1|GABRR1|GJA5|GLRA1|GLRX|GRIN1|GRIN2A|JUN|KCNJ8|KCNK3|MPP2|NEDD4|PKP2|PPP3CA|PTEN|PTN|SCN1B|SCN7A|SRI|UBB|SUMO1|WNT7A|SLMAP|NPFF|KCNK5|RIMS3|KCNE3|HCN4|CACNG2|UNC13B|ARL6IP5|MLLT11|SHANK2|MAPK8IP2|NTSR2|KCNMB3|STOM…	-6.4	MyList
GO Biological Processes	19	GO:1901342	regulation of vasculature development	19_GO:0032502 developmental process	-8.3	1.9	6.4	28133	424	2734	80	2.9	0.32	25|301|356|388|694|718|727|728|947|1491|1499|1524|1545|1634|2013|2041|2152|2254|2321|2626|2627|2752|3202|3339|3552|3569|3592|3593|4086|4192|4223|4804|5054|5140|5154|5291|5578|5764|5797|6237|6422|6423|6558|6667|6772|6786|7015|7048|7101|7122|7128|7291|7474|7490|7852|8091|8434|8710|8742|9037|9146|9270|9314|9510|23213|23493|28514|30008|51548|54361|55294|56999|57381|63943|79805|92140|204851|406903|407…	ABL1|ANXA1|FASLG|RHOB|BTG1|C3|C5|C5AR1|CD34|CTH|CTNNB1|CX3CR1|CYP1B1|DCN|EMP2|EPHA1|F3|FGF9|FLT1|GATA4|GATA6|GLUL|HOXA5|HSPG2|IL1A|IL6|IL12A|IL12B|SMAD1|MDK|MEOX2|NGFR|SERPINE1|PDE3B|PDGFA|PIK3CB|PRKCA|PTN|PTPRM|RRAS|SFRP1|SFRP2|SLC12A2|SP1|STAT1|STIM1|TERT|TGFBR2|NR2E1|CLDN5|TNFAIP3|TWIST1|WNT5A|WT1|CXCR4|HMGA2|RECK|SERPINB7|TNFSF12|SEMA5A|HGS|ITGB1BP1|KLF4|ADAMTS1|SULF1|HEY2|DLL1|EFEMP2|SIRT6|W…	-6.4	MyList
GO Biological Processes	19	GO:0030177	positive regulation of Wnt signaling pathway	19_GO:0048518 positive regulation of biological process	-8.2	2.5	6.7	28133	179	2734	44	1.6	0.24	25|650|1277|1454|1456|1613|1749|1956|4790|4920|5300|5682|5683|5706|5708|5715|6422|6423|6469|7015|7040|7128|7320|7473|7474|7480|8313|8434|8658|9037|9101|9679|10213|10413|23198|23213|23500|27123|53944|54475|55182|79577|81847|89780	ABL1|BMP2|COL1A1|CSNK1E|CSNK1G3|DAPK3|DLX5|EGFR|NFKB1|ROR2|PIN1|PSMA1|PSMA2|PSMC6|PSMD2|PSMD9|SFRP1|SFRP2|SHH|TERT|TGFB1|TNFAIP3|UBE2B|WNT3|WNT5A|WNT10B|AXIN2|RECK|TNKS|SEMA5A|USP8|FAM53B|PSMD14|YAP1|PSME4|SULF1|DAAM2|DKK2|CSNK1G1|NLE1|RNF220|CDC73|RNF146|WNT3A	-6.4	MyList
GO Biological Processes	19	GO:0007005	mitochondrion organization	19_GO:0071840 cellular component organization or biogenesis	-8.2	1.8	6.3	28133	551	2734	97	3.5	0.35	409|596|598|666|706|801|1020|1050|1267|1525|1634|1759|2033|2034|2648|2810|3002|3064|3303|3305|3313|3320|3479|3725|3954|3980|4318|4706|4714|4716|4718|4836|5533|5864|6341|6834|7015|7027|7161|7249|7386|7417|8546|8996|9167|9531|10449|10456|10730|10962|11232|23682|25813|26517|26519|26520|26521|27429|29103|30968|51204|51751|54209|54902|54949|54968|55022|55294|55572|55735|55967|56993|57835|64083|65084|6…	ARRB2|BCL2|BCL2L1|BOK|TSPO|CALM1|CDK5|CEBPA|CNP|CXADR|DCN|DNM1|EP300|EPAS1|KAT2A|SFN|GZMB|HTT|HSPA1A|HSPA1L|HSPA9|HSP90AA1|IGF1|JUN|LETM1|LIG3|MMP9|NDUFAB1|NDUFB8|NDUFB10|NDUFC2|NMT1|PPP3CC|RAB3A|SCO1|SURF1|TERT|TFDP1|TP73|TSC2|UQCRFS1|VDAC2|AP3B1|NOL3|COX7A2L|BAG3|ACAA2|HAX1|YME1L1|MLLT11|POLG2|RAB38|SAMM50|TIMM13|TIMM10|TIMM9|TIMM8B|HTRA2|DNAJC15|STOML2|TACO1|HIGD1B|TREM2|TTC19|SDHAF2|TMEM70|PI…	-6.4	MyList
GO Biological Processes	19	GO:0097435	supramolecular fiber organization	19_GO:0071840 cellular component organization or biogenesis	-8.2	1.7	6.2	28133	713	2734	118	4.3	0.39	25|118|165|226|283|324|388|389|399|596|829|844|961|1263|1277|1280|1289|1302|1465|1466|1496|1545|1639|2013|2041|2195|2331|2620|3059|3303|3326|3849|3856|3857|3936|3984|4015|4016|4131|4640|4641|4690|4739|4744|5074|5204|5216|5217|5300|5318|5580|5584|5879|5925|5962|6387|6422|6423|6469|6722|7126|7168|7429|7756|7791|8557|8851|9037|9168|9270|9419|9535|9748|10092|10300|10395|10435|10456|10552|10565|10634|…	ABL1|ADD1|AEBP1|ALDOA|ANG|APC|RHOB|RHOC|RHOH|BCL2|CAPZA1|CASQ1|CD47|PLK3|COL1A1|COL2A1|COL5A1|COL11A2|CSRP1|CSRP2|CTNNA2|CYP1B1|DCTN1|EMP2|EPHA1|FAT1|FMOD|GAS2|HCLS1|HSPA1A|HSP90AB1|KRT2|KRT8|KRT9|LCP1|LIMK1|LOX|LOXL1|MAP1B|MYO1A|MYO1C|NCK1|NEDD9|NEFH|PAWR|PFDN5|PFN1|PFN2|PIN1|PKP2|PRKCD|PRKCI|RAC1|RB1|RDX|CXCL12|SFRP1|SFRP2|SHH|SRF|TNFAIP1|TPM1|VIL1|ZNF207|ZYX|TCAP|CDK5R1|SEMA5A|TMSB10|ITGB1BP1|…	-6.4	MyList
GO Biological Processes	19	GO:0007411	axon guidance	19_GO:0040011 locomotion	-8.2	2.2	6.5	28133	277	2734	59	2.2	0.28	214|399|474|1020|1400|1600|1630|1749|1808|2041|2043|2045|2048|2290|2297|2596|3913|3918|4035|4804|4914|5291|5578|5747|5786|5797|5879|5979|6324|6387|6464|6469|6477|6900|7436|7473|7474|7852|8851|9037|9046|9211|9252|10500|10507|10752|11023|11313|23114|27020|53358|55740|64096|64843|64919|84665|89780|283297|347733	ALCAM|RHOH|ATOH1|CDK5|CRMP1|DAB1|DCC|DLX5|DPYSL2|EPHA1|EPHA4|EPHA7|EPHB2|FOXG1|FOXD1|GAP43|LAMB2|LAMC2|LRP1|NGFR|NTRK1|PIK3CB|PRKCA|PTK2|PTPRA|PTPRM|RAC1|RET|SCN1B|CXCL12|SHC1|SHH|SIAH1|CNTN2|VLDLR|WNT3|WNT5A|CXCR4|CDK5R1|SEMA5A|DOK2|LGI1|RPS6KA5|SEMA6C|SEMA4D|CHL1|VAX1|LYPLA2|NFASC|NPTN|SHC3|ENAH|GFRA4|ISL2|BCL11B|MYPN|WNT3A|OR10A4|TUBB2B	-6.3	MyList
GO Biological Processes	19	GO:0007093	mitotic cell cycle checkpoint	19_GO:0048519 negative regulation of biological process	-8.2	2.6	6.8	28133	161	2734	41	1.5	0.23	324|472|595|598|641|835|991|1017|1026|1027|1111|1263|2033|2810|4850|5325|5514|5883|5934|7027|7153|7272|7756|8091|8738|9184|9319|10498|11073|11200|51347|55743|56984|79791|79858|84101|84861|92421|144715|197342|348654	APC|ATM|CCND1|BCL2L1|BLM|CASP2|CDC20|CDK2|CDKN1A|CDKN1B|CHEK1|PLK3|EP300|SFN|CNOT4|PLAGL1|PPP1R10|RAD9A|RBL2|TFDP1|TOP2A|TTK|ZNF207|HMGA2|CRADD|BUB3|TRIP13|CARM1|TOPBP1|CHEK2|TAOK3|CHFR|PSMG2|FBXO31|NEK11|USP44|KLHL22|CHMP4C|RAD9B|EME2|GEN1	-6.3	MyList
WikiPathways	27	WP2840	Hair Follicle Development: Cytodifferentiation (Part 3 of 3)		-8.2	3.3	7.1	28133	87	2734	28	1	0.19	654|864|947|1499|1747|1824|1828|1956|3479|3725|4086|4345|4487|4790|6422|6657|6662|7040|7474|10468|10804|22822|23581|25818|26018|27121|64919|337966	BMP6|RUNX3|CD34|CTNNB1|DLX3|DSC2|DSG1|EGFR|IGF1|JUN|SMAD1|CD200|MSX1|NFKB1|SFRP1|SOX2|SOX9|TGFB1|WNT5A|FST|GJB6|PHLDA1|CASP14|KLK5|LRIG1|DKK4|BCL11B|KRTAP6-1	-6.3	MyList
GO Biological Processes	19	GO:0051186	cofactor metabolic process	19_GO:0008152 metabolic process	-8.2	1.8	6.3	28133	613	2734	105	3.8	0.37	191|210|226|229|471|644|706|874|1737|1738|1956|2033|2194|2348|2597|2643|2678|2940|2941|2946|2950|3047|3156|3313|3356|3479|3607|3630|3939|4337|4524|4598|4656|5052|5091|5095|5162|5164|5166|5232|5264|5879|6319|6505|6576|6948|7001|7167|8086|8604|8876|8884|9022|9446|9524|9759|10058|10101|10243|10550|10588|11019|23057|23279|23305|23479|23498|23636|23743|26330|27304|50506|51166|51218|51629|55163|55276|5…	AHCY|ALAD|ALDOA|ALDOB|ATIC|BLVRA|TSPO|CBR3|DLAT|DLD|EGFR|EP300|FASN|FOLR1|GAPDH|GCH1|GGT1|GSTA3|GSTA4|GSTM2|GSTP1|HBG1|HMGCR|HSPA9|HTR2A|IGF1|FOXK2|INS|LDHA|MOCS1|MTHFR|MVK|MYOG|PRDX1|PC|PCCA|PDHB|PDK2|PDK4|PGK2|PHYH|RAC1|SCD|SLC1A1|SLC25A1|TCN2|PRDX2|TPI1|AAAS|SLC25A12|VNN1|SLC5A6|CLIC3|GSTO1|TECR|HDAC4|ABCB6|NUBP2|GPHN|ARL6IP5|MTHFS|LIAS|NMNAT2|NUP160|ACSL6|ISCU|HAAO|NUP62|BHMT2|GAPDHS|MOCS3|DU…	-6.3	MyList
KEGG Pathway	24	hsa04144	Endocytosis		-8.2	2.2	6.5	28133	271	2734	58	2.1	0.28	155|409|829|868|1175|1759|1956|2065|2321|2348|3303|3305|3306|3482|4087|4734|4914|5584|5589|5867|5979|6642|6643|7040|7048|7189|7314|7852|7879|8218|8724|8853|9101|9146|9230|9266|9372|10092|10254|10552|10565|10890|10938|11031|11311|23527|23624|26286|50807|51028|51160|51699|60682|84552|92421|112936|116983|116985	ADRB3|ARRB2|CAPZA1|CBLB|AP2S1|DNM1|EGFR|ERBB3|FLT1|FOLR1|HSPA1A|HSPA1L|HSPA2|IGF2R|SMAD2|NEDD4|NTRK1|PRKCI|PRKCSH|RAB4A|RET|SNX1|SNX2|TGFB1|TGFBR2|TRAF6|UBB|CXCR4|RAB7A|CLTCL1|SNX3|ASAP2|USP8|HGS|RAB11B|CYTH2|ZFYVE9|ARPC5|STAM2|ARPC1A|ARFGEF1|RAB10|EHD1|RAB31|VPS45|ACAP2|CBLC|ARFGAP3|ASAP1|VPS36|VPS28|VPS29|SMAP1|PARD6G|CHMP4C|VPS26B|ACAP3|ARAP1	-6.3	MyList
GO Biological Processes	19	GO:0097485	neuron projection guidance	19_GO:0040011 locomotion	-8.2	2.2	6.5	28133	278	2734	59	2.2	0.28	214|399|474|1020|1400|1600|1630|1749|1808|2041|2043|2045|2048|2290|2297|2596|3913|3918|4035|4804|4914|5291|5578|5747|5786|5797|5879|5979|6324|6387|6464|6469|6477|6900|7436|7473|7474|7852|8851|9037|9046|9211|9252|10500|10507|10752|11023|11313|23114|27020|53358|55740|64096|64843|64919|84665|89780|283297|347733	ALCAM|RHOH|ATOH1|CDK5|CRMP1|DAB1|DCC|DLX5|DPYSL2|EPHA1|EPHA4|EPHA7|EPHB2|FOXG1|FOXD1|GAP43|LAMB2|LAMC2|LRP1|NGFR|NTRK1|PIK3CB|PRKCA|PTK2|PTPRA|PTPRM|RAC1|RET|SCN1B|CXCL12|SHC1|SHH|SIAH1|CNTN2|VLDLR|WNT3|WNT5A|CXCR4|CDK5R1|SEMA5A|DOK2|LGI1|RPS6KA5|SEMA6C|SEMA4D|CHL1|VAX1|LYPLA2|NFASC|NPTN|SHC3|ENAH|GFRA4|ISL2|BCL11B|MYPN|WNT3A|OR10A4|TUBB2B	-6.3	MyList
GO Biological Processes	19	GO:0000086	G2/M transition of mitotic cell cycle	19_GO:0009987 cellular process	-8.1	2.2	6.5	28133	258	2734	56	2	0.27	472|595|641|801|993|1017|1026|1030|1111|1263|1454|1639|3306|3320|5087|5218|5243|5682|5683|5706|5708|5715|6500|6604|6873|7277|7480|8091|8636|9024|9088|9702|9814|9978|10213|10657|11073|11190|11200|22822|23198|25942|26233|51347|51400|51514|55142|55336|55920|57099|79959|80174|84930|92421|203068|284001	ATM|CCND1|BLM|CALM1|CDC25A|CDK2|CDKN1A|CDKN2B|CHEK1|PLK3|CSNK1E|DCTN1|HSPA2|HSP90AA1|PBX1|CDK14|ABCB1|PSMA1|PSMA2|PSMC6|PSMD2|PSMD9|SKP1|SMARCD3|TAF2|TUBA4A|WNT10B|HMGA2|SSNA1|BRSK2|PKMYT1|CEP57|SFI1|RBX1|PSMD14|KHDRBS1|TOPBP1|CEP250|CHEK2|PHLDA1|PSME4|SIN3A|FBXL6|TAOK3|PPME1|DTL|HAUS2|FBXL8|RCC2|AVEN|CEP76|DBF4B|MASTL|CHMP4C|TUBB|CCDC57	-6.3	MyList
Reactome Gene Sets	6	R-HSA-1640170	Cell Cycle		-8.1	1.7	6.2	28133	692	2734	115	4.2	0.38	25|472|595|641|894|991|993|1017|1021|1026|1027|1028|1029|1030|1031|1032|1111|1163|1454|1639|2033|2237|2810|3306|3320|3326|4000|4067|4174|4292|4439|5426|5433|5437|5441|5501|5526|5537|5578|5682|5683|5706|5708|5715|5883|5925|5934|5982|6241|6500|7014|7015|7027|7153|7277|7314|7316|7341|8086|8467|8636|8881|9088|9184|9700|9702|9814|9978|10213|10274|10393|11004|11073|11190|11200|22822|23122|23198|23224|2…	ABL1|ATM|CCND1|BLM|CCND2|CDC20|CDC25A|CDK2|CDK6|CDKN1A|CDKN1B|CDKN1C|CDKN2A|CDKN2B|CDKN2C|CDKN2D|CHEK1|CKS1B|CSNK1E|DCTN1|EP300|FEN1|SFN|HSPA2|HSP90AA1|HSP90AB1|LMNA|LYN|MCM5|MLH1|MSH5|POLE|POLR2D|POLR2H|POLR2L|PPP1CC|PPP2R5B|PPP6C|PRKCA|PSMA1|PSMA2|PSMC6|PSMD2|PSMD9|RAD9A|RB1|RBL2|RFC2|RRM2|SKP1|TERF2|TERT|TFDP1|TOP2A|TUBA4A|UBB|UBC|SUMO1|AAAS|SMARCA5|SSNA1|CDC16|PKMYT1|BUB3|ESPL1|CEP57|SFI1|RBX…	-6.3	MyList
GO Biological Processes	19	GO:0051348	negative regulation of transferase activity	19_GO:0065007 biological regulation	-8.1	2.1	6.5	28133	299	2734	62	2.3	0.28	25|324|399|868|1026|1027|1028|1029|1030|1031|1032|1050|1844|1846|1850|1974|2041|2048|2810|2950|3843|3984|4067|4298|4690|5291|5580|5585|5728|5795|5925|6422|6423|6895|7128|7249|8651|8692|9270|9370|9479|9529|9535|10114|10252|10408|10636|11072|22843|23603|23624|23636|26191|51347|64853|84101|84152|84619|94103|113791|150290|151636	ABL1|APC|RHOH|CBLB|CDKN1A|CDKN1B|CDKN1C|CDKN2A|CDKN2B|CDKN2C|CDKN2D|CEBPA|DUSP2|DUSP4|DUSP8|EIF4A2|EPHA1|EPHB2|SFN|GSTP1|IPO5|LIMK1|LYN|MLLT1|NCK1|PIK3CB|PRKCD|PKN1|PTEN|PTPRJ|RB1|SFRP1|SFRP2|TARBP2|TNFAIP3|TSC2|SOCS1|HYAL2|ITGB1BP1|ADIPOQ|MAPK8IP1|BAG5|GMFG|HIPK3|SPRY1|MYCNOS|RGS14|DUSP14|PPM1E|CORO1C|CBLC|NUP62|PTPN22|TAOK3|AIDA|USP44|PPP1R1B|ZGPAT|ORMDL3|PIK3IP1|DUSP18|DTX3L	-6.3	MyList
GO Biological Processes	19	GO:0045926	negative regulation of growth	19_GO:0040007 growth	-8.1	2.3	6.5	28133	245	2734	54	2	0.27	91|596|604|684|694|1020|1026|1027|1029|1031|1032|1630|2045|2786|3303|3720|4487|4489|4494|4502|5270|5467|5600|5641|5728|5795|5925|6422|6423|6789|7040|7048|7161|7473|7474|7490|8692|8835|8851|9037|9150|10500|10507|10743|23286|29946|51147|54879|64321|83667|85004|89780|201163|344901	ACVR1B|BCL2|BCL6|BST2|BTG1|CDK5|CDKN1A|CDKN1B|CDKN2A|CDKN2C|CDKN2D|DCC|EPHA7|GNG4|HSPA1A|JARID2|MSX1|MT1A|MT1F|MT2A|SERPINE2|PPARD|MAPK11|LGMN|PTEN|PTPRJ|RB1|SFRP1|SFRP2|STK4|TGFB1|TGFBR2|TP73|WNT3|WNT5A|WT1|HYAL2|SOCS2|CDK5R1|SEMA5A|CTDP1|SEMA6C|SEMA4D|RAI1|WWC1|SERTAD3|ING4|ST7L|SOX17|SESN2|RERG|WNT3A|FLCN|OSTN	-6.3	MyList
KEGG Pathway	24	ko05224	Breast cancer		-8.1	2.7	6.8	28133	144	2734	38	1.4	0.22	324|595|673|1021|1026|1499|1857|1956|2099|2251|2254|2257|2324|3479|3725|3845|5291|5728|5925|6464|6667|6932|7472|7473|7474|7476|7480|7482|8313|10683|23493|26508|28514|53358|54361|83439|89780|122011	APC|CCND1|BRAF|CDK6|CDKN1A|CTNNB1|DVL3|EGFR|ESR1|FGF6|FGF9|FGF12|FLT4|IGF1|JUN|KRAS|PIK3CB|PTEN|RB1|SHC1|SP1|TCF7|WNT2|WNT3|WNT5A|WNT7A|WNT10B|WNT2B|AXIN2|DLL3|HEY2|HEYL|DLL1|SHC3|WNT4|TCF7L1|WNT3A|CSNK1A1L	-6.3	MyList
WikiPathways	27	WP2853	Endoderm Differentiation		-8.1	2.7	6.8	28133	144	2734	38	1.4	0.22	324|1499|1844|1846|2626|2627|3169|3198|3720|4087|4830|5077|5087|5744|6422|6657|6772|6877|6928|6932|7040|7473|9646|10153|10973|11190|23286|23682|27244|51701|54623|63978|64321|79577|83439|85416|115825|123169	APC|CTNNB1|DUSP2|DUSP4|GATA4|GATA6|FOXA1|HOXA1|JARID2|SMAD2|NME1|PAX3|PBX1|PTHLH|SFRP1|SOX2|STAT1|TAF5|HNF1B|TCF7|TGFB1|WNT3|CTR9|CEBPZ|ASCC3|CEP250|WWC1|RAB38|SESN1|NLK|PAF1|PRDM14|SOX17|CDC73|TCF7L1|ZIC5|WDFY2|LEO1	-6.3	MyList
Reactome Gene Sets	6	R-HSA-71387	Metabolism of carbohydrates		-8	2.1	6.4	28133	294	2734	61	2.2	0.28	226|229|801|805|960|1462|1634|2132|2331|2524|2526|2528|2588|2597|2799|2998|3038|3339|3906|4125|4166|5091|5232|6482|6483|6484|6487|6576|7167|7314|7316|7360|8086|8604|8692|8707|8789|9331|9334|9435|9469|9953|9957|10007|10402|10690|10855|22856|23279|23636|26330|51000|55276|60495|64080|79023|79411|84750|170384|266722|378884	ALDOA|ALDOB|CALM1|CALM2|CD44|VCAN|DCN|EXT2|FMOD|FUT2|FUT4|FUT6|GALNS|GAPDH|GNS|GYS2|HAS3|HSPG2|LALBA|MAN2B1|CHST6|PC|PGK2|ST3GAL1|ST3GAL2|ST3GAL4|ST3GAL3|SLC25A1|TPI1|UBB|UBC|UGP2|AAAS|SLC25A12|HYAL2|B3GALT2|FBP2|B4GALT6|B4GALT5|CHST2|CHST3|HS3ST3B1|HS3ST1|GNPDA1|ST3GAL6|FUT9|HPSE|CHSY1|NUP160|NUP62|GAPDHS|SLC35B3|PGM2|HPSE2|RBKS|NUP37|GLB1L|FUT10|FUT11|HS6ST3|NHLRC1	-6.2	MyList
KEGG Pathway	24	ko04144	Endocytosis		-8	2.2	6.5	28133	260	2734	56	2	0.27	155|409|829|868|1175|1759|1956|2065|2321|2348|3303|3305|3306|3482|4087|4734|4914|5584|5867|5979|6642|6643|7040|7048|7189|7852|7879|8218|8724|8853|9101|9146|9230|9266|9372|10092|10254|10552|10565|10890|10938|11031|11311|23527|23624|26286|50807|51028|51160|51699|60682|84552|92421|112936|116983|116985	ADRB3|ARRB2|CAPZA1|CBLB|AP2S1|DNM1|EGFR|ERBB3|FLT1|FOLR1|HSPA1A|HSPA1L|HSPA2|IGF2R|SMAD2|NEDD4|NTRK1|PRKCI|RAB4A|RET|SNX1|SNX2|TGFB1|TGFBR2|TRAF6|CXCR4|RAB7A|CLTCL1|SNX3|ASAP2|USP8|HGS|RAB11B|CYTH2|ZFYVE9|ARPC5|STAM2|ARPC1A|ARFGEF1|RAB10|EHD1|RAB31|VPS45|ACAP2|CBLC|ARFGAP3|ASAP1|VPS36|VPS28|VPS29|SMAP1|PARD6G|CHMP4C|VPS26B|ACAP3|ARAP1	-6.2	MyList
GO Biological Processes	19	GO:0055080	cation homeostasis	19_GO:0065007 biological regulation	-8	1.7	6.1	28133	728	2734	119	4.4	0.39	25|27|48|287|356|489|523|534|540|596|654|666|728|783|784|796|801|805|811|844|1020|1524|1604|1760|1908|1910|1956|2034|2099|2132|2147|2587|2696|2782|2864|2902|2903|2946|3061|3064|3356|3552|3685|3708|3709|3777|3954|4035|4067|4097|4302|4489|4494|4502|4842|5164|5166|5621|5737|5910|6280|6332|6338|6341|6354|6387|6500|6505|6522|6549|6550|6558|6560|6717|6781|6786|6869|7337|7474|7852|7879|8301|8546|8620|86…	ABL1|ABL2|ACO1|ANK2|FASLG|ATP2A3|ATP6V1A|ATP6V1G2|ATP7B|BCL2|BMP6|BOK|C5AR1|CACNB2|CACNB3|CALCA|CALM1|CALM2|CALR|CASQ1|CDK5|CX3CR1|CD55|DMPK|EDN3|EDNRB|EGFR|EPAS1|ESR1|EXT2|F2|GALR1|GIPR|GNB1|FFAR1|GRIN1|GRIN2A|GSTM2|HCRTR1|HTT|HTR2A|IL1A|ITGAV|ITPR1|ITPR2|KCNK3|LETM1|LRP1|LYN|MAFG|MLLT6|MT1A|MT1F|MT2A|NOS1|PDK2|PDK4|PRNP|PTGFR|RAP1GDS1|S100A9|SCN7A|SCNN1B|SCO1|CCL7|CXCL12|SKP1|SLC1A1|SLC4A2|SLC9…	-6.1	MyList
GO Biological Processes	19	GO:0042326	negative regulation of phosphorylation	19_GO:0048519 negative regulation of biological process	-8	1.9	6.2	28133	482	2734	87	3.2	0.34	25|324|399|409|801|805|868|1026|1027|1028|1029|1030|1031|1032|1050|1844|1846|1850|2041|2048|2192|2810|2950|3486|3843|3976|4067|4142|4298|4656|4690|4908|5291|5300|5536|5580|5585|5621|5728|5795|5801|5925|6422|6423|6895|7040|7099|7128|7249|7291|7320|8651|8692|9270|9314|9370|9479|9535|9759|10106|10114|10252|10408|10464|10507|10636|10771|11072|11171|22843|23435|23603|23624|23636|26191|26228|29103|5134…	ABL1|APC|RHOH|ARRB2|CALM1|CALM2|CBLB|CDKN1A|CDKN1B|CDKN1C|CDKN2A|CDKN2B|CDKN2C|CDKN2D|CEBPA|DUSP2|DUSP4|DUSP8|EPHA1|EPHB2|FBLN1|SFN|GSTP1|IGFBP3|IPO5|LIF|LYN|MAS1|MLLT1|MYOG|NCK1|NTF3|PIK3CB|PIN1|PPP5C|PRKCD|PKN1|PRNP|PTEN|PTPRJ|PTPRR|RB1|SFRP1|SFRP2|TARBP2|TGFB1|TLR4|TNFAIP3|TSC2|TWIST1|UBE2B|SOCS1|HYAL2|ITGB1BP1|KLF4|ADIPOQ|MAPK8IP1|GMFG|HDAC4|CTDSP2|HIPK3|SPRY1|MYCNOS|PIBF1|SEMA4D|RGS14|ZMYND1…	-6.1	MyList
KEGG Pathway	24	hsa04151	PI3K-Akt signaling pathway		-7.9	2	6.3	28133	380	2734	73	2.7	0.31	356|595|596|598|842|894|1017|1021|1026|1027|1128|1129|1277|1280|1293|1388|1956|2065|2251|2254|2257|2309|2321|2323|2324|2689|2782|2786|2998|3320|3326|3448|3479|3481|3569|3630|3679|3685|3845|3913|3914|3918|4790|4804|4908|4909|4914|5154|5291|5521|5526|5578|5585|5586|5728|5747|5879|5934|6194|6446|6850|7099|7249|8515|9180|9223|10488|23678|56034|64223|83605|84823|117145	FASLG|CCND1|BCL2|BCL2L1|CASP9|CCND2|CDK2|CDK6|CDKN1A|CDKN1B|CHRM1|CHRM2|COL1A1|COL2A1|COL6A3|ATF6B|EGFR|ERBB3|FGF6|FGF9|FGF12|FOXO3|FLT1|FLT3LG|FLT4|GH2|GNB1|GNG4|GYS2|HSP90AA1|HSP90AB1|IFNA14|IGF1|IGF2|IL6|INS|ITGA7|ITGAV|KRAS|LAMB2|LAMB3|LAMC2|NFKB1|NGFR|NTF3|NTF4|NTRK1|PDGFA|PIK3CB|PPP2R2B|PPP2R5B|PRKCA|PKN1|PKN2|PTEN|PTK2|RAC1|RBL2|RPS6|SGK1|SYK|TLR4|TSC2|ITGA10|OSMR|MAGI1|CREB3|SGK3|PDGFC|ML…	-6.1	MyList
KEGG Pathway	24	hsa04915	Estrogen signaling pathway		-7.9	2.7	6.7	28133	146	2734	38	1.4	0.22	109|596|801|805|810|1388|1839|1956|2099|2289|2778|3303|3305|3306|3320|3326|3708|3709|3725|3763|3845|3857|3881|3884|4318|5291|5330|5578|5580|5914|6464|6667|7031|10488|10499|53358|54474|63943	ADCY3|BCL2|CALM1|CALM2|CALML3|ATF6B|HBEGF|EGFR|ESR1|FKBP5|GNAS|HSPA1A|HSPA1L|HSPA2|HSP90AA1|HSP90AB1|ITPR1|ITPR2|JUN|KCNJ6|KRAS|KRT9|KRT31|KRT33B|MMP9|PIK3CB|PLCB2|PRKCA|PRKCD|RARA|SHC1|SP1|TFF1|CREB3|NCOA2|SHC3|KRT20|FKBPL	-6.1	MyList
GO Biological Processes	19	GO:0000280	nuclear division	19_GO:0071840 cellular component organization or biogenesis	-7.9	1.9	6.2	28133	424	2734	79	2.9	0.32	324|472|676|811|940|991|1111|1164|1613|1761|1908|3303|3306|3479|3481|3552|3630|3976|4292|4439|4487|4762|5300|5902|5925|7153|7272|7314|7320|7474|7756|8086|8438|8658|8881|9088|9150|9184|9319|9371|9700|10274|10300|10460|10464|10600|10615|11004|11200|23122|23212|23310|23397|23636|27338|27436|29988|50511|51433|51434|51529|54361|54514|55512|55743|56984|57820|64105|79003|79075|79598|80010|80218|84101|84…	APC|ATM|BRDT|CALR|CD28|CDC20|CHEK1|CKS2|DAPK3|DMRT1|EDN3|HSPA1A|HSPA2|IGF1|IGF2|IL1A|INS|LIF|MLH1|MSH5|MSX1|NEUROG1|PIN1|RANBP1|RB1|TOP2A|TTK|UBB|UBE2B|WNT5A|ZNF207|AAAS|RAD54L|TNKS|CDC16|PKMYT1|CTDP1|BUB3|TRIP13|KIF3B|ESPL1|STAG1|KATNB1|TACC3|PIBF1|USP16|SPAG5|KIF2C|CHEK2|CLASP2|RRS1|NCAPD3|NCAPH|NUP62|UBE2S|EML4|SLC2A8|SYCP3|ANAPC5|ANAPC7|ANAPC11|WNT4|DDX4|SMPD3|CHFR|PSMG2|CCNB1IP1|CENPK|MIS12|…	-6.1	MyList
GO Biological Processes	19	GO:0042176	regulation of protein catabolic process	19_GO:0050789 regulation of biological process	-7.9	2	6.3	28133	395	2734	75	2.7	0.31	210|324|754|868|991|1027|1050|1263|1454|1642|1956|2043|2272|2295|2903|3093|3156|3303|3320|3326|3630|4035|4734|5270|5300|5708|5728|5747|5962|6386|6469|6642|6662|6815|7128|7314|7327|7337|7341|7474|7480|7879|8667|8724|8742|9024|9097|9101|9146|9529|9817|9978|10213|10273|11146|11200|26234|27074|27352|51009|51160|51514|51548|54209|55212|55294|55743|57817|64321|83547|89777|91445|256471|282679|337867	ALAD|APC|PTTG1IP|CBLB|CDC20|CDKN1B|CEBPA|PLK3|CSNK1E|DDB1|EGFR|EPHA4|FHIT|FOXF2|GRIN2A|UBE2K|HMGCR|HSPA1A|HSP90AA1|HSP90AB1|INS|LRP1|NEDD4|SERPINE2|PIN1|PSMD2|PTEN|PTK2|RDX|SDCBP|SHH|SNX1|SOX9|STYX|TNFAIP3|UBB|UBE2G2|UBE3A|SUMO1|WNT5A|WNT10B|RAB7A|EIF3H|SNX3|TNFSF12|BRSK2|USP14|USP8|HGS|BAG5|KEAP1|RBX1|PSMD14|STUB1|GLMN|CHEK2|FBXL5|LAMP3|SGSM3|DERL2|VPS28|DTL|SIRT6|TREM2|BBS7|FBXW7|CHFR|HAMP|SOX1…	-6.1	MyList
GO Biological Processes	19	GO:0051961	negative regulation of nervous system development	19_GO:0048519 negative regulation of biological process	-7.9	2.1	6.4	28133	289	2734	60	2.2	0.28	706|811|1020|1400|1600|1630|1746|1910|2043|2045|2048|2147|2290|3196|3569|3956|4035|4761|4776|4804|5087|5530|5728|5764|5992|6469|6657|6662|7101|7161|7289|7337|7473|7474|7476|8851|9037|9283|9529|9572|10220|10498|10500|10507|10660|10683|11023|22891|23500|26228|28514|50807|55198|58494|64689|64843|66008|83999|89780|344901	TSPO|CALR|CDK5|CRMP1|DAB1|DCC|DLX2|EDNRB|EPHA4|EPHA7|EPHB2|F2|FOXG1|TLX2|IL6|LGALS1|LRP1|NEUROD2|NFATC4|NGFR|PBX1|PPP3CA|PTEN|PTN|RFX4|SHH|SOX2|SOX9|NR2E1|TP73|TULP3|UBE3A|WNT3|WNT5A|WNT7A|CDK5R1|SEMA5A|GPR37L1|BAG5|NR1D1|GDF11|CARM1|SEMA6C|SEMA4D|LBX1|DLL3|VAX1|ZNF365|DAAM2|STAP1|DLL1|ASAP1|APPL2|JAM2|GORASP1|ISL2|TRAK2|KREMEN1|WNT3A|OSTN	-6.1	MyList
GO Biological Processes	19	GO:0007611	learning or memory	19_GO:0007610 behavior	-7.9	2.3	6.4	28133	235	2734	52	1.9	0.26	109|378|1020|1141|1524|1956|2033|2048|2237|2648|2902|2903|3064|3356|3725|3845|4212|4761|4762|4776|4885|4908|4909|4914|5621|5641|5728|5764|5803|6446|6505|6722|7054|7122|7349|7436|8086|8301|10550|10636|22849|22941|23542|27020|50801|51204|64220|65009|84152|84896|90410|266743	ADCY3|ARF4|CDK5|CHRNB2|CX3CR1|EGFR|EP300|EPHB2|FEN1|KAT2A|GRIN1|GRIN2A|HTT|HTR2A|JUN|KRAS|MEIS2|NEUROD2|NEUROG1|NFATC4|NPTX2|NTF3|NTF4|NTRK1|PRNP|LGMN|PTEN|PTN|PTPRZ1|SGK1|SLC1A1|SRF|TH|CLDN5|UCN|VLDLR|AAAS|PICALM|ARL6IP5|RGS14|CPEB3|SHANK2|MAPK8IP2|NPTN|KCNK4|TACO1|STRA6|NDRG4|PPP1R1B|ATAD1|IFT20|NPAS4	-6.1	MyList
GO Biological Processes	19	GO:0048706	embryonic skeletal system development	19_GO:0032502 developmental process	-7.9	2.9	6.8	28133	117	2734	33	1.2	0.21	1277|1280|1499|1746|2778|3198|3202|3205|3214|3215|3221|3232|3233|3236|4087|4188|5087|6469|6495|6899|7048|7289|7291|7474|7703|8092|10655|10736|23213|51804|60529|80199|130497	COL1A1|COL2A1|CTNNB1|DLX2|GNAS|HOXA1|HOXA5|HOXA9|HOXB4|HOXB5|HOXC4|HOXD3|HOXD4|HOXD10|SMAD2|MDFI|PBX1|SHH|SIX1|TBX1|TGFBR2|TULP3|TWIST1|WNT5A|PCGF2|ALX1|DMRT2|SIX2|SULF1|SIX4|ALX4|FUZ|OSR1	-6.1	MyList
KEGG Pathway	24	hsa05170	human immunodeficiency virus 1 infection		-7.9	2.3	6.4	28133	229	2734	51	1.9	0.26	164|356|472|596|598|684|801|805|810|811|842|1111|1432|1642|2194|2782|2786|3448|3708|3709|3725|3845|3984|4776|4790|4792|5291|5530|5533|5535|5578|5585|5586|5600|5608|5747|5879|6500|6885|6944|7099|7132|7189|7852|8065|8717|8874|8906|9978|29110|326625	AP1G1|FASLG|ATM|BCL2|BCL2L1|BST2|CALM1|CALM2|CALML3|CALR|CASP9|CHEK1|MAPK14|DDB1|FASN|GNB1|GNG4|IFNA14|ITPR1|ITPR2|JUN|KRAS|LIMK1|NFATC4|NFKB1|NFKBIA|PIK3CB|PPP3CA|PPP3CC|PPP3R2|PRKCA|PKN1|PKN2|MAPK11|MAP2K6|PTK2|RAC1|SKP1|MAP3K7|VPS72|TLR4|TNFRSF1A|TRAF6|CXCR4|CUL5|TRADD|ARHGEF7|AP1G2|RBX1|TBK1|MMAB	-6	MyList
GO Biological Processes	19	GO:0050804	modulation of chemical synaptic transmission	19_GO:0023052 signaling	-7.9	1.9	6.2	28133	418	2734	78	2.9	0.32	25|409|783|784|801|991|1020|1141|1524|1630|1760|1956|2043|2048|2648|2902|2903|2912|2917|3356|3630|3845|4131|4355|4761|4776|4885|4908|4909|4914|4920|5270|5530|5641|5728|5764|5786|5864|6505|6558|6722|6812|7101|7349|7476|8499|8526|8541|9066|9101|9211|9370|9456|9590|9783|10369|10497|10636|10858|10874|22849|22854|22941|23542|27020|29882|54899|57555|63908|84502|84896|89780|112476|116443|134957|253980|2…	ABL1|ARRB2|CACNB2|CACNB3|CALM1|CDC20|CDK5|CHRNB2|CX3CR1|DCC|DMPK|EGFR|EPHA4|EPHB2|KAT2A|GRIN1|GRIN2A|GRM2|GRM7|HTR2A|INS|KRAS|MAP1B|MPP2|NEUROD2|NFATC4|NPTX2|NTF3|NTF4|NTRK1|ROR2|SERPINE2|PPP3CA|LGMN|PTEN|PTN|PTPRA|RAB3A|SLC1A1|SLC12A2|SRF|STXBP1|NR2E1|UCN|WNT7A|PPFIA2|DGKE|PPFIA3|SYT7|USP8|LGI1|ADIPOQ|HOMER1|AKAP12|RIMS3|CACNG2|UNC13B|RGS14|CYP46A1|NMU|CPEB3|NTNG1|SHANK2|MAPK8IP2|NPTN|ANAPC2|PXK…	-6	MyList
GO Biological Processes	19	GO:0010506	regulation of autophagy	19_GO:0050789 regulation of biological process	-7.9	2	6.3	28133	346	2734	68	2.5	0.3	25|27|472|523|534|596|666|706|823|1020|1263|1613|1634|2033|2309|2597|2626|3064|3607|3708|4734|5291|6885|7249|7405|7942|8408|8851|9100|9528|9531|9817|9830|10456|11180|23265|25827|26086|26191|27074|27244|27429|29110|51382|51699|54209|55116|55255|55294|58476|60592|64127|64223|80317|81603|83667|84749|84861|90410|90678|92140|94103|112936|153129|200576|201163|256471|339976	ABL1|ABL2|ATM|ATP6V1A|ATP6V1G2|BCL2|BOK|TSPO|CAPN1|CDK5|PLK3|DAPK3|DCN|EP300|FOXO3|GAPDH|GATA4|HTT|FOXK2|ITPR1|NEDD4|PIK3CB|MAP3K7|TSC2|UVRAG|TFEB|ULK1|CDK5R1|USP10|TMEM59|BAG3|KEAP1|TRIM14|HAX1|WDR6|EXOC7|FBXL2|GPSM1|PTPN22|LAMP3|SESN1|HTRA2|TBK1|ATP6V1D|VPS29|TREM2|TMEM39B|WDR41|FBXW7|TP53INP2|SCOC|NOD2|MLST8|ZKSCAN3|TRIM8|SESN2|USP30|KLHL22|IFT20|LRSAM1|MTDH|ORMDL3|VPS26B|SLC38A9|PIKFYVE|FLCN|…	-6	MyList
GO Biological Processes	19	GO:0002237	response to molecule of bacterial origin	19_GO:0051704 multi-organism process	-7.9	2	6.3	28133	346	2734	68	2.5	0.3	25|128|210|356|654|706|728|942|949|1053|1267|1432|1437|1524|1604|1634|1910|2643|2678|2919|2950|3552|3569|3592|3593|3725|3764|4016|4067|4790|4792|4795|4842|5054|5467|5578|5737|6280|6403|7001|7040|7054|7099|7128|7189|7474|8792|9450|9572|9590|9646|10062|10594|10804|11019|26191|26228|27086|54209|54623|55122|57088|57817|64127|64170|79577|92140|259230	ABL1|ADH5|ALAD|FASLG|BMP6|TSPO|C5AR1|CD86|SCARB1|CEBPE|CNP|MAPK14|CSF2|CX3CR1|CD55|DCN|EDNRB|GCH1|GGT1|CXCL1|GSTP1|IL1A|IL6|IL12A|IL12B|JUN|KCNJ8|LOXL1|LYN|NFKB1|NFKBIA|NFKBIL1|NOS1|SERPINE1|PPARD|PRKCA|PTGFR|S100A9|SELP|PRDX2|TGFB1|TH|TLR4|TNFAIP3|TRAF6|WNT5A|TNFRSF11A|LY86|NR1D1|AKAP12|CTR9|NR1H3|PRPF8|GJB6|LIAS|PTPN22|STAP1|FOXP1|TREM2|PAF1|AKIRIN2|PLSCR4|HAMP|NOD2|CARD9|CDC73|MTDH|SGMS1	-6	MyList
GO Biological Processes	19	GO:0038127	ERBB signaling pathway	19_GO:0023052 signaling	-7.8	2.7	6.6	28133	147	2734	38	1.4	0.22	25|356|378|673|868|1012|1839|1956|2065|3320|4318|5284|5578|5641|5747|5795|5801|6464|6662|7040|7429|7879|8065|8527|8874|9146|9252|10252|10254|10273|23624|23636|53358|55294|55658|79628|84619|116985	ABL1|FASLG|ARF4|BRAF|CBLB|CDH13|HBEGF|EGFR|ERBB3|HSP90AA1|MMP9|PIGR|PRKCA|LGMN|PTK2|PTPRJ|PTPRR|SHC1|SOX9|TGFB1|VIL1|RAB7A|CUL5|DGKD|ARHGEF7|HGS|RPS6KA5|SPRY1|STAM2|STUB1|CBLC|NUP62|SHC3|FBXW7|RNF126|SH3TC2|ZGPAT|ARAP1	-6	MyList
GO Biological Processes	19	GO:0002790	peptide secretion	19_GO:0051179 localization	-7.8	1.9	6.2	28133	404	2734	76	2.8	0.31	283|301|654|776|947|1908|1956|2266|2696|2864|2922|3033|3156|3479|3552|3569|3592|3593|3630|3708|3709|4035|4087|4345|4628|4760|5467|5530|5578|5715|5864|5879|6422|6453|6558|6717|6928|7040|7099|7200|7349|7376|8398|8620|9024|9066|9230|9255|9572|10062|10307|10497|10874|10890|10961|23435|26286|54097|54209|54474|55204|55512|57333|57555|64083|64215|79158|91608|93145|115827|130399|131177|134957|140689|3996…	ANG|ANXA1|BMP6|CACNA1D|CD34|EDN3|EGFR|FGG|GIPR|FFAR1|GRP|HADH|HMGCR|IGF1|IL1A|IL6|IL12A|IL12B|INS|ITPR1|ITPR2|LRP1|SMAD2|CD200|MYH10|NEUROD1|PPARD|PPP3CA|PRKCA|PSMD9|RAB3A|RAC1|SFRP1|ITSN1|SLC12A2|SRI|HNF1B|TGFB1|TLR4|TRH|UCN|NR1H2|PLA2G6|NPFF|BRSK2|SYT7|RAB11B|AIMP1|NR1D1|NR1H3|APBB3|UNC13B|NMU|RAB10|ERP29|TARDBP|ARFGAP3|FAM3B|TREM2|KRT20|GOLPH3L|SMPD3|RCN3|NLGN2|GOLPH3|DNAJC1|GNPTAB|RASL10B|OLF…	-6	MyList
Reactome Gene Sets	6	R-HSA-2262752	Cellular responses to stress		-7.8	1.8	6.1	28133	584	2734	100	3.7	0.36	472|523|534|829|1017|1021|1026|1027|1029|1030|1031|1032|1054|1432|1639|1965|2033|2034|2114|2289|2950|3303|3305|3306|3309|3313|3320|3326|3490|3552|3569|3725|3921|4688|4736|4790|5052|5600|5608|5682|5683|5706|5708|5715|5925|6122|6123|6133|6136|6157|6158|6164|6169|6181|6189|6194|6195|6208|6227|6235|6667|7001|7014|7027|7277|7314|7316|8086|8091|8535|8726|8881|9529|9531|9978|10213|10393|10808|22809|2319…	ATM|ATP6V1A|ATP6V1G2|CAPZA1|CDK2|CDK6|CDKN1A|CDKN1B|CDKN2A|CDKN2B|CDKN2C|CDKN2D|CEBPG|MAPK14|DCTN1|EIF2S1|EP300|EPAS1|ETS2|FKBP5|GSTP1|HSPA1A|HSPA1L|HSPA2|HSPA5|HSPA9|HSP90AA1|HSP90AB1|IGFBP7|IL1A|IL6|JUN|RPSA|NCF2|RPL10A|NFKB1|PRDX1|MAPK11|MAP2K6|PSMA1|PSMA2|PSMC6|PSMD2|PSMD9|RB1|RPL3|RPL3L|RPL9|RPL12|RPL27A|RPL28|RPL34|RPL38|RPLP2|RPS3A|RPS6|RPS6KA1|RPS14|RPS21|RPS29|SP1|PRDX2|TERF2|TFDP1|TUBA4…	-6	MyList
WikiPathways	27	WP2064	Neural Crest Differentiation		-7.8	3.1	6.8	28133	101	2734	30	1.1	0.2	388|1004|1280|1302|1499|1749|1857|3196|3198|4086|4286|4359|4487|4762|4790|5077|5376|6662|7291|8313|9759|10683|23493|28514|79885|83439|83933|85416|89780|167826	RHOB|CDH6|COL2A1|COL11A2|CTNNB1|DLX5|DVL3|TLX2|HOXA1|SMAD1|MITF|MPZ|MSX1|NEUROG1|NFKB1|PAX3|PMP22|SOX9|TWIST1|AXIN2|HDAC4|DLL3|HEY2|DLL1|HDAC11|TCF7L1|HDAC10|ZIC5|WNT3A|OLIG3	-6	MyList
GO Biological Processes	19	GO:0099177	regulation of trans-synaptic signaling	19_GO:0023052 signaling	-7.8	1.9	6.2	28133	419	2734	78	2.9	0.32	25|409|783|784|801|991|1020|1141|1524|1630|1760|1956|2043|2048|2648|2902|2903|2912|2917|3356|3630|3845|4131|4355|4761|4776|4885|4908|4909|4914|4920|5270|5530|5641|5728|5764|5786|5864|6505|6558|6722|6812|7101|7349|7476|8499|8526|8541|9066|9101|9211|9370|9456|9590|9783|10369|10497|10636|10858|10874|22849|22854|22941|23542|27020|29882|54899|57555|63908|84502|84896|89780|112476|116443|134957|253980|2…	ABL1|ARRB2|CACNB2|CACNB3|CALM1|CDC20|CDK5|CHRNB2|CX3CR1|DCC|DMPK|EGFR|EPHA4|EPHB2|KAT2A|GRIN1|GRIN2A|GRM2|GRM7|HTR2A|INS|KRAS|MAP1B|MPP2|NEUROD2|NFATC4|NPTX2|NTF3|NTF4|NTRK1|ROR2|SERPINE2|PPP3CA|LGMN|PTEN|PTN|PTPRA|RAB3A|SLC1A1|SLC12A2|SRF|STXBP1|NR2E1|UCN|WNT7A|PPFIA2|DGKE|PPFIA3|SYT7|USP8|LGI1|ADIPOQ|HOMER1|AKAP12|RIMS3|CACNG2|UNC13B|RGS14|CYP46A1|NMU|CPEB3|NTNG1|SHANK2|MAPK8IP2|NPTN|ANAPC2|PXK…	-6	MyList
GO Biological Processes	19	GO:1902105	regulation of leukocyte differentiation	19_GO:0002376 immune system process	-7.8	2.1	6.3	28133	284	2734	59	2.2	0.28	25|301|399|604|677|678|714|864|940|942|1021|2302|2547|2648|2778|3059|3142|3552|3593|3665|3707|3725|3956|3976|4067|4192|4286|4830|4920|5578|5914|5925|6422|6469|6850|6886|6932|7001|7040|7048|7099|7189|8546|8651|8744|8876|8943|9308|9370|9935|10234|10456|27086|28959|50487|50604|54209|55294|55365	ABL1|ANXA1|RHOH|BCL6|ZFP36L1|ZFP36L2|C1QC|RUNX3|CD28|CD86|CDK6|FOXJ1|XRCC6|KAT2A|GNAS|HCLS1|HLX|IL1A|IL12B|IRF7|ITPKB|JUN|LGALS1|LIF|LYN|MDK|MITF|NME1|ROR2|PRKCA|RARA|RB1|SFRP1|SHH|SYK|TAL1|TCF7|PRDX2|TGFB1|TGFBR2|TLR4|TRAF6|AP3B1|SOCS1|TNFSF9|VNN1|AP3D1|CD83|ADIPOQ|MAFB|LRRC17|HAX1|FOXP1|TMEM176B|PLA2G3|IL20|TREM2|FBXW7|TMEM176A	-6	MyList
GO Biological Processes	19	GO:1903708	positive regulation of hemopoiesis	19_GO:0002376 immune system process	-7.8	2.4	6.4	28133	204	2734	47	1.7	0.25	91|301|399|604|677|864|942|1432|2309|2547|2778|3059|3142|3202|3303|3552|3593|3707|3725|3956|3976|4192|4920|5578|5600|5914|5925|6469|6772|6850|6886|7040|7048|7189|8546|8651|8744|8876|8943|9308|10456|11051|23774|50487|50604|54209|60682	ACVR1B|ANXA1|RHOH|BCL6|ZFP36L1|RUNX3|CD86|MAPK14|FOXO3|XRCC6|GNAS|HCLS1|HLX|HOXA5|HSPA1A|IL1A|IL12B|ITPKB|JUN|LGALS1|LIF|MDK|ROR2|PRKCA|MAPK11|RARA|RB1|SHH|STAT1|SYK|TAL1|TGFB1|TGFBR2|TRAF6|AP3B1|SOCS1|TNFSF9|VNN1|AP3D1|CD83|HAX1|NUDT21|BRD1|PLA2G3|IL20|TREM2|SMAP1	-6	MyList
GO Biological Processes	19	GO:0051047	positive regulation of secretion	19_GO:0048518 positive regulation of biological process	-7.8	2.1	6.3	28133	298	2734	61	2.2	0.28	164|283|650|654|783|947|1020|1141|1908|1910|1956|2266|2587|2696|2864|2922|3479|3552|3630|3684|4035|4628|5467|5608|5715|5864|5879|6386|6387|6453|6558|6717|6812|6850|7040|7099|7200|7349|7376|7879|8398|8792|8941|9066|9146|9255|10307|10497|10874|23122|23435|50487|54209|55204|55512|57555|64083|84932|91608|134957|399687	AP1G1|ANG|BMP2|BMP6|CACNB2|CD34|CDK5|CHRNB2|EDN3|EDNRB|EGFR|FGG|GALR1|GIPR|FFAR1|GRP|IGF1|IL1A|INS|ITGAM|LRP1|MYH10|PPARD|MAP2K6|PSMD9|RAB3A|RAC1|SDCBP|CXCL12|ITSN1|SLC12A2|SRI|STXBP1|SYK|TGFB1|TLR4|TRH|UCN|NR1H2|RAB7A|PLA2G6|TNFRSF11A|CDK5R2|SYT7|HGS|AIMP1|APBB3|UNC13B|NMU|CLASP2|TARDBP|PLA2G3|TREM2|GOLPH3L|SMPD3|NLGN2|GOLPH3|RAB2B|RASL10B|STXBP5|MYO18A	-6	MyList
GO Biological Processes	19	GO:0120031	plasma membrane bounded cell projection assembly	19_GO:0071840 cellular component organization or biogenesis	-7.8	1.7	6.1	28133	616	2734	104	3.8	0.37	25|324|585|1012|1454|1639|2013|2014|2302|2596|3064|3320|3797|4640|4690|5064|5216|5217|5376|5420|5580|5879|5962|5992|6386|6722|7277|7320|7813|8558|8636|8874|9371|9480|9702|9759|9786|9814|10413|10435|10464|10938|11138|11190|22873|23216|23224|23386|23603|23647|25809|26005|26140|26228|27031|27148|27352|50487|50807|51382|55130|55142|55212|55329|55582|55717|55920|64083|64518|79140|79574|79598|79867|799…	ABL1|APC|BBS4|CDH13|CSNK1E|DCTN1|EMP2|EMP3|FOXJ1|GAP43|HTT|HSP90AA1|KIF3C|MYO1A|NCK1|PALM|PFN1|PFN2|PMP22|PODXL|PRKCD|RAC1|RDX|RFX4|SDCBP|SRF|TUBA4A|UBE2B|EVI5|CDK10|SSNA1|ARHGEF7|KIF3B|ONECUT2|CEP57|HDAC4|KIAA0586|SFI1|YAP1|CDC42EP2|PIBF1|EHD1|TBC1D8|CEP250|DZIP1|TBC1D1|SYNE2|NUDCD3|CORO1C|ARFIP2|TTLL1|C2CD3|TTLL3|STAP1|NPHP3|STK36|SGSM3|PLA2G3|ASAP1|ATP6V1D|ODAD2|HAUS2|BBS7|MNS1|KIF27|WDR11|RCC…	-6	MyList
Reactome Gene Sets	6	R-HSA-5633007	Regulation of TP53 Activity		-7.8	2.6	6.5	28133	160	2734	40	1.5	0.23	472|641|900|1017|1020|1029|1108|1111|1263|1432|2033|5300|5600|5608|5883|5982|6446|6749|6873|6874|6877|6878|7161|7314|7316|8148|8851|10848|11073|11200|23774|26155|57459|64223|64769|80010|84126|117584|144715|204851	ATM|BLM|CCNG1|CDK2|CDK5|CDKN2A|CHD4|CHEK1|PLK3|MAPK14|EP300|PIN1|MAPK11|MAP2K6|RAD9A|RFC2|SGK1|SSRP1|TAF2|TAF4|TAF5|TAF6|TP73|UBB|UBC|TAF15|CDK5R1|PPP1R13L|TOPBP1|CHEK2|BRD1|NOC2L|GATAD2B|MLST8|MEAF6|RMI1|ATRIP|RFFL|RAD9B|HIPK1	-6	MyList
WikiPathways	27	WP4658	Small cell lung cancer		-7.8	3.1	6.8	28133	96	2734	29	1.1	0.2	317|595|596|598|842|1017|1021|1026|1027|1028|1030|1163|1164|2272|3685|3913|3914|3918|4790|4792|5291|5728|5747|5915|5925|6500|7189|9618|51426	APAF1|CCND1|BCL2|BCL2L1|CASP9|CDK2|CDK6|CDKN1A|CDKN1B|CDKN1C|CDKN2B|CKS1B|CKS2|FHIT|ITGAV|LAMB2|LAMB3|LAMC2|NFKB1|NFKBIA|PIK3CB|PTEN|PTK2|RARB|RB1|SKP1|TRAF6|TRAF4|POLK	-5.9	MyList
GO Biological Processes	19	GO:0006163	purine nucleotide metabolic process	19_GO:0008152 metabolic process	-7.7	1.7	6.1	28133	594	2734	101	3.7	0.36	109|204|226|229|471|523|706|1329|1633|1737|1738|1740|2033|2194|2272|2597|2978|2979|2980|3156|3303|3356|3479|3607|3630|3704|3939|4337|4598|4625|4656|4706|4714|4716|4718|4830|4832|4842|5141|5151|5152|5162|5164|5166|5232|5471|5744|6319|6392|6576|6820|6834|7040|7167|7386|8086|8604|8833|9167|9414|9524|9759|10243|10606|10845|10846|11164|11165|23279|23305|23479|23636|26330|27115|27304|29103|30968|51000|…	ADCY3|AK2|ALDOA|ALDOB|ATIC|ATP6V1A|TSPO|COX5B|DCK|DLAT|DLD|DLG2|EP300|FASN|FHIT|GAPDH|GUCA1A|GUCA1B|GUCA2A|HMGCR|HSPA1A|HTR2A|IGF1|FOXK2|INS|ITPA|LDHA|MOCS1|MVK|MYH7|MYOG|NDUFAB1|NDUFB8|NDUFB10|NDUFC2|NME1|NME3|NOS1|PDE4A|PDE8A|PDE9A|PDHB|PDK2|PDK4|PGK2|PPAT|PTHLH|SCD|SDHD|SLC25A1|SULT2B1|SURF1|TGFB1|TPI1|UQCRFS1|AAAS|SLC25A12|GMPS|COX7A2L|TJP2|TECR|HDAC4|GPHN|PAICS|CLPX|PDE10A|NUDT5|NUDT3|NUP160…	-5.9	MyList
GO Biological Processes	19	GO:0019693	ribose phosphate metabolic process	19_GO:0008152 metabolic process	-7.7	1.7	6.1	28133	594	2734	101	3.7	0.36	109|204|226|229|471|523|706|1329|1737|1738|1740|2033|2194|2597|3156|3303|3356|3479|3607|3630|3704|3939|4337|4598|4625|4656|4706|4714|4716|4718|4830|4832|5141|5151|5152|5162|5164|5166|5232|5471|5744|6319|6392|6576|6820|6834|7040|7167|7371|7372|7378|7386|8086|8604|8833|9167|9414|9524|9759|10243|10606|10845|10846|11164|11165|23279|23305|23479|23636|26330|27115|27304|29103|30968|51000|51166|53343|542…	ADCY3|AK2|ALDOA|ALDOB|ATIC|ATP6V1A|TSPO|COX5B|DLAT|DLD|DLG2|EP300|FASN|GAPDH|HMGCR|HSPA1A|HTR2A|IGF1|FOXK2|INS|ITPA|LDHA|MOCS1|MVK|MYH7|MYOG|NDUFAB1|NDUFB8|NDUFB10|NDUFC2|NME1|NME3|PDE4A|PDE8A|PDE9A|PDHB|PDK2|PDK4|PGK2|PPAT|PTHLH|SCD|SDHD|SLC25A1|SULT2B1|SURF1|TGFB1|TPI1|UCK2|UMPS|UPP1|UQCRFS1|AAAS|SLC25A12|GMPS|COX7A2L|TJP2|TECR|HDAC4|GPHN|PAICS|CLPX|PDE10A|NUDT5|NUDT3|NUP160|ACSL6|ISCU|NUP62|GA…	-5.9	MyList
Reactome Gene Sets	6	R-HSA-983169	Class I MHC mediated antigen processing & presentation		-7.7	2	6.2	28133	370	2734	71	2.6	0.3	811|868|991|3093|3309|3685|4688|4734|5682|5683|5706|5708|5715|6477|6500|7099|7314|7316|7320|7327|7337|8065|8651|8881|8916|9341|9666|9690|9817|9978|10213|10273|10293|10393|11146|23198|23352|23480|26232|26234|27338|29882|51433|51434|51529|55182|55294|55336|55658|55905|55958|64320|64410|79791|84708|84727|84861|84937|89122|90678|93611|114088|118424|126433|143279|146330|151636|197131|201456|222235|285…	CALR|CBLB|CDC20|UBE2K|HSPA5|ITGAV|NCF2|NEDD4|PSMA1|PSMA2|PSMC6|PSMD2|PSMD9|SIAH1|SKP1|TLR4|UBB|UBC|UBE2B|UBE2G2|UBE3A|CUL5|SOCS1|CDC16|HERC3|VAMP3|DZIP3|UBE3C|KEAP1|RBX1|PSMD14|STUB1|TRAIP|ANAPC10|GLMN|PSME4|UBR4|SEC61G|FBXO2|FBXL5|UBE2S|ANAPC2|ANAPC5|ANAPC7|ANAPC11|RNF220|FBXW7|FBXL8|RNF126|RNF114|KLHL9|RNF25|KLHL25|FBXO31|LNX1|SPSB2|KLHL22|ZNRF1|TRIM4|LRSAM1|FBXO44|TRIM9|UBE2J2|FBXO27|HECTD2|FB…	-5.9	MyList
GO Biological Processes	19	GO:0006936	muscle contraction	19_GO:0032501 multicellular organismal process	-7.7	2	6.2	28133	349	2734	68	2.5	0.3	226|287|776|779|783|796|800|801|805|844|1129|1141|1145|1146|1482|1613|1760|1824|1908|1910|2257|2593|2626|2702|2741|2946|3356|3764|4090|4619|4625|4762|4842|5318|5608|5910|6324|6332|6338|6717|6722|6781|6869|7094|7125|7168|7349|7852|7871|8557|9446|9456|9759|10008|10021|10316|10848|10874|23213|26509|29765|29895|51086|57057|58498|94103|340481|388591	ALDOA|ANK2|CACNA1D|CACNA1S|CACNB2|CALCA|CALD1|CALM1|CALM2|CASQ1|CHRM2|CHRNB2|CHRNE|CHRNG|NKX2-5|DAPK3|DMPK|DSC2|EDN3|EDNRB|FGF12|GAMT|GATA4|GJA5|GLRA1|GSTM2|HTR2A|KCNJ8|SMAD5|MYH1|MYH7|NEUROG1|NOS1|PKP2|MAP2K6|RAP1GDS1|SCN1B|SCN7A|SCNN1B|SRI|SRF|STC1|TACR1|TLN1|TNNC2|TPM1|UCN|CXCR4|SLMAP|TCAP|GSTO1|HOMER1|HDAC4|KCNE3|HCN4|NMUR1|PPP1R13L|NMU|SULF1|MYOF|TMOD4|MYLPF|TNNI3K|TBX20|MYL7|ORMDL3|ZDHHC21|…	-5.9	MyList
GO Biological Processes	19	GO:0006469	negative regulation of protein kinase activity	19_GO:0048519 negative regulation of biological process	-7.7	2.2	6.3	28133	245	2734	53	1.9	0.26	25|324|868|1026|1027|1028|1029|1030|1031|1032|1050|1844|1846|1850|2041|2048|2810|2950|3843|4067|4298|4690|5291|5580|5585|5728|5795|5925|6422|6423|6895|7128|7249|8651|8692|9270|9370|9479|9535|10114|10252|10636|11072|22843|23603|23624|23636|26191|51347|64853|84152|84619|150290	ABL1|APC|CBLB|CDKN1A|CDKN1B|CDKN1C|CDKN2A|CDKN2B|CDKN2C|CDKN2D|CEBPA|DUSP2|DUSP4|DUSP8|EPHA1|EPHB2|SFN|GSTP1|IPO5|LYN|MLLT1|NCK1|PIK3CB|PRKCD|PKN1|PTEN|PTPRJ|RB1|SFRP1|SFRP2|TARBP2|TNFAIP3|TSC2|SOCS1|HYAL2|ITGB1BP1|ADIPOQ|MAPK8IP1|GMFG|HIPK3|SPRY1|RGS14|DUSP14|PPM1E|CORO1C|CBLC|NUP62|PTPN22|TAOK3|AIDA|PPP1R1B|ZGPAT|DUSP18	-5.9	MyList
Reactome Gene Sets	6	R-HSA-199991	Membrane Trafficking		-7.7	1.7	6	28133	634	2734	106	3.9	0.37	164|286|287|378|409|801|805|829|1129|1175|1315|1522|1604|1639|1759|1839|1956|2348|2665|2702|2709|2799|2810|3482|3630|3797|4121|4641|5050|5265|5537|5864|5867|5879|6272|6453|6643|6869|7249|7277|7314|7316|7474|7879|8218|8301|8398|8408|8546|8674|8675|8906|9146|9230|9266|9322|9341|9371|9919|10092|10139|10244|10254|10282|10552|10804|10890|11004|11031|11311|22848|23216|23265|23647|23682|26286|29988|5101…	AP1G1|ANK1|ANK2|ARF4|ARRB2|CALM1|CALM2|CAPZA1|CHRM2|AP2S1|COPB1|CTSZ|CD55|DCTN1|DNM1|HBEGF|EGFR|FOLR1|GDI2|GJA5|GJB5|GNS|SFN|IGF2R|INS|KIF3C|MAN1A1|MYO1C|PAFAH1B3|SERPINA1|PPP6C|RAB3A|RAB4A|RAC1|SORT1|ITSN1|SNX2|TACR1|TSC2|TUBA4A|UBB|UBC|WNT5A|RAB7A|CLTCL1|PICALM|PLA2G6|ULK1|AP3B1|VAMP4|STX16|AP1G2|HGS|RAB11B|CYTH2|TRIP10|VAMP3|KIF3B|SEC16A|ARPC5|ARFRP1|RABEPK|STAM2|BET1|ARPC1A|GJB6|RAB10|KIF2C|R…	-5.9	MyList
WikiPathways	27	WP4262	Breast cancer pathway		-7.7	2.6	6.5	28133	155	2734	39	1.4	0.23	324|472|595|673|1021|1026|1499|1857|1956|2099|2251|2254|2324|3479|3725|3845|5728|5925|6464|6500|6667|6932|7472|7473|7474|7476|7480|7482|8313|10683|23493|26508|28514|51426|53358|54361|83439|89780|122011	APC|ATM|CCND1|BRAF|CDK6|CDKN1A|CTNNB1|DVL3|EGFR|ESR1|FGF6|FGF9|FLT4|IGF1|JUN|KRAS|PTEN|RB1|SHC1|SKP1|SP1|TCF7|WNT2|WNT3|WNT5A|WNT7A|WNT10B|WNT2B|AXIN2|DLL3|HEY2|HEYL|DLL1|POLK|SHC3|WNT4|TCF7L1|WNT3A|CSNK1A1L	-5.9	MyList
GO Biological Processes	19	GO:0051783	regulation of nuclear division	19_GO:0071840 cellular component organization or biogenesis	-7.7	2.4	6.4	28133	193	2734	45	1.6	0.24	324|472|811|940|991|1111|1613|1761|1908|3303|3479|3481|3552|3630|3976|4487|4762|5300|5902|5925|7272|7320|7474|7756|8658|8881|9088|9184|9319|9700|10460|23636|51433|51434|51529|54361|55512|55743|56984|79598|84101|84861|92421|256364|348654	APC|ATM|CALR|CD28|CDC20|CHEK1|DAPK3|DMRT1|EDN3|HSPA1A|IGF1|IGF2|IL1A|INS|LIF|MSX1|NEUROG1|PIN1|RANBP1|RB1|TTK|UBE2B|WNT5A|ZNF207|TNKS|CDC16|PKMYT1|BUB3|TRIP13|ESPL1|TACC3|NUP62|ANAPC5|ANAPC7|ANAPC11|WNT4|SMPD3|CHFR|PSMG2|CEP97|USP44|KLHL22|CHMP4C|EML3|GEN1	-5.8	MyList
GO Biological Processes	19	GO:0098771	inorganic ion homeostasis	19_GO:0065007 biological regulation	-7.6	1.7	6	28133	738	2734	119	4.4	0.39	25|27|48|287|356|489|523|534|540|596|654|666|728|783|784|796|801|805|811|844|1020|1524|1604|1760|1908|1910|1956|2034|2099|2132|2147|2587|2696|2782|2864|2902|2903|2946|3061|3064|3356|3552|3685|3708|3709|3777|3954|4035|4067|4097|4302|4489|4494|4502|4842|5164|5166|5621|5737|5910|6280|6332|6338|6341|6354|6387|6500|6505|6522|6549|6550|6558|6560|6717|6781|6786|6869|7337|7474|7852|7879|8301|8546|8620|86…	ABL1|ABL2|ACO1|ANK2|FASLG|ATP2A3|ATP6V1A|ATP6V1G2|ATP7B|BCL2|BMP6|BOK|C5AR1|CACNB2|CACNB3|CALCA|CALM1|CALM2|CALR|CASQ1|CDK5|CX3CR1|CD55|DMPK|EDN3|EDNRB|EGFR|EPAS1|ESR1|EXT2|F2|GALR1|GIPR|GNB1|FFAR1|GRIN1|GRIN2A|GSTM2|HCRTR1|HTT|HTR2A|IL1A|ITGAV|ITPR1|ITPR2|KCNK3|LETM1|LRP1|LYN|MAFG|MLLT6|MT1A|MT1F|MT2A|NOS1|PDK2|PDK4|PRNP|PTGFR|RAP1GDS1|S100A9|SCN7A|SCNN1B|SCO1|CCL7|CXCL12|SKP1|SLC1A1|SLC4A2|SLC9…	-5.8	MyList
GO Biological Processes	19	GO:0048638	regulation of developmental growth	19_GO:0040007 growth	-7.6	2	6.2	28133	322	2734	64	2.3	0.29	25|596|1020|1026|1027|1382|1432|1630|1808|2045|2593|2627|3142|3479|3481|3720|3984|4035|4131|5292|5300|5467|5479|5600|5641|5728|6387|6422|6423|6495|6665|6722|6776|6789|7048|7049|7161|7262|7429|7472|7473|7474|7490|7852|8835|8851|9037|9150|9362|10413|10500|10507|10743|23286|23493|25942|27429|28514|29882|51804|57057|57817|89780|344901	ABL1|BCL2|CDK5|CDKN1A|CDKN1B|CRABP2|MAPK14|DCC|DPYSL2|EPHA7|GAMT|GATA6|HLX|IGF1|IGF2|JARID2|LIMK1|LRP1|MAP1B|PIM1|PIN1|PPARD|PPIB|MAPK11|LGMN|PTEN|CXCL12|SFRP1|SFRP2|SIX1|SOX15|SRF|STAT5A|STK4|TGFBR2|TGFBR3|TP73|PHLDA2|VIL1|WNT2|WNT3|WNT5A|WT1|CXCR4|SOCS2|CDK5R1|SEMA5A|CTDP1|CPNE6|YAP1|SEMA6C|SEMA4D|RAI1|WWC1|HEY2|SIN3A|HTRA2|DLL1|ANAPC2|SIX4|TBX20|HAMP|WNT3A|OSTN	-5.8	MyList
KEGG Pathway	24	hsa05224	Breast cancer		-7.6	2.5	6.5	28133	162	2734	40	1.5	0.23	324|595|673|1021|1026|1499|1857|1956|2099|2251|2254|2257|2324|3479|3725|3845|5291|5728|5925|6464|6667|6932|7472|7473|7474|7476|7480|7482|8313|10683|23493|26508|28514|29882|51426|53358|54361|83439|89780|122011	APC|CCND1|BRAF|CDK6|CDKN1A|CTNNB1|DVL3|EGFR|ESR1|FGF6|FGF9|FGF12|FLT4|IGF1|JUN|KRAS|PIK3CB|PTEN|RB1|SHC1|SP1|TCF7|WNT2|WNT3|WNT5A|WNT7A|WNT10B|WNT2B|AXIN2|DLL3|HEY2|HEYL|DLL1|ANAPC2|POLK|SHC3|WNT4|TCF7L1|WNT3A|CSNK1A1L	-5.8	MyList
GO Biological Processes	19	GO:0045637	regulation of myeloid cell differentiation	19_GO:0002376 immune system process	-7.6	2.2	6.3	28133	260	2734	55	2	0.27	91|677|714|1021|1432|1437|2033|2309|2778|3059|3202|3205|3303|3313|3593|3665|3707|3725|3976|4015|4067|4212|4286|4792|4830|4850|4920|5578|5600|5914|5925|6422|6772|6886|7040|7099|7189|9370|9646|9935|10234|10456|11091|23774|25942|27086|28514|50487|50604|54209|54623|55294|60682|79577|123169	ACVR1B|ZFP36L1|C1QC|CDK6|MAPK14|CSF2|EP300|FOXO3|GNAS|HCLS1|HOXA5|HOXA9|HSPA1A|HSPA9|IL12B|IRF7|ITPKB|JUN|LIF|LOX|LYN|MEIS2|MITF|NFKBIA|NME1|CNOT4|ROR2|PRKCA|MAPK11|RARA|RB1|SFRP1|STAT1|TAL1|TGFB1|TLR4|TRAF6|ADIPOQ|CTR9|MAFB|LRRC17|HAX1|WDR5|BRD1|SIN3A|FOXP1|DLL1|PLA2G3|IL20|TREM2|PAF1|FBXW7|SMAP1|CDC73|LEO1	-5.8	MyList
GO Biological Processes	19	GO:0009896	positive regulation of catabolic process	19_GO:0048518 positive regulation of biological process	-7.6	1.9	6.1	28133	461	2734	83	3	0.33	324|336|472|677|678|754|868|991|1027|1050|1263|1454|1634|1642|2021|2309|3064|3303|3320|3356|3479|3569|3630|4035|4734|5291|5580|5728|5747|5962|6642|6662|6885|7128|7249|7291|7341|7405|7474|7879|7942|8408|8570|8742|9528|9531|9817|9830|9978|10236|10273|22849|23435|26086|26234|26330|27244|27352|29110|51160|51514|51548|54209|55212|55294|55743|57817|58476|60592|64127|64321|81603|83547|83667|90678|91445|…	APC|APOA2|ATM|ZFP36L1|ZFP36L2|PTTG1IP|CBLB|CDC20|CDKN1B|CEBPA|PLK3|CSNK1E|DCN|DDB1|ENDOG|FOXO3|HTT|HSPA1A|HSP90AA1|HTR2A|IGF1|IL6|INS|LRP1|NEDD4|PIK3CB|PRKCD|PTEN|PTK2|RDX|SNX1|SOX9|MAP3K7|TNFAIP3|TSC2|TWIST1|SUMO1|UVRAG|WNT5A|RAB7A|TFEB|ULK1|KHSRP|TNFSF12|TMEM59|BAG3|KEAP1|TRIM14|RBX1|HNRNPR|STUB1|CPEB3|TARDBP|GPSM1|FBXL5|GAPDHS|SESN1|SGSM3|TBK1|VPS28|DTL|SIRT6|TREM2|BBS7|FBXW7|CHFR|HAMP|TP53INP…	-5.8	MyList
GO Biological Processes	19	GO:0006790	sulfur compound metabolic process	19_GO:0008152 metabolic process	-7.6	1.9	6.1	28133	380	2734	72	2.6	0.31	191|1462|1491|1634|1737|1738|2132|2194|2331|2588|2678|2799|2940|2941|2946|2950|3313|4166|4524|4598|5091|5095|5162|5164|5166|6319|6482|6483|6484|6487|6505|6576|6667|6776|6820|8884|9022|9331|9334|9435|9446|9469|9524|9806|9953|10101|10164|10402|10550|11019|22856|22901|23305|23479|23743|51000|51166|51218|55748|57546|60386|60481|64210|64834|78997|79071|80221|83401|84320|117145|150274|100131187	AHCY|VCAN|CTH|DCN|DLAT|DLD|EXT2|FASN|FMOD|GALNS|GGT1|GNS|GSTA3|GSTA4|GSTM2|GSTP1|HSPA9|CHST6|MTHFR|MVK|PC|PCCA|PDHB|PDK2|PDK4|SCD|ST3GAL1|ST3GAL2|ST3GAL4|ST3GAL3|SLC1A1|SLC25A1|SP1|STAT5A|SULT2B1|SLC5A6|CLIC3|B4GALT6|B4GALT5|CHST2|GSTO1|CHST3|TECR|SPOCK2|HS3ST3B1|NUBP2|CHST4|ST3GAL6|ARL6IP5|LIAS|CHSY1|ARSG|ACSL6|ISCU|BHMT2|SLC35B3|AADAT|GLRX5|CNDP2|PDP2|SLC25A19|ELOVL5|MMS19|ELOVL1|GDAP1L1|ELOVL6…	-5.8	MyList
GO Biological Processes	19	GO:0009259	ribonucleotide metabolic process	19_GO:0008152 metabolic process	-7.6	1.8	6	28133	575	2734	98	3.6	0.36	109|204|226|229|471|523|706|1329|1737|1738|1740|2033|2194|2597|3156|3303|3356|3479|3607|3630|3704|3939|4337|4598|4625|4656|4706|4714|4716|4718|4830|4832|5141|5151|5152|5162|5164|5166|5232|5471|5744|6319|6392|6576|6820|6834|7040|7167|7371|7372|7378|7386|8086|8604|8833|9167|9414|9524|9759|10243|10606|10845|10846|11164|11165|23279|23305|23479|23636|26330|27115|27304|29103|30968|51000|51166|53343|542…	ADCY3|AK2|ALDOA|ALDOB|ATIC|ATP6V1A|TSPO|COX5B|DLAT|DLD|DLG2|EP300|FASN|GAPDH|HMGCR|HSPA1A|HTR2A|IGF1|FOXK2|INS|ITPA|LDHA|MOCS1|MVK|MYH7|MYOG|NDUFAB1|NDUFB8|NDUFB10|NDUFC2|NME1|NME3|PDE4A|PDE8A|PDE9A|PDHB|PDK2|PDK4|PGK2|PPAT|PTHLH|SCD|SDHD|SLC25A1|SULT2B1|SURF1|TGFB1|TPI1|UCK2|UMPS|UPP1|UQCRFS1|AAAS|SLC25A12|GMPS|COX7A2L|TJP2|TECR|HDAC4|GPHN|PAICS|CLPX|PDE10A|NUDT5|NUDT3|NUP160|ACSL6|ISCU|NUP62|GA…	-5.8	MyList
GO Biological Processes	19	GO:0022407	regulation of cell-cell adhesion	19_GO:0022610 biological adhesion	-7.6	1.9	6.1	28133	439	2734	80	2.9	0.32	25|239|301|399|604|650|654|864|868|940|942|960|961|1326|1432|1604|2045|2266|2302|2526|3109|3142|3169|3479|3481|3552|3569|3592|3593|3707|3956|4067|4192|4690|5074|5270|5420|5578|5580|5621|5747|5801|5879|5914|5962|6387|6403|6469|6484|6657|6850|7001|7040|7048|7189|7474|8546|8651|8740|8744|8876|8943|9223|9308|9314|9370|9402|10690|10808|11146|26191|54361|56477|59067|64127|80381|89780|170692|283234|3404…	ABL1|ALOX12|ANXA1|RHOH|BCL6|BMP2|BMP6|RUNX3|CBLB|CD28|CD86|CD44|CD47|MAP3K8|MAPK14|CD55|EPHA7|FGG|FOXJ1|FUT4|HLA-DMB|HLX|FOXA1|IGF1|IGF2|IL1A|IL6|IL12A|IL12B|ITPKB|LGALS1|LYN|MDK|NCK1|PAWR|SERPINE2|PODXL|PRKCA|PRKCD|PRNP|PTK2|PTPRR|RAC1|RARA|RDX|CXCL12|SELP|SHH|ST3GAL4|SOX2|SYK|PRDX2|TGFB1|TGFBR2|TRAF6|WNT5A|AP3B1|SOCS1|TNFSF14|TNFSF9|VNN1|AP3D1|MAGI1|CD83|KLF4|ADIPOQ|GRAP2|FUT9|HSPH1|GLMN|PTPN22…	-5.8	MyList
KEGG Pathway	24	ko05215	Prostate cancer		-7.5	3.2	6.7	28133	87	2734	27	0.99	0.19	595|596|673|842|1017|1026|1027|1499|1956|2033|2950|3320|3326|3479|3630|3645|3845|4790|4792|5154|5291|5728|5925|6932|10488|56034|83439	CCND1|BCL2|BRAF|CASP9|CDK2|CDKN1A|CDKN1B|CTNNB1|EGFR|EP300|GSTP1|HSP90AA1|HSP90AB1|IGF1|INS|INSRR|KRAS|NFKB1|NFKBIA|PDGFA|PIK3CB|PTEN|RB1|TCF7|CREB3|PDGFC|TCF7L1	-5.7	MyList
GO Biological Processes	19	GO:0051640	organelle localization	19_GO:0051179 localization	-7.5	1.7	5.9	28133	725	2734	117	4.3	0.39	81|472|585|783|801|1020|1454|1522|1600|1639|1759|2348|2648|3064|3320|3356|3797|4000|4067|4131|4292|4640|4641|4744|5194|5265|5537|5728|5730|5864|6059|6812|6850|7277|7314|7320|7405|7462|7476|7942|8301|8499|8541|8546|8636|8675|8943|9024|9066|9230|9341|9371|9700|9702|9783|9814|9900|9919|10244|10252|10282|10300|10464|10490|10497|10615|10890|11004|11190|11311|23122|23212|23224|23636|25900|26005|26059|2…	ACTN4|ATM|BBS4|CACNB2|CALM1|CDK5|CSNK1E|CTSZ|DAB1|DCTN1|DNM1|FOLR1|KAT2A|HTT|HSP90AA1|HTR2A|KIF3C|LMNA|LYN|MAP1B|MLH1|MYO1A|MYO1C|NEFH|PEX13|SERPINA1|PPP6C|PTEN|PTGDS|RAB3A|ABCE1|STXBP1|SYK|TUBA4A|UBB|UBE2B|UVRAG|LAT2|WNT7A|TFEB|PICALM|PPFIA2|PPFIA3|AP3B1|SSNA1|STX16|AP3D1|BRSK2|SYT7|RAB11B|VAMP3|KIF3B|ESPL1|CEP57|RIMS3|SFI1|SV2A|SEC16A|RABEPK|SPRY1|BET1|KATNB1|PIBF1|VTI1B|UNC13B|SPAG5|RAB10|KIF2…	-5.7	MyList
GO Biological Processes	19	GO:0001704	formation of primary germ layer	19_GO:0032502 developmental process	-7.5	2.9	6.6	28133	115	2734	32	1.2	0.21	1289|1844|1846|2132|2627|3196|3679|3685|3914|4086|4087|4317|4318|6423|6657|6722|6886|7473|7474|8091|9314|9646|10736|54623|55897|57057|64321|79577|84913|89780|123169|286204	COL5A1|DUSP2|DUSP4|EXT2|GATA6|TLX2|ITGA7|ITGAV|LAMB3|SMAD1|SMAD2|MMP8|MMP9|SFRP2|SOX2|SRF|TAL1|WNT3|WNT5A|HMGA2|KLF4|CTR9|SIX2|PAF1|MESP1|TBX20|SOX17|CDC73|ATOH8|WNT3A|LEO1|CRB2	-5.7	MyList
GO Biological Processes	19	GO:0071902	positive regulation of protein serine/threonine kinase activity	19_GO:0048518 positive regulation of biological process	-7.5	2	6.1	28133	338	2734	66	2.4	0.29	136|595|650|673|727|728|801|805|894|1163|1164|1326|1432|1857|1908|1956|2043|2074|2321|3326|3356|3479|3481|3489|3845|4293|4908|4914|4920|5154|5291|5585|5600|5608|5979|6464|6789|6850|6885|7001|7040|7099|7161|7189|7314|7316|7474|7786|7852|8091|8491|8792|8851|8941|9370|10961|11184|27347|51347|54757|54769|56034|64127|64223|80174|221472	ADORA2B|CCND1|BMP2|BRAF|C5|C5AR1|CALM1|CALM2|CCND2|CKS1B|CKS2|MAP3K8|MAPK14|DVL3|EDN3|EGFR|EPHA4|ERCC6|FLT1|HSP90AB1|HTR2A|IGF1|IGF2|IGFBP6|KRAS|MAP3K9|NTF3|NTRK1|ROR2|PDGFA|PIK3CB|PKN1|MAPK11|MAP2K6|RET|SHC1|STK4|SYK|MAP3K7|PRDX2|TGFB1|TLR4|TP73|TRAF6|UBB|UBC|WNT5A|MAP3K12|CXCR4|HMGA2|MAP4K3|TNFRSF11A|CDK5R1|CDK5R2|ADIPOQ|ERP29|MAP4K1|STK39|TAOK3|FAM20A|DIRAS2|PDGFC|NOD2|MLST8|DBF4B|FGD2	-5.7	MyList
GO Biological Processes	19	GO:0010817	regulation of hormone levels	19_GO:0065007 biological regulation	-7.5	1.8	6	28133	538	2734	93	3.4	0.35	301|650|654|706|776|949|1382|1407|1522|1545|1636|1733|1734|1908|1956|2099|2266|2297|2516|2587|2696|2778|2864|2922|3033|3169|3284|3290|3569|3630|3708|3709|3976|4035|4067|4087|4760|4790|5467|5530|5578|5715|5879|6422|6453|6469|6528|6715|6717|6928|7200|7349|7363|8398|8620|8854|9024|9066|9230|9249|9255|9341|9370|9572|10273|10699|10765|10858|10874|23435|25942|29785|50487|50506|53919|54097|54361|54576|5…	ANXA1|BMP2|BMP6|TSPO|CACNA1D|SCARB1|CRABP2|CRY1|CTSZ|CYP1B1|ACE|DIO1|DIO2|EDN3|EGFR|ESR1|FGG|FOXD1|NR5A1|GALR1|GIPR|GNAS|FFAR1|GRP|HADH|FOXA1|HSD3B2|HSD11B1|IL6|INS|ITPR1|ITPR2|LIF|LRP1|LYN|SMAD2|NEUROD1|NFKB1|PPARD|PPP3CA|PRKCA|PSMD9|RAC1|SFRP1|ITSN1|SHH|SLC5A5|SRD5A1|SRI|HNF1B|TRH|UCN|UGT2B4|PLA2G6|NPFF|ALDH1A2|BRSK2|SYT7|RAB11B|DHRS3|AIMP1|VAMP3|ADIPOQ|NR1D1|STUB1|CORIN|KDM5B|CYP46A1|NMU|TARDB…	-5.7	MyList
GO Biological Processes	19	GO:0001933	negative regulation of protein phosphorylation	19_GO:0048519 negative regulation of biological process	-7.5	1.9	6	28133	440	2734	80	2.9	0.32	25|324|409|801|805|868|1026|1027|1028|1029|1030|1031|1032|1050|1844|1846|1850|2041|2048|2192|2810|2950|3486|3843|3976|4067|4142|4298|4690|4908|5291|5300|5536|5580|5585|5621|5728|5795|5801|5925|6422|6423|6895|7040|7099|7128|7249|7291|7320|8651|8692|9270|9314|9370|9479|9535|10106|10114|10252|10464|10507|10636|10771|11072|11171|22843|23435|23603|23624|23636|26191|51347|55022|64853|84152|84619|150290…	ABL1|APC|ARRB2|CALM1|CALM2|CBLB|CDKN1A|CDKN1B|CDKN1C|CDKN2A|CDKN2B|CDKN2C|CDKN2D|CEBPA|DUSP2|DUSP4|DUSP8|EPHA1|EPHB2|FBLN1|SFN|GSTP1|IGFBP3|IPO5|LIF|LYN|MAS1|MLLT1|NCK1|NTF3|PIK3CB|PIN1|PPP5C|PRKCD|PKN1|PRNP|PTEN|PTPRJ|PTPRR|RB1|SFRP1|SFRP2|TARBP2|TGFB1|TLR4|TNFAIP3|TSC2|TWIST1|UBE2B|SOCS1|HYAL2|ITGB1BP1|KLF4|ADIPOQ|MAPK8IP1|GMFG|CTDSP2|HIPK3|SPRY1|PIBF1|SEMA4D|RGS14|ZMYND11|DUSP14|STRAP|PPM1E|TA…	-5.7	MyList
GO Biological Processes	19	GO:0140014	mitotic nuclear division	19_GO:0071840 cellular component organization or biogenesis	-7.5	2.1	6.2	28133	282	2734	58	2.1	0.28	324|472|940|991|1111|1613|1761|1908|3303|3479|3481|3552|3630|4762|5300|5902|5925|7272|7756|8086|8658|8881|9088|9150|9184|9319|9371|9700|10274|10300|10460|10464|10600|10615|11004|11200|23122|23212|23310|23397|23636|27338|27436|51433|51434|51529|55512|56984|64105|79003|79075|79598|80218|84101|84861|92421|256364|348654	APC|ATM|CD28|CDC20|CHEK1|DAPK3|DMRT1|EDN3|HSPA1A|IGF1|IGF2|IL1A|INS|NEUROG1|PIN1|RANBP1|RB1|TTK|ZNF207|AAAS|TNKS|CDC16|PKMYT1|CTDP1|BUB3|TRIP13|KIF3B|ESPL1|STAG1|KATNB1|TACC3|PIBF1|USP16|SPAG5|KIF2C|CHEK2|CLASP2|RRS1|NCAPD3|NCAPH|NUP62|UBE2S|EML4|ANAPC5|ANAPC7|ANAPC11|SMPD3|PSMG2|CENPK|MIS12|DSCC1|CEP97|NAA50|USP44|KLHL22|CHMP4C|EML3|GEN1	-5.7	MyList
GO Biological Processes	19	GO:1902806	regulation of cell cycle G1/S phase transition	19_GO:0050789 regulation of biological process	-7.5	2.4	6.3	28133	195	2734	45	1.6	0.24	301|324|472|595|596|835|894|1017|1021|1026|1027|1029|1030|1031|1032|1263|1956|2033|2810|4850|5325|5728|5925|5934|5962|7015|7027|8328|8558|8738|9314|9510|10106|10498|11200|25959|54623|55198|55294|56241|79577|79791|84967|134353|387695	ANXA1|APC|ATM|CCND1|BCL2|CASP2|CCND2|CDK2|CDK6|CDKN1A|CDKN1B|CDKN2A|CDKN2B|CDKN2C|CDKN2D|PLK3|EGFR|EP300|SFN|CNOT4|PLAGL1|PTEN|RB1|RBL2|RDX|TERT|TFDP1|GFI1B|CDK10|CRADD|KLF4|ADAMTS1|CTDSP2|CARM1|CHEK2|KANK2|PAF1|APPL2|FBXW7|SUSD2|CDC73|FBXO31|LSM10|LSM11|C10orf99	-5.7	MyList
GO Biological Processes	19	GO:0050768	negative regulation of neurogenesis	19_GO:0048519 negative regulation of biological process	-7.5	2.1	6.2	28133	269	2734	56	2	0.27	706|811|1020|1400|1600|1630|1746|1910|2043|2045|2048|2147|2290|3196|3569|3956|4035|4776|4804|5087|5530|5728|5764|6469|6657|6662|7101|7161|7337|7473|7474|7476|8851|9037|9283|9529|9572|10220|10498|10500|10507|10660|10683|11023|22891|23500|26228|28514|50807|55198|64689|64843|66008|83999|89780|344901	TSPO|CALR|CDK5|CRMP1|DAB1|DCC|DLX2|EDNRB|EPHA4|EPHA7|EPHB2|F2|FOXG1|TLX2|IL6|LGALS1|LRP1|NFATC4|NGFR|PBX1|PPP3CA|PTEN|PTN|SHH|SOX2|SOX9|NR2E1|TP73|UBE3A|WNT3|WNT5A|WNT7A|CDK5R1|SEMA5A|GPR37L1|BAG5|NR1D1|GDF11|CARM1|SEMA6C|SEMA4D|LBX1|DLL3|VAX1|ZNF365|DAAM2|STAP1|DLL1|ASAP1|APPL2|GORASP1|ISL2|TRAK2|KREMEN1|WNT3A|OSTN	-5.7	MyList
GO Biological Processes	19	GO:0033673	negative regulation of kinase activity	19_GO:0048519 negative regulation of biological process	-7.5	2.1	6.2	28133	269	2734	56	2	0.27	25|324|399|868|1026|1027|1028|1029|1030|1031|1032|1050|1844|1846|1850|2041|2048|2810|2950|3843|4067|4298|4690|5291|5580|5585|5728|5795|5925|6422|6423|6895|7128|7249|8651|8692|9270|9370|9479|9535|10114|10252|10408|10636|11072|22843|23603|23624|23636|26191|51347|64853|84152|84619|113791|150290	ABL1|APC|RHOH|CBLB|CDKN1A|CDKN1B|CDKN1C|CDKN2A|CDKN2B|CDKN2C|CDKN2D|CEBPA|DUSP2|DUSP4|DUSP8|EPHA1|EPHB2|SFN|GSTP1|IPO5|LYN|MLLT1|NCK1|PIK3CB|PRKCD|PKN1|PTEN|PTPRJ|RB1|SFRP1|SFRP2|TARBP2|TNFAIP3|TSC2|SOCS1|HYAL2|ITGB1BP1|ADIPOQ|MAPK8IP1|GMFG|HIPK3|SPRY1|MYCNOS|RGS14|DUSP14|PPM1E|CORO1C|CBLC|NUP62|PTPN22|TAOK3|AIDA|PPP1R1B|ZGPAT|PIK3IP1|DUSP18	-5.7	MyList
Reactome Gene Sets	6	R-HSA-195721	Signaling by WNT		-7.5	2	6.1	28133	332	2734	65	2.4	0.29	324|409|801|805|864|1175|1454|1499|1857|2033|2782|2786|3708|3709|3845|4920|5216|5330|5526|5530|5578|5682|5683|5706|5708|5715|5879|6422|6423|6500|6657|6662|6885|6932|7015|7314|7316|7472|7473|7474|7476|7480|7482|8295|8313|8658|8724|9101|9978|10213|23198|27121|27123|51699|51701|54361|57680|64321|79577|81847|83439|83999|89780|90780|123169	APC|ARRB2|CALM1|CALM2|RUNX3|AP2S1|CSNK1E|CTNNB1|DVL3|EP300|GNB1|GNG4|ITPR1|ITPR2|KRAS|ROR2|PFN1|PLCB2|PPP2R5B|PPP3CA|PRKCA|PSMA1|PSMA2|PSMC6|PSMD2|PSMD9|RAC1|SFRP1|SFRP2|SKP1|SOX2|SOX9|MAP3K7|TCF7|TERT|UBB|UBC|WNT2|WNT3|WNT5A|WNT7A|WNT10B|WNT2B|TRRAP|AXIN2|TNKS|SNX3|USP8|RBX1|PSMD14|PSME4|DKK4|DKK2|VPS29|NLK|WNT4|CHD8|SOX17|CDC73|RNF146|TCF7L1|KREMEN1|WNT3A|PYGO2|LEO1	-5.7	MyList
GO Biological Processes	19	GO:0044839	cell cycle G2/M phase transition	19_GO:0009987 cellular process	-7.5	2.1	6.2	28133	276	2734	57	2.1	0.27	472|595|641|801|993|1017|1026|1030|1111|1263|1454|1639|3306|3320|5087|5218|5243|5682|5683|5706|5708|5715|6500|6604|6873|7277|7480|8091|8636|9024|9088|9702|9814|9978|10213|10657|11073|11190|11200|22809|22822|23198|25942|26233|51347|51400|51514|55142|55336|55920|57099|79959|80174|84930|92421|203068|284001	ATM|CCND1|BLM|CALM1|CDC25A|CDK2|CDKN1A|CDKN2B|CHEK1|PLK3|CSNK1E|DCTN1|HSPA2|HSP90AA1|PBX1|CDK14|ABCB1|PSMA1|PSMA2|PSMC6|PSMD2|PSMD9|SKP1|SMARCD3|TAF2|TUBA4A|WNT10B|HMGA2|SSNA1|BRSK2|PKMYT1|CEP57|SFI1|RBX1|PSMD14|KHDRBS1|TOPBP1|CEP250|CHEK2|ATF5|PHLDA1|PSME4|SIN3A|FBXL6|TAOK3|PPME1|DTL|HAUS2|FBXL8|RCC2|AVEN|CEP76|DBF4B|MASTL|CHMP4C|TUBB|CCDC57	-5.7	MyList
GO Biological Processes	19	GO:0048738	cardiac muscle tissue development	19_GO:0032502 developmental process	-7.4	2.3	6.3	28133	209	2734	47	1.7	0.25	409|650|811|1432|1482|1525|2065|2626|2627|2648|3479|3720|4086|4625|5292|5300|5318|5600|5728|5915|6444|6722|7040|7048|7049|7161|7168|7472|7474|7490|8557|8854|9150|10413|10848|23493|28514|51548|55897|56999|57057|57158|57817|65009|89780|90410|140628	ARRB2|BMP2|CALR|MAPK14|NKX2-5|CXADR|ERBB3|GATA4|GATA6|KAT2A|IGF1|JARID2|SMAD1|MYH7|PIM1|PIN1|PKP2|MAPK11|PTEN|RARB|SGCD|SRF|TGFB1|TGFBR2|TGFBR3|TP73|TPM1|WNT2|WNT5A|WT1|TCAP|ALDH1A2|CTDP1|YAP1|PPP1R13L|HEY2|DLL1|SIRT6|MESP1|ADAMTS9|TBX20|JPH2|HAMP|NDRG4|WNT3A|IFT20|GATA5	-5.7	MyList
Canonical Pathways	11	M105	PID TELOMERASE PATHWAY		-7.4	3.5	6.8	28133	67	2734	23	0.84	0.17	25|472|595|641|1027|1956|2099|2547|3320|3725|4691|4790|5883|6667|7014|7015|7040|7337|7490|8658|10284|23381|25942	ABL1|ATM|CCND1|BLM|CDKN1B|EGFR|ESR1|XRCC6|HSP90AA1|JUN|NCL|NFKB1|RAD9A|SP1|TERF2|TERT|TGFB1|UBE3A|WT1|TNKS|SAP18|SMG5|SIN3A	-5.7	MyList
GO Biological Processes	19	GO:0045765	regulation of angiogenesis	19_GO:0032502 developmental process	-7.4	1.9	6	28133	383	2734	72	2.6	0.31	25|301|356|388|694|718|727|728|947|1499|1524|1545|1634|2013|2041|2152|2321|2626|2627|2752|3202|3339|3552|3569|3592|3593|4086|4192|4223|4804|5054|5140|5291|5578|5764|5797|6237|6422|6423|6558|6667|6772|6786|7015|7048|7101|7122|7128|7291|7474|7852|8091|8434|8742|9037|9146|9270|9314|9510|23213|28514|51548|55294|56999|57381|63943|79805|92140|204851|406903|407041|407042	ABL1|ANXA1|FASLG|RHOB|BTG1|C3|C5|C5AR1|CD34|CTNNB1|CX3CR1|CYP1B1|DCN|EMP2|EPHA1|F3|FLT1|GATA4|GATA6|GLUL|HOXA5|HSPG2|IL1A|IL6|IL12A|IL12B|SMAD1|MDK|MEOX2|NGFR|SERPINE1|PDE3B|PIK3CB|PRKCA|PTN|PTPRM|RRAS|SFRP1|SFRP2|SLC12A2|SP1|STAT1|STIM1|TERT|TGFBR2|NR2E1|CLDN5|TNFAIP3|TWIST1|WNT5A|CXCR4|HMGA2|RECK|TNFSF12|SEMA5A|HGS|ITGB1BP1|KLF4|ADAMTS1|SULF1|DLL1|SIRT6|FBXW7|ADAMTS9|RHOJ|FKBPL|VASH2|MTDH|HIPK1…	-5.7	MyList
GO Biological Processes	19	GO:0048285	organelle fission	19_GO:0071840 cellular component organization or biogenesis	-7.4	1.8	6	28133	472	2734	84	3.1	0.33	324|472|676|811|940|991|1111|1164|1613|1634|1759|1761|1908|3303|3306|3479|3481|3552|3630|3976|4292|4439|4487|4762|5300|5902|5925|7153|7272|7314|7320|7474|7756|8086|8438|8546|8658|8881|9088|9150|9184|9319|9371|9700|10274|10300|10460|10464|10600|10615|11004|11200|23122|23212|23310|23397|23636|27338|27436|29988|50511|51433|51434|51529|54361|54514|55512|55743|56984|57820|64105|65084|79003|79075|79598…	APC|ATM|BRDT|CALR|CD28|CDC20|CHEK1|CKS2|DAPK3|DCN|DNM1|DMRT1|EDN3|HSPA1A|HSPA2|IGF1|IGF2|IL1A|INS|LIF|MLH1|MSH5|MSX1|NEUROG1|PIN1|RANBP1|RB1|TOP2A|TTK|UBB|UBE2B|WNT5A|ZNF207|AAAS|RAD54L|AP3B1|TNKS|CDC16|PKMYT1|CTDP1|BUB3|TRIP13|KIF3B|ESPL1|STAG1|KATNB1|TACC3|PIBF1|USP16|SPAG5|KIF2C|CHEK2|CLASP2|RRS1|NCAPD3|NCAPH|NUP62|UBE2S|EML4|SLC2A8|SYCP3|ANAPC5|ANAPC7|ANAPC11|WNT4|DDX4|SMPD3|CHFR|PSMG2|CCNB1I…	-5.7	MyList
GO Biological Processes	19	GO:1901796	regulation of signal transduction by p53 class mediator	19_GO:0023052 signaling	-7.4	2.4	6.3	28133	177	2734	42	1.5	0.24	472|596|641|754|960|1017|1020|1108|1111|1263|1432|1655|2033|3090|3190|4487|5300|5600|5883|5982|6749|6873|6874|6877|6878|7161|7291|7314|8148|8851|10848|11073|11200|23212|26038|26155|64769|80010|84126|117584|144715|204851	ATM|BCL2|BLM|PTTG1IP|CD44|CDK2|CDK5|CHD4|CHEK1|PLK3|MAPK14|DDX5|EP300|HIC1|HNRNPK|MSX1|PIN1|MAPK11|RAD9A|RFC2|SSRP1|TAF2|TAF4|TAF5|TAF6|TP73|TWIST1|UBB|TAF15|CDK5R1|PPP1R13L|TOPBP1|CHEK2|RRS1|CHD5|NOC2L|MEAF6|RMI1|ATRIP|RFFL|RAD9B|HIPK1	-5.6	MyList
GO Biological Processes	19	GO:0035270	endocrine system development	19_GO:0032502 developmental process	-7.4	2.8	6.5	28133	122	2734	33	1.2	0.21	301|650|654|706|1021|1482|2516|2627|2696|3202|3232|3569|4087|4192|4487|4760|5087|6469|6495|6657|6662|6715|6722|6899|7474|7490|8854|9247|9480|28514|50674|54361|64220	ANXA1|BMP2|BMP6|TSPO|CDK6|NKX2-5|NR5A1|GATA6|GIPR|HOXA5|HOXD3|IL6|SMAD2|MDK|MSX1|NEUROD1|PBX1|SHH|SIX1|SOX2|SOX9|SRD5A1|SRF|TBX1|WNT5A|WT1|ALDH1A2|GCM2|ONECUT2|DLL1|NEUROG3|WNT4|STRA6	-5.6	MyList
GO Biological Processes	19	GO:0071901	negative regulation of protein serine/threonine kinase activity	19_GO:0048519 negative regulation of biological process	-7.4	2.6	6.4	28133	146	2734	37	1.4	0.22	25|324|1026|1027|1028|1029|1030|1031|1032|1050|1844|1846|1850|2810|2950|3843|4067|5291|5580|5728|5795|5925|6422|6423|7128|8692|9370|9479|10114|10252|10636|11072|23624|23636|26191|64853|150290	ABL1|APC|CDKN1A|CDKN1B|CDKN1C|CDKN2A|CDKN2B|CDKN2C|CDKN2D|CEBPA|DUSP2|DUSP4|DUSP8|SFN|GSTP1|IPO5|LYN|PIK3CB|PRKCD|PTEN|PTPRJ|RB1|SFRP1|SFRP2|TNFAIP3|HYAL2|ADIPOQ|MAPK8IP1|HIPK3|SPRY1|RGS14|DUSP14|CBLC|NUP62|PTPN22|AIDA|DUSP18	-5.6	MyList
Reactome Gene Sets	6	R-HSA-5357801	Programmed Cell Death		-7.4	2.4	6.3	28133	190	2734	44	1.6	0.24	118|317|324|356|596|598|842|1029|1499|1613|1630|1828|2339|2620|2810|3002|3320|4000|4836|5533|5580|5682|5683|5706|5708|5715|5747|6386|7027|7099|7161|7314|7316|8428|8717|8795|9414|10213|10273|23198|56616|57099|100302736|100506658	ADD1|APAF1|APC|FASLG|BCL2|BCL2L1|CASP9|CDKN2A|CTNNB1|DAPK3|DCC|DSG1|FNTA|GAS2|SFN|GZMB|HSP90AA1|LMNA|NMT1|PPP3CC|PRKCD|PSMA1|PSMA2|PSMC6|PSMD2|PSMD9|PTK2|SDCBP|TFDP1|TLR4|TP73|UBB|UBC|STK24|TRADD|TNFRSF10B|TJP2|PSMD14|STUB1|PSME4|DIABLO|AVEN|TMED7-TICAM2|OCLN	-5.6	MyList
KEGG Pathway	24	ko05162	Measles		-7.4	2.7	6.4	28133	134	2734	35	1.3	0.21	356|595|868|894|940|1017|1021|1027|1965|3303|3305|3306|3448|3552|3569|3592|3593|3665|4790|4792|5291|6772|6776|6869|6885|7099|7128|7161|7189|8667|8793|8794|8795|23586|29110	FASLG|CCND1|CBLB|CCND2|CD28|CDK2|CDK6|CDKN1B|EIF2S1|HSPA1A|HSPA1L|HSPA2|IFNA14|IL1A|IL6|IL12A|IL12B|IRF7|NFKB1|NFKBIA|PIK3CB|STAT1|STAT5A|TACR1|MAP3K7|TLR4|TNFAIP3|TP73|TRAF6|EIF3H|TNFRSF10D|TNFRSF10C|TNFRSF10B|DDX58|TBK1	-5.6	MyList
GO Biological Processes	19	GO:0022613	ribonucleoprotein complex biogenesis	19_GO:0071840 cellular component organization or biogenesis	-7.4	1.8	5.9	28133	511	2734	89	3.3	0.34	472|1207|1965|1983|2068|2752|3320|3326|3669|3921|4736|4931|5393|5394|5433|5728|6059|6122|6123|6169|6194|6208|6227|6633|6634|6732|6733|6895|7375|7458|8161|8175|8662|8667|8886|8996|9733|9908|10438|10521|10528|10569|10594|10969|11051|11056|11103|11168|11171|11218|22827|22894|23212|23223|23451|23481|24148|26155|27335|27339|51077|51386|51491|51602|51729|54475|54512|55239|55272|55505|55651|55692|56915|…	ATM|CLNS1A|EIF2S1|EIF5|ERCC2|GLUL|HSP90AA1|HSP90AB1|ISG20|RPSA|RPL10A|NVL|EXOSC9|EXOSC10|POLR2D|PTEN|ABCE1|RPL3|RPL3L|RPL38|RPS6|RPS14|RPS21|SNRPD2|SNRPD3|SRPK1|SRPK2|TARBP2|USP4|EIF4H|COIL|SF3A2|EIF3B|EIF3H|DDX18|NOL3|SART3|G3BP2|C1D|DDX17|NOP56|SLU7|PRPF8|EBNA1BP2|NUDT21|DDX52|KRR1|PSIP1|STRAP|DDX20|PUF60|DIS3|RRS1|RRP12|SF3B1|PES1|PRPF6|NOC2L|EIF3K|PRPF19|FCF1|EIF3L|NOP16|NOP58|WBP11|NLE1|EXOS…	-5.6	MyList
WikiPathways	27	WP2261	Signaling Pathways in Glioblastoma		-7.4	3.2	6.7	28133	83	2734	26	0.95	0.19	472|595|673|894|1017|1021|1026|1027|1029|1030|1031|1956|2033|2065|2309|2956|3845|5291|5578|5580|5583|5584|5608|5728|5925|7249	ATM|CCND1|BRAF|CCND2|CDK2|CDK6|CDKN1A|CDKN1B|CDKN2A|CDKN2B|CDKN2C|EGFR|EP300|ERBB3|FOXO3|MSH6|KRAS|PIK3CB|PRKCA|PRKCD|PRKCH|PRKCI|MAP2K6|PTEN|RB1|TSC2	-5.6	MyList
GO Biological Processes	19	GO:0016051	carbohydrate biosynthetic process	19_GO:0008152 metabolic process	-7.4	2.3	6.2	28133	210	2734	47	1.7	0.25	226|229|1407|1642|2033|2132|2597|2648|2998|3038|3479|3481|3613|3630|3906|4142|4790|5091|5164|5232|5506|5509|6483|6484|6576|7040|7167|7360|8604|8707|8789|9334|9370|9526|9572|9852|10296|10690|10993|11091|26330|51477|55276|55512|79660|83667|378884	ALDOA|ALDOB|CRY1|DDB1|EP300|EXT2|GAPDH|KAT2A|GYS2|HAS3|IGF1|IGF2|IMPA2|INS|LALBA|MAS1|NFKB1|PC|PDK2|PGK2|PPP1R3A|PPP1R3D|ST3GAL2|ST3GAL4|SLC25A1|TGFB1|TPI1|UGP2|SLC25A12|B3GALT2|FBP2|B4GALT5|ADIPOQ|MPDU1|NR1D1|EPM2AIP1|MAEA|FUT9|SDS|WDR5|GAPDHS|ISYNA1|PGM2|SMPD3|PPP1R3B|SESN2|NHLRC1	-5.6	MyList
GO Biological Processes	19	GO:0051402	neuron apoptotic process	19_GO:0009987 cellular process	-7.4	2.2	6.2	28133	230	2734	50	1.8	0.26	317|356|409|472|596|666|728|835|1020|1499|1524|1822|2045|2065|2309|2561|2597|3309|3326|3684|3725|3845|4035|4192|4776|4804|4908|4909|4914|5300|5584|5621|5641|5803|5925|6477|6495|6505|6733|6812|7015|7786|8851|9759|50487|51804|55294|56616|64802|80315	APAF1|FASLG|ARRB2|ATM|BCL2|BOK|C5AR1|CASP2|CDK5|CTNNB1|CX3CR1|ATN1|EPHA7|ERBB3|FOXO3|GABRB2|GAPDH|HSPA5|HSP90AB1|ITGAM|JUN|KRAS|LRP1|MDK|NFATC4|NGFR|NTF3|NTF4|NTRK1|PIN1|PRKCI|PRNP|LGMN|PTPRZ1|RB1|SIAH1|SIX1|SLC1A1|SRPK2|STXBP1|TERT|MAP3K12|CDK5R1|HDAC4|PLA2G3|SIX4|FBXW7|DIABLO|NMNAT1|CPEB4	-5.6	MyList
GO Biological Processes	19	GO:0051346	negative regulation of hydrolase activity	19_GO:0065007 biological regulation	-7.4	1.8	5.9	28133	459	2734	82	3	0.33	25|301|334|336|345|399|409|462|684|718|727|960|1032|1266|1293|1408|1473|1740|2597|2810|3843|4035|4318|4804|4842|5054|5265|5270|5502|5514|5621|5764|5962|6059|6195|6242|6272|6295|6423|7014|7429|8301|8434|8710|8740|8996|9088|9097|9314|9806|9814|10160|10188|10252|10406|10507|10565|10788|23645|26086|27074|51050|51232|51400|54475|54899|55920|56882|63935|81566|84152|84240|84930|89777|117584|121256|12499…	ABL1|ANXA1|APLP2|APOA2|APOC3|RHOH|ARRB2|SERPINC1|BST2|C3|C5|CD44|CDKN2D|CNN3|COL6A3|CRY2|CST5|DLG2|GAPDH|SFN|IPO5|LRP1|MMP9|NGFR|NOS1|SERPINE1|SERPINA1|SERPINE2|PPP1R1A|PPP1R10|PRNP|PTN|RDX|ABCE1|RPS6KA1|RTKN|SORT1|SAG|SFRP2|TERF2|VIL1|PICALM|RECK|SERPINB7|TNFSF14|NOL3|PKMYT1|USP14|KLF4|SPOCK2|SFI1|FARP1|TNK2|SPRY1|WFDC2|SEMA4D|ARFGEF1|IQGAP2|PPP1R15A|GPSM1|LAMP3|PI15|CRIM1|PPME1|NLE1|PXK|RCC2|CD…	-5.6	MyList
GO Biological Processes	19	GO:0072521	purine-containing compound metabolic process	19_GO:0008152 metabolic process	-7.3	1.7	5.9	28133	628	2734	104	3.8	0.37	109|191|204|226|229|316|471|523|706|1329|1633|1737|1738|1740|2033|2194|2272|2597|2978|2979|2980|3156|3303|3356|3479|3607|3630|3704|3939|4337|4598|4625|4656|4706|4714|4716|4718|4830|4832|4842|5141|5151|5152|5162|5164|5166|5232|5471|5744|6319|6392|6576|6820|6834|7040|7167|7386|8086|8604|8833|9167|9414|9524|9759|10243|10606|10845|10846|11164|11165|23279|23305|23479|23636|26330|27115|27304|28992|2910…	ADCY3|AHCY|AK2|ALDOA|ALDOB|AOX1|ATIC|ATP6V1A|TSPO|COX5B|DCK|DLAT|DLD|DLG2|EP300|FASN|FHIT|GAPDH|GUCA1A|GUCA1B|GUCA2A|HMGCR|HSPA1A|HTR2A|IGF1|FOXK2|INS|ITPA|LDHA|MOCS1|MVK|MYH7|MYOG|NDUFAB1|NDUFB8|NDUFB10|NDUFC2|NME1|NME3|NOS1|PDE4A|PDE8A|PDE9A|PDHB|PDK2|PDK4|PGK2|PPAT|PTHLH|SCD|SDHD|SLC25A1|SULT2B1|SURF1|TGFB1|TPI1|UQCRFS1|AAAS|SLC25A12|GMPS|COX7A2L|TJP2|TECR|HDAC4|GPHN|PAICS|CLPX|PDE10A|NUDT5|NU…	-5.6	MyList
GO Biological Processes	19	GO:0001649	osteoblast differentiation	19_GO:0032502 developmental process	-7.3	2.3	6.2	28133	224	2734	49	1.8	0.25	93|650|651|654|860|1021|1050|1277|1462|1591|1655|1749|2194|2778|3479|3481|3486|3569|4015|4086|4090|4209|5744|5747|6238|6422|6423|6469|6657|6662|7291|7473|7480|8313|9464|9759|10234|10413|10492|10507|22800|25842|27044|50846|51232|54361|58476|89780|344901	ACVR2B|BMP2|BMP3|BMP6|RUNX2|CDK6|CEBPA|COL1A1|VCAN|CYP24A1|DDX5|DLX5|FASN|GNAS|IGF1|IGF2|IGFBP3|IL6|LOX|SMAD1|SMAD5|MEF2D|PTHLH|PTK2|RRBP1|SFRP1|SFRP2|SHH|SOX2|SOX9|TWIST1|WNT3|WNT10B|AXIN2|HAND2|HDAC4|LRRC17|YAP1|SYNCRIP|SEMA4D|RRAS2|ASF1A|SND1|DHH|CRIM1|WNT4|TP53INP2|WNT3A|OSTN	-5.6	MyList
WikiPathways	27	WP3584	MECP2 and Associated Rett Syndrome		-7.3	3.4	6.7	28133	73	2734	24	0.88	0.18	604|1267|1465|1749|2289|2290|2593|2902|3187|3479|3481|4904|4986|5728|6194|6446|6667|6750|7337|10664|11168|23435|25942|114787	BCL6|CNP|CSRP1|DLX5|FKBP5|FOXG1|GAMT|GRIN1|HNRNPH1|IGF1|IGF2|YBX1|OPRK1|PTEN|RPS6|SGK1|SP1|SST|UBE3A|CTCF|PSIP1|TARDBP|SIN3A|GPRIN1	-5.6	MyList
GO Biological Processes	19	GO:0010810	regulation of cell-substrate adhesion	19_GO:0022610 biological adhesion	-7.3	2.3	6.2	28133	218	2734	48	1.8	0.25	25|81|596|604|811|1012|1021|1029|1277|1613|1793|2013|2041|2192|2199|2266|3956|3987|4035|4192|4739|5054|5291|5728|5747|5764|5786|5795|5879|6237|6422|6789|8874|9270|9480|9748|9806|10085|10395|23122|23603|30008|54361|55435|55920|56477|151887|375567	ABL1|ACTN4|BCL2|BCL6|CALR|CDH13|CDK6|CDKN2A|COL1A1|DAPK3|DOCK1|EMP2|EPHA1|FBLN1|FBLN2|FGG|LGALS1|LIMS1|LRP1|MDK|NEDD9|SERPINE1|PIK3CB|PTEN|PTK2|PTN|PTPRA|PTPRJ|RAC1|RRAS|SFRP1|STK4|ARHGEF7|ITGB1BP1|ONECUT2|SLK|SPOCK2|EDIL3|DLC1|CLASP2|CORO1C|EFEMP2|WNT4|AP1AR|RCC2|CCL28|CCDC80|VWC2	-5.5	MyList
GO Biological Processes	19	GO:0071478	cellular response to radiation	19_GO:0050896 response to stimulus	-7.3	2.4	6.2	28133	192	2734	44	1.6	0.24	388|472|641|801|842|993|1026|1111|1407|1408|1432|1642|1965|2033|2339|2547|2782|2978|2979|3309|4318|4734|4776|4836|5429|5580|5764|5883|6295|6422|6423|8091|8692|10413|11200|23418|25896|26155|51426|57817|79073|84236|85453|144715	RHOB|ATM|BLM|CALM1|CASP9|CDC25A|CDKN1A|CHEK1|CRY1|CRY2|MAPK14|DDB1|EIF2S1|EP300|FNTA|XRCC6|GNB1|GUCA1A|GUCA1B|HSPA5|MMP9|NEDD4|NFATC4|NMT1|POLH|PRKCD|PTN|RAD9A|SAG|SFRP1|SFRP2|HMGA2|HYAL2|YAP1|CHEK2|CRB1|INTS7|NOC2L|POLK|HAMP|TMEM109|RHBDD1|TSPYL5|RAD9B	-5.5	MyList
GO Biological Processes	19	GO:2001236	regulation of extrinsic apoptotic signaling pathway	19_GO:0023052 signaling	-7.3	2.5	6.3	28133	154	2734	38	1.4	0.22	356|596|598|1280|1437|1613|2070|2266|2950|3064|3303|3479|3552|3685|5054|5728|5979|6422|6423|6498|6789|7001|7015|7128|8692|8717|8742|8795|8996|10413|10771|27429|55179|55437|85508|117584|147138|162989	FASLG|BCL2|BCL2L1|COL2A1|CSF2|DAPK3|EYA4|FGG|GSTP1|HTT|HSPA1A|IGF1|IL1A|ITGAV|SERPINE1|PTEN|RET|SFRP1|SFRP2|SKIL|STK4|PRDX2|TERT|TNFAIP3|HYAL2|TRADD|TNFSF12|TNFRSF10B|NOL3|YAP1|ZMYND11|HTRA2|FAIM|STRADB|SCRT2|RFFL|TMC8|DEDD2	-5.5	MyList
GO Biological Processes	19	GO:0044270	cellular nitrogen compound catabolic process	19_GO:0008152 metabolic process	-7.2	1.6	5.8	28133	726	2734	116	4.2	0.39	191|226|229|316|317|472|644|677|678|953|1267|1400|1432|1655|1808|2021|2033|2107|2237|2272|2597|3067|3303|3356|3479|3569|3607|3630|3669|3704|3921|3939|4292|4656|4736|4850|4904|5141|5151|5152|5232|5393|5394|5433|5578|5580|5682|5683|5706|5708|5715|6122|6133|6136|6157|6158|6164|6169|6181|6189|6194|6208|6227|6235|7167|7314|7316|7374|7378|8086|8148|8313|8570|8604|9652|9704|9759|9887|10213|10236|10492|1…	AHCY|ALDOA|ALDOB|AOX1|APAF1|ATM|BLVRA|ZFP36L1|ZFP36L2|ENTPD1|CNP|CRMP1|MAPK14|DDX5|DPYSL2|ENDOG|EP300|ETF1|FEN1|FHIT|GAPDH|HDC|HSPA1A|HTR2A|IGF1|IL6|FOXK2|INS|ISG20|ITPA|RPSA|LDHA|MLH1|MYOG|RPL10A|CNOT4|YBX1|PDE4A|PDE8A|PDE9A|PGK2|EXOSC9|EXOSC10|POLR2D|PRKCA|PRKCD|PSMA1|PSMA2|PSMC6|PSMD2|PSMD9|RPL3|RPL9|RPL12|RPL27A|RPL28|RPL34|RPL38|RPLP2|RPS3A|RPS6|RPS14|RPS21|RPS29|TPI1|UBB|UBC|UNG|UPP1|AAAS|T…	-5.5	MyList
WikiPathways	27	WP3941	Oxidative Damage		-7.2	4.4	7	28133	40	2734	17	0.62	0.15	317|596|712|714|716|727|728|842|1026|1027|1028|1380|4293|4790|4794|7189|10188	APAF1|BCL2|C1QA|C1QC|C1S|C5|C5AR1|CASP9|CDKN1A|CDKN1B|CDKN1C|CR2|MAP3K9|NFKB1|NFKBIE|TRAF6|TNK2	-5.5	MyList
GO Biological Processes	19	GO:1902807	negative regulation of cell cycle G1/S phase transition	19_GO:0048519 negative regulation of biological process	-7.2	2.7	6.4	28133	124	2734	33	1.2	0.21	324|472|595|596|835|1017|1021|1026|1027|1029|1030|1031|1032|1263|2033|2810|4850|5325|5728|5925|5934|7027|8328|8738|9314|10106|10498|11200|25959|56241|79577|79791|387695	APC|ATM|CCND1|BCL2|CASP2|CDK2|CDK6|CDKN1A|CDKN1B|CDKN2A|CDKN2B|CDKN2C|CDKN2D|PLK3|EP300|SFN|CNOT4|PLAGL1|PTEN|RB1|RBL2|TFDP1|GFI1B|CRADD|KLF4|CTDSP2|CARM1|CHEK2|KANK2|SUSD2|CDC73|FBXO31|C10orf99	-5.5	MyList
GO Biological Processes	19	GO:0048565	digestive tract development	19_GO:0032502 developmental process	-7.2	2.7	6.4	28133	124	2734	33	1.2	0.21	596|1026|1045|1600|1910|1956|2295|2626|2627|3142|3202|4087|5697|5915|5925|5979|6422|6423|6469|6522|7048|7474|8854|10413|10736|27031|55212|56034|57680|60529|64220|64321|140628	BCL2|CDKN1A|CDX2|DAB1|EDNRB|EGFR|FOXF2|GATA4|GATA6|HLX|HOXA5|SMAD2|PYY|RARB|RB1|RET|SFRP1|SFRP2|SHH|SLC4A2|TGFBR2|WNT5A|ALDH1A2|YAP1|SIX2|NPHP3|BBS7|PDGFC|CHD8|ALX4|STRA6|SOX17|GATA5	-5.5	MyList
GO Biological Processes	19	GO:1901361	organic cyclic compound catabolic process	19_GO:0008152 metabolic process	-7.2	1.6	5.7	28133	775	2734	122	4.5	0.39	191|226|229|316|317|472|644|677|678|949|953|1267|1400|1432|1591|1655|1734|1808|2021|2033|2107|2237|2272|2597|3067|3290|3303|3356|3479|3569|3607|3630|3669|3704|3921|3939|4292|4656|4736|4850|4904|5141|5151|5152|5232|5393|5394|5433|5578|5580|5682|5683|5706|5708|5715|6122|6133|6136|6157|6158|6164|6169|6181|6189|6194|6208|6227|6235|6715|7167|7314|7316|7374|7378|8086|8148|8313|8570|8604|9652|9704|9759|…	AHCY|ALDOA|ALDOB|AOX1|APAF1|ATM|BLVRA|ZFP36L1|ZFP36L2|SCARB1|ENTPD1|CNP|CRMP1|MAPK14|CYP24A1|DDX5|DIO2|DPYSL2|ENDOG|EP300|ETF1|FEN1|FHIT|GAPDH|HDC|HSD11B1|HSPA1A|HTR2A|IGF1|IL6|FOXK2|INS|ISG20|ITPA|RPSA|LDHA|MLH1|MYOG|RPL10A|CNOT4|YBX1|PDE4A|PDE8A|PDE9A|PGK2|EXOSC9|EXOSC10|POLR2D|PRKCA|PRKCD|PSMA1|PSMA2|PSMC6|PSMD2|PSMD9|RPL3|RPL9|RPL12|RPL27A|RPL28|RPL34|RPL38|RPLP2|RPS3A|RPS6|RPS14|RPS21|RPS29|…	-5.5	MyList
GO Biological Processes	19	GO:0048704	embryonic skeletal system morphogenesis	19_GO:0032502 developmental process	-7.2	3.1	6.5	28133	90	2734	27	0.99	0.19	1280|1499|1746|2778|3198|3202|3205|3214|3215|3221|3232|3233|3236|4087|4188|6495|6899|7048|7289|7291|7703|8092|10736|51804|60529|80199|130497	COL2A1|CTNNB1|DLX2|GNAS|HOXA1|HOXA5|HOXA9|HOXB4|HOXB5|HOXC4|HOXD3|HOXD4|HOXD10|SMAD2|MDFI|SIX1|TBX1|TGFBR2|TULP3|TWIST1|PCGF2|ALX1|SIX2|SIX4|ALX4|FUZ|OSR1	-5.4	MyList
GO Biological Processes	19	GO:0090183	regulation of kidney development	19_GO:0032502 developmental process	-7.2	3.8	6.8	28133	54	2734	20	0.73	0.16	1499|2297|3976|4318|5154|5979|6469|6495|6662|6772|7482|7490|8710|9370|10413|10736|51804|54361|130497|201163	CTNNB1|FOXD1|LIF|MMP9|PDGFA|RET|SHH|SIX1|SOX9|STAT1|WNT2B|WT1|SERPINB7|ADIPOQ|YAP1|SIX2|SIX4|WNT4|OSR1|FLCN	-5.4	MyList
GO Biological Processes	19	GO:0030178	negative regulation of Wnt signaling pathway	19_GO:0048519 negative regulation of biological process	-7.2	2.3	6.1	28133	213	2734	47	1.7	0.25	324|650|1432|1482|1500|1857|3090|3487|3489|4035|4188|4192|4776|4920|5204|5682|5683|5706|5708|5715|6422|6423|6469|6657|6662|6789|7249|7474|8313|9978|10213|23198|27031|27121|27123|27130|51701|54949|55897|57680|64321|64897|80199|80319|83999|122011|337867	APC|BMP2|MAPK14|NKX2-5|CTNND1|DVL3|HIC1|IGFBP4|IGFBP6|LRP1|MDFI|MDK|NFATC4|ROR2|PFDN5|PSMA1|PSMA2|PSMC6|PSMD2|PSMD9|SFRP1|SFRP2|SHH|SOX2|SOX9|STK4|TSC2|WNT5A|AXIN2|RBX1|PSMD14|PSME4|NPHP3|DKK4|DKK2|INVS|NLK|SDHAF2|MESP1|CHD8|SOX17|C12orf43|FUZ|CXXC4|KREMEN1|CSNK1A1L|UBAC2	-5.4	MyList
Reactome Gene Sets	6	R-HSA-9687139	Aberrant regulation of mitotic cell cycle due to RB1 defects		-7.2	4.6	7	28133	36	2734	16	0.59	0.15	595|894|1017|1021|1026|1027|1028|5925|7027|8881|10393|27338|29882|51433|51434|51529	CCND1|CCND2|CDK2|CDK6|CDKN1A|CDKN1B|CDKN1C|RB1|TFDP1|CDC16|ANAPC10|UBE2S|ANAPC2|ANAPC5|ANAPC7|ANAPC11	-5.4	MyList
GO Biological Processes	19	GO:2000045	regulation of G1/S transition of mitotic cell cycle	19_GO:0050789 regulation of biological process	-7.2	2.4	6.2	28133	174	2734	41	1.5	0.23	301|324|472|595|596|835|894|1017|1021|1026|1027|1029|1030|1031|1032|1263|1956|2033|2810|4850|5325|5728|5925|5934|5962|7015|7027|8328|8558|8738|9314|9510|10106|10498|11200|25959|55198|79577|79791|84967|134353	ANXA1|APC|ATM|CCND1|BCL2|CASP2|CCND2|CDK2|CDK6|CDKN1A|CDKN1B|CDKN2A|CDKN2B|CDKN2C|CDKN2D|PLK3|EGFR|EP300|SFN|CNOT4|PLAGL1|PTEN|RB1|RBL2|RDX|TERT|TFDP1|GFI1B|CDK10|CRADD|KLF4|ADAMTS1|CTDSP2|CARM1|CHEK2|KANK2|APPL2|CDC73|FBXO31|LSM10|LSM11	-5.4	MyList
GO Biological Processes	19	GO:0006367	transcription initiation from RNA polymerase II promoter	19_GO:0008152 metabolic process	-7.2	2.4	6.1	28133	187	2734	43	1.6	0.24	595|860|1026|1482|1810|2068|2074|2099|2104|2516|2959|2962|2963|2967|5433|5437|5441|5467|5706|5728|5914|5915|6662|6722|6873|6874|6877|6878|6928|7004|7101|7376|7480|8148|8856|9440|9572|10062|10413|10923|23493|29982|90390	CCND1|RUNX2|CDKN1A|NKX2-5|DR1|ERCC2|ERCC6|ESR1|ESRRG|NR5A1|GTF2B|GTF2F1|GTF2F2|GTF2H3|POLR2D|POLR2H|POLR2L|PPARD|PSMC6|PTEN|RARA|RARB|SOX9|SRF|TAF2|TAF4|TAF5|TAF6|HNF1B|TEAD4|NR2E1|NR1H2|WNT10B|TAF15|NR1I2|MED17|NR1D1|NR1H3|YAP1|SUB1|HEY2|NRBF2|MED30	-5.4	MyList
GO Biological Processes	19	GO:0014013	regulation of gliogenesis	19_GO:0032502 developmental process	-7.2	2.8	6.3	28133	119	2734	32	1.2	0.21	443|650|706|1128|1524|1600|1746|2043|2147|3569|3976|4035|4067|4192|5270|5501|5583|5584|5764|5803|6469|7040|7101|7161|7852|9283|9572|22891|23500|26228|27339|54209	ASPA|BMP2|TSPO|CHRM1|CX3CR1|DAB1|DLX2|EPHA4|F2|IL6|LIF|LRP1|LYN|MDK|SERPINE2|PPP1CC|PRKCH|PRKCI|PTN|PTPRZ1|SHH|TGFB1|NR2E1|TP73|CXCR4|GPR37L1|NR1D1|ZNF365|DAAM2|STAP1|PRPF19|TREM2	-5.4	MyList
GO Biological Processes	19	GO:0010639	negative regulation of organelle organization	19_GO:0048519 negative regulation of biological process	-7.1	1.9	5.9	28133	419	2734	76	2.8	0.31	118|324|409|472|598|666|706|829|991|1111|1496|1761|2648|3303|3479|3720|3976|3980|4131|4302|5216|5217|5394|5580|5962|7014|7153|7249|7272|7291|7320|7349|7429|7515|7756|7879|8558|8658|8996|9168|9184|9319|9531|9535|9700|10300|10395|10413|10449|10565|11091|23122|24139|25842|25942|25999|26155|27429|29765|54464|55116|55743|55818|56984|79598|84101|84749|84861|85464|112476|114088|116985|160140|163782|2011…	ADD1|APC|ARRB2|ATM|BCL2L1|BOK|TSPO|CAPZA1|CDC20|CHEK1|CTNNA2|DMRT1|KAT2A|HSPA1A|IGF1|JARID2|LIF|LIG3|MAP1B|MLLT6|PFN1|PFN2|EXOSC10|PRKCD|RDX|TERF2|TOP2A|TSC2|TTK|TWIST1|UBE2B|UCN|VIL1|XRCC1|ZNF207|RAB7A|CDK10|TNKS|NOL3|TMSB10|BUB3|TRIP13|BAG3|GMFG|ESPL1|KATNB1|DLC1|YAP1|ACAA2|ARFGEF1|WDR5|CLASP2|EML2|ASF1A|SIN3A|CLIP3|NOC2L|HTRA2|TMOD4|XRN1|TMEM39B|CHFR|KDM3A|PSMG2|CEP97|USP44|USP30|KLHL22|SSH2|P…	-5.4	MyList
KEGG Pathway	24	hsa05215	Prostate cancer		-7.1	2.9	6.4	28133	102	2734	29	1.1	0.2	595|596|673|842|1017|1026|1027|1499|1956|2033|2950|3320|3326|3479|3630|3645|3845|4318|4790|4792|5154|5291|5728|5925|6932|7113|10488|56034|83439	CCND1|BCL2|BRAF|CASP9|CDK2|CDKN1A|CDKN1B|CTNNB1|EGFR|EP300|GSTP1|HSP90AA1|HSP90AB1|IGF1|INS|INSRR|KRAS|MMP9|NFKB1|NFKBIA|PDGFA|PIK3CB|PTEN|RB1|TCF7|TMPRSS2|CREB3|PDGFC|TCF7L1	-5.4	MyList
GO Biological Processes	19	GO:0051099	positive regulation of binding	19_GO:0065007 biological regulation	-7.1	2.4	6.1	28133	175	2734	41	1.5	0.23	25|118|650|801|1020|1054|1499|1636|1965|2033|2043|2068|2959|3326|3479|4035|4317|4318|4760|4830|4931|5300|5914|5925|6789|7015|7040|7122|7189|7291|7474|9314|9464|10418|26086|55323|79618|83666|89780|90780|151636	ABL1|ADD1|BMP2|CALM1|CDK5|CEBPG|CTNNB1|ACE|EIF2S1|EP300|EPHA4|ERCC2|GTF2B|HSP90AB1|IGF1|LRP1|MMP8|MMP9|NEUROD1|NME1|NVL|PIN1|RARA|RB1|STK4|TERT|TGFB1|CLDN5|TRAF6|TWIST1|WNT5A|KLF4|HAND2|SPON1|GPSM1|LARP6|HMBOX1|PARP9|WNT3A|PYGO2|DTX3L	-5.4	MyList
GO Biological Processes	19	GO:0001817	regulation of cytokine production	19_GO:0032501 multicellular organismal process	-7.1	1.6	5.7	28133	795	2734	124	4.5	0.4	25|301|336|409|604|684|706|718|727|728|940|942|947|961|1054|1432|1437|1499|1524|1545|2033|2147|2152|2302|2324|2547|2597|2626|2627|2864|2950|3303|3320|3326|3479|3552|3556|3569|3592|3593|3595|3630|3665|3685|4035|4063|4067|4192|4317|4345|4776|4790|4795|5047|5054|5094|5300|5437|5441|5600|5621|5795|5879|5914|6397|6772|6778|6850|6885|7040|7099|7128|7189|7291|7294|7349|7474|8651|8692|8710|9252|9308|9314…	ABL1|ANXA1|APOA2|ARRB2|BCL6|BST2|TSPO|C3|C5|C5AR1|CD28|CD86|CD34|CD47|CEBPG|MAPK14|CSF2|CTNNB1|CX3CR1|CYP1B1|EP300|F2|F3|FOXJ1|FLT4|XRCC6|GAPDH|GATA4|GATA6|FFAR1|GSTP1|HSPA1A|HSP90AA1|HSP90AB1|IGF1|IL1A|IL1RAP|IL6|IL12A|IL12B|IL12RB2|INS|IRF7|ITGAV|LRP1|LY9|LYN|MDK|MMP8|CD200|NFATC4|NFKB1|NFKBIL1|PAEP|SERPINE1|PCBP2|PIN1|POLR2H|POLR2L|MAPK11|PRNP|PTPRJ|RAC1|RARA|SEC14L1|STAT1|STAT6|SYK|MAP3K7|TGF…	-5.3	MyList
GO Biological Processes	19	GO:1901992	positive regulation of mitotic cell cycle phase transition	19_GO:0048518 positive regulation of biological process	-7.1	3.1	6.4	28133	91	2734	27	0.99	0.19	301|595|894|993|1956|3306|4762|5087|5925|5962|6604|7015|7027|7480|8558|8881|9510|9700|25942|51433|51434|51514|51529|55920|80174|84967|134353	ANXA1|CCND1|CCND2|CDC25A|EGFR|HSPA2|NEUROG1|PBX1|RB1|RDX|SMARCD3|TERT|TFDP1|WNT10B|CDK10|CDC16|ADAMTS1|ESPL1|SIN3A|ANAPC5|ANAPC7|DTL|ANAPC11|RCC2|DBF4B|LSM10|LSM11	-5.3	MyList
GO Biological Processes	19	GO:0002791	regulation of peptide secretion	19_GO:0051179 localization	-7.1	2	5.9	28133	311	2734	61	2.2	0.28	283|301|654|776|947|1956|2266|2696|2864|2922|3033|3156|3479|3552|3569|3592|3593|3630|3708|3709|4035|4345|4628|4760|5467|5530|5578|5715|5879|6422|6453|6558|6717|7040|7099|7200|7349|7376|8398|8620|9024|9066|9255|9572|10062|10307|10497|10874|10961|23435|54209|54474|55204|57555|64083|64215|91608|130399|131177|134957|399687	ANG|ANXA1|BMP6|CACNA1D|CD34|EGFR|FGG|GIPR|FFAR1|GRP|HADH|HMGCR|IGF1|IL1A|IL6|IL12A|IL12B|INS|ITPR1|ITPR2|LRP1|CD200|MYH10|NEUROD1|PPARD|PPP3CA|PRKCA|PSMD9|RAC1|SFRP1|ITSN1|SLC12A2|SRI|TGFB1|TLR4|TRH|UCN|NR1H2|PLA2G6|NPFF|BRSK2|SYT7|AIMP1|NR1D1|NR1H3|APBB3|UNC13B|NMU|ERP29|TARDBP|TREM2|KRT20|GOLPH3L|NLGN2|GOLPH3|DNAJC1|RASL10B|ACVR1C|FAM3D|STXBP5|MYO18A	-5.3	MyList
GO Biological Processes	19	GO:1901214	regulation of neuron death	19_GO:0050789 regulation of biological process	-7.1	2	5.9	28133	304	2734	60	2.2	0.28	25|356|409|472|596|666|712|728|835|947|1020|1499|1522|1524|1630|1965|2045|2065|2309|2561|3326|3684|3725|3845|4035|4192|4345|4776|4908|4909|4914|5300|5536|5584|5621|5641|5803|6495|6733|6812|7015|7099|7314|7349|7474|7786|8301|8851|9759|22800|27429|29110|50487|51804|55294|64802|80315|89780|131450|155061	ABL1|FASLG|ARRB2|ATM|BCL2|BOK|C1QA|C5AR1|CASP2|CD34|CDK5|CTNNB1|CTSZ|CX3CR1|DCC|EIF2S1|EPHA7|ERBB3|FOXO3|GABRB2|HSP90AB1|ITGAM|JUN|KRAS|LRP1|MDK|CD200|NFATC4|NTF3|NTF4|NTRK1|PIN1|PPP5C|PRKCI|PRNP|LGMN|PTPRZ1|SIX1|SRPK2|STXBP1|TERT|TLR4|UBB|UCN|WNT5A|MAP3K12|PICALM|CDK5R1|HDAC4|RRAS2|HTRA2|TBK1|PLA2G3|SIX4|FBXW7|NMNAT1|CPEB4|WNT3A|CD200R1|ZNF746	-5.3	MyList
GO Biological Processes	19	GO:0052547	regulation of peptidase activity	19_GO:0050789 regulation of biological process	-7.1	1.8	5.8	28133	458	2734	81	3	0.32	239|317|334|356|409|462|489|666|684|718|727|835|842|960|1032|1293|1473|2043|2045|2152|2192|2597|2810|2902|2903|4035|4067|4318|4804|5054|5265|5270|5621|5641|6195|6280|6407|6423|6505|6657|6850|7429|8301|8434|8710|8717|8738|8740|8795|8996|9097|9314|9806|10213|10395|10406|10550|10845|23198|23787|27074|27429|51050|51232|54475|55122|55851|56616|57333|64170|80758|83874|89777|89780|117584|130399|140686|1…	ALOX12|APAF1|APLP2|FASLG|ARRB2|SERPINC1|ATP2A3|BOK|BST2|C3|C5|CASP2|CASP9|CD44|CDKN2D|COL6A3|CST5|EPHA4|EPHA7|F3|FBLN1|GAPDH|SFN|GRIN1|GRIN2A|LRP1|LYN|MMP9|NGFR|SERPINE1|SERPINA1|SERPINE2|PRNP|LGMN|RPS6KA1|S100A9|SEMG2|SFRP2|SLC1A1|SOX2|SYK|VIL1|PICALM|RECK|SERPINB7|TRADD|CRADD|TNFSF14|TNFRSF10B|NOL3|USP14|KLF4|SPOCK2|PSMD14|DLC1|WFDC2|ARL6IP5|CLPX|PSME4|MTCH1|LAMP3|HTRA2|PI15|CRIM1|NLE1|AKIRIN2|…	-5.3	MyList
GO Biological Processes	19	GO:0032409	regulation of transporter activity	19_GO:0065007 biological regulation	-7.1	2.1	5.9	28133	283	2734	57	2.1	0.27	81|287|336|596|776|783|784|801|805|823|844|1020|1740|2048|2257|2745|2902|2903|2946|3064|3306|3630|3755|4318|4734|4842|5243|5292|5349|5580|5621|5728|6324|6446|6717|6786|7291|7341|7871|9370|9446|9456|9943|10008|10369|22941|23542|27347|51204|54209|57158|57555|84502|130497|146395|149111|388591	ACTN4|ANK2|APOA2|BCL2|CACNA1D|CACNB2|CACNB3|CALM1|CALM2|CAPN1|CASQ1|CDK5|DLG2|EPHB2|FGF12|GLRX|GRIN1|GRIN2A|GSTM2|HTT|HSPA2|INS|KCNG1|MMP9|NEDD4|NOS1|ABCB1|PIM1|FXYD3|PRKCD|PRNP|PTEN|SCN1B|SGK1|SRI|STIM1|TWIST1|SUMO1|SLMAP|ADIPOQ|GSTO1|HOMER1|OXSR1|KCNE3|CACNG2|SHANK2|MAPK8IP2|STK39|TACO1|TREM2|JPH2|NLGN2|JPH4|OSR1|GSG1L|CNIH3|RNF207	-5.3	MyList
GO Biological Processes	19	GO:1903829	positive regulation of cellular protein localization	19_GO:0048518 positive regulation of biological process	-7.1	2	5.9	28133	340	2734	65	2.4	0.29	324|596|784|1020|1128|1263|1432|1956|2048|2147|2810|3002|3059|3305|3326|3630|3684|3843|3976|4035|4641|4804|4836|5533|5580|5583|5584|5621|5764|5962|6469|7015|7027|7040|7161|7429|8692|8851|9270|9531|9919|10369|10413|11079|11190|23435|23636|25999|27020|27429|29899|51160|54209|54550|55294|79778|81603|83666|83667|84662|89780|89781|94103|118424|151636	APC|BCL2|CACNB3|CDK5|CHRM1|PLK3|MAPK14|EGFR|EPHB2|F2|SFN|GZMB|HCLS1|HSPA1L|HSP90AB1|INS|ITGAM|IPO5|LIF|LRP1|MYO1C|NGFR|NMT1|PPP3CC|PRKCD|PRKCH|PRKCI|PRNP|PTN|RDX|SHH|TERT|TFDP1|TGFB1|TP73|VIL1|HYAL2|CDK5R1|ITGB1BP1|BAG3|SEC16A|CACNG2|YAP1|RER1|CEP250|TARDBP|NUP62|CLIP3|NPTN|HTRA2|GPSM2|VPS28|TREM2|NECAB2|FBXW7|MICALL2|TRIM8|PARP9|SESN2|GLIS2|WNT3A|HPS4|ORMDL3|UBE2J2|DTX3L	-5.3	MyList
GO Biological Processes	19	GO:0009150	purine ribonucleotide metabolic process	19_GO:0008152 metabolic process	-7.1	1.7	5.7	28133	558	2734	94	3.4	0.35	109|204|226|229|471|523|706|1329|1737|1738|1740|2033|2194|2597|3156|3303|3356|3479|3607|3630|3704|3939|4337|4598|4625|4656|4706|4714|4716|4718|4830|4832|5141|5151|5152|5162|5164|5166|5232|5471|5744|6319|6392|6576|6820|6834|7040|7167|7386|8086|8604|8833|9167|9414|9524|9759|10243|10606|10845|10846|11164|11165|23279|23305|23479|23636|26330|27115|27304|29103|30968|51000|51166|53343|54209|54949|55022|…	ADCY3|AK2|ALDOA|ALDOB|ATIC|ATP6V1A|TSPO|COX5B|DLAT|DLD|DLG2|EP300|FASN|GAPDH|HMGCR|HSPA1A|HTR2A|IGF1|FOXK2|INS|ITPA|LDHA|MOCS1|MVK|MYH7|MYOG|NDUFAB1|NDUFB8|NDUFB10|NDUFC2|NME1|NME3|PDE4A|PDE8A|PDE9A|PDHB|PDK2|PDK4|PGK2|PPAT|PTHLH|SCD|SDHD|SLC25A1|SULT2B1|SURF1|TGFB1|TPI1|UQCRFS1|AAAS|SLC25A12|GMPS|COX7A2L|TJP2|TECR|HDAC4|GPHN|PAICS|CLPX|PDE10A|NUDT5|NUDT3|NUP160|ACSL6|ISCU|NUP62|GAPDHS|PDE7B|MOCS…	-5.3	MyList
GO Biological Processes	19	GO:0002274	myeloid leukocyte activation	19_GO:0002376 immune system process	-7.1	1.7	5.7	28133	660	2734	107	3.9	0.37	175|210|226|317|327|399|410|472|684|712|718|728|823|960|961|967|1050|1315|1432|1437|1522|1604|1650|1823|1828|2444|2547|2588|2665|2799|2919|2950|3303|3320|3326|3482|3569|3684|3685|4067|4125|4317|4318|4345|4718|4790|5265|5284|5580|5683|5708|5730|5795|5864|5879|6280|6386|6518|6793|6812|6850|7048|7099|7189|7462|7474|7879|8560|8692|8876|8972|9341|9535|9572|9725|9761|10062|10077|10092|10213|10788|10855…	AGA|ALAD|ALDOA|APAF1|APEH|RHOH|ARSA|ATM|BST2|C1QA|C3|C5AR1|CAPN1|CD44|CD47|CD63|CEBPA|COPB1|MAPK14|CSF2|CTSZ|CD55|DDOST|DSC1|DSG1|FRK|XRCC6|GALNS|GDI2|GNS|CXCL1|GSTP1|HSPA1A|HSP90AA1|HSP90AB1|IGF2R|IL6|ITGAM|ITGAV|LYN|MAN2B1|MMP8|MMP9|CD200|NDUFC2|NFKB1|SERPINA1|PIGR|PRKCD|PSMA2|PSMD2|PTGDS|PTPRJ|RAB3A|RAC1|S100A9|SDCBP|SLC2A5|STK10|STXBP1|SYK|TGFBR2|TLR4|TRAF6|LAT2|WNT5A|RAB7A|DEGS1|HYAL2|VNN1|M…	-5.3	MyList
GO Biological Processes	19	GO:0002263	cell activation involved in immune response	19_GO:0002376 immune system process	-7	1.6	5.7	28133	724	2734	115	4.2	0.38	25|164|175|210|226|301|317|327|410|604|684|718|728|823|940|942|960|961|967|1315|1432|1522|1604|1650|1823|1828|2444|2547|2588|2665|2799|2919|2950|2956|3109|3142|3303|3320|3326|3448|3482|3569|3593|3684|3685|3936|3956|4035|4063|4067|4125|4192|4292|4317|4318|4718|4790|5265|5284|5580|5683|5708|5730|5795|5864|5879|5914|6194|6280|6386|6482|6518|6793|6812|6850|7040|7099|7374|7462|7879|8560|8876|8972|9341…	ABL1|AP1G1|AGA|ALAD|ALDOA|ANXA1|APAF1|APEH|ARSA|BCL6|BST2|C3|C5AR1|CAPN1|CD28|CD86|CD44|CD47|CD63|COPB1|MAPK14|CTSZ|CD55|DDOST|DSC1|DSG1|FRK|XRCC6|GALNS|GDI2|GNS|CXCL1|GSTP1|MSH6|HLA-DMB|HLX|HSPA1A|HSP90AA1|HSP90AB1|IFNA14|IGF2R|IL6|IL12B|ITGAM|ITGAV|LCP1|LGALS1|LRP1|LY9|LYN|MAN2B1|MDK|MLH1|MMP8|MMP9|NDUFC2|NFKB1|SERPINA1|PIGR|PRKCD|PSMA2|PSMD2|PTGDS|PTPRJ|RAB3A|RAC1|RARA|RPS6|S100A9|SDCBP|ST3GAL…	-5.3	MyList
GO Biological Processes	19	GO:0051235	maintenance of location	19_GO:0051179 localization	-7	2	5.9	28133	319	2734	62	2.3	0.28	25|287|356|540|550|585|706|718|801|805|811|844|949|1020|1407|2147|2516|2946|3064|3309|3356|3569|3685|3708|3709|3954|4067|4188|4232|4790|4792|4794|4842|5467|6280|6500|6571|6646|6713|6717|7376|7405|8943|8989|8996|9168|9446|9817|9908|10062|10938|11079|22873|29899|55171|55294|57158|64083|84502|130399|161247|406903	ABL1|ANK2|FASLG|ATP7B|AUP1|BBS4|TSPO|C3|CALM1|CALM2|CALR|CASQ1|SCARB1|CDK5|CRY1|F2|NR5A1|GSTM2|HTT|HSPA5|HTR2A|IL6|ITGAV|ITPR1|ITPR2|LETM1|LYN|MDFI|MEST|NFKB1|NFKBIA|NFKBIE|NOS1|PPARD|S100A9|SKP1|SLC18A2|SOAT1|SQLE|SRI|NR1H2|UVRAG|AP3D1|TRPA1|NOL3|TMSB10|GSTO1|KEAP1|G3BP2|NR1H3|EHD1|RER1|DZIP1|GPSM2|TBCCD1|FBXW7|JPH2|GOLPH3|JPH4|ACVR1C|FITM1|MIR10B	-5.3	MyList
GO Biological Processes	19	GO:0001667	ameboidal-type cell migration	19_GO:0040011 locomotion	-7	1.8	5.8	28133	474	2734	83	3	0.33	25|91|239|301|388|811|949|1012|1432|1545|1634|1793|1839|1908|1910|2013|2324|2348|2752|3640|3849|4223|4318|5216|5217|5291|5467|5578|5585|5586|5641|5728|5747|5764|5797|5801|5879|5979|6237|6469|6662|6667|6722|6772|6776|6781|6899|7040|7048|7101|7291|7429|7474|7476|8092|8692|8742|8874|9037|9270|9314|9464|9590|10500|10507|11171|23122|23603|25959|27086|55198|55294|55897|55920|56999|57381|64321|84913|853…	ABL1|ACVR1B|ALOX12|ANXA1|RHOB|CALR|SCARB1|CDH13|MAPK14|CYP1B1|DCN|DOCK1|HBEGF|EDN3|EDNRB|EMP2|FLT4|FOLR1|GLUL|INSL3|KRT2|MEOX2|MMP9|PFN1|PFN2|PIK3CB|PPARD|PRKCA|PKN1|PKN2|LGMN|PTEN|PTK2|PTN|PTPRM|PTPRR|RAC1|RET|RRAS|SHH|SOX9|SP1|SRF|STAT1|STAT5A|STC1|TBX1|TGFB1|TGFBR2|NR2E1|TWIST1|VIL1|WNT5A|WNT7A|ALX1|HYAL2|TNFSF12|ARHGEF7|SEMA5A|ITGB1BP1|KLF4|HAND2|AKAP12|SEMA6C|SEMA4D|STRAP|CLASP2|CORO1C|KANK2…	-5.3	MyList
GO Biological Processes	19	GO:0023061	signal release	19_GO:0023052 signaling	-7	1.8	5.8	28133	444	2734	79	2.9	0.32	301|654|776|783|801|1020|1407|1908|1956|2266|2297|2587|2696|2778|2864|2922|3033|3356|3569|3630|3708|3709|3976|4035|4067|4087|4760|5467|5530|5578|5715|5864|5879|6422|6453|6571|6717|6812|6928|7200|7349|7476|8398|8499|8541|8620|9024|9066|9230|9255|9341|9370|9572|9783|9900|10497|10765|10874|22895|23435|26059|27163|50487|54097|55503|55512|57555|63908|64130|91608|112476|114088|116443|116841|130399|1311…	ANXA1|BMP6|CACNA1D|CACNB2|CALM1|CDK5|CRY1|EDN3|EGFR|FGG|FOXD1|GALR1|GIPR|GNAS|FFAR1|GRP|HADH|HTR2A|IL6|INS|ITPR1|ITPR2|LIF|LRP1|LYN|SMAD2|NEUROD1|PPARD|PPP3CA|PRKCA|PSMD9|RAB3A|RAC1|SFRP1|ITSN1|SLC18A2|SRI|STXBP1|HNF1B|TRH|UCN|WNT7A|PLA2G6|PPFIA2|PPFIA3|NPFF|BRSK2|SYT7|RAB11B|AIMP1|VAMP3|ADIPOQ|NR1D1|RIMS3|SV2A|UNC13B|KDM5B|NMU|RPH3A|TARDBP|ERC2|NAAA|PLA2G3|FAM3B|TRPV6|SMPD3|NLGN2|NAPB|LIN7B|RASL…	-5.3	MyList
GO Biological Processes	19	GO:0055065	metal ion homeostasis	19_GO:0065007 biological regulation	-7	1.7	5.7	28133	645	2734	105	3.8	0.37	25|27|48|287|356|489|523|540|596|654|666|728|783|784|796|801|805|811|844|1020|1524|1604|1760|1908|1910|1956|2034|2099|2132|2147|2587|2696|2782|2864|2902|2903|2946|3061|3064|3356|3552|3685|3708|3709|3777|3954|4035|4067|4302|4489|4494|4502|4842|5621|5737|5910|6280|6332|6338|6341|6354|6387|6500|6505|6558|6560|6717|6781|6786|6869|7474|7852|8301|8546|8620|8692|8943|8989|8996|9247|9446|9900|10058|10699…	ABL1|ABL2|ACO1|ANK2|FASLG|ATP2A3|ATP6V1A|ATP7B|BCL2|BMP6|BOK|C5AR1|CACNB2|CACNB3|CALCA|CALM1|CALM2|CALR|CASQ1|CDK5|CX3CR1|CD55|DMPK|EDN3|EDNRB|EGFR|EPAS1|ESR1|EXT2|F2|GALR1|GIPR|GNB1|FFAR1|GRIN1|GRIN2A|GSTM2|HCRTR1|HTT|HTR2A|IL1A|ITGAV|ITPR1|ITPR2|KCNK3|LETM1|LRP1|LYN|MLLT6|MT1A|MT1F|MT2A|NOS1|PRNP|PTGFR|RAP1GDS1|S100A9|SCN7A|SCNN1B|SCO1|CCL7|CXCL12|SKP1|SLC1A1|SLC12A2|SLC12A4|SRI|STC1|STIM1|TACR…	-5.3	MyList
GO Biological Processes	19	GO:0009306	protein secretion	19_GO:0051179 localization	-7	1.9	5.8	28133	370	2734	69	2.5	0.3	283|301|654|776|947|1956|2266|2696|2864|3033|3156|3479|3552|3569|3592|3593|3630|3708|3709|4035|4087|4345|4628|4760|5467|5530|5578|5715|5864|5879|6422|6558|6717|6928|7040|7099|7200|7376|8398|8620|9024|9066|9230|9572|10062|10307|10497|10874|10890|10961|23435|26286|54097|54209|54474|55204|57333|57555|64083|64215|79158|93145|115827|130399|131177|134957|140689|399687|399979	ANG|ANXA1|BMP6|CACNA1D|CD34|EGFR|FGG|GIPR|FFAR1|HADH|HMGCR|IGF1|IL1A|IL6|IL12A|IL12B|INS|ITPR1|ITPR2|LRP1|SMAD2|CD200|MYH10|NEUROD1|PPARD|PPP3CA|PRKCA|PSMD9|RAB3A|RAC1|SFRP1|SLC12A2|SRI|HNF1B|TGFB1|TLR4|TRH|NR1H2|PLA2G6|NPFF|BRSK2|SYT7|RAB11B|NR1D1|NR1H3|APBB3|UNC13B|NMU|RAB10|ERP29|TARDBP|ARFGAP3|FAM3B|TREM2|KRT20|GOLPH3L|RCN3|NLGN2|GOLPH3|DNAJC1|GNPTAB|OLFM2|RAB3C|ACVR1C|FAM3D|STXBP5|CBLN4|MYO1…	-5.3	MyList
GO Biological Processes	19	GO:0046700	heterocycle catabolic process	19_GO:0008152 metabolic process	-7	1.6	5.7	28133	725	2734	115	4.2	0.38	191|226|229|316|317|472|644|677|678|953|1267|1400|1432|1655|1808|2021|2033|2107|2237|2272|2597|3067|3303|3356|3479|3569|3607|3630|3669|3704|3921|3939|4292|4656|4736|4850|4904|5141|5151|5152|5232|5393|5394|5433|5578|5580|5682|5683|5706|5708|5715|6122|6133|6136|6157|6158|6164|6169|6181|6189|6194|6208|6227|6235|7167|7314|7316|7374|7378|8086|8148|8313|8570|8604|9652|9704|9759|9887|10213|10236|10492|1…	AHCY|ALDOA|ALDOB|AOX1|APAF1|ATM|BLVRA|ZFP36L1|ZFP36L2|ENTPD1|CNP|CRMP1|MAPK14|DDX5|DPYSL2|ENDOG|EP300|ETF1|FEN1|FHIT|GAPDH|HDC|HSPA1A|HTR2A|IGF1|IL6|FOXK2|INS|ISG20|ITPA|RPSA|LDHA|MLH1|MYOG|RPL10A|CNOT4|YBX1|PDE4A|PDE8A|PDE9A|PGK2|EXOSC9|EXOSC10|POLR2D|PRKCA|PRKCD|PSMA1|PSMA2|PSMC6|PSMD2|PSMD9|RPL3|RPL9|RPL12|RPL27A|RPL28|RPL34|RPL38|RPLP2|RPS3A|RPS6|RPS14|RPS21|RPS29|TPI1|UBB|UBC|UNG|UPP1|AAAS|T…	-5.3	MyList
KEGG Pathway	24	hsa04210	Apoptosis		-7	2.5	6.2	28133	151	2734	37	1.4	0.22	143|317|356|472|596|598|666|823|835|842|1522|1965|2021|2194|3002|3708|3709|3725|3845|4000|4790|4792|4804|4914|5291|5551|7132|7277|8717|8793|8794|8795|27429|55893|56616|63970|84823	PARP4|APAF1|FASLG|ATM|BCL2|BCL2L1|BOK|CAPN1|CASP2|CASP9|CTSZ|EIF2S1|ENDOG|FASN|GZMB|ITPR1|ITPR2|JUN|KRAS|LMNA|NFKB1|NFKBIA|NGFR|NTRK1|PIK3CB|PRF1|TNFRSF1A|TUBA4A|TRADD|TNFRSF10D|TNFRSF10C|TNFRSF10B|HTRA2|ZNF395|DIABLO|TP53AIP1|LMNB2	-5.3	MyList
GO Biological Processes	19	GO:0046777	protein autophosphorylation	19_GO:0008152 metabolic process	-7	2.2	6	28133	236	2734	50	1.8	0.26	25|91|472|801|805|1020|1613|1636|1956|1965|2041|2043|2045|2321|2324|2444|3630|3645|4067|4293|4914|5154|5292|5526|5747|6725|6789|6793|6850|7272|7294|7786|8408|8428|8569|8576|9262|9370|9748|9943|10188|11184|11200|22848|27347|51347|51701|56034|84206|200576	ABL1|ACVR1B|ATM|CALM1|CALM2|CDK5|DAPK3|ACE|EGFR|EIF2S1|EPHA1|EPHA4|EPHA7|FLT1|FLT4|FRK|INS|INSRR|LYN|MAP3K9|NTRK1|PDGFA|PIM1|PPP2R5B|PTK2|SRMS|STK4|STK10|SYK|TTK|TXK|MAP3K12|ULK1|STK24|MKNK1|STK16|STK17B|ADIPOQ|SLK|OXSR1|TNK2|MAP4K1|CHEK2|AAK1|STK39|TAOK3|NLK|PDGFC|MEX3B|PIKFYVE	-5.3	MyList
KEGG Pathway	24	hsa04810	Regulation of actin cytoskeleton		-7	2.2	6	28133	236	2734	50	1.8	0.26	81|324|673|1128|1129|1132|1133|1793|1956|2147|2251|2254|2257|3630|3645|3679|3681|3684|3685|3845|3984|4628|5154|5216|5217|5291|5501|5585|5586|5747|5879|5962|6237|6387|6944|7852|8515|8874|10092|10552|10788|22800|29882|29895|55740|56034|58498|85464|200576|221178	ACTN4|APC|BRAF|CHRM1|CHRM2|CHRM4|CHRM5|DOCK1|EGFR|F2|FGF6|FGF9|FGF12|INS|INSRR|ITGA7|ITGAD|ITGAM|ITGAV|KRAS|LIMK1|MYH10|PDGFA|PFN1|PFN2|PIK3CB|PPP1CC|PKN1|PKN2|PTK2|RAC1|RDX|RRAS|CXCL12|VPS72|CXCR4|ITGA10|ARHGEF7|ARPC5|ARPC1A|IQGAP2|RRAS2|ANAPC2|MYLPF|ENAH|PDGFC|MYL7|SSH2|PIKFYVE|SPATA13	-5.3	MyList
Reactome Gene Sets	6	R-HSA-6804756	Regulation of TP53 Activity through Phosphorylation		-7	3	6.4	28133	92	2734	27	0.99	0.19	472|641|1017|1020|1111|1263|1432|5300|5600|5883|5982|6749|6873|6874|6877|6878|7314|7316|8148|8851|11073|11200|26155|80010|84126|144715|204851	ATM|BLM|CDK2|CDK5|CHEK1|PLK3|MAPK14|PIN1|MAPK11|RAD9A|RFC2|SSRP1|TAF2|TAF4|TAF5|TAF6|UBB|UBC|TAF15|CDK5R1|TOPBP1|CHEK2|NOC2L|RMI1|ATRIP|RAD9B|HIPK1	-5.3	MyList
GO Biological Processes	19	GO:0048872	homeostasis of number of cells	19_GO:0065007 biological regulation	-7	2.1	5.9	28133	250	2734	52	1.9	0.26	25|91|118|301|596|604|677|1021|1054|1432|2034|2068|2176|2309|3059|3202|3303|3313|3569|3707|3845|4067|4090|5291|5316|5585|5600|5925|6194|6208|6498|6662|6722|6772|6886|7001|7049|7128|8546|8740|9935|10296|23774|51327|51542|54475|57817|60682|63978|80177|84662|222236	ABL1|ACVR1B|ADD1|ANXA1|BCL2|BCL6|ZFP36L1|CDK6|CEBPG|MAPK14|EPAS1|ERCC2|FANCC|FOXO3|HCLS1|HOXA5|HSPA1A|HSPA9|IL6|ITPKB|KRAS|LYN|SMAD5|PIK3CB|PKNOX1|PKN1|MAPK11|RB1|RPS6|RPS14|SKIL|SOX9|SRF|STAT1|TAL1|PRDX2|TGFBR3|TNFAIP3|AP3B1|TNFSF14|MAFB|MAEA|BRD1|AHSP|VPS54|NLE1|HAMP|SMAP1|PRDM14|MYCT1|GLIS2|NAPEPLD	-5.2	MyList
GO Biological Processes	19	GO:0055123	digestive system development	19_GO:0032502 developmental process	-7	2.6	6.2	28133	133	2734	34	1.2	0.21	596|1026|1045|1600|1910|1956|2295|2626|2627|3142|3202|3481|4087|5697|5915|5925|5979|6422|6423|6469|6522|7048|7474|8854|10413|10736|27031|55212|56034|57680|60529|64220|64321|140628	BCL2|CDKN1A|CDX2|DAB1|EDNRB|EGFR|FOXF2|GATA4|GATA6|HLX|HOXA5|IGF2|SMAD2|PYY|RARB|RB1|RET|SFRP1|SFRP2|SHH|SLC4A2|TGFBR2|WNT5A|ALDH1A2|YAP1|SIX2|NPHP3|BBS7|PDGFC|CHD8|ALX4|STRA6|SOX17|GATA5	-5.2	MyList
GO Biological Processes	19	GO:0014066	regulation of phosphatidylinositol 3-kinase signaling	19_GO:0023052 signaling	-7	2.7	6.2	28133	127	2734	33	1.2	0.21	940|1634|1956|2065|2147|2321|3059|3479|3630|4067|4734|4908|4914|4920|5154|5270|5291|5467|5526|5728|5747|5863|6403|6662|7249|7291|7337|9314|10456|10507|25827|56034|113791	CD28|DCN|EGFR|ERBB3|F2|FLT1|HCLS1|IGF1|INS|LYN|NEDD4|NTF3|NTRK1|ROR2|PDGFA|SERPINE2|PIK3CB|PPARD|PPP2R5B|PTEN|PTK2|RGL2|SELP|SOX9|TSC2|TWIST1|UBE3A|KLF4|HAX1|SEMA4D|FBXL2|PDGFC|PIK3IP1	-5.2	MyList
GO Biological Processes	19	GO:0031570	DNA integrity checkpoint	19_GO:0048519 negative regulation of biological process	-6.9	2.5	6.1	28133	158	2734	38	1.4	0.22	472|595|641|835|988|1017|1026|1027|1111|1263|1407|1432|2033|2074|2810|4850|5325|5514|5883|5934|7027|7153|8091|8738|8914|10498|11073|11200|25896|25988|27339|51347|51514|79791|79858|84126|144715|197342	ATM|CCND1|BLM|CASP2|CDC5L|CDK2|CDKN1A|CDKN1B|CHEK1|PLK3|CRY1|MAPK14|EP300|ERCC6|SFN|CNOT4|PLAGL1|PPP1R10|RAD9A|RBL2|TFDP1|TOP2A|HMGA2|CRADD|TIMELESS|CARM1|TOPBP1|CHEK2|INTS7|HINFP|PRPF19|TAOK3|DTL|FBXO31|NEK11|ATRIP|RAD9B|EME2	-5.2	MyList
KEGG Pathway	24	ko04915	Estrogen signaling pathway		-6.9	2.9	6.3	28133	98	2734	28	1	0.19	109|801|805|810|1388|1839|1956|2099|2289|2778|3303|3305|3306|3320|3326|3708|3709|3725|3763|3845|4318|5291|5330|5580|6464|6667|10488|53358	ADCY3|CALM1|CALM2|CALML3|ATF6B|HBEGF|EGFR|ESR1|FKBP5|GNAS|HSPA1A|HSPA1L|HSPA2|HSP90AA1|HSP90AB1|ITPR1|ITPR2|JUN|KCNJ6|KRAS|MMP9|PIK3CB|PLCB2|PRKCD|SHC1|SP1|CREB3|SHC3	-5.2	MyList
GO Biological Processes	19	GO:0016311	dephosphorylation	19_GO:0008152 metabolic process	-6.9	1.8	5.7	28133	492	2734	85	3.1	0.33	596|650|801|805|993|1033|1133|1408|1740|1760|1844|1846|1850|2070|3064|3326|3486|3613|3631|3633|4690|5300|5501|5502|5509|5514|5521|5526|5530|5533|5535|5536|5537|5580|5725|5728|5764|5786|5795|5797|5801|5803|6295|6815|7040|8789|9088|9150|9562|9814|9887|9896|9989|10106|10160|10395|10507|11072|11123|11284|22843|22908|23381|23645|26191|51400|54949|55197|55631|57546|63935|79660|79871|81566|84152|84240|8…	BCL2|BMP2|CALM1|CALM2|CDC25A|CDKN3|CHRM5|CRY2|DLG2|DMPK|DUSP2|DUSP4|DUSP8|EYA4|HTT|HSP90AB1|IGFBP3|IMPA2|INPP4A|INPP5B|NCK1|PIN1|PPP1CC|PPP1R1A|PPP1R3D|PPP1R10|PPP2R2B|PPP2R5B|PPP3CA|PPP3CC|PPP3R2|PPP5C|PPP6C|PRKCD|PTBP1|PTEN|PTN|PTPRA|PTPRJ|PTPRM|PTPRR|PTPRZ1|SAG|STYX|TGFB1|FBP2|PKMYT1|CTDP1|MINPP1|SFI1|SMG7|FIG4|PPP4R1|CTDSP2|FARP1|DLC1|SEMA4D|DUSP14|RCAN3|PNKP|PPM1E|SACM1L|SMG5|PPP1R15A|PTPN22…	-5.2	MyList
GO Biological Processes	19	GO:0051169	nuclear transport	19_GO:0051179 localization	-6.9	2	5.8	28133	343	2734	65	2.4	0.29	754|811|868|1020|1026|1432|1434|1984|2810|3059|3181|3313|3326|3839|3843|4734|4760|4792|5433|5501|5514|5530|5580|6059|6469|6633|6634|6815|6850|7040|7249|8086|8692|8720|8888|9478|9531|9679|9887|10482|10569|10636|10657|10736|10898|11168|11218|23212|23279|23381|23435|23636|51307|51692|54888|55198|55374|55437|57510|65083|79023|79228|84946|91746|199746	PTTG1IP|CALR|CBLB|CDK5|CDKN1A|MAPK14|CSE1L|EIF5A|SFN|HCLS1|HNRNPA2B1|HSPA9|HSP90AB1|KPNA3|IPO5|NEDD4|NEUROD1|NFKBIA|POLR2D|PPP1CC|PPP1R10|PPP3CA|PRKCD|ABCE1|SHH|SNRPD2|SNRPD3|STYX|SYK|TGFB1|TSC2|AAAS|HYAL2|MBTPS1|MCM3AP|CABP1|BAG3|FAM53B|SMG7|NXF1|SLU7|RGS14|KHDRBS1|SIX2|CPSF4|PSIP1|DDX20|RRS1|NUP160|SMG5|TARDBP|NUP62|FAM53C|CPSF3|NSUN2|APPL2|TMCO6|STRADB|XPO5|NOL6|NUP37|THOC6|LTV1|YTHDC1|U2AF1L4	-5.2	MyList
GO Biological Processes	19	GO:0002366	leukocyte activation involved in immune response	19_GO:0002376 immune system process	-6.9	1.6	5.6	28133	720	2734	114	4.2	0.38	25|164|175|210|226|301|317|327|410|604|684|718|728|823|940|942|960|961|967|1315|1432|1522|1604|1650|1823|1828|2444|2547|2588|2665|2799|2919|2950|2956|3109|3142|3303|3320|3326|3448|3482|3569|3593|3684|3685|3936|3956|4063|4067|4125|4192|4292|4317|4318|4718|4790|5265|5284|5580|5683|5708|5730|5795|5864|5879|5914|6194|6280|6386|6482|6518|6793|6812|6850|7040|7099|7374|7462|7879|8560|8876|8972|9341|9535…	ABL1|AP1G1|AGA|ALAD|ALDOA|ANXA1|APAF1|APEH|ARSA|BCL6|BST2|C3|C5AR1|CAPN1|CD28|CD86|CD44|CD47|CD63|COPB1|MAPK14|CTSZ|CD55|DDOST|DSC1|DSG1|FRK|XRCC6|GALNS|GDI2|GNS|CXCL1|GSTP1|MSH6|HLA-DMB|HLX|HSPA1A|HSP90AA1|HSP90AB1|IFNA14|IGF2R|IL6|IL12B|ITGAM|ITGAV|LCP1|LGALS1|LY9|LYN|MAN2B1|MDK|MLH1|MMP8|MMP9|NDUFC2|NFKB1|SERPINA1|PIGR|PRKCD|PSMA2|PSMD2|PTGDS|PTPRJ|RAB3A|RAC1|RARA|RPS6|S100A9|SDCBP|ST3GAL1|SLC…	-5.2	MyList
GO Biological Processes	19	GO:0010769	regulation of cell morphogenesis involved in differentiation	19_GO:0032502 developmental process	-6.9	2	5.8	28133	300	2734	59	2.2	0.28	25|81|811|1020|1141|1382|1600|1630|1793|1808|2043|2045|2048|2192|2266|3196|3984|3987|4035|4076|4131|4192|4734|4739|4776|4804|5530|5728|5747|5879|5979|6387|6498|6722|7101|7337|7473|7474|7476|8499|8851|8874|9024|9037|9270|10500|10507|23603|25942|29882|50674|55435|55920|64689|66008|79791|89780|140578|347733	ABL1|ACTN4|CALR|CDK5|CHRNB2|CRABP2|DAB1|DCC|DOCK1|DPYSL2|EPHA4|EPHA7|EPHB2|FBLN1|FGG|TLX2|LIMK1|LIMS1|LRP1|CAPRIN1|MAP1B|MDK|NEDD4|NEDD9|NFATC4|NGFR|PPP3CA|PTEN|PTK2|RAC1|RET|CXCL12|SKIL|SRF|NR2E1|UBE3A|WNT3|WNT5A|WNT7A|PPFIA2|CDK5R1|ARHGEF7|BRSK2|SEMA5A|ITGB1BP1|SEMA6C|SEMA4D|CORO1C|SIN3A|ANAPC2|NEUROG3|AP1AR|RCC2|GORASP1|TRAK2|FBXO31|WNT3A|CHODL|TUBB2B	-5.2	MyList
GO Biological Processes	19	GO:0048863	stem cell differentiation	19_GO:0032502 developmental process	-6.9	2.1	5.9	28133	258	2734	53	1.9	0.26	25|678|1482|1636|1908|1910|2068|2099|2348|2626|2627|3169|3214|3313|3720|3976|4487|4909|5682|5683|5706|5708|5715|5764|5979|6422|6469|6662|6722|6886|6899|7161|7291|7473|7476|8091|8092|8854|9037|9464|10213|10413|10500|10507|11051|23198|23603|54888|55818|64321|83989|89780|130497	ABL1|ZFP36L2|NKX2-5|ACE|EDN3|EDNRB|ERCC2|ESR1|FOLR1|GATA4|GATA6|FOXA1|HOXB4|HSPA9|JARID2|LIF|MSX1|NTF4|PSMA1|PSMA2|PSMC6|PSMD2|PSMD9|PTN|RET|SFRP1|SHH|SOX9|SRF|TAL1|TBX1|TP73|TWIST1|WNT3|WNT7A|HMGA2|ALX1|ALDH1A2|SEMA5A|HAND2|PSMD14|YAP1|SEMA6C|SEMA4D|NUDT21|PSME4|CORO1C|NSUN2|KDM3A|SOX17|FAM172A|WNT3A|OSR1	-5.2	MyList
GO Biological Processes	19	GO:0002262	myeloid cell homeostasis	19_GO:0002376 immune system process	-6.9	2.5	6.1	28133	146	2734	36	1.3	0.22	91|118|301|604|677|1021|1054|1432|2034|2068|2176|2309|3059|3202|3303|3313|3569|3707|4067|4090|5291|5316|5600|5925|6194|6208|6722|6772|6886|7049|9935|10296|23774|51327|57817|60682	ACVR1B|ADD1|ANXA1|BCL6|ZFP36L1|CDK6|CEBPG|MAPK14|EPAS1|ERCC2|FANCC|FOXO3|HCLS1|HOXA5|HSPA1A|HSPA9|IL6|ITPKB|LYN|SMAD5|PIK3CB|PKNOX1|MAPK11|RB1|RPS6|RPS14|SRF|STAT1|TAL1|TGFBR3|MAFB|MAEA|BRD1|AHSP|HAMP|SMAP1	-5.2	MyList
GO Biological Processes	19	GO:0035148	tube formation	19_GO:0032502 developmental process	-6.9	2.6	6.1	28133	140	2734	35	1.3	0.21	25|317|585|1857|2348|2648|3198|4524|5420|5979|6046|6422|6423|6469|6495|6662|6789|7040|7189|7249|7289|7291|7474|8557|9270|10395|10913|11019|11146|27031|51804|54361|80199|84913|130497	ABL1|APAF1|BBS4|DVL3|FOLR1|KAT2A|HOXA1|MTHFR|PODXL|RET|BRD2|SFRP1|SFRP2|SHH|SIX1|SOX9|STK4|TGFB1|TRAF6|TSC2|TULP3|TWIST1|WNT5A|TCAP|ITGB1BP1|DLC1|EDAR|LIAS|GLMN|NPHP3|SIX4|WNT4|FUZ|ATOH8|OSR1	-5.2	MyList
GO Biological Processes	19	GO:0007160	cell-matrix adhesion	19_GO:0022610 biological adhesion	-6.9	2.2	5.9	28133	231	2734	49	1.8	0.25	25|596|604|947|960|967|1012|1020|1021|1029|1613|2013|2041|2266|3232|3679|3685|3987|4035|5054|5291|5728|5747|5786|5795|5879|6237|6422|6722|7791|8499|8515|8874|8910|9270|9358|9480|9748|10395|10420|10855|22795|23122|23603|30008|54361|55920|56477|56999	ABL1|BCL2|BCL6|CD34|CD44|CD63|CDH13|CDK5|CDK6|CDKN2A|DAPK3|EMP2|EPHA1|FGG|HOXD3|ITGA7|ITGAV|LIMS1|LRP1|SERPINE1|PIK3CB|PTEN|PTK2|PTPRA|PTPRJ|RAC1|RRAS|SFRP1|SRF|ZYX|PPFIA2|ITGA10|ARHGEF7|SGCE|ITGB1BP1|ITGBL1|ONECUT2|SLK|DLC1|TESK2|HPSE|NID2|CLASP2|CORO1C|EFEMP2|WNT4|RCC2|CCL28|ADAMTS9	-5.2	MyList
Reactome Gene Sets	6	R-HSA-109581	Apoptosis		-6.9	2.4	6	28133	178	2734	41	1.5	0.23	118|317|324|356|596|598|842|1029|1499|1613|1630|1828|2339|2620|2810|3002|4000|4836|5533|5580|5682|5683|5706|5708|5715|5747|7027|7099|7161|7314|7316|8428|8717|8795|9414|10213|23198|56616|57099|100302736|100506658	ADD1|APAF1|APC|FASLG|BCL2|BCL2L1|CASP9|CDKN2A|CTNNB1|DAPK3|DCC|DSG1|FNTA|GAS2|SFN|GZMB|LMNA|NMT1|PPP3CC|PRKCD|PSMA1|PSMA2|PSMC6|PSMD2|PSMD9|PTK2|TFDP1|TLR4|TP73|UBB|UBC|STK24|TRADD|TNFRSF10B|TJP2|PSMD14|PSME4|DIABLO|AVEN|TMED7-TICAM2|OCLN	-5.2	MyList
KEGG Pathway	24	hsa04014	Ras signaling pathway		-6.9	2.1	5.9	28133	259	2734	53	1.9	0.26	25|27|356|598|801|805|810|1956|2114|2251|2254|2257|2321|2323|2324|2782|2786|2902|2903|3479|3481|3569|3630|3845|4790|4804|4908|4909|4914|5154|5291|5578|5585|5586|5589|5863|5879|6237|6464|6789|8398|8874|11186|22800|23179|25780|29110|50487|53358|56034|83593|84647|114787	ABL1|ABL2|FASLG|BCL2L1|CALM1|CALM2|CALML3|EGFR|ETS2|FGF6|FGF9|FGF12|FLT1|FLT3LG|FLT4|GNB1|GNG4|GRIN1|GRIN2A|IGF1|IGF2|IL6|INS|KRAS|NFKB1|NGFR|NTF3|NTF4|NTRK1|PDGFA|PIK3CB|PRKCA|PKN1|PKN2|PRKCSH|RGL2|RAC1|RRAS|SHC1|STK4|PLA2G6|ARHGEF7|RASSF1|RRAS2|RGL1|RASGRP3|TBK1|PLA2G3|SHC3|PDGFC|RASSF5|PLA2G12B|GPRIN1	-5.1	MyList
GO Biological Processes	19	GO:0019439	aromatic compound catabolic process	19_GO:0008152 metabolic process	-6.9	1.6	5.6	28133	738	2734	116	4.2	0.39	191|226|229|316|317|472|644|677|678|953|1267|1432|1655|1734|2021|2033|2052|2107|2237|2272|2597|3067|3303|3356|3479|3569|3607|3630|3669|3704|3921|3939|4292|4656|4736|4850|4904|5141|5151|5152|5232|5393|5394|5433|5578|5580|5682|5683|5706|5708|5715|6122|6133|6136|6157|6158|6164|6169|6181|6189|6194|6208|6227|6235|7167|7314|7316|7374|7378|8086|8148|8313|8570|8604|9652|9704|9759|9887|10213|10236|10492|1…	AHCY|ALDOA|ALDOB|AOX1|APAF1|ATM|BLVRA|ZFP36L1|ZFP36L2|ENTPD1|CNP|MAPK14|DDX5|DIO2|ENDOG|EP300|EPHX1|ETF1|FEN1|FHIT|GAPDH|HDC|HSPA1A|HTR2A|IGF1|IL6|FOXK2|INS|ISG20|ITPA|RPSA|LDHA|MLH1|MYOG|RPL10A|CNOT4|YBX1|PDE4A|PDE8A|PDE9A|PGK2|EXOSC9|EXOSC10|POLR2D|PRKCA|PRKCD|PSMA1|PSMA2|PSMC6|PSMD2|PSMD9|RPL3|RPL9|RPL12|RPL27A|RPL28|RPL34|RPL38|RPLP2|RPS3A|RPS6|RPS14|RPS21|RPS29|TPI1|UBB|UBC|UNG|UPP1|AAAS|TAF…	-5.1	MyList
GO Biological Processes	19	GO:1901699	cellular response to nitrogen compound	19_GO:0050896 response to stimulus	-6.9	1.7	5.6	28133	650	2734	105	3.8	0.37	25|109|324|523|534|610|641|677|779|988|1017|1020|1128|1129|1132|1133|1141|1277|1499|2043|2348|2561|2689|2741|2782|2902|2903|2946|2950|3309|3479|3481|3630|3645|3709|3843|4035|4067|4131|4142|4641|4690|4790|4804|4914|5140|5164|5166|5471|5580|5584|5621|5641|5728|5747|5786|6422|6464|6495|6505|6528|6662|6667|6715|6776|6778|6781|7054|7099|7249|7480|7490|8462|8651|8835|8851|8914|9314|9340|9370|10021|1089…	ABL1|ADCY3|APC|ATP6V1A|ATP6V1G2|HCN2|BLM|ZFP36L1|CACNA1S|CDC5L|CDK2|CDK5|CHRM1|CHRM2|CHRM4|CHRM5|CHRNB2|COL1A1|CTNNB1|EPHA4|FOLR1|GABRB2|GH2|GLRA1|GNB1|GRIN1|GRIN2A|GSTM2|GSTP1|HSPA5|IGF1|IGF2|INS|INSRR|ITPR2|IPO5|LRP1|LYN|MAP1B|MAS1|MYO1C|NCK1|NFKB1|NGFR|NTRK1|PDE3B|PDK2|PDK4|PPAT|PRKCD|PRKCI|PRNP|LGMN|PTEN|PTK2|PTPRA|SFRP1|SHC1|SIX1|SLC1A1|SLC5A5|SOX9|SP1|SRD5A1|STAT5A|STAT6|STC1|TH|TLR4|TSC2|W…	-5.1	MyList
GO Biological Processes	19	GO:0070085	glycosylation	19_GO:0008152 metabolic process	-6.9	2.1	5.9	28133	266	2734	54	2	0.27	1650|1798|2132|2524|2526|2528|3703|4121|4589|5372|5373|6482|6483|6484|6487|6489|7903|8707|8813|8869|9331|9334|9488|9514|9526|9528|10164|10402|10565|10690|11253|26301|27230|29880|51006|56052|57171|64689|66008|79695|80235|84002|84620|84750|91869|93183|143662|146664|148789|170384|256281|282679|440138|727897	DDOST|DPAGT1|EXT2|FUT2|FUT4|FUT6|STT3A|MAN1A1|MUC7|PMM1|PMM2|ST3GAL1|ST3GAL2|ST3GAL4|ST3GAL3|ST8SIA1|ST8SIA4|B3GALT2|DPM1|ST3GAL5|B4GALT6|B4GALT5|PIGB|GAL3ST1|MPDU1|TMEM59|CHST4|ST3GAL6|ARFGEF1|FUT9|MAN1B1|GBGT1|SERP1|ALG5|SLC35C2|ALG1|DOLPP1|GORASP1|TRAK2|GALNT12|PIGZ|B3GNT5|ST6GAL2|FUT10|RFT1|PIGM|MUC15|MGAT5B|B3GALNT2|FUT11|NUDT14|AQP11|ALG11|MUC5B	-5.1	MyList
GO Biological Processes	19	GO:0062012	regulation of small molecule metabolic process	19_GO:0050789 regulation of biological process	-6.9	1.8	5.7	28133	471	2734	82	3	0.33	301|345|650|654|706|1407|1642|2033|2194|2648|2978|2979|2980|3156|3356|3479|3481|3486|3487|3607|3630|4047|4142|4598|4656|4790|4842|5164|5166|5467|5506|5509|5682|5683|5706|5708|5715|6319|6662|6667|6713|7040|7262|7291|7376|8086|8604|8720|9167|9370|9572|9759|9852|10062|10213|10296|10464|10499|11091|23198|23279|23479|23636|26330|29103|50487|54209|54361|54576|55022|55198|55512|57546|60481|64801|79023|7…	ANXA1|APOC3|BMP2|BMP6|TSPO|CRY1|DDB1|EP300|FASN|KAT2A|GUCA1A|GUCA1B|GUCA2A|HMGCR|HTR2A|IGF1|IGF2|IGFBP3|IGFBP4|FOXK2|INS|LSS|MAS1|MVK|MYOG|NFKB1|NOS1|PDK2|PDK4|PPARD|PPP1R3A|PPP1R3D|PSMA1|PSMA2|PSMC6|PSMD2|PSMD9|SCD|SOX9|SP1|SQLE|TGFB1|PHLDA2|TWIST1|NR1H2|AAAS|SLC25A12|MBTPS1|COX7A2L|ADIPOQ|NR1D1|HDAC4|EPM2AIP1|NR1H3|PSMD14|MAEA|PIBF1|NCOA2|WDR5|PSME4|NUP160|ISCU|NUP62|GAPDHS|DNAJC15|PLA2G3|TREM2…	-5.1	MyList
KEGG Pathway	24	hsa05222	Small cell lung cancer		-6.8	2.9	6.2	28133	99	2734	28	1	0.19	317|595|596|598|842|1017|1021|1026|1027|1030|1163|1164|2272|3685|3913|3914|3918|4790|4792|5291|5728|5747|5915|5925|7189|9618|51426|84823	APAF1|CCND1|BCL2|BCL2L1|CASP9|CDK2|CDK6|CDKN1A|CDKN1B|CDKN2B|CKS1B|CKS2|FHIT|ITGAV|LAMB2|LAMB3|LAMC2|NFKB1|NFKBIA|PIK3CB|PTEN|PTK2|RARB|RB1|TRAF6|TRAF4|POLK|LMNB2	-5.1	MyList
GO Biological Processes	19	GO:0034765	regulation of ion transmembrane transport	19_GO:0051179 localization	-6.8	1.8	5.7	28133	479	2734	83	3	0.33	25|81|287|610|776|779|783|784|801|805|823|844|967|1020|1740|1908|2048|2147|2257|2745|2902|2903|2946|3064|3306|3738|3739|3742|3749|3755|3763|3764|3772|3779|4067|4318|4734|4842|5243|5349|5621|5728|6324|6332|6717|6786|7291|7341|7871|8645|9022|9132|9196|9446|9456|9943|10008|10021|10369|10550|22941|23479|23542|27075|27347|30820|50801|51204|54209|56659|57158|57555|57817|79073|83795|84502|89822|117532|1…	ABL1|ACTN4|ANK2|HCN2|CACNA1D|CACNA1S|CACNB2|CACNB3|CALM1|CALM2|CAPN1|CASQ1|CD63|CDK5|DLG2|EDN3|EPHB2|F2|FGF12|GLRX|GRIN1|GRIN2A|GSTM2|HTT|HSPA2|KCNA3|KCNA4|KCNA6|KCNC4|KCNG1|KCNJ6|KCNJ8|KCNJ15|KCNMB1|LYN|MMP9|NEDD4|NOS1|ABCB1|FXYD3|PRNP|PTEN|SCN1B|SCN7A|SRI|STIM1|TWIST1|SUMO1|SLMAP|KCNK5|CLIC3|KCNQ4|KCNAB3|GSTO1|HOMER1|OXSR1|KCNE3|HCN4|CACNG2|ARL6IP5|SHANK2|ISCU|MAPK8IP2|TSPAN13|STK39|KCNIP1|KCNK…	-5.1	MyList
GO Biological Processes	19	GO:0043393	regulation of protein binding	19_GO:0065007 biological regulation	-6.8	2.3	5.9	28133	205	2734	45	1.6	0.24	25|118|155|409|489|650|868|1020|1026|1400|1454|1522|1636|1965|2033|2043|2962|3326|4015|4035|4318|4776|4931|5300|5580|6604|6789|6815|7015|7049|7122|7262|7474|9270|9370|9759|10273|10418|22873|24144|26086|89780|129531|147138|151636	ABL1|ADD1|ADRB3|ARRB2|ATP2A3|BMP2|CBLB|CDK5|CDKN1A|CRMP1|CSNK1E|CTSZ|ACE|EIF2S1|EP300|EPHA4|GTF2F1|HSP90AB1|LOX|LRP1|MMP9|NFATC4|NVL|PIN1|PRKCD|SMARCD3|STK4|STYX|TERT|TGFBR3|CLDN5|PHLDA2|WNT5A|ITGB1BP1|ADIPOQ|HDAC4|STUB1|SPON1|DZIP1|TFIP11|GPSM1|WNT3A|MITD1|TMC8|DTX3L	-5.1	MyList
Reactome Gene Sets	6	R-HSA-1280215	Cytokine Signaling in Immune system		-6.8	1.6	5.6	28133	707	2734	112	4.1	0.38	27|301|356|595|596|598|604|684|829|942|960|1026|1027|1326|1432|1437|1846|1974|2162|2309|2323|2689|2919|3119|3181|3313|3320|3448|3552|3556|3569|3592|3593|3595|3665|3669|3684|3725|3839|3845|3936|3976|3977|4067|4261|4318|4502|4734|4790|4792|5291|5292|5300|5580|5600|5608|5682|5683|5706|5708|5715|5795|5803|6059|6195|6464|6500|6627|6657|6772|6776|6778|6850|6885|7040|7132|7189|7291|7314|7316|7341|8086|8…	ABL2|ANXA1|FASLG|CCND1|BCL2|BCL2L1|BCL6|BST2|CAPZA1|CD86|CD44|CDKN1A|CDKN1B|MAP3K8|MAPK14|CSF2|DUSP4|EIF4A2|F13A1|FOXO3|FLT3LG|GH2|CXCL1|HLA-DQB1|HNRNPA2B1|HSPA9|HSP90AA1|IFNA14|IL1A|IL1RAP|IL6|IL12A|IL12B|IL12RB2|IRF7|ISG20|ITGAM|JUN|KPNA3|KRAS|LCP1|LIF|LIFR|LYN|CIITA|MMP9|MT2A|NEDD4|NFKB1|NFKBIA|PIK3CB|PIM1|PIN1|PRKCD|MAPK11|MAP2K6|PSMA1|PSMA2|PSMC6|PSMD2|PSMD9|PTPRJ|PTPRZ1|ABCE1|RPS6KA1|SHC1|S…	-5.1	MyList
GO Biological Processes	19	GO:0007369	gastrulation	19_GO:0032502 developmental process	-6.8	2.4	6	28133	179	2734	41	1.5	0.23	1289|1738|1844|1846|2132|2627|3196|3679|3685|3914|4086|4087|4317|4318|6194|6422|6423|6657|6722|6886|7048|7473|7474|8091|9314|9370|9646|10139|10736|23122|27031|54623|55897|57057|64321|79577|84913|89780|123169|130497|286204	COL5A1|DLD|DUSP2|DUSP4|EXT2|GATA6|TLX2|ITGA7|ITGAV|LAMB3|SMAD1|SMAD2|MMP8|MMP9|RPS6|SFRP1|SFRP2|SOX2|SRF|TAL1|TGFBR2|WNT3|WNT5A|HMGA2|KLF4|ADIPOQ|CTR9|ARFRP1|SIX2|CLASP2|NPHP3|PAF1|MESP1|TBX20|SOX17|CDC73|ATOH8|WNT3A|LEO1|OSR1|CRB2	-5.1	MyList
GO Biological Processes	19	GO:0008016	regulation of heart contraction	19_GO:0032501 multicellular organismal process	-6.8	2.1	5.9	28133	246	2734	51	1.9	0.26	140|287|489|776|779|783|784|796|801|805|844|1129|1482|1525|1760|1824|1839|1908|2034|2626|2643|2702|2946|3708|3709|3777|4625|4842|5318|5349|6324|6505|6717|6781|6786|7054|7168|7349|8620|9446|9759|10008|10021|10369|10699|10874|23493|30820|51086|121643|388591	ADORA3|ANK2|ATP2A3|CACNA1D|CACNA1S|CACNB2|CACNB3|CALCA|CALM1|CALM2|CASQ1|CHRM2|NKX2-5|CXADR|DMPK|DSC2|HBEGF|EDN3|EPAS1|GATA4|GCH1|GJA5|GSTM2|ITPR1|ITPR2|KCNK3|MYH7|NOS1|PKP2|FXYD3|SCN1B|SLC1A1|SRI|STC1|STIM1|TH|TPM1|UCN|NPFF|GSTO1|HDAC4|KCNE3|HCN4|CACNG2|CORIN|NMU|HEY2|KCNIP1|TNNI3K|FOXN4|RNF207	-5.1	MyList
GO Biological Processes	19	GO:0045927	positive regulation of growth	19_GO:0040007 growth	-6.8	2.1	5.8	28133	253	2734	52	1.9	0.26	596|1382|1432|1839|1956|2147|2627|2689|2810|3142|3479|3481|3630|3984|4035|4131|5292|5300|5393|5467|5479|6195|6280|6386|6387|6422|6423|6665|6722|7048|7049|7349|7429|7472|7473|7490|7852|9037|9211|9362|10413|10507|23493|28514|29842|29882|51009|54512|57057|57817|84861|89780	BCL2|CRABP2|MAPK14|HBEGF|EGFR|F2|GATA6|GH2|SFN|HLX|IGF1|IGF2|INS|LIMK1|LRP1|MAP1B|PIM1|PIN1|EXOSC9|PPARD|PPIB|RPS6KA1|S100A9|SDCBP|CXCL12|SFRP1|SFRP2|SOX15|SRF|TGFBR2|TGFBR3|UCN|VIL1|WNT2|WNT3|WT1|CXCR4|SEMA5A|LGI1|CPNE6|YAP1|SEMA4D|HEY2|DLL1|TFCP2L1|ANAPC2|DERL2|EXOSC4|TBX20|HAMP|KLHL22|WNT3A	-5.1	MyList
GO Biological Processes	19	GO:0036293	response to decreased oxygen levels	19_GO:0050896 response to stimulus	-6.8	1.9	5.7	28133	360	2734	67	2.5	0.3	81|191|210|283|317|472|596|650|677|784|947|1137|1141|1263|2021|2030|2033|2034|2068|2627|2782|3708|3709|3777|3779|3939|4000|4524|4842|5300|5467|5682|5683|5706|5708|5715|5728|5764|6387|6422|6505|6722|6781|7012|7015|7048|7049|7054|7200|7291|7314|7316|7515|7852|8996|9370|9978|10213|10273|10449|10525|23198|26608|29988|64344|80315|81575	ACTN4|AHCY|ALAD|ANG|APAF1|ATM|BCL2|BMP2|ZFP36L1|CACNB3|CD34|CHRNA4|CHRNB2|PLK3|ENDOG|SLC29A1|EP300|EPAS1|ERCC2|GATA6|GNB1|ITPR1|ITPR2|KCNK3|KCNMB1|LDHA|LMNA|MTHFR|NOS1|PIN1|PPARD|PSMA1|PSMA2|PSMC6|PSMD2|PSMD9|PTEN|PTN|CXCL12|SFRP1|SLC1A1|SRF|STC1|TERC|TERT|TGFBR2|TGFBR3|TH|TRH|TWIST1|UBB|UBC|XRCC1|CXCR4|NOL3|ADIPOQ|RBX1|PSMD14|STUB1|ACAA2|HYOU1|PSME4|TBL2|SLC2A8|HIF3A|CPEB4|APOLD1	-5.1	MyList
GO Biological Processes	19	GO:0022411	cellular component disassembly	19_GO:0071840 cellular component organization or biogenesis	-6.8	1.7	5.6	28133	565	2734	94	3.4	0.35	118|317|324|327|666|706|712|714|718|823|829|960|1020|1263|1499|1524|1639|1857|1984|2021|2043|2107|3064|3306|3569|3684|3936|4035|4131|4317|4318|4319|5578|5962|6059|6150|6182|6603|6604|7040|7092|7153|7249|7405|7429|9037|10300|10456|10490|11004|23122|24144|25818|26589|27429|28957|28973|29765|51021|51073|51253|51263|51368|51506|51650|54209|55116|55239|55294|63908|64601|64802|64963|64969|64983|65082|6…	ADD1|APAF1|APC|APEH|BOK|TSPO|C1QA|C1QC|C3|CAPN1|CAPZA1|CD44|CDK5|PLK3|CTNNB1|CX3CR1|DCTN1|DVL3|EIF5A|ENDOG|EPHA4|ETF1|HTT|HSPA2|IL6|ITGAM|LCP1|LRP1|MAP1B|MMP8|MMP9|MMP10|PRKCA|RDX|ABCE1|MRPL23|MRPL12|SMARCD2|SMARCD3|TGFB1|TLL1|TOP2A|TSC2|UVRAG|VIL1|SEMA5A|KATNB1|HAX1|VTI1B|KIF2C|CLASP2|TFIP11|KLK5|MRPL46|HTRA2|MRPS28|MRPS18B|TMOD4|MRPS16|MRPL4|MRPL37|MRPL30|TEX264|UFC1|MRPS33|TREM2|TMEM39B|OGFOD1…	-5.1	MyList
WikiPathways	27	WP4963	p53 transcriptional gene network		-6.8	3.3	6.4	28133	72	2734	23	0.84	0.17	136|317|900|1026|2176|3976|4255|4292|4688|5054|5429|5728|8408|8793|9618|27244|50484|51426|63970|80328|83667|407041|407042	ADORA2B|APAF1|CCNG1|CDKN1A|FANCC|LIF|MGMT|MLH1|NCF2|SERPINE1|POLH|PTEN|ULK1|TNFRSF10D|TRAF4|SESN1|RRM2B|POLK|TP53AIP1|ULBP2|SESN2|MIR34B|MIR34C	-5.1	MyList
GO Biological Processes	19	GO:0010463	mesenchymal cell proliferation	19_GO:0008283 cell proliferation	-6.8	4.3	6.7	28133	38	2734	16	0.59	0.15	650|4487|5154|5764|6469|6495|6662|6772|6899|7048|7472|7474|9464|10736|54798|130497	BMP2|MSX1|PDGFA|PTN|SHH|SIX1|SOX9|STAT1|TBX1|TGFBR2|WNT2|WNT5A|HAND2|SIX2|DCHS2|OSR1	-5.1	MyList
Reactome Gene Sets	6	R-HSA-9675126	Diseases of mitotic cell cycle		-6.8	4.3	6.7	28133	38	2734	16	0.59	0.15	595|894|1017|1021|1026|1027|1028|5925|7027|8881|10393|27338|29882|51433|51434|51529	CCND1|CCND2|CDK2|CDK6|CDKN1A|CDKN1B|CDKN1C|RB1|TFDP1|CDC16|ANAPC10|UBE2S|ANAPC2|ANAPC5|ANAPC7|ANAPC11	-5.1	MyList
GO Biological Processes	19	GO:0007265	Ras protein signal transduction	19_GO:0023052 signaling	-6.8	1.9	5.7	28133	339	2734	64	2.3	0.29	25|27|345|388|399|604|1012|1017|1026|1029|1432|2048|2782|3479|3707|3725|3845|3984|4067|4650|4804|4914|5291|5600|5863|5867|5879|5925|5962|6237|6242|6464|7126|8216|8859|9046|9101|9266|9402|9855|9908|10252|10395|10435|10565|11186|22800|23636|25780|25959|27352|29899|50650|53358|56882|57381|79574|83478|85004|115273|148170|199731|201163|253980	ABL1|ABL2|APOC3|RHOB|RHOH|BCL6|CDH13|CDK2|CDKN1A|CDKN2A|MAPK14|EPHB2|GNB1|IGF1|ITPKB|JUN|KRAS|LIMK1|LYN|MYO9B|NGFR|NTRK1|PIK3CB|MAPK11|RGL2|RAB4A|RAC1|RB1|RDX|RRAS|RTKN|SHC1|TNFAIP1|LZTR1|STK19|DOK2|USP8|CYTH2|GRAP2|FARP2|G3BP2|SPRY1|DLC1|CDC42EP2|ARFGEF1|RASSF1|RRAS2|NUP62|RASGRP3|KANK2|SGSM3|GPSM2|ARHGEF3|SHC3|CDC42SE1|RHOJ|EPS8L3|ARHGAP24|RERG|RAB42|CDC42EP5|CADM4|FLCN|KCTD13	-5.1	MyList
GO Biological Processes	19	GO:0090257	regulation of muscle system process	19_GO:0032501 multicellular organismal process	-6.8	2.1	5.8	28133	247	2734	51	1.9	0.26	287|796|801|805|844|1129|1482|1613|1760|1824|2309|2626|2702|2946|3479|3720|4000|4625|4656|4762|4842|5152|5300|5318|5530|5578|6717|6722|6781|6869|7125|7132|7168|7349|8996|9150|9314|9446|9464|9759|10008|10021|10874|51086|57817|94103|140628|340481|388591|407041|407042	ANK2|CALCA|CALM1|CALM2|CASQ1|CHRM2|NKX2-5|DAPK3|DMPK|DSC2|FOXO3|GATA4|GJA5|GSTM2|IGF1|JARID2|LMNA|MYH7|MYOG|NEUROG1|NOS1|PDE9A|PIN1|PKP2|PPP3CA|PRKCA|SRI|SRF|STC1|TACR1|TNNC2|TNFRSF1A|TPM1|UCN|NOL3|CTDP1|KLF4|GSTO1|HAND2|HDAC4|KCNE3|HCN4|NMU|TNNI3K|HAMP|ORMDL3|GATA5|ZDHHC21|RNF207|MIR34B|MIR34C	-5.1	MyList
GO Biological Processes	19	GO:0044272	sulfur compound biosynthetic process	19_GO:0008152 metabolic process	-6.8	2.3	5.9	28133	193	2734	43	1.6	0.24	1462|1491|1634|1737|1738|2132|2194|2331|2678|2940|2941|2946|2950|4166|4524|5162|5164|5166|6319|6482|6483|6484|6487|6576|6667|9331|9334|9435|9446|9469|9524|10402|11019|22856|23305|23743|51000|55748|57546|60481|64834|79071|83401	VCAN|CTH|DCN|DLAT|DLD|EXT2|FASN|FMOD|GGT1|GSTA3|GSTA4|GSTM2|GSTP1|CHST6|MTHFR|PDHB|PDK2|PDK4|SCD|ST3GAL1|ST3GAL2|ST3GAL4|ST3GAL3|SLC25A1|SP1|B4GALT6|B4GALT5|CHST2|GSTO1|CHST3|TECR|ST3GAL6|LIAS|CHSY1|ACSL6|BHMT2|SLC35B3|CNDP2|PDP2|ELOVL5|ELOVL1|ELOVL6|ELOVL3	-5.1	MyList
GO Biological Processes	19	GO:0060348	bone development	19_GO:0032502 developmental process	-6.8	2.3	5.9	28133	193	2734	43	1.6	0.24	650|654|1277|1280|1749|2033|2132|2648|2778|3214|3479|4015|4086|4090|4209|4487|4762|5191|5479|5915|6423|6662|6715|6722|6781|6886|7048|7289|7291|8313|9249|10234|10507|22856|23213|27086|55294|55512|56034|56987|80263|84314|124565	BMP2|BMP6|COL1A1|COL2A1|DLX5|EP300|EXT2|KAT2A|GNAS|HOXB4|IGF1|LOX|SMAD1|SMAD5|MEF2D|MSX1|NEUROG1|PEX7|PPIB|RARB|SFRP2|SOX9|SRD5A1|SRF|STC1|TAL1|TGFBR2|TULP3|TWIST1|AXIN2|DHRS3|LRRC17|SEMA4D|CHSY1|SULF1|FOXP1|FBXW7|SMPD3|PDGFC|BBX|TRIM45|TMEM107|SLC38A10	-5.1	MyList
GO Biological Processes	19	GO:0030323	respiratory tube development	19_GO:0032502 developmental process	-6.8	2.4	6	28133	167	2734	39	1.4	0.23	21|1050|1956|2033|2034|2254|2302|2324|2627|3169|3202|3290|3845|3976|4015|4087|5154|5764|5864|6469|6493|6662|6722|7048|7289|7472|7474|7482|8546|8854|8914|9618|10252|10413|27031|55294|55512|57333|64220	ABCA3|CEBPA|EGFR|EP300|EPAS1|FGF9|FOXJ1|FLT4|GATA6|FOXA1|HOXA5|HSD11B1|KRAS|LIF|LOX|SMAD2|PDGFA|PTN|RAB3A|SHH|SIM2|SOX9|SRF|TGFBR2|TULP3|WNT2|WNT5A|WNT2B|AP3B1|ALDH1A2|TIMELESS|TRAF4|SPRY1|YAP1|NPHP3|FBXW7|SMPD3|RCN3|STRA6	-5.1	MyList
GO Biological Processes	19	GO:0000077	DNA damage checkpoint	19_GO:0048519 negative regulation of biological process	-6.8	2.5	6	28133	148	2734	36	1.3	0.22	472|595|641|835|988|1017|1026|1027|1111|1263|1407|1432|2033|2074|2810|4850|5325|5514|5883|5934|7027|8091|8738|10498|11073|11200|25896|25988|27339|51347|51514|79791|79858|84126|144715|197342	ATM|CCND1|BLM|CASP2|CDC5L|CDK2|CDKN1A|CDKN1B|CHEK1|PLK3|CRY1|MAPK14|EP300|ERCC6|SFN|CNOT4|PLAGL1|PPP1R10|RAD9A|RBL2|TFDP1|HMGA2|CRADD|CARM1|TOPBP1|CHEK2|INTS7|HINFP|PRPF19|TAOK3|DTL|FBXO31|NEK11|ATRIP|RAD9B|EME2	-5.1	MyList
GO Biological Processes	19	GO:0098727	maintenance of cell number	19_GO:0032502 developmental process	-6.8	2.5	6	28133	148	2734	36	1.3	0.22	678|1045|1499|2041|2176|2648|3479|3976|4087|5087|5433|5437|5441|5764|6422|6657|6662|6886|6944|7101|7476|8091|9314|9646|10413|10736|10893|27086|28514|54623|55818|63978|79577|81603|90390|123169	ZFP36L2|CDX2|CTNNB1|EPHA1|FANCC|KAT2A|IGF1|LIF|SMAD2|PBX1|POLR2D|POLR2H|POLR2L|PTN|SFRP1|SOX2|SOX9|TAL1|VPS72|NR2E1|WNT7A|HMGA2|KLF4|CTR9|YAP1|SIX2|MMP24|FOXP1|DLL1|PAF1|KDM3A|PRDM14|CDC73|TRIM8|MED30|LEO1	-5.1	MyList
GO Biological Processes	19	GO:0050708	regulation of protein secretion	19_GO:0051179 localization	-6.7	2	5.8	28133	282	2734	56	2	0.27	283|301|654|776|947|1956|2266|2696|2864|3033|3156|3479|3552|3569|3592|3593|3630|3708|3709|4035|4345|4628|4760|5467|5530|5578|5715|5879|6422|6558|6717|7040|7099|7200|7376|8398|8620|9024|9066|9572|10062|10307|10497|10874|10961|23435|54209|54474|55204|57555|64083|64215|130399|131177|134957|399687	ANG|ANXA1|BMP6|CACNA1D|CD34|EGFR|FGG|GIPR|FFAR1|HADH|HMGCR|IGF1|IL1A|IL6|IL12A|IL12B|INS|ITPR1|ITPR2|LRP1|CD200|MYH10|NEUROD1|PPARD|PPP3CA|PRKCA|PSMD9|RAC1|SFRP1|SLC12A2|SRI|TGFB1|TLR4|TRH|NR1H2|PLA2G6|NPFF|BRSK2|SYT7|NR1D1|NR1H3|APBB3|UNC13B|NMU|ERP29|TARDBP|TREM2|KRT20|GOLPH3L|NLGN2|GOLPH3|DNAJC1|ACVR1C|FAM3D|STXBP5|MYO18A	-5.1	MyList
GO Biological Processes	19	GO:0071559	response to transforming growth factor beta	19_GO:0050896 response to stimulus	-6.7	2.1	5.8	28133	261	2734	53	1.9	0.26	317|409|677|678|864|1028|1030|1277|1524|2033|2331|2339|2348|3303|3309|3326|3725|3987|4015|4086|4087|4090|5300|5747|6386|6422|6498|6662|6885|7040|7048|7049|7122|7314|7316|7472|7474|7476|7791|8692|9372|9480|9958|10252|10273|11171|23089|51701|54361|55198|57530|64398|201163	APAF1|ARRB2|ZFP36L1|ZFP36L2|RUNX3|CDKN1C|CDKN2B|COL1A1|CX3CR1|EP300|FMOD|FNTA|FOLR1|HSPA1A|HSPA5|HSP90AB1|JUN|LIMS1|LOX|SMAD1|SMAD2|SMAD5|PIN1|PTK2|SDCBP|SFRP1|SKIL|SOX9|MAP3K7|TGFB1|TGFBR2|TGFBR3|CLDN5|UBB|UBC|WNT2|WNT5A|WNT7A|ZYX|HYAL2|ZFYVE9|ONECUT2|USP15|SPRY1|STUB1|STRAP|PEG10|NLK|WNT4|APPL2|CGN|MPP5|FLCN	-5.1	MyList
GO Biological Processes	19	GO:0021953	central nervous system neuron differentiation	19_GO:0032502 developmental process	-6.7	2.3	5.9	28133	180	2734	41	1.5	0.23	1020|1141|1454|1499|1630|1746|1749|2043|2048|2290|3236|3320|3326|5728|6324|6422|6423|6469|6886|7101|7289|7314|7472|7473|7474|7476|9331|9334|10660|22809|25809|25942|26038|54149|57057|64398|64843|64919|89780|121643|167826	CDK5|CHRNB2|CSNK1E|CTNNB1|DCC|DLX2|DLX5|EPHA4|EPHB2|FOXG1|HOXD10|HSP90AA1|HSP90AB1|PTEN|SCN1B|SFRP1|SFRP2|SHH|TAL1|NR2E1|TULP3|UBB|WNT2|WNT3|WNT5A|WNT7A|B4GALT6|B4GALT5|LBX1|ATF5|TTLL1|SIN3A|CHD5|C21orf91|TBX20|MPP5|ISL2|BCL11B|WNT3A|FOXN4|OLIG3	-5.1	MyList
GO Biological Processes	19	GO:0009165	nucleotide biosynthetic process	19_GO:0008152 metabolic process	-6.7	1.9	5.7	28133	384	2734	70	2.6	0.3	109|204|226|229|471|523|1633|1737|1738|2033|2194|2597|2978|2979|2980|3356|3479|3607|3630|3939|4656|4830|4832|4842|5162|5164|5166|5232|5471|6241|6319|6576|7040|7084|7167|7371|7372|7378|8086|8604|8833|9524|9759|10606|23057|23279|23305|23498|23636|26330|30968|50484|51000|54209|54963|55022|57546|60481|64802|64834|79023|79071|79877|80308|83401|83594|83666|201163|283120|349565	ADCY3|AK2|ALDOA|ALDOB|ATIC|ATP6V1A|DCK|DLAT|DLD|EP300|FASN|GAPDH|GUCA1A|GUCA1B|GUCA2A|HTR2A|IGF1|FOXK2|INS|LDHA|MYOG|NME1|NME3|NOS1|PDHB|PDK2|PDK4|PGK2|PPAT|RRM2|SCD|SLC25A1|TGFB1|TK2|TPI1|UCK2|UMPS|UPP1|AAAS|SLC25A12|GMPS|TECR|HDAC4|PAICS|NMNAT2|NUP160|ACSL6|HAAO|NUP62|GAPDHS|STOML2|RRM2B|SLC35B3|TREM2|UCKL1|PID1|PDP2|ELOVL5|NMNAT1|ELOVL1|NUP37|ELOVL6|DCAKD|FLAD1|ELOVL3|NUDT12|PARP9|FLCN|H19|NMN…	-5	MyList
GO Biological Processes	19	GO:0006913	nucleocytoplasmic transport	19_GO:0051179 localization	-6.7	1.9	5.7	28133	340	2734	64	2.3	0.29	754|811|868|1020|1026|1432|1434|1984|2810|3059|3181|3313|3326|3839|3843|4734|4760|4792|5433|5501|5514|5530|5580|6059|6469|6633|6634|6815|6850|7040|7249|8086|8692|8720|8888|9478|9531|9679|9887|10482|10569|10636|10657|10736|10898|11218|23212|23279|23381|23435|23636|51307|51692|54888|55198|55374|55437|57510|65083|79023|79228|84946|91746|199746	PTTG1IP|CALR|CBLB|CDK5|CDKN1A|MAPK14|CSE1L|EIF5A|SFN|HCLS1|HNRNPA2B1|HSPA9|HSP90AB1|KPNA3|IPO5|NEDD4|NEUROD1|NFKBIA|POLR2D|PPP1CC|PPP1R10|PPP3CA|PRKCD|ABCE1|SHH|SNRPD2|SNRPD3|STYX|SYK|TGFB1|TSC2|AAAS|HYAL2|MBTPS1|MCM3AP|CABP1|BAG3|FAM53B|SMG7|NXF1|SLU7|RGS14|KHDRBS1|SIX2|CPSF4|DDX20|RRS1|NUP160|SMG5|TARDBP|NUP62|FAM53C|CPSF3|NSUN2|APPL2|TMCO6|STRADB|XPO5|NOL6|NUP37|THOC6|LTV1|YTHDC1|U2AF1L4	-5	MyList
GO Biological Processes	19	GO:0051493	regulation of cytoskeleton organization	19_GO:0071840 cellular component organization or biogenesis	-6.7	1.7	5.6	28133	544	2734	91	3.3	0.34	25|27|118|324|388|389|399|684|829|961|1020|1111|1496|1499|1613|1639|2041|2648|3059|3303|3984|4035|4131|4192|4641|4690|4908|5154|5216|5217|5580|5747|5879|5902|5962|6280|6387|6422|7168|7429|8045|8558|8851|9037|9168|9270|9535|10092|10300|10395|10435|10456|10460|10552|10565|10615|10634|10788|11186|11190|22809|22843|23122|23636|23647|24139|25999|26228|29765|29899|54361|54509|54551|55435|64223|79598|79…	ABL1|ABL2|ADD1|APC|RHOB|RHOC|RHOH|BST2|CAPZA1|CD47|CDK5|CHEK1|CTNNA2|CTNNB1|DAPK3|DCTN1|EPHA1|KAT2A|HCLS1|HSPA1A|LIMK1|LRP1|MAP1B|MDK|MYO1C|NCK1|NTF3|PDGFA|PFN1|PFN2|PRKCD|PTK2|RAC1|RANBP1|RDX|S100A9|CXCL12|SFRP1|TPM1|VIL1|RASSF7|CDK10|CDK5R1|SEMA5A|TMSB10|ITGB1BP1|GMFG|ARPC5|KATNB1|DLC1|CDC42EP2|HAX1|TACC3|ARPC1A|ARFGEF1|SPAG5|GAS2L1|IQGAP2|RASSF1|CEP250|ATF5|PPM1E|CLASP2|NUP62|ARFIP2|EML2|CLIP3…	-5	MyList
Reactome Gene Sets	6	R-HSA-446193	Biosynthesis of the N-glycan precursor (dolichol lipid-linked oligosaccharide, LLO) and transfer to a nascent protein		-6.7	3.2	6.3	28133	78	2734	24	0.88	0.18	1798|5372|5373|6482|6483|6484|6487|6489|7903|8790|8813|8869|9526|10402|26503|29880|29925|56052|57171|80896|84620|91869|256281|440138	DPAGT1|PMM1|PMM2|ST3GAL1|ST3GAL2|ST3GAL4|ST3GAL3|ST8SIA1|ST8SIA4|FPGT|DPM1|ST3GAL5|MPDU1|ST3GAL6|SLC17A5|ALG5|GMPPB|ALG1|DOLPP1|NPL|ST6GAL2|RFT1|NUDT14|ALG11	-5	MyList
GO Biological Processes	19	GO:0021782	glial cell development	19_GO:0032502 developmental process	-6.7	2.8	6.1	28133	112	2734	30	1.1	0.2	443|712|728|1020|1021|1956|1967|2068|2950|3569|3845|3913|4035|4067|4192|4920|5728|6280|6469|7099|9331|9334|9572|10100|28514|54209|64398|79628|79885|83933	ASPA|C1QA|C5AR1|CDK5|CDK6|EGFR|EIF2B1|ERCC2|GSTP1|IL6|KRAS|LAMB2|LRP1|LYN|MDK|ROR2|PTEN|S100A9|SHH|TLR4|B4GALT6|B4GALT5|NR1D1|TSPAN2|DLL1|TREM2|MPP5|SH3TC2|HDAC11|HDAC10	-5	MyList
GO Biological Processes	19	GO:0031667	response to nutrient levels	19_GO:0050896 response to stimulus	-6.7	1.8	5.6	28133	490	2734	84	3.1	0.33	191|210|317|462|585|595|596|706|784|1026|1030|1032|1277|1591|1824|1956|1965|2309|2348|2626|2648|2689|2696|2902|2950|3309|3607|3725|3939|4131|4160|4524|4914|4925|5164|5166|5292|5467|5728|5764|6422|6423|6554|6715|6722|6750|6781|7048|7054|7349|7376|7378|7482|7942|8408|8428|8620|8658|8854|9024|9370|10634|22856|24145|25959|26608|27244|29103|51548|54361|54474|55198|56477|57817|64127|65084|80010|80315|8…	AHCY|ALAD|APAF1|SERPINC1|BBS4|CCND1|BCL2|TSPO|CACNB3|CDKN1A|CDKN2B|CDKN2D|COL1A1|CYP24A1|DSC2|EGFR|EIF2S1|FOXO3|FOLR1|GATA4|KAT2A|GH2|GIPR|GRIN1|GSTP1|HSPA5|FOXK2|JUN|LDHA|MAP1B|MC4R|MTHFR|NTRK1|NUCB2|PDK2|PDK4|PIM1|PPARD|PTEN|PTN|SFRP1|SFRP2|SLC10A1|SRD5A1|SRF|SST|STC1|TGFBR2|TH|UCN|NR1H2|UPP1|WNT2B|TFEB|ULK1|STK24|NPFF|TNKS|ALDH1A2|BRSK2|ADIPOQ|GAS2L1|CHSY1|PANX1|KANK2|TBL2|SESN1|DNAJC15|SIRT6|…	-5	MyList
GO Biological Processes	19	GO:0006865	amino acid transport	19_GO:0051179 localization	-6.7	2.5	6	28133	155	2734	37	1.4	0.22	2912|2917|4794|5864|6505|6509|6510|6519|6539|6542|6558|6812|7200|8499|8541|8604|9900|10497|10550|26503|27347|54716|55117|55238|56301|57030|57084|79751|83733|94097|119559|124565|124935|130497|140679|153129|285641	GRM2|GRM7|NFKBIE|RAB3A|SLC1A1|SLC1A4|SLC1A5|SLC3A1|SLC6A12|SLC7A2|SLC12A2|STXBP1|TRH|PPFIA2|PPFIA3|SLC25A12|SV2A|UNC13B|ARL6IP5|SLC17A5|STK39|SLC6A20|SLC6A15|SLC38A7|SLC7A10|SLC17A7|SLC17A6|SLC25A22|SLC25A18|SFXN5|SFXN4|SLC38A10|SLC43A2|OSR1|SLC32A1|SLC38A9|SLC36A3	-5	MyList
GO Biological Processes	19	GO:0071560	cellular response to transforming growth factor beta stimulus	19_GO:0050896 response to stimulus	-6.7	2.1	5.8	28133	255	2734	52	1.9	0.26	317|409|677|678|1028|1030|1277|1524|2033|2331|2339|2348|3303|3309|3326|3725|3987|4015|4086|4087|4090|5300|5747|6386|6422|6498|6662|6885|7040|7048|7049|7122|7314|7316|7472|7474|7476|7791|8692|9372|9480|9958|10252|10273|11171|23089|51701|54361|55198|57530|64398|201163	APAF1|ARRB2|ZFP36L1|ZFP36L2|CDKN1C|CDKN2B|COL1A1|CX3CR1|EP300|FMOD|FNTA|FOLR1|HSPA1A|HSPA5|HSP90AB1|JUN|LIMS1|LOX|SMAD1|SMAD2|SMAD5|PIN1|PTK2|SDCBP|SFRP1|SKIL|SOX9|MAP3K7|TGFB1|TGFBR2|TGFBR3|CLDN5|UBB|UBC|WNT2|WNT5A|WNT7A|ZYX|HYAL2|ZFYVE9|ONECUT2|USP15|SPRY1|STUB1|STRAP|PEG10|NLK|WNT4|APPL2|CGN|MPP5|FLCN	-5	MyList
GO Biological Processes	19	GO:0006470	protein dephosphorylation	19_GO:0008152 metabolic process	-6.7	2	5.7	28133	326	2734	62	2.3	0.28	596|801|805|993|1033|1408|1760|1844|1846|1850|2070|3064|3326|3486|4690|5300|5501|5502|5509|5514|5521|5526|5530|5533|5535|5536|5537|5580|5725|5728|5764|5786|5795|5797|5801|5803|6295|6815|7040|9150|9562|9989|10106|10395|11072|11123|22843|23645|26191|51400|54949|55197|55631|57546|79660|79871|84152|84930|85464|132160|150290|333926	BCL2|CALM1|CALM2|CDC25A|CDKN3|CRY2|DMPK|DUSP2|DUSP4|DUSP8|EYA4|HTT|HSP90AB1|IGFBP3|NCK1|PIN1|PPP1CC|PPP1R1A|PPP1R3D|PPP1R10|PPP2R2B|PPP2R5B|PPP3CA|PPP3CC|PPP3R2|PPP5C|PPP6C|PRKCD|PTBP1|PTEN|PTN|PTPRA|PTPRJ|PTPRM|PTPRR|PTPRZ1|SAG|STYX|TGFB1|CTDP1|MINPP1|PPP4R1|CTDSP2|DLC1|DUSP14|RCAN3|PPM1E|PPP1R15A|PTPN22|PPME1|SDHAF2|RPRD1A|LRRC40|PDP2|PPP1R3B|RPAP2|PPP1R1B|MASTL|SSH2|PPM1M|DUSP18|PPM1J	-5	MyList
GO Biological Processes	19	GO:0034655	nucleobase-containing compound catabolic process	19_GO:0008152 metabolic process	-6.7	1.6	5.5	28133	671	2734	107	3.9	0.37	191|226|229|317|472|677|678|953|1267|1432|1655|2021|2033|2107|2237|2272|2597|3303|3356|3479|3569|3607|3630|3669|3704|3921|3939|4292|4656|4736|4850|4904|5141|5151|5152|5232|5393|5394|5433|5578|5580|5682|5683|5706|5708|5715|6122|6133|6136|6157|6158|6164|6169|6181|6189|6194|6208|6227|6235|7167|7314|7316|7374|7378|8086|8148|8313|8570|8604|9652|9704|9759|9887|10213|10236|10492|10643|10846|10924|11164|…	AHCY|ALDOA|ALDOB|APAF1|ATM|ZFP36L1|ZFP36L2|ENTPD1|CNP|MAPK14|DDX5|ENDOG|EP300|ETF1|FEN1|FHIT|GAPDH|HSPA1A|HTR2A|IGF1|IL6|FOXK2|INS|ISG20|ITPA|RPSA|LDHA|MLH1|MYOG|RPL10A|CNOT4|YBX1|PDE4A|PDE8A|PDE9A|PGK2|EXOSC9|EXOSC10|POLR2D|PRKCA|PRKCD|PSMA1|PSMA2|PSMC6|PSMD2|PSMD9|RPL3|RPL9|RPL12|RPL27A|RPL28|RPL34|RPL38|RPLP2|RPS3A|RPS6|RPS14|RPS21|RPS29|TPI1|UBB|UBC|UNG|UPP1|AAAS|TAF15|AXIN2|KHSRP|SLC25A12|TT…	-5	MyList
KEGG Pathway	24	hsa05167	kaposi sarcoma-associated herpesvirus infection		-6.7	2.3	5.9	28133	194	2734	43	1.6	0.24	595|718|801|805|810|842|942|1021|1026|1432|1437|1499|2033|2194|2782|2786|2919|3448|3569|3665|3708|3709|3725|3845|4067|4776|4790|4792|5291|5530|5533|5535|5600|5608|5879|5925|6772|6850|7132|7314|8717|29110|131450	CCND1|C3|CALM1|CALM2|CALML3|CASP9|CD86|CDK6|CDKN1A|MAPK14|CSF2|CTNNB1|EP300|FASN|GNB1|GNG4|CXCL1|IFNA14|IL6|IRF7|ITPR1|ITPR2|JUN|KRAS|LYN|NFATC4|NFKB1|NFKBIA|PIK3CB|PPP3CA|PPP3CC|PPP3R2|MAPK11|MAP2K6|RAC1|RB1|STAT1|SYK|TNFRSF1A|UBB|TRADD|TBK1|CD200R1	-5	MyList
GO Biological Processes	19	GO:0050817	coagulation	19_GO:0032501 multicellular organismal process	-6.7	1.9	5.7	28133	348	2734	65	2.4	0.29	239|308|409|462|829|947|953|1277|1465|1793|2048|2147|2152|2162|2192|2266|2626|2627|2778|2782|3047|3083|3448|3569|3705|3708|3709|4067|4097|5054|5154|5265|5270|5291|5578|5580|5583|5879|6403|6407|6469|6484|6722|6812|6850|7001|7094|7099|7294|8526|8527|8546|10077|10855|10938|11216|11311|57572|79803|89780|89781|140628|160851|170692|340205	ALOX12|ANXA5|ARRB2|SERPINC1|CAPZA1|CD34|ENTPD1|COL1A1|CSRP1|DOCK1|EPHB2|F2|F3|F13A1|FBLN1|FGG|GATA4|GATA6|GNAS|GNB1|HBG1|HGFAC|IFNA14|IL6|ITPK1|ITPR1|ITPR2|LYN|MAFG|SERPINE1|PDGFA|SERPINA1|SERPINE2|PIK3CB|PRKCA|PRKCD|PRKCH|RAC1|SELP|SEMG2|SHH|ST3GAL4|SRF|STXBP1|SYK|PRDX2|TLN1|TLR4|TXK|DGKE|DGKD|AP3B1|TSPAN32|HPSE|EHD1|AKAP10|VPS45|DOCK6|HPS6|WNT3A|HPS4|GATA5|DGKH|ADAMTS18|TREML1	-5	MyList
[truncated: 3,145 more rows]

## Sheet: Go-biomarkers metastatic genes
Category	CategoryID	GO	Description	PARENT_GO	LogP	Enrichment	Z-score	#TotalGeneInLibrary	#GeneInGO	#GeneInHitList	#GeneInGOAndHitList	%InGO	STDV %InGO	GeneID	Hits	Log(q-value)	GeneList
[truncated: 3,635 more rows]
