# Supplementary material for: Machine Learning Approaches to Classify Primary and Metastatic Cancers Using Tissue of Origin-Based DNA Methylation Profiles
Source: Cancers (Basel). 2021 Jul 27;13(15):3768. doi: 10.3390/cancers13153768 (PMC8345047; doi:10.3390/cancers13153768)
Supplement: Supplementary file 1 [file cancers-13-03768-s001.zip › cancers-1253923-supplementary final2/Table S6.xlsx]

## Sheet: MCODE module pathways
MCODE	GO	Description	Log10(P)
MCODE_1	GO:0070997	neuron death	-8.2
MCODE_1	GO:0010942	positive regulation of cell death	-8.0
MCODE_1	GO:0043065	positive regulation of apoptotic process	-7.2
MCODE_2	hsa05200	Pathways in cancer	-25.7
MCODE_2	WP1984	Integrated Breast Cancer Pathway	-21.0
MCODE_2	M105	PID TELOMERASE PATHWAY	-16.4
MCODE_3	WP615	Senescence and Autophagy in Cancer	-10.7
MCODE_3	R-HSA-6785807	Interleukin-4 and Interleukin-13 signaling	-10.6
MCODE_3	M145	PID P53 DOWNSTREAM PATHWAY	-9.9
MCODE_4	GO:0007169	transmembrane receptor protein tyrosine kinase signaling pathway	-12.4
MCODE_4	GO:0033674	positive regulation of kinase activity	-11.4
MCODE_4	GO:0051347	positive regulation of transferase activity	-10.9
MCODE_5	GO:0003401	axis elongation	-9.5
MCODE_5	WP4258	LncRNA involvement in canonical Wnt signaling and colorectal cancer	-9.4
MCODE_5	GO:0120035	regulation of plasma membrane bounded cell projection organization	-8.4
MCODE_6	ko04350	TGF-beta signaling pathway	-6.3
MCODE_6	hsa04350	TGF-beta signaling pathway	-6.2
MCODE_6	R-HSA-9006936	Signaling by TGFB family members	-6.0
MCODE_7	R-HSA-9660821	ADORA2B mediated anti-inflammatory cytokines production	-9.3
MCODE_7	R-HSA-9662851	Anti-inflammatory response favouring Leishmania parasite infection	-8.9
MCODE_7	R-HSA-9664433	Leishmania parasite growth and survival	-8.9
MCODE_8	GO:0007200	phospholipase C-activating G protein-coupled receptor signaling pathway	-7.3
MCODE_8	R-HSA-375276	Peptide ligand-binding receptors	-6.4
MCODE_8	R-HSA-416476	G alpha (q) signalling events	-6.4
MCODE_9	GO:0008625	extrinsic apoptotic signaling pathway via death domain receptors	-7.6
MCODE_9	R-HSA-73887	Death Receptor Signalling	-6.9
MCODE_9	hsa04217	necroptosis	-6.7
MCODE_11	R-HSA-5083635	Defective B3GALTL causes Peters-plus syndrome (PpS)	-8.7
MCODE_11	R-HSA-5173214	O-glycosylation of TSR domain-containing proteins	-8.6
MCODE_11	R-HSA-3906995	Diseases associated with O-glycosylation of proteins	-7.9

## Sheet: Genes from PPI network 
Module	No. of genes	Gene list
1	34	PRKCI, CKS1B, SIAH1, FKBP5, RHOC, CTNND1, TPM1, LCP1, CBLB, HSPA9, MMP8, COL1A1, PIN1, ACTN4, CSE1L, TLR4, YBX1, KEAP1, LIMK1, FBXW7, STUB1, ITGAM, RHOB, RPSA,, HPSE, CTSZ, S100A6, TOP2A, STAT5A, SFN, MED19, CDC73, NGFR, STAT6
2	32	SP1, CDKN1B, CD44, LAMC2, APC, HSP90AA1, STAT1, ATM, ABL2, JUN, EPHB2, CEBPA, TNK2, CTNNB1, SYK, HAX1, RB1, HSPA5, ABL1, EGFR, NFKB1, LAMB3, MAP3K7, PRDX2, EP300, SMAD2, ERBB3, ESR1, CDKN2A, LYN, RARB, KRAS
3	31	RAC1, BCL2, VCAN, RET, CDKN1A, LGALS1, CXCR4, TWIST1, BRAF, FLT1, CXCL1, RUNX3, IGFBP7, MYO9B, MYCN, HSP90AB1, NMU, RUNX2, SOCS1, IGFBP3, PIM1, BCL2L1, DOCK1, TP73, IGFBP4, CX3CR1, HDAC4, PRNP, ANXA1, PTEN, ETS2
4	15	CCND1, PTK2, MAPK14, NME1, INS, TERT, PRKCA, NME1-NME2, ITGAV, EPHA1, IGF1, EPHA4, EPHA7, SHC1, NME3
5	12	WNT3A, NTRK1, SFRP2, ASAP1, SFRP1, ALDOA, SND1, CORO1C, TBK1, HNRNPK, WNT2B, YAP1
6	6	TGFBR2 , TRIP10, FASLG, SMAD1, FOXO3, ACVR1C
7	4	IL6, PTHLH, CALCA, ADORA2B
8	3	F2, EDNRB, TACR1
9	3	TNFAIP3, TNFRSF10B, TNFRSF1A
10	3	CLDN5, OCLN, PMP22
11	3	SEMA5A, ADAMTS1, ADAMTS18
