# Supplementary material for: Machine Learning Approaches to Classify Primary and Metastatic Cancers Using Tissue of Origin-Based DNA Methylation Profiles
Source: Cancers (Basel). 2021 Jul 27;13(15):3768. doi: 10.3390/cancers13153768 (PMC8345047; doi:10.3390/cancers13153768)
Supplement: Supplementary file 1 [file cancers-13-03768-s001.zip › cancers-1253923-supplementary final2/Table S7.xlsx]

## Sheet: pathology
Gene	Gene name	Cancer	High	Medium	Low	Not detected	prognostic - favorable	unprognostic - favorable	prognostic - unfavorable	unprognostic - unfavorable
ENSG00000000003	TSPAN6	breast cancer	1	7	2	2		0.07712
ENSG00000000003	TSPAN6	carcinoid	0	1	1	2
ENSG00000000003	TSPAN6	cervical cancer	11	1	0	0		0.08967
ENSG00000000003	TSPAN6	colorectal cancer	0	6	2	2		0.03562
ENSG00000000003	TSPAN6	endometrial cancer	10	2	0	0				0.2567
ENSG00000000003	TSPAN6	glioma	0	0	0	11		0.002707
ENSG00000000003	TSPAN6	head and neck cancer	0	3	1	0				0.05932
ENSG00000000003	TSPAN6	liver cancer	4	5	1	0		0.104
ENSG00000000003	TSPAN6	lung cancer	8	4	0	0		0.0109
ENSG00000000003	TSPAN6	lymphoma	0	0	0	11
ENSG00000000003	TSPAN6	melanoma	0	1	2	9				0.01194
ENSG00000000003	TSPAN6	ovarian cancer	8	3	0	0		0.001798
ENSG00000000003	TSPAN6	pancreatic cancer	11	1	0	0				0.002038
ENSG00000000003	TSPAN6	prostate cancer	5	6	0	0		0.08765
ENSG00000000003	TSPAN6	renal cancer	2	4	1	5		0.003832
ENSG00000000003	TSPAN6	skin cancer	9	2	0	0
ENSG00000000003	TSPAN6	stomach cancer	11	1	0	0				0.04276
ENSG00000000003	TSPAN6	testis cancer	0	1	1	10		0.1139
ENSG00000000003	TSPAN6	thyroid cancer	0	0	2	2				0.2244
ENSG00000000003	TSPAN6	urothelial cancer	5	6	1	0		0.009535
ENSG00000000005	TNMD	breast cancer	0	5	4	3		0.03599
ENSG00000000005	TNMD	carcinoid	0	0	1	2
ENSG00000000005	TNMD	cervical cancer	0	4	1	7
ENSG00000000005	TNMD	colorectal cancer	2	9	1	0		0.009843
ENSG00000000005	TNMD	endometrial cancer	0	6	4	1				0.03187
ENSG00000000005	TNMD	glioma	0	2	2	7		0.007773
ENSG00000000005	TNMD	head and neck cancer	0	0	2	1
ENSG00000000005	TNMD	liver cancer	4	4	3	1				0.2419
ENSG00000000005	TNMD	lung cancer	0	2	3	6
ENSG00000000005	TNMD	lymphoma	0	11	0	1
ENSG00000000005	TNMD	melanoma	0	7	2	2
ENSG00000000005	TNMD	ovarian cancer	0	4	4	2				0.2146
ENSG00000000005	TNMD	pancreatic cancer	1	7	1	3		0.02359
ENSG00000000005	TNMD	prostate cancer	0	0	8	3		0.1372
ENSG00000000005	TNMD	renal cancer	0	2	3	6		0.09404
ENSG00000000005	TNMD	skin cancer	0	6	3	3
ENSG00000000005	TNMD	stomach cancer	0	5	4	3				0.0009602
ENSG00000000005	TNMD	testis cancer	0	7	5	0		0.06815
ENSG00000000005	TNMD	thyroid cancer	0	3	1	0				0.05672
ENSG00000000005	TNMD	urothelial cancer	0	2	7	2		0.1477
ENSG00000000419	DPM1	breast cancer	0	12	0	0				0.02208
ENSG00000000419	DPM1	carcinoid	0	4	0	0
ENSG00000000419	DPM1	cervical cancer	0	4	5	2		0.0494
ENSG00000000419	DPM1	colorectal cancer	3	8	0	0		0.1158
ENSG00000000419	DPM1	endometrial cancer	0	7	5	0				0.004236
ENSG00000000419	DPM1	glioma	0	6	5	0		0.1653
ENSG00000000419	DPM1	head and neck cancer	0	4	0	0				0.03274
ENSG00000000419	DPM1	liver cancer	2	9	0	0			1.941e-06
ENSG00000000419	DPM1	lung cancer	0	3	7	2		0.1097
ENSG00000000419	DPM1	lymphoma	1	4	7	0
ENSG00000000419	DPM1	melanoma	0	7	5	0				0.07491
ENSG00000000419	DPM1	ovarian cancer	1	8	3	0		0.02532
ENSG00000000419	DPM1	pancreatic cancer	0	11	0	0				0.01294
ENSG00000000419	DPM1	prostate cancer	0	11	1	0				0.0361
ENSG00000000419	DPM1	renal cancer	0	10	2	0				0.003021
ENSG00000000419	DPM1	skin cancer	0	5	6	1
ENSG00000000419	DPM1	stomach cancer	0	8	2	1		0.04979
ENSG00000000419	DPM1	testis cancer	2	9	0	0				0.2593
ENSG00000000419	DPM1	thyroid cancer	2	2	0	0				0.3581
ENSG00000000419	DPM1	urothelial cancer	1	7	4	0				0.2741
ENSG00000000457	SCYL3	breast cancer	1	3	0	8		0.2348
ENSG00000000457	SCYL3	carcinoid	0	0	3	1
ENSG00000000457	SCYL3	cervical cancer	0	2	3	6				0.1249
ENSG00000000457	SCYL3	colorectal cancer	0	0	3	7		0.07526
ENSG00000000457	SCYL3	endometrial cancer	2	2	0	7		0.08362
ENSG00000000457	SCYL3	glioma	0	0	3	8		0.07133
ENSG00000000457	SCYL3	head and neck cancer	0	1	3	0		0.002715
ENSG00000000457	SCYL3	liver cancer	0	2	2	7				0.1312
ENSG00000000457	SCYL3	lung cancer	0	0	1	8		0.02123
ENSG00000000457	SCYL3	lymphoma	0	0	0	11
ENSG00000000457	SCYL3	melanoma	0	2	1	7				0.02852
ENSG00000000457	SCYL3	ovarian cancer	1	1	2	7		0.07166
ENSG00000000457	SCYL3	pancreatic cancer	0	0	4	8				0.088
ENSG00000000457	SCYL3	prostate cancer	0	2	2	8				0.09877
ENSG00000000457	SCYL3	renal cancer	0	2	2	7				0.001203
ENSG00000000457	SCYL3	skin cancer	0	1	1	8
ENSG00000000457	SCYL3	stomach cancer	0	0	2	9		0.3538
ENSG00000000457	SCYL3	testis cancer	3	6	1	2		0.1748
ENSG00000000457	SCYL3	thyroid cancer	0	0	2	2				0.04602
ENSG00000000457	SCYL3	urothelial cancer	0	2	4	6	0.0008853
ENSG00000000460	C1orf112	breast cancer	1	8	1	2				0.04965
ENSG00000000460	C1orf112	carcinoid	0	3	0	1
ENSG00000000460	C1orf112	cervical cancer	0	10	0	0				0.1463
ENSG00000000460	C1orf112	colorectal cancer	0	0	3	9		0.1396
ENSG00000000460	C1orf112	endometrial cancer	0	2	2	7			9.564e-05
ENSG00000000460	C1orf112	glioma	0	8	4	0		0.1327
ENSG00000000460	C1orf112	head and neck cancer	0	3	0	0				0.09401
ENSG00000000460	C1orf112	liver cancer	0	8	0	1				0.002502
ENSG00000000460	C1orf112	lung cancer	0	4	2	4				0.2091
ENSG00000000460	C1orf112	lymphoma	0	0	2	10
ENSG00000000460	C1orf112	melanoma	0	7	4	1				0.009115
ENSG00000000460	C1orf112	ovarian cancer	0	8	0	4		0.08791
ENSG00000000460	C1orf112	pancreatic cancer	0	4	1	4				0.003467
ENSG00000000460	C1orf112	prostate cancer	0	2	5	4				0.05975
ENSG00000000460	C1orf112	renal cancer	0	7	1	3				1.651e-08
ENSG00000000460	C1orf112	skin cancer	0	11	1	0
ENSG00000000460	C1orf112	stomach cancer	0	2	1	8		0.1764
ENSG00000000460	C1orf112	testis cancer	0	5	1	5		0.0281
ENSG00000000460	C1orf112	thyroid cancer	1	2	0	1		0.06174
ENSG00000000460	C1orf112	urothelial cancer	0	10	1	1				0.2632
ENSG00000000938	FGR	breast cancer	0	1	11	0		0.02656
ENSG00000000938	FGR	carcinoid	0	2	1	0
ENSG00000000938	FGR	cervical cancer	0	0	10	0		0.01515
ENSG00000000938	FGR	colorectal cancer	0	3	8	0				0.0632
ENSG00000000938	FGR	endometrial cancer	0	0	10	1		0.00974
ENSG00000000938	FGR	glioma	0	0	1	8				0.00666
ENSG00000000938	FGR	head and neck cancer	0	0	4	0		0.06706
ENSG00000000938	FGR	liver cancer	0	1	8	0				0.05769
ENSG00000000938	FGR	lung cancer	0	2	6	3		0.1248
ENSG00000000938	FGR	lymphoma	0	3	6	3
ENSG00000000938	FGR	melanoma	0	0	11	0		0.01811
ENSG00000000938	FGR	ovarian cancer	0	0	6	4				0.07454
ENSG00000000938	FGR	pancreatic cancer	0	1	8	0		0.02787
ENSG00000000938	FGR	prostate cancer	0	2	8	1		0.1097
ENSG00000000938	FGR	renal cancer	0	3	5	2				0.01944
ENSG00000000938	FGR	skin cancer	0	0	5	4
ENSG00000000938	FGR	stomach cancer	0	2	9	1				0.06259
ENSG00000000938	FGR	testis cancer	0	1	9	1				0.03935
ENSG00000000938	FGR	thyroid cancer	0	2	2	0		0.2296
ENSG00000000938	FGR	urothelial cancer	0	2	7	2		0.008124
ENSG00000000971	CFH	breast cancer	0	0	0	11				0.2398
ENSG00000000971	CFH	carcinoid	0	0	0	4
ENSG00000000971	CFH	cervical cancer	0	0	0	11				0.09862
ENSG00000000971	CFH	colorectal cancer	0	0	1	11				0.1218
ENSG00000000971	CFH	endometrial cancer	0	0	0	12				0.08394
ENSG00000000971	CFH	glioma	0	0	0	11				0.0054
ENSG00000000971	CFH	head and neck cancer	0	0	0	4		0.1801
ENSG00000000971	CFH	liver cancer	0	0	1	11		0.003747
ENSG00000000971	CFH	lung cancer	0	0	0	12				0.07403
ENSG00000000971	CFH	lymphoma	0	0	0	12
ENSG00000000971	CFH	melanoma	0	0	0	12				0.1061
ENSG00000000971	CFH	ovarian cancer	0	0	0	12				0.1039
ENSG00000000971	CFH	pancreatic cancer	0	0	0	11				0.09077
ENSG00000000971	CFH	prostate cancer	0	0	0	12		0.2077
ENSG00000000971	CFH	renal cancer	0	0	0	12			1.922e-06
ENSG00000000971	CFH	skin cancer	0	0	0	12
ENSG00000000971	CFH	stomach cancer	0	0	0	9				0.0065
ENSG00000000971	CFH	testis cancer	0	0	2	8				0.004485
ENSG00000000971	CFH	thyroid cancer	0	0	0	4		0.1726
ENSG00000000971	CFH	urothelial cancer	0	0	0	10				0.1368
ENSG00000001036	FUCA2	breast cancer	0	0	2	10				0.01833
ENSG00000001036	FUCA2	carcinoid	0	0	0	4
ENSG00000001036	FUCA2	cervical cancer	0	1	1	10				0.0017
ENSG00000001036	FUCA2	colorectal cancer	0	1	1	10		0.01108
ENSG00000001036	FUCA2	endometrial cancer	0	0	0	12				0.01013
ENSG00000001036	FUCA2	glioma	0	0	0	11				0.04891
ENSG00000001036	FUCA2	head and neck cancer	0	0	0	4				0.01409
ENSG00000001036	FUCA2	liver cancer	1	2	2	6			2.696e-09
ENSG00000001036	FUCA2	lung cancer	0	2	1	8				0.001538
ENSG00000001036	FUCA2	lymphoma	0	0	0	11
ENSG00000001036	FUCA2	melanoma	1	2	3	5		0.1081
ENSG00000001036	FUCA2	ovarian cancer	0	3	1	8				0.07789
ENSG00000001036	FUCA2	pancreatic cancer	0	5	2	4				0.2889
ENSG00000001036	FUCA2	prostate cancer	0	1	0	11				0.19
ENSG00000001036	FUCA2	renal cancer	0	0	3	9				0.008758
ENSG00000001036	FUCA2	skin cancer	0	0	3	9
ENSG00000001036	FUCA2	stomach cancer	2	3	2	5		0.09184
ENSG00000001036	FUCA2	testis cancer	0	1	6	5				0.2687
ENSG00000001036	FUCA2	thyroid cancer	0	0	3	1		0.07249
ENSG00000001036	FUCA2	urothelial cancer	0	2	1	8		0.05074
ENSG00000001084	GCLC	breast cancer	5	7	0	0				0.08407
ENSG00000001084	GCLC	carcinoid	2	2	0	0
ENSG00000001084	GCLC	cervical cancer	0	9	2	1		0.01269
ENSG00000001084	GCLC	colorectal cancer	0	11	0	0		0.05652
ENSG00000001084	GCLC	endometrial cancer	0	12	0	0		0.2424
ENSG00000001084	GCLC	glioma	0	4	6	0		0.1576
ENSG00000001084	GCLC	head and neck cancer	1	2	0	1				0.276
ENSG00000001084	GCLC	liver cancer	8	4	0	0		0.2603
ENSG00000001084	GCLC	lung cancer	2	6	1	2				0.07498
ENSG00000001084	GCLC	lymphoma	1	3	4	3
ENSG00000001084	GCLC	melanoma	2	8	2	0				0.009943
ENSG00000001084	GCLC	ovarian cancer	1	10	1	0		0.004671
ENSG00000001084	GCLC	pancreatic cancer	2	8	0	0		0.1301
ENSG00000001084	GCLC	prostate cancer	2	9	0	0				0.05229
ENSG00000001084	GCLC	renal cancer	0	8	4	0	3.831e-06
ENSG00000001084	GCLC	skin cancer	0	3	7	2
ENSG00000001084	GCLC	stomach cancer	2	8	1	0		0.03783
ENSG00000001084	GCLC	testis cancer	1	10	1	0				0.08913
ENSG00000001084	GCLC	thyroid cancer	4	0	0	0			0.0008244
ENSG00000001084	GCLC	urothelial cancer	1	6	3	1		0.02303
ENSG00000001167	NFYA	breast cancer	0	11	0	0				0.2564
ENSG00000001167	NFYA	carcinoid	0	2	1	1
ENSG00000001167	NFYA	cervical cancer	2	9	0	0				0.04483
ENSG00000001167	NFYA	colorectal cancer	1	11	0	0		0.1328
ENSG00000001167	NFYA	endometrial cancer	1	9	0	0				0.01953
ENSG00000001167	NFYA	glioma	0	10	0	0				0.4567
ENSG00000001167	NFYA	head and neck cancer	1	2	0	0		0.01945
ENSG00000001167	NFYA	liver cancer	0	9	1	2			0.0008744
ENSG00000001167	NFYA	lung cancer	1	9	0	1				0.01973
ENSG00000001167	NFYA	lymphoma	0	12	0	0
ENSG00000001167	NFYA	melanoma	0	8	1	0				0.02237
ENSG00000001167	NFYA	ovarian cancer	4	6	0	0		0.005231
ENSG00000001167	NFYA	pancreatic cancer	0	11	0	0				0.005617
ENSG00000001167	NFYA	prostate cancer	0	9	0	0				0.1028
ENSG00000001167	NFYA	renal cancer	0	9	2	0				0.001921
ENSG00000001167	NFYA	skin cancer	0	9	0	0
ENSG00000001167	NFYA	stomach cancer	0	12	0	0		0.3114
ENSG00000001167	NFYA	testis cancer	0	11	0	0		0.05979
ENSG00000001167	NFYA	thyroid cancer	0	4	0	0				0.1031
ENSG00000001167	NFYA	urothelial cancer	1	11	0	0		0.001917
ENSG00000001460	STPG1	breast cancer						0.02631
ENSG00000001460	STPG1	carcinoid
ENSG00000001460	STPG1	cervical cancer								0.3346
ENSG00000001460	STPG1	colorectal cancer						0.01357
ENSG00000001460	STPG1	endometrial cancer					0.0001334
ENSG00000001460	STPG1	glioma								0.000606
ENSG00000001460	STPG1	head and neck cancer						0.05144
ENSG00000001460	STPG1	liver cancer								0.002909
ENSG00000001460	STPG1	lung cancer						0.05527
ENSG00000001460	STPG1	lymphoma
ENSG00000001460	STPG1	melanoma						0.1456
ENSG00000001460	STPG1	ovarian cancer						0.034
ENSG00000001460	STPG1	pancreatic cancer						0.108
ENSG00000001460	STPG1	prostate cancer						0.03482
ENSG00000001460	STPG1	renal cancer					0.0002311
ENSG00000001460	STPG1	skin cancer
ENSG00000001460	STPG1	stomach cancer						0.09135
ENSG00000001460	STPG1	testis cancer						0.03933
ENSG00000001460	STPG1	thyroid cancer						0.0521
ENSG00000001460	STPG1	urothelial cancer						0.1422
ENSG00000001461	NIPAL3	breast cancer	3	8	1	0				0.09355
ENSG00000001461	NIPAL3	carcinoid	3	1	0	0
ENSG00000001461	NIPAL3	cervical cancer	4	8	0	0				0.07632
ENSG00000001461	NIPAL3	colorectal cancer	10	1	0	0		0.02883
ENSG00000001461	NIPAL3	endometrial cancer	7	4	1	0				0.01187
ENSG00000001461	NIPAL3	glioma	1	10	0	0				0.05964
ENSG00000001461	NIPAL3	head and neck cancer	0	4	0	0		0.05377
ENSG00000001461	NIPAL3	liver cancer	6	3	2	1				0.003717
ENSG00000001461	NIPAL3	lung cancer	3	8	0	0		0.036
ENSG00000001461	NIPAL3	lymphoma	3	5	1	1
ENSG00000001461	NIPAL3	melanoma	6	6	0	0		0.2433
ENSG00000001461	NIPAL3	ovarian cancer	9	2	1	0				0.06663
ENSG00000001461	NIPAL3	pancreatic cancer	10	1	0	0				0.2795
ENSG00000001461	NIPAL3	prostate cancer	4	7	0	0		0.3141
ENSG00000001461	NIPAL3	renal cancer	4	8	0	0	3.034e-07
ENSG00000001461	NIPAL3	skin cancer	0	12	0	0
ENSG00000001461	NIPAL3	stomach cancer	7	3	0	0		0.0146
ENSG00000001461	NIPAL3	testis cancer	0	11	1	0				0.194
ENSG00000001461	NIPAL3	thyroid cancer	4	0	0	0	0.0003949
ENSG00000001461	NIPAL3	urothelial cancer	1	10	0	0				0.2851
ENSG00000001497	LAS1L	breast cancer	8	4	0	0				0.09714
ENSG00000001497	LAS1L	carcinoid	3	1	0	0
ENSG00000001497	LAS1L	cervical cancer	6	6	0	0		0.00162
ENSG00000001497	LAS1L	colorectal cancer	9	3	0	0				0.1572
ENSG00000001497	LAS1L	endometrial cancer	4	8	0	0				0.147
ENSG00000001497	LAS1L	glioma	7	4	0	0		0.03394
ENSG00000001497	LAS1L	head and neck cancer	4	0	0	0				0.2383
ENSG00000001497	LAS1L	liver cancer	3	4	2	2				0.007152
ENSG00000001497	LAS1L	lung cancer	4	8	0	0		0.02826
ENSG00000001497	LAS1L	lymphoma	7	5	0	0
ENSG00000001497	LAS1L	melanoma	7	4	0	0				0.3162
ENSG00000001497	LAS1L	ovarian cancer	10	2	0	0		0.02758
ENSG00000001497	LAS1L	pancreatic cancer	6	2	0	0		0.2137
ENSG00000001497	LAS1L	prostate cancer	7	3	0	0				0.05056
ENSG00000001497	LAS1L	renal cancer	2	6	1	2		0.006
ENSG00000001497	LAS1L	skin cancer	6	2	0	0
ENSG00000001497	LAS1L	stomach cancer	6	4	0	0		0.1256
ENSG00000001497	LAS1L	testis cancer	9	1	0	0		0.00117
ENSG00000001497	LAS1L	thyroid cancer	2	2	0	0		0.002002
ENSG00000001497	LAS1L	urothelial cancer	8	4	0	0		0.1532
ENSG00000001561	ENPP4	breast cancer	2	6	2	2				0.09866
ENSG00000001561	ENPP4	carcinoid	2	2	0	0
ENSG00000001561	ENPP4	cervical cancer	2	5	0	5				0.1742
ENSG00000001561	ENPP4	colorectal cancer	0	10	2	0		0.02751
ENSG00000001561	ENPP4	endometrial cancer	4	6	1	1		0.2009
ENSG00000001561	ENPP4	glioma	2	7	1	1		0.292
ENSG00000001561	ENPP4	head and neck cancer	0	2	0	2		0.1905
ENSG00000001561	ENPP4	liver cancer	2	8	0	1				0.08125
ENSG00000001561	ENPP4	lung cancer	0	6	3	3		0.005515
ENSG00000001561	ENPP4	lymphoma	2	8	1	1
ENSG00000001561	ENPP4	melanoma	0	1	0	9				0.198
ENSG00000001561	ENPP4	ovarian cancer	0	6	1	4		0.1257
ENSG00000001561	ENPP4	pancreatic cancer	3	8	1	0		0.08512
ENSG00000001561	ENPP4	prostate cancer	9	3	0	0		0.4365
ENSG00000001561	ENPP4	renal cancer	0	8	4	0	6.954e-07
ENSG00000001561	ENPP4	skin cancer	0	1	0	11
ENSG00000001561	ENPP4	stomach cancer	1	9	1	1		0.01819
ENSG00000001561	ENPP4	testis cancer	0	1	1	8		0.1825
ENSG00000001561	ENPP4	thyroid cancer	2	2	0	0				0.02624
ENSG00000001561	ENPP4	urothelial cancer	0	4	2	5		0.2561
ENSG00000001617	SEMA3F	breast cancer	3	7	1	1		0.08167
ENSG00000001617	SEMA3F	carcinoid	0	0	0	4
ENSG00000001617	SEMA3F	cervical cancer	0	1	1	9		0.2012
ENSG00000001617	SEMA3F	colorectal cancer	0	6	4	1				0.01115
ENSG00000001617	SEMA3F	endometrial cancer	0	0	5	6		0.01873
ENSG00000001617	SEMA3F	glioma	0	5	4	2				0.005519
ENSG00000001617	SEMA3F	head and neck cancer	0	3	0	1		0.1709
ENSG00000001617	SEMA3F	liver cancer	3	2	2	5			0.000515
ENSG00000001617	SEMA3F	lung cancer	4	1	1	4				0.1708
ENSG00000001617	SEMA3F	lymphoma	0	0	0	12
ENSG00000001617	SEMA3F	melanoma	1	3	2	5				0.0905
ENSG00000001617	SEMA3F	ovarian cancer	0	1	3	7		0.4198
ENSG00000001617	SEMA3F	pancreatic cancer	2	2	0	6				0.09546
ENSG00000001617	SEMA3F	prostate cancer	0	0	0	11		0.3012
ENSG00000001617	SEMA3F	renal cancer	0	2	2	8		0.02233
ENSG00000001617	SEMA3F	skin cancer	0	1	2	8
ENSG00000001617	SEMA3F	stomach cancer	1	2	2	7		0.06185
ENSG00000001617	SEMA3F	testis cancer	0	0	0	12				0.08562
ENSG00000001617	SEMA3F	thyroid cancer	0	1	1	1		0.003877
ENSG00000001617	SEMA3F	urothelial cancer	3	2	1	5		0.006869
ENSG00000001626	CFTR	breast cancer	0	0	0	10		0.006381
ENSG00000001626	CFTR	carcinoid	0	0	0	4
ENSG00000001626	CFTR	cervical cancer	0	0	0	10		0.09554
ENSG00000001626	CFTR	colorectal cancer	0	6	4	1		0.01766
ENSG00000001626	CFTR	endometrial cancer	0	0	2	10				0.01437
ENSG00000001626	CFTR	glioma	0	0	0	12		0.08743
ENSG00000001626	CFTR	head and neck cancer	0	0	0	4				0.08568
ENSG00000001626	CFTR	liver cancer	0	2	0	9			0.0009439
ENSG00000001626	CFTR	lung cancer	0	0	0	11		0.003205
ENSG00000001626	CFTR	lymphoma	0	1	0	10
ENSG00000001626	CFTR	melanoma	0	0	0	10				0.113
ENSG00000001626	CFTR	ovarian cancer	0	0	0	12		0.08887
ENSG00000001626	CFTR	pancreatic cancer	0	1	1	9				0.0155
ENSG00000001626	CFTR	prostate cancer	0	0	0	12		0.02145
ENSG00000001626	CFTR	renal cancer	0	0	0	12		0.004777
ENSG00000001626	CFTR	skin cancer	0	0	0	12
ENSG00000001626	CFTR	stomach cancer	0	0	0	12		0.1235
ENSG00000001626	CFTR	testis cancer	0	0	0	12		0.2584
ENSG00000001626	CFTR	thyroid cancer	0	0	0	4		0.09077
ENSG00000001626	CFTR	urothelial cancer	0	0	0	12				0.06645
ENSG00000001629	ANKIB1	breast cancer	0	2	6	4				0.1766
ENSG00000001629	ANKIB1	carcinoid	0	0	0	4
ENSG00000001629	ANKIB1	cervical cancer	0	0	0	12				0.005964
ENSG00000001629	ANKIB1	colorectal cancer	0	0	4	8		0.1234
ENSG00000001629	ANKIB1	endometrial cancer	0	0	1	11				0.004967
ENSG00000001629	ANKIB1	glioma	2	5	1	4				0.2749
ENSG00000001629	ANKIB1	head and neck cancer	0	0	0	3		0.0767
ENSG00000001629	ANKIB1	liver cancer	0	0	0	12				0.00488
ENSG00000001629	ANKIB1	lung cancer	0	0	1	10		0.2142
ENSG00000001629	ANKIB1	lymphoma	0	0	0	12
ENSG00000001629	ANKIB1	melanoma	0	1	3	7				0.04245
ENSG00000001629	ANKIB1	ovarian cancer	0	1	1	10		0.01874
ENSG00000001629	ANKIB1	pancreatic cancer	0	0	0	10				0.001525
ENSG00000001629	ANKIB1	prostate cancer	0	0	4	7				0.1483
ENSG00000001629	ANKIB1	renal cancer	0	0	1	11		0.001059
ENSG00000001629	ANKIB1	skin cancer	0	0	0	12
ENSG00000001629	ANKIB1	stomach cancer	0	0	0	9				0.04055
ENSG00000001629	ANKIB1	testis cancer	0	0	2	8		0.2999
ENSG00000001629	ANKIB1	thyroid cancer	0	0	0	4				0.03003
ENSG00000001629	ANKIB1	urothelial cancer	0	0	1	11		0.32
ENSG00000001630	CYP51A1	breast cancer	0	0	0	9		0.06681
ENSG00000001630	CYP51A1	carcinoid	0	0	0	3
ENSG00000001630	CYP51A1	cervical cancer	0	0	0	12			0.0006117
ENSG00000001630	CYP51A1	colorectal cancer	0	0	0	11		0.03482
ENSG00000001630	CYP51A1	endometrial cancer	0	0	0	12				0.01176
ENSG00000001630	CYP51A1	glioma	0	0	0	11				0.07816
ENSG00000001630	CYP51A1	head and neck cancer	0	0	0	3				0.03603
ENSG00000001630	CYP51A1	liver cancer	0	0	0	11				0.1019
ENSG00000001630	CYP51A1	lung cancer	0	0	0	11				0.1971
ENSG00000001630	CYP51A1	lymphoma	0	0	0	12
ENSG00000001630	CYP51A1	melanoma	0	0	0	10				0.09844
ENSG00000001630	CYP51A1	ovarian cancer	0	0	0	12				0.1355
ENSG00000001630	CYP51A1	pancreatic cancer	0	0	0	10				0.09752
ENSG00000001630	CYP51A1	prostate cancer	0	0	0	11				0.1344
ENSG00000001630	CYP51A1	renal cancer	0	0	0	12		1.592e-09
ENSG00000001630	CYP51A1	skin cancer	0	0	0	11
ENSG00000001630	CYP51A1	stomach cancer	0	0	0	12				0.1822
ENSG00000001630	CYP51A1	testis cancer	0	0	0	11				0.2734
ENSG00000001630	CYP51A1	thyroid cancer	0	0	0	3				0.05131
ENSG00000001630	CYP51A1	urothelial cancer	0	0	0	10				0.001089
ENSG00000001631	KRIT1	breast cancer	0	0	0	11		0.08123
ENSG00000001631	KRIT1	carcinoid	0	0	0	4
ENSG00000001631	KRIT1	cervical cancer	0	0	0	12				0.01108
ENSG00000001631	KRIT1	colorectal cancer	0	1	1	10				0.01833
ENSG00000001631	KRIT1	endometrial cancer	0	0	0	11				0.03747
ENSG00000001631	KRIT1	glioma	0	0	0	12				0.1939
ENSG00000001631	KRIT1	head and neck cancer	0	0	0	4		0.08931
ENSG00000001631	KRIT1	liver cancer	0	0	0	12				0.004103
ENSG00000001631	KRIT1	lung cancer	0	0	0	12		0.01059
ENSG00000001631	KRIT1	lymphoma	0	0	0	12
ENSG00000001631	KRIT1	melanoma	0	0	3	9				0.002297
ENSG00000001631	KRIT1	ovarian cancer	0	1	0	11		0.2182
ENSG00000001631	KRIT1	pancreatic cancer	0	0	0	11		0.07245
ENSG00000001631	KRIT1	prostate cancer	0	0	1	10				0.1044
ENSG00000001631	KRIT1	renal cancer	0	0	0	12		0.1186
ENSG00000001631	KRIT1	skin cancer	0	0	0	12
ENSG00000001631	KRIT1	stomach cancer	0	0	0	11				0.282
ENSG00000001631	KRIT1	testis cancer	0	0	0	9		0.2605
ENSG00000001631	KRIT1	thyroid cancer	0	0	0	4				0.06184
ENSG00000001631	KRIT1	urothelial cancer	0	0	0	10		0.1036
ENSG00000002016	RAD52	breast cancer						0.4533
ENSG00000002016	RAD52	carcinoid
ENSG00000002016	RAD52	cervical cancer								0.008085
ENSG00000002016	RAD52	colorectal cancer								0.0468
ENSG00000002016	RAD52	endometrial cancer								0.05267
ENSG00000002016	RAD52	glioma						0.07374
ENSG00000002016	RAD52	head and neck cancer						0.01418
ENSG00000002016	RAD52	liver cancer								0.001816
ENSG00000002016	RAD52	lung cancer						0.1878
ENSG00000002016	RAD52	lymphoma
ENSG00000002016	RAD52	melanoma								0.02799
ENSG00000002016	RAD52	ovarian cancer								0.08434
ENSG00000002016	RAD52	pancreatic cancer						0.01034
ENSG00000002016	RAD52	prostate cancer								0.3267
ENSG00000002016	RAD52	renal cancer							2.224e-06
ENSG00000002016	RAD52	skin cancer
ENSG00000002016	RAD52	stomach cancer						0.1537
ENSG00000002016	RAD52	testis cancer								0.1606
ENSG00000002016	RAD52	thyroid cancer						0.1683
ENSG00000002016	RAD52	urothelial cancer						0.03741
ENSG00000002330	BAD	breast cancer	1	6	4	1		0.1472
ENSG00000002330	BAD	carcinoid	0	2	1	1
ENSG00000002330	BAD	cervical cancer	0	6	4	2		0.03079
ENSG00000002330	BAD	colorectal cancer	0	6	5	0				0.1166
ENSG00000002330	BAD	endometrial cancer	1	8	2	0		0.008242
ENSG00000002330	BAD	glioma	0	1	6	5		0.2604
ENSG00000002330	BAD	head and neck cancer	0	3	0	0				0.06725
ENSG00000002330	BAD	liver cancer	2	7	1	0				0.001239
ENSG00000002330	BAD	lung cancer	1	7	1	2		0.1071
ENSG00000002330	BAD	lymphoma	1	0	2	9
ENSG00000002330	BAD	melanoma	0	10	1	0		0.1993
ENSG00000002330	BAD	ovarian cancer	1	9	0	2		0.1097
ENSG00000002330	BAD	pancreatic cancer	1	7	1	0		0.1356
ENSG00000002330	BAD	prostate cancer	0	9	1	1				0.1138
ENSG00000002330	BAD	renal cancer	0	11	1	0				0.08259
ENSG00000002330	BAD	skin cancer	0	5	7	0
ENSG00000002330	BAD	stomach cancer	1	9	2	0		0.09036
ENSG00000002330	BAD	testis cancer	0	0	2	10				0.2168
ENSG00000002330	BAD	thyroid cancer	0	4	0	0				0.1484
ENSG00000002330	BAD	urothelial cancer	0	8	2	1		0.07947
ENSG00000002549	LAP3	breast cancer	0	6	3	1		0.02099
ENSG00000002549	LAP3	carcinoid	1	1	2	0
ENSG00000002549	LAP3	cervical cancer	0	4	2	5		0.1005
ENSG00000002549	LAP3	colorectal cancer	3	6	1	2		0.006954
ENSG00000002549	LAP3	endometrial cancer	0	5	5	1		0.1461
ENSG00000002549	LAP3	glioma	0	3	4	5				0.1263
ENSG00000002549	LAP3	head and neck cancer	0	4	0	0		0.2867
ENSG00000002549	LAP3	liver cancer	6	4	1	1		0.216
ENSG00000002549	LAP3	lung cancer	0	3	3	6				0.1547
ENSG00000002549	LAP3	lymphoma	0	1	6	4
ENSG00000002549	LAP3	melanoma	0	6	6	0		0.0533
ENSG00000002549	LAP3	ovarian cancer	0	6	4	2		0.001442
ENSG00000002549	LAP3	pancreatic cancer	0	10	1	1				0.002613
ENSG00000002549	LAP3	prostate cancer	0	2	7	1				0.117
ENSG00000002549	LAP3	renal cancer	1	4	2	3				0.00429
ENSG00000002549	LAP3	skin cancer	0	5	3	4
ENSG00000002549	LAP3	stomach cancer	0	6	1	1		0.1734
ENSG00000002549	LAP3	testis cancer	0	5	6	0				0.03278
ENSG00000002549	LAP3	thyroid cancer	0	4	0	0		0.3063
ENSG00000002549	LAP3	urothelial cancer	0	4	6	1		0.08786
ENSG00000002586	CD99	breast cancer	0	0	0	11				0.003714
ENSG00000002586	CD99	carcinoid	0	0	0	4
ENSG00000002586	CD99	cervical cancer	0	0	0	12				0.2897
ENSG00000002586	CD99	colorectal cancer	0	0	0	11				0.00597
ENSG00000002586	CD99	endometrial cancer	0	1	2	9		0.007011
ENSG00000002586	CD99	glioma	0	0	0	10				0.02139
ENSG00000002586	CD99	head and neck cancer	0	0	0	3		0.006984
ENSG00000002586	CD99	liver cancer	0	2	0	10				0.003887
ENSG00000002586	CD99	lung cancer	0	0	0	10				0.01539
ENSG00000002586	CD99	lymphoma	1	0	0	11
ENSG00000002586	CD99	melanoma	0	1	2	8				0.106
ENSG00000002586	CD99	ovarian cancer	0	0	0	11		0.1053
ENSG00000002586	CD99	pancreatic cancer	0	2	0	10		0.01589
ENSG00000002586	CD99	prostate cancer	0	0	3	6				0.1871
ENSG00000002586	CD99	renal cancer	0	0	0	11			5.873e-07
ENSG00000002586	CD99	skin cancer	0	0	0	12
ENSG00000002586	CD99	stomach cancer	0	0	0	8				0.02105
ENSG00000002586	CD99	testis cancer	0	0	1	11				0.2176
ENSG00000002586	CD99	thyroid cancer	0	0	1	2				0.05367
ENSG00000002586	CD99	urothelial cancer	0	0	1	10				0.03608
ENSG00000002587	HS3ST1	breast cancer	0	0	2	10				0.1099
ENSG00000002587	HS3ST1	carcinoid	0	1	1	2
ENSG00000002587	HS3ST1	cervical cancer	0	0	0	12				0.2663
ENSG00000002587	HS3ST1	colorectal cancer	0	3	2	6				0.0401
ENSG00000002587	HS3ST1	endometrial cancer	0	0	3	8	0.0007732
ENSG00000002587	HS3ST1	glioma	0	1	1	9		0.03323
ENSG00000002587	HS3ST1	head and neck cancer	0	0	0	4				0.008896
ENSG00000002587	HS3ST1	liver cancer	0	0	5	5				0.4211
ENSG00000002587	HS3ST1	lung cancer	0	0	2	10				0.2079
ENSG00000002587	HS3ST1	lymphoma	0	0	0	12
ENSG00000002587	HS3ST1	melanoma	0	3	8	1				0.2224
ENSG00000002587	HS3ST1	ovarian cancer	0	0	2	10		0.1317
ENSG00000002587	HS3ST1	pancreatic cancer	0	0	1	10				0.01771
ENSG00000002587	HS3ST1	prostate cancer	0	1	2	8		0.108
ENSG00000002587	HS3ST1	renal cancer	0	0	2	9	5.987e-08
ENSG00000002587	HS3ST1	skin cancer	0	0	0	12
ENSG00000002587	HS3ST1	stomach cancer	0	0	2	10		0.0999
ENSG00000002587	HS3ST1	testis cancer	0	0	0	12				0.142
ENSG00000002587	HS3ST1	thyroid cancer	0	2	0	2				0.1565
ENSG00000002587	HS3ST1	urothelial cancer	0	0	0	12	0.0008669
ENSG00000002726	AOC1	breast cancer	0	1	7	4				0.01729
ENSG00000002726	AOC1	carcinoid	1	1	1	1
ENSG00000002726	AOC1	cervical cancer	0	1	4	7				0.2528
ENSG00000002726	AOC1	colorectal cancer	9	2	0	0				0.01578
ENSG00000002726	AOC1	endometrial cancer	0	2	3	7				0.02841
ENSG00000002726	AOC1	glioma	0	0	5	7				0.006308
ENSG00000002726	AOC1	head and neck cancer	0	1	0	2		0.008306
ENSG00000002726	AOC1	liver cancer	1	7	2	2				0.00907
ENSG00000002726	AOC1	lung cancer	0	4	2	6				0.06422
ENSG00000002726	AOC1	lymphoma	0	1	1	9
ENSG00000002726	AOC1	melanoma	0	3	1	7		0.1208
ENSG00000002726	AOC1	ovarian cancer	2	4	0	6		0.1964
ENSG00000002726	AOC1	pancreatic cancer	5	5	2	0				0.3112
ENSG00000002726	AOC1	prostate cancer	0	5	2	4	0.0001707
ENSG00000002726	AOC1	renal cancer	3	2	1	6		0.005322
ENSG00000002726	AOC1	skin cancer	0	0	1	10
ENSG00000002726	AOC1	stomach cancer	3	4	2	1		0.0362
ENSG00000002726	AOC1	testis cancer	0	6	2	4				0.01495
ENSG00000002726	AOC1	thyroid cancer	0	1	1	2		0.169
ENSG00000002726	AOC1	urothelial cancer	0	3	2	7				0.1644
ENSG00000002745	WNT16	breast cancer						0.06532
ENSG00000002745	WNT16	carcinoid
ENSG00000002745	WNT16	cervical cancer						0.03628
ENSG00000002745	WNT16	colorectal cancer								0.07236
ENSG00000002745	WNT16	endometrial cancer								0.01899
ENSG00000002745	WNT16	glioma								0.002938
ENSG00000002745	WNT16	head and neck cancer						0.05231
ENSG00000002745	WNT16	liver cancer								0.01774
ENSG00000002745	WNT16	lung cancer						0.1156
ENSG00000002745	WNT16	lymphoma
ENSG00000002745	WNT16	melanoma								0.1122
ENSG00000002745	WNT16	ovarian cancer								0.1936
ENSG00000002745	WNT16	pancreatic cancer								0.377
ENSG00000002745	WNT16	prostate cancer						0.02175
ENSG00000002745	WNT16	renal cancer								3.565e-10
ENSG00000002745	WNT16	skin cancer
ENSG00000002745	WNT16	stomach cancer								0.005889
ENSG00000002745	WNT16	testis cancer								0.2733
ENSG00000002745	WNT16	thyroid cancer								0.055
ENSG00000002745	WNT16	urothelial cancer						0.1664
ENSG00000002746	HECW1	breast cancer	0	6	6	0		0.1398
ENSG00000002746	HECW1	carcinoid	0	0	2	0
ENSG00000002746	HECW1	cervical cancer	1	1	10	0				0.002854
ENSG00000002746	HECW1	colorectal cancer	0	2	10	0				0.2567
ENSG00000002746	HECW1	endometrial cancer	0	1	10	0				0.439
ENSG00000002746	HECW1	glioma	1	6	5	0				0.02433
ENSG00000002746	HECW1	head and neck cancer	0	3	1	0				0.02798
ENSG00000002746	HECW1	liver cancer	0	2	5	4				0.0008653
ENSG00000002746	HECW1	lung cancer	0	4	6	2				0.06935
ENSG00000002746	HECW1	lymphoma	1	2	8	1
ENSG00000002746	HECW1	melanoma	0	3	5	4		0.07297
ENSG00000002746	HECW1	ovarian cancer	1	8	3	0				0.07308
ENSG00000002746	HECW1	pancreatic cancer	0	3	9	0				0.0343
ENSG00000002746	HECW1	prostate cancer	0	6	6	0		0.02674
ENSG00000002746	HECW1	renal cancer	0	3	5	4				0.001425
ENSG00000002746	HECW1	skin cancer	0	0	8	4
ENSG00000002746	HECW1	stomach cancer	0	5	7	0				0.01644
ENSG00000002746	HECW1	testis cancer	0	4	8	0		0.005231
ENSG00000002746	HECW1	thyroid cancer	0	2	2	0				0.01885
ENSG00000002746	HECW1	urothelial cancer	0	4	8	0				0.02424
ENSG00000002822	MAD1L1	breast cancer	1	9	2	0		0.1854
ENSG00000002822	MAD1L1	carcinoid	1	2	0	1
ENSG00000002822	MAD1L1	cervical cancer	2	9	1	0		0.03765
ENSG00000002822	MAD1L1	colorectal cancer	2	8	0	0				0.004258
ENSG00000002822	MAD1L1	endometrial cancer	2	7	2	0		0.08316
ENSG00000002822	MAD1L1	glioma	6	4	2	0				0.0142
ENSG00000002822	MAD1L1	head and neck cancer	1	3	0	0				0.03826
ENSG00000002822	MAD1L1	liver cancer	2	6	2	2				0.02703
ENSG00000002822	MAD1L1	lung cancer	4	5	3	0				0.01184
ENSG00000002822	MAD1L1	lymphoma	5	7	0	0
ENSG00000002822	MAD1L1	melanoma	4	7	0	0		0.04785
ENSG00000002822	MAD1L1	ovarian cancer	4	6	1	1				0.05759
ENSG00000002822	MAD1L1	pancreatic cancer	6	3	0	0		0.1889
ENSG00000002822	MAD1L1	prostate cancer	2	8	1	0		0.248
ENSG00000002822	MAD1L1	renal cancer	3	3	2	3		0.002331
ENSG00000002822	MAD1L1	skin cancer	0	10	2	0
ENSG00000002822	MAD1L1	stomach cancer	3	9	0	0		0.05177
ENSG00000002822	MAD1L1	testis cancer	2	9	1	0		0.1326
ENSG00000002822	MAD1L1	thyroid cancer	1	3	0	0		0.2363
ENSG00000002822	MAD1L1	urothelial cancer	5	7	0	0				0.4572
ENSG00000002834	LASP1	breast cancer	1	7	2	2		0.1229
ENSG00000002834	LASP1	carcinoid	0	1	0	3
ENSG00000002834	LASP1	cervical cancer	0	3	3	5				0.02089
ENSG00000002834	LASP1	colorectal cancer	2	4	2	2		0.1769
ENSG00000002834	LASP1	endometrial cancer	0	1	3	7			0.0004566
ENSG00000002834	LASP1	glioma	0	3	1	8				0.1468
ENSG00000002834	LASP1	head and neck cancer	0	1	0	3				0.03025
ENSG00000002834	LASP1	liver cancer	0	7	2	0			0.0002409
ENSG00000002834	LASP1	lung cancer	0	3	3	4				0.001062
ENSG00000002834	LASP1	lymphoma	0	6	4	2
ENSG00000002834	LASP1	melanoma	0	3	8	1		0.2235
ENSG00000002834	LASP1	ovarian cancer	3	1	3	4				0.09602
ENSG00000002834	LASP1	pancreatic cancer	1	3	5	3				0.009866
ENSG00000002834	LASP1	prostate cancer	0	0	2	10				0.1013
ENSG00000002834	LASP1	renal cancer	0	1	5	6				0.009652
ENSG00000002834	LASP1	skin cancer	0	3	6	2
ENSG00000002834	LASP1	stomach cancer	1	4	4	3		0.001289
ENSG00000002834	LASP1	testis cancer	0	2	3	7				0.03952
ENSG00000002834	LASP1	thyroid cancer	0	1	0	3		0.001598
ENSG00000002834	LASP1	urothelial cancer	0	2	1	8		0.04527
ENSG00000002919	SNX11	breast cancer	0	4	3	5				0.1746
ENSG00000002919	SNX11	carcinoid	0	0	1	3
ENSG00000002919	SNX11	cervical cancer	2	8	1	0		0.006857
ENSG00000002919	SNX11	colorectal cancer	3	6	1	0		0.04345
ENSG00000002919	SNX11	endometrial cancer	2	4	5	0		0.004333
ENSG00000002919	SNX11	glioma	0	1	1	10		0.2446
ENSG00000002919	SNX11	head and neck cancer	3	0	0	0		0.1542
ENSG00000002919	SNX11	liver cancer	5	5	1	0				0.002682
ENSG00000002919	SNX11	lung cancer	5	1	4	2		0.2071
ENSG00000002919	SNX11	lymphoma	1	1	2	8
ENSG00000002919	SNX11	melanoma	5	4	1	2		0.09272
ENSG00000002919	SNX11	ovarian cancer	3	5	4	0				0.2152
ENSG00000002919	SNX11	pancreatic cancer	2	5	5	0		0.05419
ENSG00000002919	SNX11	prostate cancer	0	3	4	3				0.2121
ENSG00000002919	SNX11	renal cancer	1	8	1	2		0.005224
ENSG00000002919	SNX11	skin cancer	0	0	2	8
ENSG00000002919	SNX11	stomach cancer	1	7	2	1		0.009021
ENSG00000002919	SNX11	testis cancer	0	0	0	10				0.02704
ENSG00000002919	SNX11	thyroid cancer	2	1	0	0		0.09497
ENSG00000002919	SNX11	urothelial cancer	0	0	5	6		0.03892
ENSG00000002933	TMEM176A	breast cancer	0	4	5	2		0.04703
ENSG00000002933	TMEM176A	carcinoid	0	4	0	0
ENSG00000002933	TMEM176A	cervical cancer	0	3	2	7		0.0771
ENSG00000002933	TMEM176A	colorectal cancer	7	4	0	1				0.005711
ENSG00000002933	TMEM176A	endometrial cancer	0	1	1	9				0.06089
ENSG00000002933	TMEM176A	glioma	2	3	5	2				0.003964
ENSG00000002933	TMEM176A	head and neck cancer	0	2	1	1		0.01443
ENSG00000002933	TMEM176A	liver cancer	5	7	0	0				0.2514
ENSG00000002933	TMEM176A	lung cancer	0	2	4	5		0.2319
ENSG00000002933	TMEM176A	lymphoma	1	7	1	3
ENSG00000002933	TMEM176A	melanoma	0	5	1	6		0.04193
ENSG00000002933	TMEM176A	ovarian cancer	2	3	2	5		0.1986
ENSG00000002933	TMEM176A	pancreatic cancer	2	6	1	2		0.01471
ENSG00000002933	TMEM176A	prostate cancer	0	0	2	10		0.04369
ENSG00000002933	TMEM176A	renal cancer	4	8	0	0		0.4792
ENSG00000002933	TMEM176A	skin cancer	0	4	1	6
ENSG00000002933	TMEM176A	stomach cancer	3	6	1	1				0.01229
ENSG00000002933	TMEM176A	testis cancer	1	3	5	2				0.01977
ENSG00000002933	TMEM176A	thyroid cancer	2	0	2	0				0.264
ENSG00000002933	TMEM176A	urothelial cancer	2	2	2	6				0.04911
ENSG00000003056	M6PR	breast cancer	3	7	0	0				0.243
ENSG00000003056	M6PR	carcinoid	0	4	0	0
ENSG00000003056	M6PR	cervical cancer	1	11	0	0				0.1224
ENSG00000003056	M6PR	colorectal cancer	7	5	0	0		0.01737
ENSG00000003056	M6PR	endometrial cancer	4	8	0	0		0.1543
ENSG00000003056	M6PR	glioma	1	6	3	1		0.3003
ENSG00000003056	M6PR	head and neck cancer	0	4	0	0				0.01886
ENSG00000003056	M6PR	liver cancer	5	7	0	0			0.0003889
ENSG00000003056	M6PR	lung cancer	0	10	1	0				0.1759
ENSG00000003056	M6PR	lymphoma	4	5	2	0
ENSG00000003056	M6PR	melanoma	0	8	4	0				0.2843
ENSG00000003056	M6PR	ovarian cancer	0	11	0	0				0.005822
ENSG00000003056	M6PR	pancreatic cancer	0	10	1	0				0.01443
ENSG00000003056	M6PR	prostate cancer	5	7	0	0		0.0682
ENSG00000003056	M6PR	renal cancer	8	4	0	0		0.004529
ENSG00000003056	M6PR	skin cancer	0	3	3	6
ENSG00000003056	M6PR	stomach cancer	1	8	2	0		0.03793
ENSG00000003056	M6PR	testis cancer	6	4	0	0				0.101
ENSG00000003056	M6PR	thyroid cancer	3	1	0	0				0.3639
ENSG00000003056	M6PR	urothelial cancer	2	10	0	0		0.3982
ENSG00000003096	KLHL13	breast cancer	1	1	6	2		0.1111
ENSG00000003096	KLHL13	carcinoid	0	0	1	3
ENSG00000003096	KLHL13	cervical cancer	0	0	2	8				0.22
ENSG00000003096	KLHL13	colorectal cancer	0	0	5	6		0.1033
ENSG00000003096	KLHL13	endometrial cancer	0	2	7	1				0.06086
ENSG00000003096	KLHL13	glioma	0	0	0	12		0.01066
ENSG00000003096	KLHL13	head and neck cancer	0	0	0	4				0.09544
ENSG00000003096	KLHL13	liver cancer	1	3	5	3				0.07224
ENSG00000003096	KLHL13	lung cancer	0	1	2	8		0.05522
ENSG00000003096	KLHL13	lymphoma	0	0	2	9
ENSG00000003096	KLHL13	melanoma	0	1	1	10				0.1405
ENSG00000003096	KLHL13	ovarian cancer	2	4	2	4				0.2538
ENSG00000003096	KLHL13	pancreatic cancer	0	0	3	7		0.06905
ENSG00000003096	KLHL13	prostate cancer	4	4	0	1		0.1517
ENSG00000003096	KLHL13	renal cancer	0	0	0	12		0.003092
ENSG00000003096	KLHL13	skin cancer	0	1	0	11
ENSG00000003096	KLHL13	stomach cancer	0	0	2	7				0.01239
ENSG00000003096	KLHL13	testis cancer	0	0	1	10		0.03903
ENSG00000003096	KLHL13	thyroid cancer	0	3	0	1				0.1534
ENSG00000003096	KLHL13	urothelial cancer	0	0	2	9				0.2306
ENSG00000003137	CYP26B1	breast cancer	0	1	8	3				0.1703
ENSG00000003137	CYP26B1	carcinoid	0	1	0	3
ENSG00000003137	CYP26B1	cervical cancer	0	0	4	8				0.1054
ENSG00000003137	CYP26B1	colorectal cancer	0	0	5	7		0.0876
ENSG00000003137	CYP26B1	endometrial cancer	0	0	4	7				0.0002192
ENSG00000003137	CYP26B1	glioma	0	0	6	5				0.03456
ENSG00000003137	CYP26B1	head and neck cancer	0	1	1	1		0.4404
ENSG00000003137	CYP26B1	liver cancer	0	6	2	4				0.000217
ENSG00000003137	CYP26B1	lung cancer	0	0	1	11				0.08405
ENSG00000003137	CYP26B1	lymphoma	0	1	6	5
ENSG00000003137	CYP26B1	melanoma	0	1	6	4		0.1512
ENSG00000003137	CYP26B1	ovarian cancer	0	0	2	9				0.1401
ENSG00000003137	CYP26B1	pancreatic cancer	0	0	7	3		0.007549
ENSG00000003137	CYP26B1	prostate cancer	0	0	8	3		0.1524
ENSG00000003137	CYP26B1	renal cancer	0	2	6	4				0.02622
ENSG00000003137	CYP26B1	skin cancer	0	0	0	11
ENSG00000003137	CYP26B1	stomach cancer	0	0	4	7				0.1771
ENSG00000003137	CYP26B1	testis cancer	0	0	1	11				0.155
ENSG00000003137	CYP26B1	thyroid cancer	0	1	0	2				0.009442
ENSG00000003137	CYP26B1	urothelial cancer	0	1	3	7				0.02036
ENSG00000003147	ICA1	breast cancer	0	2	5	5		0.1388
ENSG00000003147	ICA1	carcinoid	0	1	1	2
ENSG00000003147	ICA1	cervical cancer	0	0	4	8				0.1365
ENSG00000003147	ICA1	colorectal cancer	1	3	2	6		0.3739
ENSG00000003147	ICA1	endometrial cancer	0	0	2	10		0.006825
ENSG00000003147	ICA1	glioma	0	1	2	9		0.09488
ENSG00000003147	ICA1	head and neck cancer	0	0	0	4		0.00857
ENSG00000003147	ICA1	liver cancer	0	0	4	8		0.01369
ENSG00000003147	ICA1	lung cancer	0	0	1	7				0.3545
ENSG00000003147	ICA1	lymphoma	0	0	0	12
ENSG00000003147	ICA1	melanoma	0	0	1	10				0.07609
ENSG00000003147	ICA1	ovarian cancer	3	2	2	5		0.3417
ENSG00000003147	ICA1	pancreatic cancer	0	2	2	8		0.05837
ENSG00000003147	ICA1	prostate cancer	0	0	0	10				0.2619
ENSG00000003147	ICA1	renal cancer	1	3	3	5	4.232e-08
ENSG00000003147	ICA1	skin cancer	0	0	0	11
ENSG00000003147	ICA1	stomach cancer	0	0	1	11		0.1299
ENSG00000003147	ICA1	testis cancer	1	0	0	9		0.1293
ENSG00000003147	ICA1	thyroid cancer	1	1	0	2				0.02771
ENSG00000003147	ICA1	urothelial cancer	0	1	2	8		0.04077
ENSG00000003249	DBNDD1	breast cancer	1	9	1	0				0.1071
ENSG00000003249	DBNDD1	carcinoid	1	1	1	1
ENSG00000003249	DBNDD1	cervical cancer	1	9	1	0				0.08401
ENSG00000003249	DBNDD1	colorectal cancer	8	3	0	0				0.08704
ENSG00000003249	DBNDD1	endometrial cancer	2	7	2	0		0.173
ENSG00000003249	DBNDD1	glioma	0	2	5	3				0.01856
ENSG00000003249	DBNDD1	head and neck cancer	1	3	0	0		0.0418
ENSG00000003249	DBNDD1	liver cancer	3	3	5	0				0.1507
ENSG00000003249	DBNDD1	lung cancer	6	4	1	0		0.1703
ENSG00000003249	DBNDD1	lymphoma	3	5	1	3
ENSG00000003249	DBNDD1	melanoma	5	5	0	0		0.06074
ENSG00000003249	DBNDD1	ovarian cancer	2	10	0	0		0.09524
ENSG00000003249	DBNDD1	pancreatic cancer	2	6	1	0				0.1537
ENSG00000003249	DBNDD1	prostate cancer	3	4	2	0				0.02861
ENSG00000003249	DBNDD1	renal cancer	0	3	6	3	2.75e-07
ENSG00000003249	DBNDD1	skin cancer	3	4	2	2
ENSG00000003249	DBNDD1	stomach cancer	3	6	0	0		0.1026
ENSG00000003249	DBNDD1	testis cancer	5	4	0	0		0.5675
ENSG00000003249	DBNDD1	thyroid cancer	0	4	0	0		0.02444
ENSG00000003249	DBNDD1	urothelial cancer	1	6	2	0				0.01999
ENSG00000003393	ALS2	breast cancer	2	7	2	0				0.03426
ENSG00000003393	ALS2	carcinoid	0	3	0	0
ENSG00000003393	ALS2	cervical cancer	0	7	1	4		0.2108
ENSG00000003393	ALS2	colorectal cancer	6	5	0	0				0.1325
ENSG00000003393	ALS2	endometrial cancer	2	8	2	0				0.002073
ENSG00000003393	ALS2	glioma	1	5	2	0		0.2716
ENSG00000003393	ALS2	head and neck cancer	0	2	0	1				0.07473
ENSG00000003393	ALS2	liver cancer	0	5	1	6				0.001044
ENSG00000003393	ALS2	lung cancer	3	6	0	0		0.09173
ENSG00000003393	ALS2	lymphoma	1	6	2	1
ENSG00000003393	ALS2	melanoma	6	6	0	0				0.04164
ENSG00000003393	ALS2	ovarian cancer	6	5	0	0		0.1518
ENSG00000003393	ALS2	pancreatic cancer	0	4	2	5				0.2991
ENSG00000003393	ALS2	prostate cancer	2	10	0	0				0.02827
ENSG00000003393	ALS2	renal cancer	0	3	5	4				0.01093
ENSG00000003393	ALS2	skin cancer	0	4	4	3
ENSG00000003393	ALS2	stomach cancer	0	8	1	2		0.1877
ENSG00000003393	ALS2	testis cancer	1	9	1	1		0.1614
ENSG00000003393	ALS2	thyroid cancer	0	4	0	0				0.2105
ENSG00000003393	ALS2	urothelial cancer	0	3	3	3		0.1836
ENSG00000003400	CASP10	breast cancer	0	10	2	0		0.04014
ENSG00000003400	CASP10	carcinoid	1	1	1	0
ENSG00000003400	CASP10	cervical cancer	0	6	3	1		0.08236
ENSG00000003400	CASP10	colorectal cancer	0	8	3	0		0.4799
ENSG00000003400	CASP10	endometrial cancer	0	2	7	2				0.001275
ENSG00000003400	CASP10	glioma	0	10	1	0		0.04736
ENSG00000003400	CASP10	head and neck cancer	0	4	0	0		0.2245
ENSG00000003400	CASP10	liver cancer	0	2	6	2			0.0008536
ENSG00000003400	CASP10	lung cancer	0	2	5	5		0.01735
ENSG00000003400	CASP10	lymphoma	3	4	5	0
ENSG00000003400	CASP10	melanoma	0	6	4	2				0.01483
ENSG00000003400	CASP10	ovarian cancer	0	1	8	2		0.03676
ENSG00000003400	CASP10	pancreatic cancer	0	3	7	1				0.1906
ENSG00000003400	CASP10	prostate cancer	1	1	5	0				0.104
ENSG00000003400	CASP10	renal cancer	1	2	4	5			6.046e-07
ENSG00000003400	CASP10	skin cancer	0	2	5	4
ENSG00000003400	CASP10	stomach cancer	2	5	4	1		0.03227
ENSG00000003400	CASP10	testis cancer	0	5	3	4				0.02194
ENSG00000003400	CASP10	thyroid cancer	0	3	0	0		0.04494
ENSG00000003400	CASP10	urothelial cancer	0	2	8	2		0.0138
ENSG00000003402	CFLAR	breast cancer	1	10	0	0		0.0461
ENSG00000003402	CFLAR	carcinoid	2	2	0	0
ENSG00000003402	CFLAR	cervical cancer	1	10	1	0		0.05323
ENSG00000003402	CFLAR	colorectal cancer	6	4	0	0				0.249
ENSG00000003402	CFLAR	endometrial cancer	5	6	0	0				0.1443
ENSG00000003402	CFLAR	glioma	1	7	4	0				0.02955
ENSG00000003402	CFLAR	head and neck cancer	2	2	0	0	0.0002792
ENSG00000003402	CFLAR	liver cancer	1	7	1	0				0.07456
ENSG00000003402	CFLAR	lung cancer	2	7	2	0		0.09014
ENSG00000003402	CFLAR	lymphoma	0	4	8	0
ENSG00000003402	CFLAR	melanoma	0	11	0	0		0.1757
ENSG00000003402	CFLAR	ovarian cancer	4	7	0	0		0.06121
ENSG00000003402	CFLAR	pancreatic cancer	0	6	1	1				0.03079
ENSG00000003402	CFLAR	prostate cancer	1	11	0	0				0.04908
ENSG00000003402	CFLAR	renal cancer	0	7	4	1				0.02903
ENSG00000003402	CFLAR	skin cancer	0	10	1	0
ENSG00000003402	CFLAR	stomach cancer	2	5	3	0		0.07833
ENSG00000003402	CFLAR	testis cancer	1	10	0	0				0.09133
ENSG00000003402	CFLAR	thyroid cancer	1	3	0	0		0.06841
ENSG00000003402	CFLAR	urothelial cancer	0	10	0	0		0.02235
ENSG00000003436	TFPI	breast cancer	0	1	0	11				0.08749
ENSG00000003436	TFPI	carcinoid	0	0	0	4
ENSG00000003436	TFPI	cervical cancer	2	2	0	5			0.0002023
ENSG00000003436	TFPI	colorectal cancer	1	1	2	8				0.07954
ENSG00000003436	TFPI	endometrial cancer	0	5	1	5				0.04986
ENSG00000003436	TFPI	glioma	0	0	0	12				0.02323
ENSG00000003436	TFPI	head and neck cancer	1	1	0	2				0.1484
ENSG00000003436	TFPI	liver cancer	0	1	2	9		0.3054
ENSG00000003436	TFPI	lung cancer	0	2	1	7				0.05625
ENSG00000003436	TFPI	lymphoma	0	0	0	11
ENSG00000003436	TFPI	melanoma	0	4	1	5				0.003859
ENSG00000003436	TFPI	ovarian cancer	2	4	2	4		0.09218
ENSG00000003436	TFPI	pancreatic cancer	1	2	2	7				0.02432
ENSG00000003436	TFPI	prostate cancer	0	1	1	8		0.02723
ENSG00000003436	TFPI	renal cancer	0	1	0	11				0.07053
ENSG00000003436	TFPI	skin cancer	0	0	0	12
ENSG00000003436	TFPI	stomach cancer	1	1	1	9				0.003394
ENSG00000003436	TFPI	testis cancer	0	1	0	7				0.04051
ENSG00000003436	TFPI	thyroid cancer	0	2	0	2				0.04492
ENSG00000003436	TFPI	urothelial cancer	0	1	2	9				0.0581
ENSG00000003509	NDUFAF7	breast cancer	1	10	0	0		0.06384
ENSG00000003509	NDUFAF7	carcinoid	2	1	0	1
ENSG00000003509	NDUFAF7	cervical cancer	2	7	2	0		0.02915
ENSG00000003509	NDUFAF7	colorectal cancer	3	9	0	0		0.213
ENSG00000003509	NDUFAF7	endometrial cancer	9	2	0	0				0.01379
ENSG00000003509	NDUFAF7	glioma	9	1	1	0		0.1171
ENSG00000003509	NDUFAF7	head and neck cancer	2	2	0	0		0.2151
ENSG00000003509	NDUFAF7	liver cancer	7	4	0	1			0.0001479
ENSG00000003509	NDUFAF7	lung cancer	4	6	0	0	0.0003077
ENSG00000003509	NDUFAF7	lymphoma	0	1	3	8
ENSG00000003509	NDUFAF7	melanoma	11	0	0	0				0.05439
ENSG00000003509	NDUFAF7	ovarian cancer	5	6	0	0		0.01549
ENSG00000003509	NDUFAF7	pancreatic cancer	10	1	0	0		0.0988
ENSG00000003509	NDUFAF7	prostate cancer	5	4	0	0				0.008117
ENSG00000003509	NDUFAF7	renal cancer	5	3	2	2				0.05936
ENSG00000003509	NDUFAF7	skin cancer	4	5	1	0
ENSG00000003509	NDUFAF7	stomach cancer	0	6	2	1		0.03485
ENSG00000003509	NDUFAF7	testis cancer	8	2	0	0				0.1027
ENSG00000003509	NDUFAF7	thyroid cancer	4	0	0	0		0.05729
ENSG00000003509	NDUFAF7	urothelial cancer	6	5	0	0		0.008667
ENSG00000003756	RBM5	breast cancer	12	0	0	0		0.004108
ENSG00000003756	RBM5	carcinoid	4	0	0	0
ENSG00000003756	RBM5	cervical cancer	8	4	0	0		0.1193
ENSG00000003756	RBM5	colorectal cancer	11	0	0	0				0.06117
ENSG00000003756	RBM5	endometrial cancer	8	4	0	0		0.03998
ENSG00000003756	RBM5	glioma	10	1	0	0		0.2069
ENSG00000003756	RBM5	head and neck cancer	4	0	0	0		0.002611
ENSG00000003756	RBM5	liver cancer	4	8	0	0			0.0009769
ENSG00000003756	RBM5	lung cancer	11	1	0	0	0.0006462
ENSG00000003756	RBM5	lymphoma	11	1	0	0
ENSG00000003756	RBM5	melanoma	10	0	0	0				0.01157
ENSG00000003756	RBM5	ovarian cancer	9	3	0	0				0.2848
ENSG00000003756	RBM5	pancreatic cancer	10	2	0	0	0.0007579
ENSG00000003756	RBM5	prostate cancer	6	3	0	0				0.05577
ENSG00000003756	RBM5	renal cancer	10	2	0	0				0.01489
ENSG00000003756	RBM5	skin cancer	10	1	0	0
ENSG00000003756	RBM5	stomach cancer	7	5	0	0		0.1934
ENSG00000003756	RBM5	testis cancer	10	0	0	0		0.1582
ENSG00000003756	RBM5	thyroid cancer	4	0	0	0		0.2408
ENSG00000003756	RBM5	urothelial cancer	9	2	0	0		0.00389
ENSG00000003987	MTMR7	breast cancer						0.1015
ENSG00000003987	MTMR7	carcinoid
ENSG00000003987	MTMR7	cervical cancer						0.06101
ENSG00000003987	MTMR7	colorectal cancer						0.01048
ENSG00000003987	MTMR7	endometrial cancer								0.1441
ENSG00000003987	MTMR7	glioma						0.1668
ENSG00000003987	MTMR7	head and neck cancer						0.01308
ENSG00000003987	MTMR7	liver cancer								0.04153
ENSG00000003987	MTMR7	lung cancer						0.01411
ENSG00000003987	MTMR7	lymphoma
ENSG00000003987	MTMR7	melanoma								0.1922
ENSG00000003987	MTMR7	ovarian cancer						0.2447
ENSG00000003987	MTMR7	pancreatic cancer						0.0002069
ENSG00000003987	MTMR7	prostate cancer								0.01455
ENSG00000003987	MTMR7	renal cancer								1.972e-07
ENSG00000003987	MTMR7	skin cancer
ENSG00000003987	MTMR7	stomach cancer								0.1121
ENSG00000003987	MTMR7	testis cancer						0.1416
ENSG00000003987	MTMR7	thyroid cancer						0.04172
ENSG00000003987	MTMR7	urothelial cancer						0.002656
ENSG00000003989	SLC7A2	breast cancer						0.1313
ENSG00000003989	SLC7A2	carcinoid
ENSG00000003989	SLC7A2	cervical cancer								0.2284
ENSG00000003989	SLC7A2	colorectal cancer								0.1071
ENSG00000003989	SLC7A2	endometrial cancer								0.01132
ENSG00000003989	SLC7A2	glioma								0.106
ENSG00000003989	SLC7A2	head and neck cancer						0.05197
ENSG00000003989	SLC7A2	liver cancer						0.007245
ENSG00000003989	SLC7A2	lung cancer						0.311
ENSG00000003989	SLC7A2	lymphoma
ENSG00000003989	SLC7A2	melanoma								0.1756
ENSG00000003989	SLC7A2	ovarian cancer								0.4488
ENSG00000003989	SLC7A2	pancreatic cancer						0.0134
ENSG00000003989	SLC7A2	prostate cancer								0.01111
ENSG00000003989	SLC7A2	renal cancer							2.653e-07
ENSG00000003989	SLC7A2	skin cancer
ENSG00000003989	SLC7A2	stomach cancer							0.0003084
ENSG00000003989	SLC7A2	testis cancer								0.01458
ENSG00000003989	SLC7A2	thyroid cancer						0.08983
ENSG00000003989	SLC7A2	urothelial cancer								0.1792
ENSG00000004059	ARF5	breast cancer						0.006722
ENSG00000004059	ARF5	carcinoid
ENSG00000004059	ARF5	cervical cancer						0.02337
ENSG00000004059	ARF5	colorectal cancer								0.01666
ENSG00000004059	ARF5	endometrial cancer						0.1946
ENSG00000004059	ARF5	glioma								0.1175
ENSG00000004059	ARF5	head and neck cancer						0.03044
ENSG00000004059	ARF5	liver cancer								0.005809
ENSG00000004059	ARF5	lung cancer						0.09408
ENSG00000004059	ARF5	lymphoma
ENSG00000004059	ARF5	melanoma								0.2685
ENSG00000004059	ARF5	ovarian cancer						0.02749
ENSG00000004059	ARF5	pancreatic cancer						0.07025
ENSG00000004059	ARF5	prostate cancer								0.1021
ENSG00000004059	ARF5	renal cancer								0.09689
ENSG00000004059	ARF5	skin cancer
ENSG00000004059	ARF5	stomach cancer						0.1503
ENSG00000004059	ARF5	testis cancer						0.01257
ENSG00000004059	ARF5	thyroid cancer						0.3948
ENSG00000004059	ARF5	urothelial cancer						0.02463
ENSG00000004139	SARM1	breast cancer	0	0	3	8		0.0001404
ENSG00000004139	SARM1	carcinoid	0	0	1	3
ENSG00000004139	SARM1	cervical cancer	0	0	2	10		0.09
ENSG00000004139	SARM1	colorectal cancer	0	0	1	10		0.2472
ENSG00000004139	SARM1	endometrial cancer	0	0	2	10				0.0241
ENSG00000004139	SARM1	glioma	0	2	4	6				0.1184
ENSG00000004139	SARM1	head and neck cancer	0	0	0	4		0.01076
ENSG00000004139	SARM1	liver cancer	0	3	2	7				0.1267
ENSG00000004139	SARM1	lung cancer	0	0	0	12		0.01266
ENSG00000004139	SARM1	lymphoma	0	0	1	11
ENSG00000004139	SARM1	melanoma	0	0	3	7				0.01871
ENSG00000004139	SARM1	ovarian cancer	0	0	3	9				0.07008
ENSG00000004139	SARM1	pancreatic cancer	0	0	1	10		0.0002494
ENSG00000004139	SARM1	prostate cancer	0	1	0	11				0.06396
ENSG00000004139	SARM1	renal cancer	1	2	4	5		0.05203
ENSG00000004139	SARM1	skin cancer	0	0	0	12
ENSG00000004139	SARM1	stomach cancer	0	0	1	11				0.1203
ENSG00000004139	SARM1	testis cancer	0	0	0	12		0.2144
ENSG00000004139	SARM1	thyroid cancer	0	0	1	3				0.04837
ENSG00000004139	SARM1	urothelial cancer	0	0	1	11		0.0007622
ENSG00000004142	POLDIP2	breast cancer								0.05709
ENSG00000004142	POLDIP2	carcinoid
ENSG00000004142	POLDIP2	cervical cancer						0.404
ENSG00000004142	POLDIP2	colorectal cancer						0.02026
ENSG00000004142	POLDIP2	endometrial cancer								0.02069
ENSG00000004142	POLDIP2	glioma								0.3225
ENSG00000004142	POLDIP2	head and neck cancer								0.05987
ENSG00000004142	POLDIP2	liver cancer						0.1142
ENSG00000004142	POLDIP2	lung cancer						0.1112
ENSG00000004142	POLDIP2	lymphoma
ENSG00000004142	POLDIP2	melanoma								0.2458
ENSG00000004142	POLDIP2	ovarian cancer								0.1236
ENSG00000004142	POLDIP2	pancreatic cancer						0.2976
ENSG00000004142	POLDIP2	prostate cancer								0.1623
ENSG00000004142	POLDIP2	renal cancer						0.003037
ENSG00000004142	POLDIP2	skin cancer
ENSG00000004142	POLDIP2	stomach cancer						0.1566
ENSG00000004142	POLDIP2	testis cancer						0.2126
ENSG00000004142	POLDIP2	thyroid cancer								0.08396
ENSG00000004142	POLDIP2	urothelial cancer								0.04392
ENSG00000004399	PLXND1	breast cancer	0	3	4	3				0.008968
ENSG00000004399	PLXND1	carcinoid	0	2	1	1
ENSG00000004399	PLXND1	cervical cancer	0	3	5	4				0.1948
ENSG00000004399	PLXND1	colorectal cancer	3	7	1	0				0.06302
ENSG00000004399	PLXND1	endometrial cancer	0	3	1	7				0.08354
ENSG00000004399	PLXND1	glioma	2	2	5	3				0.01283
ENSG00000004399	PLXND1	head and neck cancer	1	1	0	2		0.003001
ENSG00000004399	PLXND1	liver cancer	3	2	2	1				0.06351
ENSG00000004399	PLXND1	lung cancer	0	3	3	5		0.04509
ENSG00000004399	PLXND1	lymphoma	0	1	1	10
ENSG00000004399	PLXND1	melanoma	1	8	1	2		0.3692
ENSG00000004399	PLXND1	ovarian cancer	1	3	6	2				0.003017
ENSG00000004399	PLXND1	pancreatic cancer	0	1	5	2				0.03782
ENSG00000004399	PLXND1	prostate cancer	0	0	2	9		0.2084
ENSG00000004399	PLXND1	renal cancer	0	1	1	10			5.931e-07
ENSG00000004399	PLXND1	skin cancer	2	3	2	4
ENSG00000004399	PLXND1	stomach cancer	0	4	3	3				0.1303
ENSG00000004399	PLXND1	testis cancer	1	3	4	4				0.03206
ENSG00000004399	PLXND1	thyroid cancer	0	0	0	4		0.03169
ENSG00000004399	PLXND1	urothelial cancer	3	2	1	5				0.01005
ENSG00000004455	AK2	breast cancer	3	9	0	0	0.0004373
ENSG00000004455	AK2	carcinoid	0	3	0	1
ENSG00000004455	AK2	cervical cancer	2	6	3	1		0.03247
ENSG00000004455	AK2	colorectal cancer	2	9	0	0		0.02802
ENSG00000004455	AK2	endometrial cancer	5	5	2	0			0.0008646
ENSG00000004455	AK2	glioma	0	0	5	7		0.03158
ENSG00000004455	AK2	head and neck cancer	0	3	0	0		0.08208
ENSG00000004455	AK2	liver cancer	9	2	0	0			0.0009321
ENSG00000004455	AK2	lung cancer	3	7	1	0		0.007863
ENSG00000004455	AK2	lymphoma	2	7	0	2
ENSG00000004455	AK2	melanoma	2	8	0	1				0.01851
ENSG00000004455	AK2	ovarian cancer	2	9	0	0		0.1284
ENSG00000004455	AK2	pancreatic cancer	1	9	1	0			0.0006396
ENSG00000004455	AK2	prostate cancer	3	9	0	0				0.04947
ENSG00000004455	AK2	renal cancer	1	6	3	1				0.008326
ENSG00000004455	AK2	skin cancer	0	5	2	5
ENSG00000004455	AK2	stomach cancer	2	9	1	0		0.009561
ENSG00000004455	AK2	testis cancer	0	1	2	7				0.2714
ENSG00000004455	AK2	thyroid cancer	3	1	0	0		0.1405
ENSG00000004455	AK2	urothelial cancer	0	6	5	0				0.005403
ENSG00000004468	CD38	breast cancer	0	0	1	11		0.0127
ENSG00000004468	CD38	carcinoid	0	0	0	4
ENSG00000004468	CD38	cervical cancer	0	0	1	11		0.00806
ENSG00000004468	CD38	colorectal cancer	0	0	0	12		0.01062
ENSG00000004468	CD38	endometrial cancer	0	0	0	12	0.0009676
ENSG00000004468	CD38	glioma	0	0	0	12		0.113
ENSG00000004468	CD38	head and neck cancer	0	0	0	4		0.001824
ENSG00000004468	CD38	liver cancer	0	0	1	10		0.2739
ENSG00000004468	CD38	lung cancer	0	0	0	11		0.08514
ENSG00000004468	CD38	lymphoma	1	0	0	11
ENSG00000004468	CD38	melanoma	0	0	0	12		0.0587
ENSG00000004468	CD38	ovarian cancer	0	0	0	12		6.152e-06
ENSG00000004468	CD38	pancreatic cancer	0	0	0	11				0.5231
ENSG00000004468	CD38	prostate cancer	0	2	0	10		0.434
ENSG00000004468	CD38	renal cancer	0	0	0	12				6.631e-06
ENSG00000004468	CD38	skin cancer	0	0	0	12
ENSG00000004468	CD38	stomach cancer	0	0	0	12				0.1791
ENSG00000004468	CD38	testis cancer	0	0	2	8				0.05736
ENSG00000004468	CD38	thyroid cancer	0	0	1	3		0.02115
ENSG00000004468	CD38	urothelial cancer	0	0	0	12				0.213
ENSG00000004478	FKBP4	breast cancer	10	0	0	0				0.01464
ENSG00000004478	FKBP4	carcinoid	2	1	0	0
ENSG00000004478	FKBP4	cervical cancer	8	2	0	1				0.01735
ENSG00000004478	FKBP4	colorectal cancer	9	1	0	0				0.01312
ENSG00000004478	FKBP4	endometrial cancer	5	4	1	1			0.0007647
ENSG00000004478	FKBP4	glioma	7	1	1	0		0.1973
ENSG00000004478	FKBP4	head and neck cancer	3	1	0	0				0.1072
ENSG00000004478	FKBP4	liver cancer	5	2	2	3			6.12e-05
ENSG00000004478	FKBP4	lung cancer	8	4	0	0			0.0001437
ENSG00000004478	FKBP4	lymphoma	7	2	0	2
ENSG00000004478	FKBP4	melanoma	8	1	0	1				0.3428
ENSG00000004478	FKBP4	ovarian cancer	12	0	0	0		0.03248
ENSG00000004478	FKBP4	pancreatic cancer	10	1	0	1				0.1722
ENSG00000004478	FKBP4	prostate cancer	11	0	0	0		0.3144
ENSG00000004478	FKBP4	renal cancer	2	4	2	3				0.03892
ENSG00000004478	FKBP4	skin cancer	5	5	0	0
ENSG00000004478	FKBP4	stomach cancer	8	3	0	0		0.01589
ENSG00000004478	FKBP4	testis cancer	12	0	0	0				0.1761
ENSG00000004478	FKBP4	thyroid cancer	2	2	0	0				0.1585
ENSG00000004478	FKBP4	urothelial cancer	8	3	1	0				0.2217
ENSG00000004487	KDM1A	breast cancer	0	5	2	2				0.1026
ENSG00000004487	KDM1A	carcinoid	1	1	1	1
ENSG00000004487	KDM1A	cervical cancer	0	1	2	7				0.1171
ENSG00000004487	KDM1A	colorectal cancer	0	3	3	5	0.0006309
ENSG00000004487	KDM1A	endometrial cancer	0	1	1	9				0.1504
ENSG00000004487	KDM1A	glioma	0	6	0	5		0.0683
ENSG00000004487	KDM1A	head and neck cancer	0	0	1	3				0.03949
ENSG00000004487	KDM1A	liver cancer	0	0	4	7			4.468e-12
ENSG00000004487	KDM1A	lung cancer	0	0	0	11				0.01803
ENSG00000004487	KDM1A	lymphoma	3	6	1	2
ENSG00000004487	KDM1A	melanoma	0	1	4	6				0.01989
ENSG00000004487	KDM1A	ovarian cancer	0	2	2	8		0.09407
ENSG00000004487	KDM1A	pancreatic cancer	0	0	1	9				0.003344
ENSG00000004487	KDM1A	prostate cancer	1	1	2	5				0.2132
ENSG00000004487	KDM1A	renal cancer	0	5	3	4		0.2608
ENSG00000004487	KDM1A	skin cancer	0	3	1	6
ENSG00000004487	KDM1A	stomach cancer	0	0	1	10				0.1414
ENSG00000004487	KDM1A	testis cancer	0	3	2	7		0.03733
ENSG00000004487	KDM1A	thyroid cancer	0	0	2	2		0.07736
ENSG00000004487	KDM1A	urothelial cancer	0	2	3	6		0.1388
ENSG00000004534	RBM6	breast cancer	4	3	2	1		0.003814
ENSG00000004534	RBM6	carcinoid	2	1	1	0
ENSG00000004534	RBM6	cervical cancer	2	2	3	5		0.2125
ENSG00000004534	RBM6	colorectal cancer	2	5	1	4				0.03522
ENSG00000004534	RBM6	endometrial cancer	3	1	4	4		0.02402
ENSG00000004534	RBM6	glioma	8	3	0	1		0.04533
ENSG00000004534	RBM6	head and neck cancer	1	2	1	0		0.02875
ENSG00000004534	RBM6	liver cancer	2	2	3	5				0.01403
ENSG00000004534	RBM6	lung cancer	2	3	1	4		0.007974
ENSG00000004534	RBM6	lymphoma	6	2	1	3
ENSG00000004534	RBM6	melanoma	5	1	0	6				0.008845
ENSG00000004534	RBM6	ovarian cancer	4	4	1	2		0.05087
ENSG00000004534	RBM6	pancreatic cancer	3	5	1	2	0.0001412
ENSG00000004534	RBM6	prostate cancer	1	3	1	7				0.04307
ENSG00000004534	RBM6	renal cancer	2	2	0	8			0.0008834
ENSG00000004534	RBM6	skin cancer	10	1	0	1
ENSG00000004534	RBM6	stomach cancer	2	4	2	4		0.0782
ENSG00000004534	RBM6	testis cancer	8	3	0	1		0.1469
ENSG00000004534	RBM6	thyroid cancer	1	1	2	0		0.1447
ENSG00000004534	RBM6	urothelial cancer	4	3	1	3	5.129e-05
ENSG00000004660	CAMKK1	breast cancer	0	3	5	4				0.01386
ENSG00000004660	CAMKK1	carcinoid	0	0	3	1
ENSG00000004660	CAMKK1	cervical cancer	0	1	6	3		0.2134
ENSG00000004660	CAMKK1	colorectal cancer	0	4	6	2		0.008663
ENSG00000004660	CAMKK1	endometrial cancer	0	0	5	6				0.004396
ENSG00000004660	CAMKK1	glioma	0	0	2	10				0.002936
ENSG00000004660	CAMKK1	head and neck cancer	0	1	3	0		0.04787
ENSG00000004660	CAMKK1	liver cancer	0	0	3	6		0.1978
ENSG00000004660	CAMKK1	lung cancer	0	2	1	7		0.004472
ENSG00000004660	CAMKK1	lymphoma	0	5	4	3
ENSG00000004660	CAMKK1	melanoma	0	0	7	5				0.08228
ENSG00000004660	CAMKK1	ovarian cancer	0	1	4	7				0.01034
ENSG00000004660	CAMKK1	pancreatic cancer	0	0	5	4	0.0002655
ENSG00000004660	CAMKK1	prostate cancer	0	1	10	0		0.1982
ENSG00000004660	CAMKK1	renal cancer	0	0	2	8				0.1585
ENSG00000004660	CAMKK1	skin cancer	0	3	4	5
ENSG00000004660	CAMKK1	stomach cancer	0	0	7	4		0.07186
ENSG00000004660	CAMKK1	testis cancer	0	1	4	6				0.08696
ENSG00000004660	CAMKK1	thyroid cancer	0	1	2	1				0.08357
ENSG00000004660	CAMKK1	urothelial cancer	0	0	1	11		0.3097
ENSG00000004700	RECQL	breast cancer	0	3	6	3				0.009697
ENSG00000004700	RECQL	carcinoid	2	2	0	0
ENSG00000004700	RECQL	cervical cancer	1	6	4	1				0.02552
ENSG00000004700	RECQL	colorectal cancer	0	1	7	3		0.01864
ENSG00000004700	RECQL	endometrial cancer	1	2	4	4				0.006252
ENSG00000004700	RECQL	glioma	6	2	4	0				0.2465
ENSG00000004700	RECQL	head and neck cancer	2	2	0	0		0.139
ENSG00000004700	RECQL	liver cancer	2	4	5	1				0.008968
ENSG00000004700	RECQL	lung cancer	3	6	2	1				0.001887
ENSG00000004700	RECQL	lymphoma	10	2	0	0
ENSG00000004700	RECQL	melanoma	9	2	1	0				0.08745
ENSG00000004700	RECQL	ovarian cancer	0	7	4	1			0.0003148
ENSG00000004700	RECQL	pancreatic cancer	2	5	5	0				0.003766
ENSG00000004700	RECQL	prostate cancer	0	0	6	5				0.03784
ENSG00000004700	RECQL	renal cancer	3	7	1	1		0.2848
ENSG00000004700	RECQL	skin cancer	0	8	4	0
ENSG00000004700	RECQL	stomach cancer	1	3	8	0				0.1271
ENSG00000004700	RECQL	testis cancer	7	3	1	0				0.1093
ENSG00000004700	RECQL	thyroid cancer	2	2	0	0				0.2987
ENSG00000004700	RECQL	urothelial cancer	7	2	3	0				0.03692
ENSG00000004766	VPS50	breast cancer	0	11	1	0		0.2092
ENSG00000004766	VPS50	carcinoid	1	3	0	0
ENSG00000004766	VPS50	cervical cancer	1	11	0	0				0.144
ENSG00000004766	VPS50	colorectal cancer	0	12	0	0				0.1465
ENSG00000004766	VPS50	endometrial cancer	2	9	1	0				0.03116
ENSG00000004766	VPS50	glioma	2	8	1	0				0.07429
ENSG00000004766	VPS50	head and neck cancer	2	2	0	0		0.04974
ENSG00000004766	VPS50	liver cancer	0	5	4	3			7.208e-05
ENSG00000004766	VPS50	lung cancer	0	10	1	0		0.105
ENSG00000004766	VPS50	lymphoma	0	4	5	3
ENSG00000004766	VPS50	melanoma	6	6	0	0				0.04786
ENSG00000004766	VPS50	ovarian cancer	0	9	3	0				0.1369
ENSG00000004766	VPS50	pancreatic cancer	0	6	4	1		0.3689
ENSG00000004766	VPS50	prostate cancer	0	7	5	0				0.05174
ENSG00000004766	VPS50	renal cancer	0	5	3	3	1.346e-06
ENSG00000004766	VPS50	skin cancer	6	5	0	0
ENSG00000004766	VPS50	stomach cancer	0	8	3	1				0.2076
ENSG00000004766	VPS50	testis cancer	0	6	5	1		0.03456
ENSG00000004766	VPS50	thyroid cancer	1	3	0	0				0.1183
ENSG00000004766	VPS50	urothelial cancer	0	9	3	0				0.135
ENSG00000004776	HSPB6	breast cancer	0	0	0	12		0.03193
ENSG00000004776	HSPB6	carcinoid	0	0	0	4
ENSG00000004776	HSPB6	cervical cancer	0	0	0	12		0.08072
ENSG00000004776	HSPB6	colorectal cancer	0	0	0	12				0.01408
ENSG00000004776	HSPB6	endometrial cancer	0	0	0	12				0.1007
ENSG00000004776	HSPB6	glioma	0	0	0	12				0.005214
ENSG00000004776	HSPB6	head and neck cancer	0	0	0	3				0.07017
ENSG00000004776	HSPB6	liver cancer	0	0	0	11				0.09666
ENSG00000004776	HSPB6	lung cancer	0	0	0	9		0.07575
ENSG00000004776	HSPB6	lymphoma	0	0	0	12
ENSG00000004776	HSPB6	melanoma	0	0	2	9		0.118
ENSG00000004776	HSPB6	ovarian cancer	0	0	0	12		0.07227
ENSG00000004776	HSPB6	pancreatic cancer	0	0	0	10		0.1199
ENSG00000004776	HSPB6	prostate cancer	0	0	0	12		0.07019
ENSG00000004776	HSPB6	renal cancer	0	0	0	12			1.926e-05
ENSG00000004776	HSPB6	skin cancer	0	0	0	10
ENSG00000004776	HSPB6	stomach cancer	0	0	0	11				0.03322
ENSG00000004776	HSPB6	testis cancer	0	0	0	11				0.06649
ENSG00000004776	HSPB6	thyroid cancer	0	0	0	3				0.05611
ENSG00000004776	HSPB6	urothelial cancer	0	0	0	11			1.429e-06
ENSG00000004777	ARHGAP33	breast cancer	0	4	6	1		0.001445
ENSG00000004777	ARHGAP33	carcinoid	0	2	2	0
ENSG00000004777	ARHGAP33	cervical cancer	0	2	5	5		0.03396
ENSG00000004777	ARHGAP33	colorectal cancer	0	6	5	1				0.1075
ENSG00000004777	ARHGAP33	endometrial cancer	0	2	4	6				0.03333
ENSG00000004777	ARHGAP33	glioma	0	1	5	4		0.2655
ENSG00000004777	ARHGAP33	head and neck cancer	0	1	2	0		0.00282
ENSG00000004777	ARHGAP33	liver cancer	0	2	4	6				0.00361
ENSG00000004777	ARHGAP33	lung cancer	0	1	5	3		0.04799
ENSG00000004777	ARHGAP33	lymphoma	0	0	5	7
ENSG00000004777	ARHGAP33	melanoma	0	3	4	5				0.1445
ENSG00000004777	ARHGAP33	ovarian cancer	0	0	7	4				0.0299
ENSG00000004777	ARHGAP33	pancreatic cancer	0	3	5	4		0.002966
ENSG00000004777	ARHGAP33	prostate cancer	0	3	8	1				0.02396
ENSG00000004777	ARHGAP33	renal cancer	0	3	5	4			3.092e-08
ENSG00000004777	ARHGAP33	skin cancer	1	5	4	2
ENSG00000004777	ARHGAP33	stomach cancer	0	1	3	7		0.05702
ENSG00000004777	ARHGAP33	testis cancer	0	7	4	0				0.2655
ENSG00000004777	ARHGAP33	thyroid cancer	0	1	2	0				0.1375
ENSG00000004777	ARHGAP33	urothelial cancer	0	4	5	2		0.01185
ENSG00000004779	NDUFAB1	breast cancer	11	0	0	0				0.003333
ENSG00000004779	NDUFAB1	carcinoid	4	0	0	0
ENSG00000004779	NDUFAB1	cervical cancer	7	2	2	0		0.09378
ENSG00000004779	NDUFAB1	colorectal cancer	9	0	0	0		0.01141
ENSG00000004779	NDUFAB1	endometrial cancer	10	1	0	0				0.09096
ENSG00000004779	NDUFAB1	glioma	5	5	1	0		0.2331
ENSG00000004779	NDUFAB1	head and neck cancer	3	0	0	0				0.05707
ENSG00000004779	NDUFAB1	liver cancer	11	1	0	0				0.1218
ENSG00000004779	NDUFAB1	lung cancer	6	5	0	0				0.05973
ENSG00000004779	NDUFAB1	lymphoma	2	10	0	0
ENSG00000004779	NDUFAB1	melanoma	10	2	0	0				0.1968
ENSG00000004779	NDUFAB1	ovarian cancer	6	4	0	0		0.07569
ENSG00000004779	NDUFAB1	pancreatic cancer	11	1	0	0		0.3894
ENSG00000004779	NDUFAB1	prostate cancer	7	1	1	0				0.05597
ENSG00000004779	NDUFAB1	renal cancer	5	4	2	0	1.938e-07
ENSG00000004779	NDUFAB1	skin cancer	2	7	0	0
ENSG00000004779	NDUFAB1	stomach cancer	6	4	0	0		0.1772
ENSG00000004779	NDUFAB1	testis cancer	10	0	0	0		0.1066
ENSG00000004779	NDUFAB1	thyroid cancer	3	0	0	0		0.04828
ENSG00000004779	NDUFAB1	urothelial cancer	7	3	2	0		0.3158
ENSG00000004799	PDK4	breast cancer	0	8	1	0		0.003175
ENSG00000004799	PDK4	carcinoid	2	0	1	1
ENSG00000004799	PDK4	cervical cancer	1	6	4	0				0.1981
ENSG00000004799	PDK4	colorectal cancer	2	7	1	0				0.1517
ENSG00000004799	PDK4	endometrial cancer	6	3	2	0		0.134
ENSG00000004799	PDK4	glioma	3	9	0	0		0.05146
ENSG00000004799	PDK4	head and neck cancer	1	1	2	0				0.132
ENSG00000004799	PDK4	liver cancer	1	4	5	1		0.001
ENSG00000004799	PDK4	lung cancer	1	7	1	3				0.3469
ENSG00000004799	PDK4	lymphoma	4	5	2	1
ENSG00000004799	PDK4	melanoma	4	7	0	0				0.06378
ENSG00000004799	PDK4	ovarian cancer	2	8	1	0				0.002236
ENSG00000004799	PDK4	pancreatic cancer	1	7	2	1		0.01871
ENSG00000004799	PDK4	prostate cancer	9	3	0	0		0.08745
ENSG00000004799	PDK4	renal cancer	2	3	4	2				0.02405
ENSG00000004799	PDK4	skin cancer	1	7	1	0
ENSG00000004799	PDK4	stomach cancer	0	8	2	1			0.00018
ENSG00000004799	PDK4	testis cancer	4	6	0	2				0.0915
ENSG00000004799	PDK4	thyroid cancer	1	2	1	0				0.04199
ENSG00000004799	PDK4	urothelial cancer	2	4	5	1				0.1122
ENSG00000004809	SLC22A16	breast cancer	0	1	4	3		0.1007
ENSG00000004809	SLC22A16	carcinoid	0	2	2	0
ENSG00000004809	SLC22A16	cervical cancer	0	0	0	11		0.01878
ENSG00000004809	SLC22A16	colorectal cancer	0	5	1	6				0.00511
ENSG00000004809	SLC22A16	endometrial cancer	0	6	3	2				0.002189
ENSG00000004809	SLC22A16	glioma	0	0	0	11				0.0002704
ENSG00000004809	SLC22A16	head and neck cancer	0	0	1	2		0.1454
ENSG00000004809	SLC22A16	liver cancer	0	3	5	4				0.08153
ENSG00000004809	SLC22A16	lung cancer	0	3	4	5		0.06928
ENSG00000004809	SLC22A16	lymphoma	0	0	3	8
ENSG00000004809	SLC22A16	melanoma	0	2	5	4				0.01481
ENSG00000004809	SLC22A16	ovarian cancer	0	3	4	3		0.04983
ENSG00000004809	SLC22A16	pancreatic cancer	0	4	4	1		0.001018
ENSG00000004809	SLC22A16	prostate cancer	0	5	5	2				0.2492
ENSG00000004809	SLC22A16	renal cancer	1	2	7	2				2.611e-06
ENSG00000004809	SLC22A16	skin cancer	1	0	2	9
ENSG00000004809	SLC22A16	stomach cancer	0	6	3	0				0.0005778
ENSG00000004809	SLC22A16	testis cancer	0	0	4	7				0.02716
ENSG00000004809	SLC22A16	thyroid cancer	0	2	1	1				0.02743
ENSG00000004809	SLC22A16	urothelial cancer	0	2	6	2				0.02648
ENSG00000004838	ZMYND10	breast cancer						0.002926
ENSG00000004838	ZMYND10	carcinoid
ENSG00000004838	ZMYND10	cervical cancer						0.002979
ENSG00000004838	ZMYND10	colorectal cancer								0.01148
ENSG00000004838	ZMYND10	endometrial cancer						0.003854
ENSG00000004838	ZMYND10	glioma						0.4441
ENSG00000004838	ZMYND10	head and neck cancer						0.007782
ENSG00000004838	ZMYND10	liver cancer								0.04712
ENSG00000004838	ZMYND10	lung cancer						0.06129
ENSG00000004838	ZMYND10	lymphoma
ENSG00000004838	ZMYND10	melanoma						0.01155
ENSG00000004838	ZMYND10	ovarian cancer						0.1332
ENSG00000004838	ZMYND10	pancreatic cancer						0.03121
ENSG00000004838	ZMYND10	prostate cancer								0.06725
ENSG00000004838	ZMYND10	renal cancer					6.755e-05
ENSG00000004838	ZMYND10	skin cancer
ENSG00000004838	ZMYND10	stomach cancer						0.0825
ENSG00000004838	ZMYND10	testis cancer						0.1262
ENSG00000004838	ZMYND10	thyroid cancer								0.1156
ENSG00000004838	ZMYND10	urothelial cancer								0.1182
ENSG00000004846	ABCB5	breast cancer						0.3824
ENSG00000004846	ABCB5	carcinoid
ENSG00000004846	ABCB5	cervical cancer								0.1573
ENSG00000004846	ABCB5	colorectal cancer								0.002548
ENSG00000004846	ABCB5	endometrial cancer						0.01546
ENSG00000004846	ABCB5	glioma								0.01139
ENSG00000004846	ABCB5	head and neck cancer								0.2979
ENSG00000004846	ABCB5	liver cancer								0.002603
ENSG00000004846	ABCB5	lung cancer						0.01649
ENSG00000004846	ABCB5	lymphoma
ENSG00000004846	ABCB5	melanoma						0.205
ENSG00000004846	ABCB5	ovarian cancer								0.2631
ENSG00000004846	ABCB5	pancreatic cancer						0.06229
ENSG00000004846	ABCB5	prostate cancer								0.005263
ENSG00000004846	ABCB5	renal cancer								0.003563
ENSG00000004846	ABCB5	skin cancer
ENSG00000004846	ABCB5	stomach cancer								0.00093
ENSG00000004846	ABCB5	testis cancer						0.1293
ENSG00000004846	ABCB5	thyroid cancer								0.01801
ENSG00000004846	ABCB5	urothelial cancer								0.02702
ENSG00000004848	ARX	breast cancer								0.08277
ENSG00000004848	ARX	carcinoid
ENSG00000004848	ARX	cervical cancer						0.03061
ENSG00000004848	ARX	colorectal cancer								0.1976
ENSG00000004848	ARX	endometrial cancer							3.539e-07
ENSG00000004848	ARX	glioma								0.09852
ENSG00000004848	ARX	head and neck cancer								0.007962
ENSG00000004848	ARX	liver cancer
ENSG00000004848	ARX	lung cancer								0.1177
ENSG00000004848	ARX	lymphoma
ENSG00000004848	ARX	melanoma						0.002767
ENSG00000004848	ARX	ovarian cancer								0.1601
ENSG00000004848	ARX	pancreatic cancer						0.001554
ENSG00000004848	ARX	prostate cancer								0.1318
ENSG00000004848	ARX	renal cancer								1.064e-06
ENSG00000004848	ARX	skin cancer
ENSG00000004848	ARX	stomach cancer						0.06006
ENSG00000004848	ARX	testis cancer								0.1835
ENSG00000004848	ARX	thyroid cancer						0.1155
ENSG00000004848	ARX	urothelial cancer								0.1908
ENSG00000004864	SLC25A13	breast cancer	0	3	3	6				0.03614
ENSG00000004864	SLC25A13	carcinoid	0	1	0	3
ENSG00000004864	SLC25A13	cervical cancer	0	0	6	6				0.07988
ENSG00000004864	SLC25A13	colorectal cancer	0	5	3	2		0.06988
ENSG00000004864	SLC25A13	endometrial cancer	0	10	2	0				0.07186
ENSG00000004864	SLC25A13	glioma	0	5	3	4				0.1135
ENSG00000004864	SLC25A13	head and neck cancer	0	1	1	1				0.03441
ENSG00000004864	SLC25A13	liver cancer	6	5	1	0		0.01415
ENSG00000004864	SLC25A13	lung cancer	0	2	1	7		0.06668
ENSG00000004864	SLC25A13	lymphoma	1	2	4	4
ENSG00000004864	SLC25A13	melanoma	1	1	7	1				0.02309
ENSG00000004864	SLC25A13	ovarian cancer	1	1	3	6		0.05464
ENSG00000004864	SLC25A13	pancreatic cancer	1	5	1	2				0.1006
ENSG00000004864	SLC25A13	prostate cancer	0	4	3	3				0.06987
ENSG00000004864	SLC25A13	renal cancer	0	4	4	4	0.0009143
ENSG00000004864	SLC25A13	skin cancer	0	0	0	11
ENSG00000004864	SLC25A13	stomach cancer	0	5	3	3				0.1154
ENSG00000004864	SLC25A13	testis cancer	1	5	3	2		0.1052
ENSG00000004864	SLC25A13	thyroid cancer	1	2	0	0		0.3323
ENSG00000004864	SLC25A13	urothelial cancer	0	8	3	1				0.07087
ENSG00000004866	ST7	breast cancer	0	0	2	9		0.03396
ENSG00000004866	ST7	carcinoid	0	0	0	4
ENSG00000004866	ST7	cervical cancer	0	2	4	6		0.104
ENSG00000004866	ST7	colorectal cancer	0	4	5	2				0.1332
ENSG00000004866	ST7	endometrial cancer	0	4	3	5		0.04698
ENSG00000004866	ST7	glioma	0	0	3	9		0.109
ENSG00000004866	ST7	head and neck cancer	0	2	2	0				0.08184
ENSG00000004866	ST7	liver cancer	0	3	4	5		0.03322
ENSG00000004866	ST7	lung cancer	0	1	3	6		0.01739
ENSG00000004866	ST7	lymphoma	0	0	0	11
ENSG00000004866	ST7	melanoma	0	0	2	10				0.1018
ENSG00000004866	ST7	ovarian cancer	0	5	2	5		0.004446
ENSG00000004866	ST7	pancreatic cancer	0	4	2	4		0.1458
ENSG00000004866	ST7	prostate cancer	0	0	0	11		0.02484
ENSG00000004866	ST7	renal cancer	0	0	0	12	3.389e-05
ENSG00000004866	ST7	skin cancer	0	2	5	5
ENSG00000004866	ST7	stomach cancer	0	1	4	6				0.1804
ENSG00000004866	ST7	testis cancer	0	3	6	2				0.196
ENSG00000004866	ST7	thyroid cancer	0	2	1	1				0.08405
ENSG00000004866	ST7	urothelial cancer	0	1	2	8				0.03399
ENSG00000004897	CDC27	breast cancer	1	6	3	1				0.02344
ENSG00000004897	CDC27	carcinoid	0	2	0	2
ENSG00000004897	CDC27	cervical cancer	3	3	4	1				0.008831
ENSG00000004897	CDC27	colorectal cancer	3	4	5	0	0.0001766
ENSG00000004897	CDC27	endometrial cancer	1	4	3	3				0.0426
ENSG00000004897	CDC27	glioma	5	5	2	0		0.07994
ENSG00000004897	CDC27	head and neck cancer	0	3	0	0				0.008932
ENSG00000004897	CDC27	liver cancer	1	4	2	4			0.0004377
ENSG00000004897	CDC27	lung cancer	1	3	3	2			0.0008152
ENSG00000004897	CDC27	lymphoma	5	5	0	1
ENSG00000004897	CDC27	melanoma	1	9	2	0				0.1978
ENSG00000004897	CDC27	ovarian cancer	3	7	0	1		0.1449
ENSG00000004897	CDC27	pancreatic cancer	2	6	2	1				0.004049
ENSG00000004897	CDC27	prostate cancer	0	2	4	6				0.06168
ENSG00000004897	CDC27	renal cancer	2	3	4	3			6.393e-05
ENSG00000004897	CDC27	skin cancer	0	8	4	0
ENSG00000004897	CDC27	stomach cancer	2	4	2	0		0.2644
ENSG00000004897	CDC27	testis cancer	0	8	3	0				0.1579
ENSG00000004897	CDC27	thyroid cancer	1	3	0	0		0.07948
ENSG00000004897	CDC27	urothelial cancer	3	6	1	0				0.03664
ENSG00000004939	SLC4A1	breast cancer	0	0	0	12				0.1361
ENSG00000004939	SLC4A1	carcinoid	0	0	1	3
ENSG00000004939	SLC4A1	cervical cancer	0	0	0	12				0.1418
ENSG00000004939	SLC4A1	colorectal cancer	0	0	0	12		0.3362
ENSG00000004939	SLC4A1	endometrial cancer	0	0	0	12				0.0244
ENSG00000004939	SLC4A1	glioma	0	0	1	11				0.02316
ENSG00000004939	SLC4A1	head and neck cancer	0	0	0	4		0.0156
ENSG00000004939	SLC4A1	liver cancer	0	0	0	11		0.1553
ENSG00000004939	SLC4A1	lung cancer	0	0	1	11		0.159
ENSG00000004939	SLC4A1	lymphoma	0	0	0	12
ENSG00000004939	SLC4A1	melanoma	0	0	2	9		0.1677
ENSG00000004939	SLC4A1	ovarian cancer	0	0	0	12		0.1582
ENSG00000004939	SLC4A1	pancreatic cancer	0	0	0	10		0.006719
ENSG00000004939	SLC4A1	prostate cancer	0	0	0	12				0.1193
ENSG00000004939	SLC4A1	renal cancer	0	0	0	11		0.009279
ENSG00000004939	SLC4A1	skin cancer	0	0	0	12
ENSG00000004939	SLC4A1	stomach cancer	0	0	0	11				0.01932
ENSG00000004939	SLC4A1	testis cancer	0	0	0	11				0.2181
ENSG00000004939	SLC4A1	thyroid cancer	0	0	0	4				0.1939
ENSG00000004939	SLC4A1	urothelial cancer	0	0	0	11		0.2134
ENSG00000004948	CALCR	breast cancer	0	3	3	6				0.1953
ENSG00000004948	CALCR	carcinoid	0	1	1	2
ENSG00000004948	CALCR	cervical cancer	0	0	3	8				0.2431
ENSG00000004948	CALCR	colorectal cancer	0	0	0	12				0.03884
ENSG00000004948	CALCR	endometrial cancer	0	1	2	9				0.1884
ENSG00000004948	CALCR	glioma	0	0	0	12		0.01546
ENSG00000004948	CALCR	head and neck cancer	0	0	1	3		0.3433
ENSG00000004948	CALCR	liver cancer	0	0	7	4				7.726e-05
ENSG00000004948	CALCR	lung cancer	0	0	3	9		0.1642
ENSG00000004948	CALCR	lymphoma	0	0	0	11
ENSG00000004948	CALCR	melanoma	0	0	0	11				0.00924
ENSG00000004948	CALCR	ovarian cancer	0	0	2	10				0.08702
ENSG00000004948	CALCR	pancreatic cancer	0	1	1	10		0.0186
ENSG00000004948	CALCR	prostate cancer	0	10	1	1		0.06682
ENSG00000004948	CALCR	renal cancer	0	1	0	10				0.002706
ENSG00000004948	CALCR	skin cancer	0	0	0	12
ENSG00000004948	CALCR	stomach cancer	0	0	0	12				0.001456
ENSG00000004948	CALCR	testis cancer	0	0	2	10		0.1687
ENSG00000004948	CALCR	thyroid cancer	0	0	0	4		0.0002495
ENSG00000004948	CALCR	urothelial cancer	0	1	2	8				0.01053
ENSG00000004961	HCCS	breast cancer	0	5	7	0			8.692e-05
ENSG00000004961	HCCS	carcinoid	0	3	1	0
ENSG00000004961	HCCS	cervical cancer	0	10	1	0		0.006892
ENSG00000004961	HCCS	colorectal cancer	1	11	0	0		0.008458
ENSG00000004961	HCCS	endometrial cancer	2	5	4	0				0.04922
ENSG00000004961	HCCS	glioma	0	1	3	7		0.1341
ENSG00000004961	HCCS	head and neck cancer	0	4	0	0				0.05436
ENSG00000004961	HCCS	liver cancer	1	5	2	0			1.354e-05
ENSG00000004961	HCCS	lung cancer	0	4	8	0				0.09179
ENSG00000004961	HCCS	lymphoma	0	6	5	1
ENSG00000004961	HCCS	melanoma	0	0	12	0		0.2729
ENSG00000004961	HCCS	ovarian cancer	0	3	8	0		0.02523
ENSG00000004961	HCCS	pancreatic cancer	0	5	4	0				0.02102
ENSG00000004961	HCCS	prostate cancer	0	6	6	0				0.1595
ENSG00000004961	HCCS	renal cancer	0	3	6	3	6.169e-08
ENSG00000004961	HCCS	skin cancer	1	4	3	2
ENSG00000004961	HCCS	stomach cancer	0	10	1	0		0.02664
ENSG00000004961	HCCS	testis cancer	2	7	2	0				0.1521
ENSG00000004961	HCCS	thyroid cancer	1	1	2	0				0.2043
ENSG00000004961	HCCS	urothelial cancer	1	7	3	0		0.01926
ENSG00000004975	DVL2	breast cancer	0	9	1	0		0.00763
ENSG00000004975	DVL2	carcinoid	1	1	1	0
ENSG00000004975	DVL2	cervical cancer	0	10	2	0		0.0684
ENSG00000004975	DVL2	colorectal cancer	0	12	0	0				0.1202
ENSG00000004975	DVL2	endometrial cancer	0	6	6	0				0.1596
ENSG00000004975	DVL2	glioma	0	11	1	0				0.1442
ENSG00000004975	DVL2	head and neck cancer	0	4	0	0		0.2394
ENSG00000004975	DVL2	liver cancer	7	4	1	0			4.343e-06
ENSG00000004975	DVL2	lung cancer	0	5	4	2				0.05657
ENSG00000004975	DVL2	lymphoma	0	6	3	2
ENSG00000004975	DVL2	melanoma	0	9	3	0				0.0801
ENSG00000004975	DVL2	ovarian cancer	0	5	3	2		0.08973
ENSG00000004975	DVL2	pancreatic cancer	0	7	4	0	0.0003853
ENSG00000004975	DVL2	prostate cancer	1	11	0	0				0.08901
ENSG00000004975	DVL2	renal cancer	0	4	4	4				0.1285
ENSG00000004975	DVL2	skin cancer	0	10	1	0
ENSG00000004975	DVL2	stomach cancer	0	3	5	2				0.3234
ENSG00000004975	DVL2	testis cancer	0	12	0	0				0.2296
ENSG00000004975	DVL2	thyroid cancer	1	3	0	0				0.2796
ENSG00000004975	DVL2	urothelial cancer	1	10	1	0				0.05447
ENSG00000005001	PRSS22	breast cancer	0	0	0	10				0.1447
ENSG00000005001	PRSS22	carcinoid	0	1	1	2
ENSG00000005001	PRSS22	cervical cancer	0	0	0	11				0.09802
ENSG00000005001	PRSS22	colorectal cancer	0	0	0	10				0.03496
ENSG00000005001	PRSS22	endometrial cancer	0	0	0	11				0.4484
ENSG00000005001	PRSS22	glioma	0	0	1	11				0.0002293
ENSG00000005001	PRSS22	head and neck cancer	0	0	0	4				0.2583
ENSG00000005001	PRSS22	liver cancer	0	0	0	10				0.0442
ENSG00000005001	PRSS22	lung cancer	0	1	1	9				0.01522
ENSG00000005001	PRSS22	lymphoma	0	0	0	12
ENSG00000005001	PRSS22	melanoma	0	0	0	12				0.506
ENSG00000005001	PRSS22	ovarian cancer	0	0	0	11				0.07522
ENSG00000005001	PRSS22	pancreatic cancer	0	0	0	9				0.003739
ENSG00000005001	PRSS22	prostate cancer	0	0	0	9				0.4119
ENSG00000005001	PRSS22	renal cancer	0	0	0	12		0.0002322
ENSG00000005001	PRSS22	skin cancer	0	0	0	12
ENSG00000005001	PRSS22	stomach cancer	0	0	0	10		0.01035
ENSG00000005001	PRSS22	testis cancer	0	0	2	10		0.1577
ENSG00000005001	PRSS22	thyroid cancer	0	0	0	4		0.1625
ENSG00000005001	PRSS22	urothelial cancer	0	1	1	10		0.2746
ENSG00000005007	UPF1	breast cancer	0	5	6	0				0.1032
ENSG00000005007	UPF1	carcinoid	0	1	1	1
ENSG00000005007	UPF1	cervical cancer	0	1	5	6		0.02584
ENSG00000005007	UPF1	colorectal cancer	2	6	3	0				0.03771
ENSG00000005007	UPF1	endometrial cancer	0	4	0	7				0.1104
ENSG00000005007	UPF1	glioma	1	3	4	0		0.1655
ENSG00000005007	UPF1	head and neck cancer	0	3	1	0		0.07768
ENSG00000005007	UPF1	liver cancer	0	0	3	9				0.2086
ENSG00000005007	UPF1	lung cancer	0	2	2	3				0.07976
ENSG00000005007	UPF1	lymphoma	0	3	3	5
ENSG00000005007	UPF1	melanoma	0	3	7	0			0.0002719
ENSG00000005007	UPF1	ovarian cancer	0	1	9	2				0.2944
ENSG00000005007	UPF1	pancreatic cancer	0	7	3	1		0.3312
ENSG00000005007	UPF1	prostate cancer	0	6	3	2				0.003712
ENSG00000005007	UPF1	renal cancer	0	1	1	9	2.966e-06
ENSG00000005007	UPF1	skin cancer	0	2	7	1
ENSG00000005007	UPF1	stomach cancer	0	4	4	3		0.04476
ENSG00000005007	UPF1	testis cancer	4	6	0	1				0.171
ENSG00000005007	UPF1	thyroid cancer	0	3	1	0		0.008903
ENSG00000005007	UPF1	urothelial cancer	0	6	5	1		0.01006
ENSG00000005020	SKAP2	breast cancer	0	0	0	12		0.08517
ENSG00000005020	SKAP2	carcinoid	0	0	0	4
ENSG00000005020	SKAP2	cervical cancer	0	0	0	12				0.05568
ENSG00000005020	SKAP2	colorectal cancer	0	0	0	10				0.3764
ENSG00000005020	SKAP2	endometrial cancer	0	0	0	12				0.05617
ENSG00000005020	SKAP2	glioma	0	0	1	11				0.007907
ENSG00000005020	SKAP2	head and neck cancer	0	0	1	3				0.1296
ENSG00000005020	SKAP2	liver cancer	0	0	0	12				0.00107
ENSG00000005020	SKAP2	lung cancer	0	0	0	11				0.004153
ENSG00000005020	SKAP2	lymphoma	0	1	0	11
ENSG00000005020	SKAP2	melanoma	0	0	0	12				0.1818
ENSG00000005020	SKAP2	ovarian cancer	0	0	0	12				0.01408
ENSG00000005020	SKAP2	pancreatic cancer	0	0	0	10				0.01261
ENSG00000005020	SKAP2	prostate cancer	0	0	0	12		0.03797
ENSG00000005020	SKAP2	renal cancer	0	0	0	11		0.01937
ENSG00000005020	SKAP2	skin cancer	0	0	0	12
ENSG00000005020	SKAP2	stomach cancer	0	0	0	12				0.1037
ENSG00000005020	SKAP2	testis cancer	0	0	0	12				0.1889
ENSG00000005020	SKAP2	thyroid cancer	0	0	0	4				0.1124
ENSG00000005020	SKAP2	urothelial cancer	0	0	0	12				0.03509
ENSG00000005022	SLC25A5	breast cancer	1	11	0	0				0.0125
ENSG00000005022	SLC25A5	carcinoid	1	3	0	0
ENSG00000005022	SLC25A5	cervical cancer	1	11	0	0	0.0007352
ENSG00000005022	SLC25A5	colorectal cancer	4	8	0	0	0.0007465
ENSG00000005022	SLC25A5	endometrial cancer	1	11	0	0				0.1477
ENSG00000005022	SLC25A5	glioma	0	3	7	2		0.04577
ENSG00000005022	SLC25A5	head and neck cancer	1	2	1	0				0.01449
ENSG00000005022	SLC25A5	liver cancer	1	6	3	0				0.02727
ENSG00000005022	SLC25A5	lung cancer	3	8	1	0		0.1361
ENSG00000005022	SLC25A5	lymphoma	2	8	1	1
ENSG00000005022	SLC25A5	melanoma	3	7	1	0				0.06524
ENSG00000005022	SLC25A5	ovarian cancer	0	12	0	0				0.247
ENSG00000005022	SLC25A5	pancreatic cancer	0	7	2	1				0.1604
ENSG00000005022	SLC25A5	prostate cancer	0	8	2	1				0.2173
ENSG00000005022	SLC25A5	renal cancer	0	0	5	7	8.061e-06
ENSG00000005022	SLC25A5	skin cancer	0	5	6	1
ENSG00000005022	SLC25A5	stomach cancer	0	6	2	2		0.1407
ENSG00000005022	SLC25A5	testis cancer	0	4	5	0		0.2651
ENSG00000005022	SLC25A5	thyroid cancer	0	1	1	2				0.0436
ENSG00000005022	SLC25A5	urothelial cancer	0	3	7	1		0.303
ENSG00000005059	MCUB	breast cancer	0	1	2	8		0.006117
ENSG00000005059	MCUB	carcinoid	0	0	0	4
ENSG00000005059	MCUB	cervical cancer	0	0	3	9		0.01699
ENSG00000005059	MCUB	colorectal cancer	0	0	6	6		0.03121
ENSG00000005059	MCUB	endometrial cancer	0	0	0	11				0.1602
ENSG00000005059	MCUB	glioma	0	0	1	10				0.1415
ENSG00000005059	MCUB	head and neck cancer	0	0	0	4		0.1696
ENSG00000005059	MCUB	liver cancer	0	0	0	11				0.01696
ENSG00000005059	MCUB	lung cancer	0	0	0	12		0.3058
ENSG00000005059	MCUB	lymphoma	0	0	0	11
ENSG00000005059	MCUB	melanoma	0	0	0	12				0.2345
ENSG00000005059	MCUB	ovarian cancer	0	1	0	11		0.01135
ENSG00000005059	MCUB	pancreatic cancer	0	0	1	9				0.001257
ENSG00000005059	MCUB	prostate cancer	0	0	0	12		0.34
ENSG00000005059	MCUB	renal cancer	0	0	0	12			7.349e-06
ENSG00000005059	MCUB	skin cancer	0	0	0	11
ENSG00000005059	MCUB	stomach cancer	0	0	0	11				0.2481
ENSG00000005059	MCUB	testis cancer	0	0	0	12				0.05215
ENSG00000005059	MCUB	thyroid cancer	0	0	0	4		0.1208
ENSG00000005059	MCUB	urothelial cancer	0	0	0	11				0.01418
ENSG00000005073	HOXA11	breast cancer	0	1	0	10				0.05949
ENSG00000005073	HOXA11	carcinoid	0	0	0	4
ENSG00000005073	HOXA11	cervical cancer	0	0	0	12				0.09233
ENSG00000005073	HOXA11	colorectal cancer	0	0	3	9		0.03069
ENSG00000005073	HOXA11	endometrial cancer	0	0	0	12		0.02703
ENSG00000005073	HOXA11	glioma	0	0	0	12		0.0629
ENSG00000005073	HOXA11	head and neck cancer	0	0	0	3				0.09784
ENSG00000005073	HOXA11	liver cancer	0	0	2	9				0.002818
ENSG00000005073	HOXA11	lung cancer	0	0	1	10				0.04359
ENSG00000005073	HOXA11	lymphoma	0	0	0	12
ENSG00000005073	HOXA11	melanoma	0	0	2	8				0.01608
ENSG00000005073	HOXA11	ovarian cancer	0	1	3	7				0.03048
ENSG00000005073	HOXA11	pancreatic cancer	0	0	2	10				0.002082
ENSG00000005073	HOXA11	prostate cancer	0	0	0	9		0.01728
ENSG00000005073	HOXA11	renal cancer	0	0	0	10			2.571e-05
ENSG00000005073	HOXA11	skin cancer	0	0	0	11
ENSG00000005073	HOXA11	stomach cancer	0	0	0	11		0.02171
ENSG00000005073	HOXA11	testis cancer	0	0	0	12				0.06904
ENSG00000005073	HOXA11	thyroid cancer	0	1	1	2				0.02033
ENSG00000005073	HOXA11	urothelial cancer	0	0	1	9				0.2564
ENSG00000005075	POLR2J	breast cancer						0.1105
ENSG00000005075	POLR2J	carcinoid
ENSG00000005075	POLR2J	cervical cancer						0.01241
ENSG00000005075	POLR2J	colorectal cancer								0.01458
ENSG00000005075	POLR2J	endometrial cancer						0.1616
ENSG00000005075	POLR2J	glioma								0.01905
ENSG00000005075	POLR2J	head and neck cancer								0.04799
ENSG00000005075	POLR2J	liver cancer								0.06465
ENSG00000005075	POLR2J	lung cancer						0.04265
ENSG00000005075	POLR2J	lymphoma
ENSG00000005075	POLR2J	melanoma								0.3461
ENSG00000005075	POLR2J	ovarian cancer						0.001531
ENSG00000005075	POLR2J	pancreatic cancer						0.04461
ENSG00000005075	POLR2J	prostate cancer						0.07321
ENSG00000005075	POLR2J	renal cancer								0.0713
ENSG00000005075	POLR2J	skin cancer
ENSG00000005075	POLR2J	stomach cancer						0.2451
ENSG00000005075	POLR2J	testis cancer						0.04232
ENSG00000005075	POLR2J	thyroid cancer						0.1372
ENSG00000005075	POLR2J	urothelial cancer						0.02187
ENSG00000005100	DHX33	breast cancer	1	4	4	3				0.0496
ENSG00000005100	DHX33	carcinoid	0	1	3	0
ENSG00000005100	DHX33	cervical cancer	0	1	5	4		0.1349
ENSG00000005100	DHX33	colorectal cancer	3	3	3	3		0.03411
ENSG00000005100	DHX33	endometrial cancer	2	2	2	6				0.02512
ENSG00000005100	DHX33	glioma	1	5	0	6		0.09238
ENSG00000005100	DHX33	head and neck cancer	2	1	0	1		0.1897
ENSG00000005100	DHX33	liver cancer	2	1	3	6				0.01495
ENSG00000005100	DHX33	lung cancer	0	2	3	7				0.06154
ENSG00000005100	DHX33	lymphoma	0	1	5	6
ENSG00000005100	DHX33	melanoma	5	3	4	0				0.03107
ENSG00000005100	DHX33	ovarian cancer	1	2	2	7		0.3804
ENSG00000005100	DHX33	pancreatic cancer	1	4	1	5		0.2102
ENSG00000005100	DHX33	prostate cancer	1	2	3	6			0.0006096
ENSG00000005100	DHX33	renal cancer	0	0	2	9				0.103
ENSG00000005100	DHX33	skin cancer	6	3	0	2
ENSG00000005100	DHX33	stomach cancer	0	3	3	5				0.4657
ENSG00000005100	DHX33	testis cancer	2	3	3	4		0.3548
ENSG00000005100	DHX33	thyroid cancer	1	2	0	1				0.04686
ENSG00000005100	DHX33	urothelial cancer	2	3	4	2				0.03372
ENSG00000005102	MEOX1	breast cancer	1	11	0	0		0.001365
ENSG00000005102	MEOX1	carcinoid	0	3	1	0
ENSG00000005102	MEOX1	cervical cancer	2	9	0	0		0.0002155
ENSG00000005102	MEOX1	colorectal cancer	2	10	0	0		0.125
ENSG00000005102	MEOX1	endometrial cancer	1	9	1	0				0.002583
ENSG00000005102	MEOX1	glioma	1	10	0	0				0.0201
ENSG00000005102	MEOX1	head and neck cancer	0	4	0	0		0.005646
ENSG00000005102	MEOX1	liver cancer	0	8	1	1		0.1251
ENSG00000005102	MEOX1	lung cancer	0	2	7	2		0.004554
ENSG00000005102	MEOX1	lymphoma	1	6	3	2
ENSG00000005102	MEOX1	melanoma	1	10	0	0				0.06712
ENSG00000005102	MEOX1	ovarian cancer	1	10	0	0		0.2644
ENSG00000005102	MEOX1	pancreatic cancer	0	8	2	0		0.1462
ENSG00000005102	MEOX1	prostate cancer	0	9	1	0		0.09358
ENSG00000005102	MEOX1	renal cancer	0	2	5	3				3.445e-06
ENSG00000005102	MEOX1	skin cancer	0	4	5	1
ENSG00000005102	MEOX1	stomach cancer	0	6	5	0				0.02395
ENSG00000005102	MEOX1	testis cancer	0	9	1	0				0.2664
ENSG00000005102	MEOX1	thyroid cancer	3	1	0	0		0.1817
ENSG00000005102	MEOX1	urothelial cancer	1	9	0	0				0.00747
ENSG00000005108	THSD7A	breast cancer	0	0	1	10				0.3008
ENSG00000005108	THSD7A	carcinoid	0	0	0	4
ENSG00000005108	THSD7A	cervical cancer	0	0	0	11				0.07898
ENSG00000005108	THSD7A	colorectal cancer	0	0	0	11				0.03086
ENSG00000005108	THSD7A	endometrial cancer	0	0	3	8				0.1965
ENSG00000005108	THSD7A	glioma	0	0	0	12				0.5882
ENSG00000005108	THSD7A	head and neck cancer	0	0	0	3		0.03331
ENSG00000005108	THSD7A	liver cancer	0	0	0	12				0.1439
ENSG00000005108	THSD7A	lung cancer	0	0	0	12		0.09661
ENSG00000005108	THSD7A	lymphoma	0	0	0	12
ENSG00000005108	THSD7A	melanoma	0	0	0	10				0.1115
ENSG00000005108	THSD7A	ovarian cancer	0	0	0	11		0.01419
ENSG00000005108	THSD7A	pancreatic cancer	0	0	0	12		0.2074
ENSG00000005108	THSD7A	prostate cancer	0	0	0	10		0.08753
ENSG00000005108	THSD7A	renal cancer	0	0	0	10	2.24e-06
ENSG00000005108	THSD7A	skin cancer	0	0	0	11
ENSG00000005108	THSD7A	stomach cancer	0	0	0	10				0.002135
ENSG00000005108	THSD7A	testis cancer	0	0	0	11				0.1657
ENSG00000005108	THSD7A	thyroid cancer	0	0	2	2				0.02285
ENSG00000005108	THSD7A	urothelial cancer	0	0	0	12				0.0333
ENSG00000005156	LIG3	breast cancer	4	6	1	0				0.006046
ENSG00000005156	LIG3	carcinoid	0	2	1	1
ENSG00000005156	LIG3	cervical cancer	1	3	4	4				0.2982
ENSG00000005156	LIG3	colorectal cancer	5	5	1	1		0.1237
ENSG00000005156	LIG3	endometrial cancer	0	5	3	3		0.2833
ENSG00000005156	LIG3	glioma	3	4	1	3		0.1568
ENSG00000005156	LIG3	head and neck cancer	2	1	1	0		0.08762
ENSG00000005156	LIG3	liver cancer	2	3	3	4				0.02397
ENSG00000005156	LIG3	lung cancer	0	8	1	3		0.2785
ENSG00000005156	LIG3	lymphoma	0	6	0	5
ENSG00000005156	LIG3	melanoma	4	5	2	1				0.2249
ENSG00000005156	LIG3	ovarian cancer	2	5	3	1				0.01016
ENSG00000005156	LIG3	pancreatic cancer	1	5	2	4		0.008767
ENSG00000005156	LIG3	prostate cancer	2	7	2	1				0.131
ENSG00000005156	LIG3	renal cancer	0	2	2	7				0.006673
ENSG00000005156	LIG3	skin cancer	0	7	3	2
ENSG00000005156	LIG3	stomach cancer	4	6	2	0				0.3387
ENSG00000005156	LIG3	testis cancer	1	5	3	3				0.3281
ENSG00000005156	LIG3	thyroid cancer	0	3	1	0				0.03291
ENSG00000005156	LIG3	urothelial cancer	3	7	1	1				0.04712
ENSG00000005175	RPAP3	breast cancer	8	3	0	0				0.05762
ENSG00000005175	RPAP3	carcinoid	3	1	0	0
ENSG00000005175	RPAP3	cervical cancer	8	3	0	0		0.2252
ENSG00000005175	RPAP3	colorectal cancer	7	1	0	0		0.01368
ENSG00000005175	RPAP3	endometrial cancer	5	6	0	0				0.04212
ENSG00000005175	RPAP3	glioma	1	9	1	1		0.07276
ENSG00000005175	RPAP3	head and neck cancer	4	0	0	0		0.4472
ENSG00000005175	RPAP3	liver cancer	3	8	0	0			2.009e-05
ENSG00000005175	RPAP3	lung cancer	10	1	0	0		0.09895
ENSG00000005175	RPAP3	lymphoma	8	4	0	0
ENSG00000005175	RPAP3	melanoma	4	8	0	0				0.009873
ENSG00000005175	RPAP3	ovarian cancer	6	4	0	0		0.06344
ENSG00000005175	RPAP3	pancreatic cancer	5	6	0	0				0.0948
ENSG00000005175	RPAP3	prostate cancer	3	7	0	0				0.01275
ENSG00000005175	RPAP3	renal cancer	2	7	2	0				0.0201
ENSG00000005175	RPAP3	skin cancer	9	3	0	0
ENSG00000005175	RPAP3	stomach cancer	7	3	0	0				0.08348
ENSG00000005175	RPAP3	testis cancer	10	0	0	0				0.5108
ENSG00000005175	RPAP3	thyroid cancer	2	2	0	0		0.329
ENSG00000005175	RPAP3	urothelial cancer	9	0	0	0		0.01348
ENSG00000005187	ACSM3	breast cancer	0	0	3	9		0.0001625
ENSG00000005187	ACSM3	carcinoid	0	0	1	3
ENSG00000005187	ACSM3	cervical cancer	0	0	1	11		0.01304
ENSG00000005187	ACSM3	colorectal cancer	0	4	3	3		0.02121
ENSG00000005187	ACSM3	endometrial cancer	0	0	2	9				0.09502
ENSG00000005187	ACSM3	glioma	0	0	0	11		0.1478
ENSG00000005187	ACSM3	head and neck cancer	0	0	1	3		0.02319
ENSG00000005187	ACSM3	liver cancer	0	2	0	10		0.01416
ENSG00000005187	ACSM3	lung cancer	0	1	1	9		0.22
ENSG00000005187	ACSM3	lymphoma	0	3	2	6
ENSG00000005187	ACSM3	melanoma	0	0	0	12		0.00814
ENSG00000005187	ACSM3	ovarian cancer	0	1	1	10	0.000197
ENSG00000005187	ACSM3	pancreatic cancer	0	2	2	6				0.03562
ENSG00000005187	ACSM3	prostate cancer	0	1	3	8				0.001952
ENSG00000005187	ACSM3	renal cancer	0	0	0	11	9.878e-06
ENSG00000005187	ACSM3	skin cancer	0	0	1	10
ENSG00000005187	ACSM3	stomach cancer	0	1	0	7				0.127
ENSG00000005187	ACSM3	testis cancer	0	0	1	11		0.06965
ENSG00000005187	ACSM3	thyroid cancer	0	1	0	3		0.1065
ENSG00000005187	ACSM3	urothelial cancer	0	1	1	9		0.01837
ENSG00000005189	REXO5	breast cancer	0	0	3	8				0.2392
ENSG00000005189	REXO5	carcinoid	0	0	0	4
ENSG00000005189	REXO5	cervical cancer	0	1	0	10		0.002086
ENSG00000005189	REXO5	colorectal cancer	1	1	2	8		0.01089
ENSG00000005189	REXO5	endometrial cancer	0	0	1	11		0.1153
ENSG00000005189	REXO5	glioma	0	0	0	12				0.1675
ENSG00000005189	REXO5	head and neck cancer	0	0	0	4		0.05634
ENSG00000005189	REXO5	liver cancer	3	3	0	6				0.09147
ENSG00000005189	REXO5	lung cancer	0	1	1	9		0.06242
ENSG00000005189	REXO5	lymphoma	0	0	0	12
ENSG00000005189	REXO5	melanoma	0	0	0	10				0.2263
ENSG00000005189	REXO5	ovarian cancer	0	1	0	11		0.01802
ENSG00000005189	REXO5	pancreatic cancer	0	2	3	6		0.08236
ENSG00000005189	REXO5	prostate cancer	0	0	0	11		0.0472
ENSG00000005189	REXO5	renal cancer	0	0	1	11				0.0002421
ENSG00000005189	REXO5	skin cancer	0	0	0	12
ENSG00000005189	REXO5	stomach cancer	1	0	1	6		0.0101
ENSG00000005189	REXO5	testis cancer	0	0	0	12		0.0823
ENSG00000005189	REXO5	thyroid cancer	0	0	0	4		0.2004
ENSG00000005189	REXO5	urothelial cancer	0	0	0	9		0.06933
ENSG00000005194	CIAPIN1	breast cancer	0	1	3	7				0.01781
ENSG00000005194	CIAPIN1	carcinoid	0	0	0	4
ENSG00000005194	CIAPIN1	cervical cancer	0	0	1	11				0.0962
ENSG00000005194	CIAPIN1	colorectal cancer	0	3	4	4		0.06439
ENSG00000005194	CIAPIN1	endometrial cancer	0	0	0	12		0.2234
ENSG00000005194	CIAPIN1	glioma	0	0	0	10		0.01729
ENSG00000005194	CIAPIN1	head and neck cancer	0	0	0	3			0.0004352
ENSG00000005194	CIAPIN1	liver cancer	0	0	3	8				0.001407
ENSG00000005194	CIAPIN1	lung cancer	0	0	2	10				0.008147
ENSG00000005194	CIAPIN1	lymphoma	0	0	0	11
ENSG00000005194	CIAPIN1	melanoma	0	3	0	9				0.1994
ENSG00000005194	CIAPIN1	ovarian cancer	0	0	5	7		0.02481
ENSG00000005194	CIAPIN1	pancreatic cancer	0	4	3	4		0.004697
ENSG00000005194	CIAPIN1	prostate cancer	0	0	4	8				0.1623
ENSG00000005194	CIAPIN1	renal cancer	0	0	0	12	0.0004418
ENSG00000005194	CIAPIN1	skin cancer	0	0	0	11
ENSG00000005194	CIAPIN1	stomach cancer	0	3	2	5				0.0561
ENSG00000005194	CIAPIN1	testis cancer	0	1	8	3				0.03865
ENSG00000005194	CIAPIN1	thyroid cancer	0	0	0	4				0.008896
ENSG00000005194	CIAPIN1	urothelial cancer	0	1	4	6				0.1165
ENSG00000005206	SPPL2B	breast cancer	0	1	5	5		0.04162
ENSG00000005206	SPPL2B	carcinoid	0	0	3	1
ENSG00000005206	SPPL2B	cervical cancer	0	3	3	6		0.02971
ENSG00000005206	SPPL2B	colorectal cancer	1	1	4	6				0.02485
ENSG00000005206	SPPL2B	endometrial cancer	0	1	3	7	4.999e-05
ENSG00000005206	SPPL2B	glioma	4	5	1	1				0.234
ENSG00000005206	SPPL2B	head and neck cancer	0	0	1	3		0.001537
ENSG00000005206	SPPL2B	liver cancer	4	2	2	3				0.1739
ENSG00000005206	SPPL2B	lung cancer	0	2	6	4		0.007934
ENSG00000005206	SPPL2B	lymphoma	1	4	3	2
ENSG00000005206	SPPL2B	melanoma	0	3	5	3				0.3001
ENSG00000005206	SPPL2B	ovarian cancer	2	3	2	5				0.1723
ENSG00000005206	SPPL2B	pancreatic cancer	2	4	4	2	0.0001331
ENSG00000005206	SPPL2B	prostate cancer	2	5	4	0				0.003289
ENSG00000005206	SPPL2B	renal cancer	2	0	2	8			0.0006446
ENSG00000005206	SPPL2B	skin cancer	0	1	0	11
ENSG00000005206	SPPL2B	stomach cancer	0	4	7	1		0.02264
ENSG00000005206	SPPL2B	testis cancer	0	0	3	9		0.2453
ENSG00000005206	SPPL2B	thyroid cancer	0	1	3	0				0.3024
ENSG00000005206	SPPL2B	urothelial cancer	0	1	6	5		0.03403
ENSG00000005238	FAM214B	breast cancer	3	6	0	2				0.002912
ENSG00000005238	FAM214B	carcinoid	1	3	0	0
ENSG00000005238	FAM214B	cervical cancer	0	10	1	0				0.1563
ENSG00000005238	FAM214B	colorectal cancer	1	10	1	0				0.02825
ENSG00000005238	FAM214B	endometrial cancer	3	8	0	1				0.1307
ENSG00000005238	FAM214B	glioma	1	3	3	5				0.1104
ENSG00000005238	FAM214B	head and neck cancer	0	2	1	1				0.2263
ENSG00000005238	FAM214B	liver cancer	5	6	0	1				0.007217
ENSG00000005238	FAM214B	lung cancer	3	5	2	1				0.1038
ENSG00000005238	FAM214B	lymphoma	0	3	3	4
ENSG00000005238	FAM214B	melanoma	0	11	1	0		0.1058
ENSG00000005238	FAM214B	ovarian cancer	1	8	2	1		0.00772
ENSG00000005238	FAM214B	pancreatic cancer	0	9	1	1				0.02383
ENSG00000005238	FAM214B	prostate cancer	5	6	0	0		0.017
ENSG00000005238	FAM214B	renal cancer	2	9	1	0		0.01018
ENSG00000005238	FAM214B	skin cancer	0	4	2	5
ENSG00000005238	FAM214B	stomach cancer	0	2	5	3				0.2922
ENSG00000005238	FAM214B	testis cancer	0	8	2	2				0.131
ENSG00000005238	FAM214B	thyroid cancer	1	3	0	0				0.01096
ENSG00000005238	FAM214B	urothelial cancer	0	11	0	1		0.08146
ENSG00000005243	COPZ2	breast cancer	0	2	4	6				0.2656
ENSG00000005243	COPZ2	carcinoid	0	1	1	2
ENSG00000005243	COPZ2	cervical cancer	0	0	1	10				0.09316
ENSG00000005243	COPZ2	colorectal cancer	0	10	0	0				0.02178
ENSG00000005243	COPZ2	endometrial cancer	0	2	6	4				0.1464
ENSG00000005243	COPZ2	glioma	0	0	2	9				0.06277
ENSG00000005243	COPZ2	head and neck cancer	0	1	0	2				0.1116
ENSG00000005243	COPZ2	liver cancer	2	4	3	1		0.02766
ENSG00000005243	COPZ2	lung cancer	3	4	3	2		0.1591
ENSG00000005243	COPZ2	lymphoma	0	0	0	12
ENSG00000005243	COPZ2	melanoma	1	5	2	3				0.09344
ENSG00000005243	COPZ2	ovarian cancer	0	9	3	0				0.2488
ENSG00000005243	COPZ2	pancreatic cancer	0	5	4	2				0.07017
ENSG00000005243	COPZ2	prostate cancer	0	3	7	2		0.09648
ENSG00000005243	COPZ2	renal cancer	0	1	0	8			3.452e-09
ENSG00000005243	COPZ2	skin cancer	0	1	1	8
ENSG00000005243	COPZ2	stomach cancer	0	4	4	3				0.007416
ENSG00000005243	COPZ2	testis cancer	0	1	5	4				0.02762
ENSG00000005243	COPZ2	thyroid cancer	0	3	0	1			2.887e-06
ENSG00000005243	COPZ2	urothelial cancer	0	0	1	11			0.0004657
ENSG00000005249	PRKAR2B	breast cancer	1	7	3	0				0.3183
ENSG00000005249	PRKAR2B	carcinoid	0	1	0	3
ENSG00000005249	PRKAR2B	cervical cancer	0	1	2	9		0.02478
ENSG00000005249	PRKAR2B	colorectal cancer	0	5	6	1	0.0006376
ENSG00000005249	PRKAR2B	endometrial cancer	0	1	6	4				0.01625
ENSG00000005249	PRKAR2B	glioma	0	0	3	9				0.003331
ENSG00000005249	PRKAR2B	head and neck cancer	0	1	1	2		0.00243
ENSG00000005249	PRKAR2B	liver cancer	0	1	2	9		0.2763
ENSG00000005249	PRKAR2B	lung cancer	0	0	0	12		0.008143
ENSG00000005249	PRKAR2B	lymphoma	0	0	1	11
ENSG00000005249	PRKAR2B	melanoma	0	0	4	8		0.1702
ENSG00000005249	PRKAR2B	ovarian cancer	0	0	3	8		0.05972
ENSG00000005249	PRKAR2B	pancreatic cancer	0	2	0	9	0.0004031
ENSG00000005249	PRKAR2B	prostate cancer	2	7	1	0		0.1498
ENSG00000005249	PRKAR2B	renal cancer	0	1	0	11				0.005125
ENSG00000005249	PRKAR2B	skin cancer	0	0	3	9
ENSG00000005249	PRKAR2B	stomach cancer	0	1	1	10				0.239
ENSG00000005249	PRKAR2B	testis cancer	1	4	2	5		0.111
ENSG00000005249	PRKAR2B	thyroid cancer	0	0	4	0			0.0008735
ENSG00000005249	PRKAR2B	urothelial cancer	0	0	4	7				0.07147
ENSG00000005302	MSL3	breast cancer	0	0	4	8				0.2579
ENSG00000005302	MSL3	carcinoid	0	0	1	3
ENSG00000005302	MSL3	cervical cancer	0	0	2	10		0.001759
ENSG00000005302	MSL3	colorectal cancer	0	0	3	8		0.104
ENSG00000005302	MSL3	endometrial cancer	0	0	0	12				0.09559
ENSG00000005302	MSL3	glioma	0	3	3	5		0.05363
ENSG00000005302	MSL3	head and neck cancer	0	0	2	1	0.0003279
ENSG00000005302	MSL3	liver cancer	0	1	0	11			0.0004932
ENSG00000005302	MSL3	lung cancer	0	1	0	9		0.08359
ENSG00000005302	MSL3	lymphoma	0	0	7	5
ENSG00000005302	MSL3	melanoma	2	2	1	5				0.02484
ENSG00000005302	MSL3	ovarian cancer	0	1	3	7		0.004882
ENSG00000005302	MSL3	pancreatic cancer	0	1	3	7		0.2125
ENSG00000005302	MSL3	prostate cancer	0	3	4	4				0.05042
ENSG00000005302	MSL3	renal cancer	0	0	0	11			3.144e-09
ENSG00000005302	MSL3	skin cancer	0	0	1	9
ENSG00000005302	MSL3	stomach cancer	0	1	1	8		0.1201
ENSG00000005302	MSL3	testis cancer	0	0	1	11				0.2062
ENSG00000005302	MSL3	thyroid cancer	0	1	0	2		0.4346
ENSG00000005302	MSL3	urothelial cancer	0	1	2	8	0.0002175
ENSG00000005339	CREBBP	breast cancer	2	10	0	0		0.1166
ENSG00000005339	CREBBP	carcinoid	0	1	2	1
ENSG00000005339	CREBBP	cervical cancer	2	10	0	0		0.08514
ENSG00000005339	CREBBP	colorectal cancer	3	7	1	0		0.1603
ENSG00000005339	CREBBP	endometrial cancer	1	6	2	1		0.1632
ENSG00000005339	CREBBP	glioma	1	6	1	2		0.1489
ENSG00000005339	CREBBP	head and neck cancer	0	4	0	0		0.05095
ENSG00000005339	CREBBP	liver cancer	1	8	1	1				0.009592
ENSG00000005339	CREBBP	lung cancer	3	9	0	0		0.06975
ENSG00000005339	CREBBP	lymphoma	1	10	0	1
ENSG00000005339	CREBBP	melanoma	2	9	1	0				0.08965
ENSG00000005339	CREBBP	ovarian cancer	1	9	1	0				0.1076
ENSG00000005339	CREBBP	pancreatic cancer	0	8	1	0				0.1758
ENSG00000005339	CREBBP	prostate cancer	0	6	3	2				0.284
ENSG00000005339	CREBBP	renal cancer	0	10	0	1	6.244e-05
ENSG00000005339	CREBBP	skin cancer	3	8	1	0
ENSG00000005339	CREBBP	stomach cancer	2	7	0	0				0.1468
ENSG00000005339	CREBBP	testis cancer	9	2	0	0				0.1741
ENSG00000005339	CREBBP	thyroid cancer	1	3	0	0				0.03972
ENSG00000005339	CREBBP	urothelial cancer	3	8	0	1		0.08231
ENSG00000005379	TSPOAP1	breast cancer	0	3	7	0		0.02028
ENSG00000005379	TSPOAP1	carcinoid	0	1	3	0
ENSG00000005379	TSPOAP1	cervical cancer	0	2	6	3		0.05315
ENSG00000005379	TSPOAP1	colorectal cancer	0	7	5	0				0.04601
ENSG00000005379	TSPOAP1	endometrial cancer	0	0	7	5				0.2234
ENSG00000005379	TSPOAP1	glioma	0	1	1	10				0.2243
ENSG00000005379	TSPOAP1	head and neck cancer	0	3	0	1		0.0008232
ENSG00000005379	TSPOAP1	liver cancer	0	4	1	7				0.1236
ENSG00000005379	TSPOAP1	lung cancer	0	3	3	6		0.003032
ENSG00000005379	TSPOAP1	lymphoma	0	1	6	4
ENSG00000005379	TSPOAP1	melanoma	1	5	5	1				0.1034
ENSG00000005379	TSPOAP1	ovarian cancer	0	5	5	2				0.1049
ENSG00000005379	TSPOAP1	pancreatic cancer	0	2	8	2	9.146e-07
ENSG00000005379	TSPOAP1	prostate cancer	0	2	5	5				0.1616
ENSG00000005379	TSPOAP1	renal cancer	0	1	4	6		0.0744
ENSG00000005379	TSPOAP1	skin cancer	0	1	6	4
ENSG00000005379	TSPOAP1	stomach cancer	0	4	5	3				0.1053
ENSG00000005379	TSPOAP1	testis cancer	0	2	3	6				0.1724
ENSG00000005379	TSPOAP1	thyroid cancer	1	2	0	1				0.03823
ENSG00000005379	TSPOAP1	urothelial cancer	0	3	5	3		0.01225
ENSG00000005381	MPO	breast cancer	0	0	0	12		0.191
ENSG00000005381	MPO	carcinoid	0	0	0	4
ENSG00000005381	MPO	cervical cancer	0	0	0	11				0.09081
ENSG00000005381	MPO	colorectal cancer	0	0	0	11				0.04623
ENSG00000005381	MPO	endometrial cancer	0	0	0	12		0.029
ENSG00000005381	MPO	glioma	0	0	0	10				0.002131
ENSG00000005381	MPO	head and neck cancer	0	0	0	4				0.2783
ENSG00000005381	MPO	liver cancer	0	0	0	10				0.3225
ENSG00000005381	MPO	lung cancer	0	0	0	12		0.291
ENSG00000005381	MPO	lymphoma	0	0	0	11
ENSG00000005381	MPO	melanoma	0	0	0	10				0.256
ENSG00000005381	MPO	ovarian cancer	0	0	0	12				0.1679
ENSG00000005381	MPO	pancreatic cancer	0	0	0	10		0.06916
ENSG00000005381	MPO	prostate cancer	0	0	0	12		0.008344
ENSG00000005381	MPO	renal cancer	0	0	0	11		0.04912
ENSG00000005381	MPO	skin cancer	0	0	0	8
ENSG00000005381	MPO	stomach cancer	0	0	0	12				0.003067
ENSG00000005381	MPO	testis cancer	0	0	0	12				0.2828
ENSG00000005381	MPO	thyroid cancer	0	0	0	4				0.01138
ENSG00000005381	MPO	urothelial cancer	0	0	0	11				0.08047
ENSG00000005421	PON1	breast cancer	0	12	0	0		0.02023
ENSG00000005421	PON1	carcinoid	0	3	1	0
ENSG00000005421	PON1	cervical cancer	0	2	10	0				0.02406
ENSG00000005421	PON1	colorectal cancer	0	10	2	0				0.3036
ENSG00000005421	PON1	endometrial cancer	0	5	6	0				0.03538
ENSG00000005421	PON1	glioma	0	6	6	0		0.2701
ENSG00000005421	PON1	head and neck cancer	0	3	1	0
ENSG00000005421	PON1	liver cancer	1	5	3	0	7.238e-07
ENSG00000005421	PON1	lung cancer	0	3	9	0		0.2243
ENSG00000005421	PON1	lymphoma	0	1	6	4
ENSG00000005421	PON1	melanoma	0	1	8	0				0.1948
ENSG00000005421	PON1	ovarian cancer	0	3	8	0		0.009019
ENSG00000005421	PON1	pancreatic cancer	0	2	10	0		0.001759
ENSG00000005421	PON1	prostate cancer	0	2	8	0		0.03967
ENSG00000005421	PON1	renal cancer	0	7	4	0				6.736e-09
ENSG00000005421	PON1	skin cancer	0	0	12	0
ENSG00000005421	PON1	stomach cancer	0	2	10	0				0.001093
ENSG00000005421	PON1	testis cancer	0	7	5	0		0.02289
ENSG00000005421	PON1	thyroid cancer	0	3	0	0				0.2071
ENSG00000005421	PON1	urothelial cancer	0	7	5	0		0.005538
ENSG00000005436	GCFC2	breast cancer	4	1	3	4				0.1979
ENSG00000005436	GCFC2	carcinoid	0	0	0	4
ENSG00000005436	GCFC2	cervical cancer	3	1	3	5		0.05183
ENSG00000005436	GCFC2	colorectal cancer	0	1	4	7		0.1525
ENSG00000005436	GCFC2	endometrial cancer	2	1	4	5			0.0009591
ENSG00000005436	GCFC2	glioma	2	2	2	6		0.005671
ENSG00000005436	GCFC2	head and neck cancer	3	1	0	0				0.2748
ENSG00000005436	GCFC2	liver cancer	1	0	2	8				0.02345
ENSG00000005436	GCFC2	lung cancer	1	3	1	7		0.03738
ENSG00000005436	GCFC2	lymphoma	0	0	2	10
ENSG00000005436	GCFC2	melanoma	1	4	3	4				0.08796
ENSG00000005436	GCFC2	ovarian cancer	1	5	0	6		0.0421
ENSG00000005436	GCFC2	pancreatic cancer	0	3	3	5		0.1626
ENSG00000005436	GCFC2	prostate cancer	3	5	4	0				0.05711
ENSG00000005436	GCFC2	renal cancer	0	1	1	9				0.03201
ENSG00000005436	GCFC2	skin cancer	0	3	1	8
ENSG00000005436	GCFC2	stomach cancer	2	2	3	5		0.08375
ENSG00000005436	GCFC2	testis cancer	0	2	0	8		0.01044
ENSG00000005436	GCFC2	thyroid cancer	1	3	0	0			0.0003087
ENSG00000005436	GCFC2	urothelial cancer	0	2	4	4		0.06071
ENSG00000005448	WDR54	breast cancer	0	4	4	3		0.1121
ENSG00000005448	WDR54	carcinoid	0	0	2	2
ENSG00000005448	WDR54	cervical cancer	0	1	5	6				0.3676
ENSG00000005448	WDR54	colorectal cancer	0	7	2	2				0.1446
ENSG00000005448	WDR54	endometrial cancer	0	2	5	3		0.02371
ENSG00000005448	WDR54	glioma	0	0	0	12		0.2623
ENSG00000005448	WDR54	head and neck cancer	0	1	2	1				0.003064
ENSG00000005448	WDR54	liver cancer	0	1	1	9				0.004096
ENSG00000005448	WDR54	lung cancer	0	3	6	3		0.1962
ENSG00000005448	WDR54	lymphoma	0	0	0	12
ENSG00000005448	WDR54	melanoma	0	0	1	10		0.0268
ENSG00000005448	WDR54	ovarian cancer	0	2	6	3				0.1505
ENSG00000005448	WDR54	pancreatic cancer	0	5	3	1		0.007253
ENSG00000005448	WDR54	prostate cancer	0	8	3	0				0.0389
ENSG00000005448	WDR54	renal cancer	0	4	3	5				0.3068
ENSG00000005448	WDR54	skin cancer	0	0	0	10
ENSG00000005448	WDR54	stomach cancer	0	4	3	5				0.1193
ENSG00000005448	WDR54	testis cancer	0	1	1	9		0.1605
ENSG00000005448	WDR54	thyroid cancer	0	2	1	1		0.08958
ENSG00000005448	WDR54	urothelial cancer	0	1	5	6				0.04852
ENSG00000005469	CROT	breast cancer	0	5	6	0		0.02799
ENSG00000005469	CROT	carcinoid	0	0	2	2
ENSG00000005469	CROT	cervical cancer	0	1	2	9		0.06475
ENSG00000005469	CROT	colorectal cancer	0	1	1	9		0.1746
ENSG00000005469	CROT	endometrial cancer	0	1	4	7				0.04564
ENSG00000005469	CROT	glioma	0	1	1	10				0.1703
ENSG00000005469	CROT	head and neck cancer	0	0	0	4		0.0255
ENSG00000005469	CROT	liver cancer	0	6	2	2		0.1843
ENSG00000005469	CROT	lung cancer	0	2	1	7		0.009929
ENSG00000005469	CROT	lymphoma	0	2	3	7
ENSG00000005469	CROT	melanoma	0	0	3	8				0.2126
ENSG00000005469	CROT	ovarian cancer	0	2	4	6		0.1132
ENSG00000005469	CROT	pancreatic cancer	0	6	1	3		0.09839
ENSG00000005469	CROT	prostate cancer	0	10	2	0		0.3478
ENSG00000005469	CROT	renal cancer	0	5	3	2	2.554e-06
ENSG00000005469	CROT	skin cancer	0	0	0	11
ENSG00000005469	CROT	stomach cancer	0	1	6	4				0.03525
ENSG00000005469	CROT	testis cancer	0	0	0	12				0.1339
ENSG00000005469	CROT	thyroid cancer	0	2	1	0				0.007604
ENSG00000005469	CROT	urothelial cancer	0	6	1	4	0.0004017
ENSG00000005471	ABCB4	breast cancer	0	0	2	10		0.07916
ENSG00000005471	ABCB4	carcinoid	0	0	0	4
ENSG00000005471	ABCB4	cervical cancer	0	0	0	10		0.08866
ENSG00000005471	ABCB4	colorectal cancer	0	0	2	10				0.197
ENSG00000005471	ABCB4	endometrial cancer	0	0	0	10		0.19
ENSG00000005471	ABCB4	glioma	0	0	0	12		0.08948
ENSG00000005471	ABCB4	head and neck cancer	0	0	0	4		0.01057
ENSG00000005471	ABCB4	liver cancer	1	5	1	3		0.002349
ENSG00000005471	ABCB4	lung cancer	0	0	0	12		0.09914
ENSG00000005471	ABCB4	lymphoma	0	0	0	12
ENSG00000005471	ABCB4	melanoma	0	1	0	11				0.3527
ENSG00000005471	ABCB4	ovarian cancer	0	0	2	10				0.1189
ENSG00000005471	ABCB4	pancreatic cancer	0	0	0	10		0.00244
ENSG00000005471	ABCB4	prostate cancer	0	0	1	11		0.08434
ENSG00000005471	ABCB4	renal cancer	0	0	1	10		0.02829
ENSG00000005471	ABCB4	skin cancer	0	0	1	10
ENSG00000005471	ABCB4	stomach cancer	0	0	0	11				0.00801
ENSG00000005471	ABCB4	testis cancer	0	3	5	4		0.07116
ENSG00000005471	ABCB4	thyroid cancer	0	0	4	0				0.0211
ENSG00000005471	ABCB4	urothelial cancer	0	0	1	8		0.2466
ENSG00000005483	KMT2E	breast cancer	0	0	0	11		0.1052
ENSG00000005483	KMT2E	carcinoid	0	0	0	3
ENSG00000005483	KMT2E	cervical cancer	0	0	0	12				0.0633
ENSG00000005483	KMT2E	colorectal cancer	0	0	0	11				0.06487
ENSG00000005483	KMT2E	endometrial cancer	0	0	0	12				0.4341
ENSG00000005483	KMT2E	glioma	0	0	0	11		0.1943
ENSG00000005483	KMT2E	head and neck cancer	0	0	0	3		0.04766
ENSG00000005483	KMT2E	liver cancer	0	0	2	10				0.2202
ENSG00000005483	KMT2E	lung cancer	0	0	0	12		0.003975
ENSG00000005483	KMT2E	lymphoma	0	0	0	12
ENSG00000005483	KMT2E	melanoma	0	0	0	12				0.02031
ENSG00000005483	KMT2E	ovarian cancer	0	0	1	11				0.03159
ENSG00000005483	KMT2E	pancreatic cancer	0	1	0	11				0.03532
ENSG00000005483	KMT2E	prostate cancer	0	0	0	12				0.0645
ENSG00000005483	KMT2E	renal cancer	0	0	0	11			3.803e-05
ENSG00000005483	KMT2E	skin cancer	0	0	0	11
ENSG00000005483	KMT2E	stomach cancer	0	0	0	11		0.168
ENSG00000005483	KMT2E	testis cancer	0	0	0	12				0.1529
ENSG00000005483	KMT2E	thyroid cancer	0	0	0	4		0.03573
[truncated: 391,401+ more rows]

## Sheet: highHPA_DMS
Index	Gene	Gene name	Cancer	High	prognostic - favorable	unprognostic - favorable	prognostic - unfavorable	unprognostic - unfavorable
743	ENSG00000138031	ADCY3	prostate cancer	12		0.252
1011	ENSG00000165923	AGBL2	melanoma	12				0.009827
1094	ENSG00000170017	ALCAM	prostate cancer	12				0.1073
293	ENSG00000101246	ARFRP1	melanoma	12		0.09702
858	ENSG00000149311	ATM	lymphoma	12
1419	ENSG00000248098	BCKDHA	breast cancer	12				0.04501
1420	ENSG00000248098	BCKDHA	melanoma	12				0.1817
1209	ENSG00000182795	C1orf116	prostate cancer	12				0.007093
38	ENSG00000014216	CAPN1	colorectal cancer	12		0.2687
685	ENSG00000135387	CAPRIN1	breast cancer	12				0.3794
686	ENSG00000135387	CAPRIN1	cervical cancer	12				0.03849
687	ENSG00000135387	CAPRIN1	endometrial cancer	12		0.1125
688	ENSG00000135387	CAPRIN1	lymphoma	12
689	ENSG00000135387	CAPRIN1	skin cancer	12
690	ENSG00000135387	CAPRIN1	testis cancer	12		0.0137
958	ENSG00000163081	CCDC140	colorectal cancer	12
972	ENSG00000164051	CCDC51	colorectal cancer	12		0.05033
627	ENSG00000130177	CDC16	melanoma	12		0.07636
32	ENSG00000011021	CLCN6	renal cancer	12		0.02127
889	ENSG00000156284	CLDN8	ovarian cancer	12				0.1874
824	ENSG00000143771	CNIH4	colorectal cancer	12		0.1563
702	ENSG00000135940	COX5B	cervical cancer	12		0.04328
703	ENSG00000135940	COX5B	colorectal cancer	12				0.171
704	ENSG00000135940	COX5B	ovarian cancer	12		0.02721
705	ENSG00000135940	COX5B	prostate cancer	12				0.042
513	ENSG00000121671	CRY2	cervical cancer	12		0.09351
514	ENSG00000121671	CRY2	colorectal cancer	12			0.0001667
515	ENSG00000121671	CRY2	liver cancer	12	6.82e-05
516	ENSG00000121671	CRY2	lymphoma	12
517	ENSG00000121671	CRY2	prostate cancer	12				0.1009
518	ENSG00000121671	CRY2	testis cancer	12				0.1886
519	ENSG00000121671	CRY2	urothelial cancer	12				0.2238
312	ENSG00000102974	CTCF	lymphoma	12
1058	ENSG00000168036	CTNNB1	colorectal cancer	12	0.0007537
946	ENSG00000162496	DHRS3	colorectal cancer	12				0.01821
1227	ENSG00000184047	DIABLO	testis cancer	12		0.2355
936	ENSG00000161202	DVL3	colorectal cancer	12			0.0001901
937	ENSG00000161202	DVL3	ovarian cancer	12		0.2489
335	ENSG00000104823	ECH1	cervical cancer	12		0.03031
336	ENSG00000104823	ECH1	colorectal cancer	12				0.03643
337	ENSG00000104823	ECH1	lymphoma	12
338	ENSG00000104823	ECH1	prostate cancer	12		0.3367
610	ENSG00000127884	ECHS1	endometrial cancer	12		0.04701
896	ENSG00000156976	EIF4A2	breast cancer	12		0.149
206	ENSG00000089248	ERP29	cervical cancer	12		0.1162
207	ENSG00000089248	ERP29	endometrial cancer	12	7.429e-05
208	ENSG00000089248	ERP29	liver cancer	12			0.0002021
209	ENSG00000089248	ERP29	pancreatic cancer	12		0.005096
210	ENSG00000089248	ERP29	testis cancer	12				0.3336
1155	ENSG00000175182	FAM131A	testis cancer	12				0.1559
1073	ENSG00000168496	FEN1	cervical cancer	12		0.02714
1074	ENSG00000168496	FEN1	stomach cancer	12	0.0009462
927	ENSG00000160688	FLAD1	breast cancer	12				0.2636
723	ENSG00000136574	GATA4	skin cancer	12
786	ENSG00000140632	GLYR1	colorectal cancer	12		0.03188
787	ENSG00000140632	GLYR1	glioma	12		0.2769
788	ENSG00000140632	GLYR1	lymphoma	12
789	ENSG00000140632	GLYR1	melanoma	12				0.1533
790	ENSG00000140632	GLYR1	skin cancer	12
529	ENSG00000121957	GPSM2	colorectal cancer	12	7.857e-05
398	ENSG00000109519	GRPEL1	testis cancer	12				0.07182
760	ENSG00000138796	HADH	breast cancer	12				0.1732
761	ENSG00000138796	HADH	colorectal cancer	12		0.003048
762	ENSG00000138796	HADH	lymphoma	12
763	ENSG00000138796	HADH	ovarian cancer	12		0.03237
764	ENSG00000138796	HADH	stomach cancer	12		0.1665
741	ENSG00000137814	HAUS2	colorectal cancer	12		0.2363
808	ENSG00000143321	HDGF	breast cancer	12				0.2797
809	ENSG00000143321	HDGF	ovarian cancer	12	0.0009837
810	ENSG00000143321	HDGF	renal cancer	12				0.001404
811	ENSG00000143321	HDGF	urothelial cancer	12				0.03864
533	ENSG00000122566	HNRNPA2B1	breast cancer	12		0.1193
534	ENSG00000122566	HNRNPA2B1	prostate cancer	12			0.0005118
1095	ENSG00000170144	HNRNPA3	testis cancer	12				0.3038
1096	ENSG00000170144	HNRNPA3	urothelial cancer	12		0.01099
582	ENSG00000125944	HNRNPR	cervical cancer	12		0.2123
583	ENSG00000125944	HNRNPR	melanoma	12				0.01673
584	ENSG00000125944	HNRNPR	skin cancer	12
432	ENSG00000113013	HSPA9	breast cancer	12			0.0002929
433	ENSG00000113013	HSPA9	endometrial cancer	12				0.03734
434	ENSG00000113013	HSPA9	glioma	12				0.233
435	ENSG00000113013	HSPA9	liver cancer	12				0.02046
436	ENSG00000113013	HSPA9	lung cancer	12				0.1101
437	ENSG00000113013	HSPA9	lymphoma	12
438	ENSG00000113013	HSPA9	melanoma	12				0.09848
439	ENSG00000113013	HSPA9	prostate cancer	12				0.131
440	ENSG00000113013	HSPA9	stomach cancer	12		0.1017
441	ENSG00000113013	HSPA9	urothelial cancer	12				0.2289
494	ENSG00000120694	HSPH1	urothelial cancer	12		0.07891
1401	ENSG00000216490	IFI30	endometrial cancer	12				0.07402
614	ENSG00000129351	ILF3	colorectal cancer	12				0.1513
615	ENSG00000129351	ILF3	glioma	12		0.07535
616	ENSG00000129351	ILF3	liver cancer	12				0.001113
617	ENSG00000129351	ILF3	lung cancer	12		0.296
618	ENSG00000129351	ILF3	lymphoma	12
619	ENSG00000129351	ILF3	pancreatic cancer	12		0.1044
620	ENSG00000129351	ILF3	prostate cancer	12				0.04377
621	ENSG00000129351	ILF3	renal cancer	12			0.0009651
622	ENSG00000129351	ILF3	skin cancer	12
623	ENSG00000129351	ILF3	testis cancer	12		0.07608
521	ENSG00000121774	KHDRBS1	breast cancer	12		0.1311
522	ENSG00000121774	KHDRBS1	cervical cancer	12		0.03011
523	ENSG00000121774	KHDRBS1	colorectal cancer	12		0.01223
524	ENSG00000121774	KHDRBS1	glioma	12		0.2093
525	ENSG00000121774	KHDRBS1	urothelial cancer	12		0.07029
1106	ENSG00000170421	KRT8	breast cancer	12				0.05717
1107	ENSG00000170421	KRT8	colorectal cancer	12				0.02493
674	ENSG00000134333	LDHA	renal cancer	12			9.693e-09
416	ENSG00000111716	LDHB	renal cancer	12	0.0002515
928	ENSG00000160789	LMNA	breast cancer	12		0.02218
929	ENSG00000160789	LMNA	cervical cancer	12		0.189
930	ENSG00000160789	LMNA	glioma	12				0.00743
931	ENSG00000160789	LMNA	melanoma	12		0.08332
932	ENSG00000160789	LMNA	pancreatic cancer	12				0.05097
933	ENSG00000160789	LMNA	renal cancer	12				0.01407
934	ENSG00000160789	LMNA	skin cancer	12
935	ENSG00000160789	LMNA	stomach cancer	12				0.1236
666	ENSG00000133315	MACROD1	prostate cancer	12				0.1147
912	ENSG00000160294	MCM3AP	colorectal cancer	12				0.2311
1444	ENSG00000262814	MRPL12	colorectal cancer	12		0.06586
1445	ENSG00000262814	MRPL12	endometrial cancer	12				0.01659
1446	ENSG00000262814	MRPL12	lymphoma	12
1447	ENSG00000262814	MRPL12	melanoma	12		0.1778
464	ENSG00000116221	MRPL37	colorectal cancer	12	0.0006992
1438	ENSG00000259494	MRPL46	colorectal cancer	12		0.1023
1121	ENSG00000172590	MRPL52	breast cancer	12		0.08979
1122	ENSG00000172590	MRPL52	colorectal cancer	12		0.1358
1123	ENSG00000172590	MRPL52	endometrial cancer	12		0.3178
1375	ENSG00000204568	MRPS18B	colorectal cancer	12		0.08959
1376	ENSG00000204568	MRPS18B	melanoma	12		0.1895
1377	ENSG00000204568	MRPS18B	stomach cancer	12				0.1887
159	ENSG00000074071	MRPS34	breast cancer	12		0.2021
160	ENSG00000074071	MRPS34	colorectal cancer	12		0.06789
235	ENSG00000099331	MYO9B	prostate cancer	12				0.01455
450	ENSG00000115053	NCL	cervical cancer	12				0.253
451	ENSG00000115053	NCL	colorectal cancer	12				0.1572
452	ENSG00000115053	NCL	lung cancer	12				0.03742
453	ENSG00000115053	NCL	lymphoma	12
454	ENSG00000115053	NCL	melanoma	12				0.00431
455	ENSG00000115053	NCL	skin cancer	12
456	ENSG00000115053	NCL	stomach cancer	12		0.02567
457	ENSG00000115053	NCL	testis cancer	12		0.09705
458	ENSG00000115053	NCL	urothelial cancer	12				0.01422
943	ENSG00000162231	NXF1	lung cancer	12		0.007205
611	ENSG00000128050	PAICS	urothelial cancer	12		0.2164
184	ENSG00000083093	PALB2	lung cancer	12				0.05183
185	ENSG00000083093	PALB2	renal cancer	12		0.01043
186	ENSG00000083093	PALB2	stomach cancer	12		0.2715
189	ENSG00000083535	PIBF1	colorectal cancer	12		0.06729
1154	ENSG00000175175	PPM1E	colorectal cancer	12				0.08122
886	ENSG00000154845	PPP4R1	colorectal cancer	12		0.01398
1001	ENSG00000164985	PSIP1	colorectal cancer	12		0.1309
1002	ENSG00000164985	PSIP1	glioma	12		0.1215
35	ENSG00000011304	PTBP1	cervical cancer	12				0.2746
36	ENSG00000011304	PTBP1	stomach cancer	12		0.00791
161	ENSG00000075785	RAB7A	breast cancer	12				0.0199
678	ENSG00000134453	RBM17	lymphoma	12
679	ENSG00000134453	RBM17	skin cancer	12
581	ENSG00000125844	RRBP1	melanoma	12		0.1215
736	ENSG00000137575	SDCBP	melanoma	12				0.1115
1254	ENSG00000187764	SEMA4D	liver cancer	12				0.1274
1255	ENSG00000187764	SEMA4D	prostate cancer	12		0.01498
166	ENSG00000077463	SIRT6	colorectal cancer	12				0.1361
724	ENSG00000136603	SKIL	breast cancer	12		0.05498
725	ENSG00000136603	SKIL	skin cancer	12
726	ENSG00000136603	SKIL	urothelial cancer	12		0.334
1124	ENSG00000172594	SMPDL3A	colorectal cancer	12	0.0006108
653	ENSG00000131876	SNRPA1	colorectal cancer	12		0.08095
654	ENSG00000131876	SNRPA1	ovarian cancer	12	8.832e-05
655	ENSG00000131876	SNRPA1	pancreatic cancer	12				0.0474
576	ENSG00000125743	SNRPD2	breast cancer	12		0.1479
577	ENSG00000125743	SNRPD2	testis cancer	12		0.006567
567	ENSG00000125398	SOX9	skin cancer	12
1007	ENSG00000165283	STOML2	lung cancer	12				0.05143
1008	ENSG00000165283	STOML2	stomach cancer	12		0.02736
773	ENSG00000140022	STON2	testis cancer	12		0.1374
964	ENSG00000163541	SUCLG1	colorectal cancer	12		0.002576
855	ENSG00000148835	TAF5	lymphoma	12
503	ENSG00000120948	TARDBP	breast cancer	12		0.003723
504	ENSG00000120948	TARDBP	testis cancer	12				0.1873
505	ENSG00000120948	TARDBP	urothelial cancer	12		0.02711
680	ENSG00000134809	TIMM10	melanoma	12		0.2073
730	ENSG00000137076	TLN1	lymphoma	12
442	ENSG00000113119	TMCO6	colorectal cancer	12				0.03954
259	ENSG00000100216	TOMM22	cervical cancer	12		0.005042
260	ENSG00000100216	TOMM22	colorectal cancer	12		0.002744
261	ENSG00000100216	TOMM22	lymphoma	12
262	ENSG00000100216	TOMM22	melanoma	12		0.4285
263	ENSG00000100216	TOMM22	prostate cancer	12		0.07393
264	ENSG00000100216	TOMM22	skin cancer	12
265	ENSG00000100216	TOMM22	urothelial cancer	12		0.1638
652	ENSG00000131747	TOP2A	testis cancer	12		0.1066
969	ENSG00000163781	TOPBP1	breast cancer	12				0.07724
970	ENSG00000163781	TOPBP1	cervical cancer	12		0.08537
971	ENSG00000163781	TOPBP1	colorectal cancer	12		0.02767
268	ENSG00000100271	TTLL1	colorectal cancer	12				0.1513
938	ENSG00000161265	U2AF1L4	testis cancer	12				0.07213
807	ENSG00000143222	UFC1	breast cancer	12				0.2157
162	ENSG00000076248	UNG	prostate cancer	12				0.191
316	ENSG00000103194	USP10	skin cancer	12
683	ENSG00000135093	USP30	colorectal cancer	12		0.0704
1399	ENSG00000215305	VPS16	colorectal cancer	12				0.007133
1400	ENSG00000215305	VPS16	testis cancer	12		0.1544
138	ENSG00000073050	XRCC1	urothelial cancer	12		0.05692
1284	ENSG00000196419	XRCC6	glioma	12		0.02467
1179	ENSG00000178381	ZFAND2A	breast cancer	12				0.1035
26	ENSG00000010244	ZNF207	breast cancer	12				0.008402
27	ENSG00000010244	ZNF207	cervical cancer	12		0.1842
28	ENSG00000010244	ZNF207	colorectal cancer	12	0.0002812
29	ENSG00000010244	ZNF207	lymphoma	12
30	ENSG00000010244	ZNF207	pancreatic cancer	12				0.05176
31	ENSG00000010244	ZNF207	renal cancer	12			4.174e-08
1175	ENSG00000178187	ZNF454	colorectal cancer	12				0.01323
1176	ENSG00000178187	ZNF454	endometrial cancer	12				0.1294
1177	ENSG00000178187	ZNF454	ovarian cancer	12		0.02336
1105	ENSG00000170396	ZNF804A	skin cancer	12
1158	ENSG00000176371	ZSCAN2	breast cancer	12				0.4052

## Sheet: highHPA_metastaticDMS
Index	Gene	Gene name	Cancer	High	prognostic - favorable	unprognostic - favorable	prognostic - unfavorable	unprognostic - unfavorable
30	ENSG00000170017	ALCAM	prostate cancer	12				0.1073
73	ENSG00000149311	ATM	lymphoma	12
237	ENSG00000168036	CTNNB1	colorectal cancer	12	0.0007537
265	ENSG00000184047	DIABLO	testis cancer	12		0.2355
311	ENSG00000089248	ERP29	cervical cancer	12		0.1162
312	ENSG00000089248	ERP29	endometrial cancer	12	7.429e-05
313	ENSG00000089248	ERP29	liver cancer	12			0.0002021
314	ENSG00000089248	ERP29	pancreatic cancer	12		0.005096
315	ENSG00000089248	ERP29	testis cancer	12				0.3336
360	ENSG00000136574	GATA4	skin cancer	12
464	ENSG00000143321	HDGF	breast cancer	12				0.2797
465	ENSG00000143321	HDGF	ovarian cancer	12	0.0009837
466	ENSG00000143321	HDGF	renal cancer	12				0.001404
467	ENSG00000143321	HDGF	urothelial cancer	12				0.03864
595	ENSG00000113013	HSPA9	breast cancer	12			0.0002929
596	ENSG00000113013	HSPA9	endometrial cancer	12				0.03734
597	ENSG00000113013	HSPA9	glioma	12				0.233
598	ENSG00000113013	HSPA9	liver cancer	12				0.02046
599	ENSG00000113013	HSPA9	lung cancer	12				0.1101
600	ENSG00000113013	HSPA9	lymphoma	12
601	ENSG00000113013	HSPA9	melanoma	12				0.09848
602	ENSG00000113013	HSPA9	prostate cancer	12				0.131
603	ENSG00000113013	HSPA9	stomach cancer	12		0.1017
604	ENSG00000113013	HSPA9	urothelial cancer	12				0.2289
663	ENSG00000121774	KHDRBS1	breast cancer	12		0.1311
664	ENSG00000121774	KHDRBS1	cervical cancer	12		0.03011
665	ENSG00000121774	KHDRBS1	colorectal cancer	12		0.01223
666	ENSG00000121774	KHDRBS1	glioma	12		0.2093
667	ENSG00000121774	KHDRBS1	urothelial cancer	12		0.07029
679	ENSG00000170421	KRT8	breast cancer	12				0.05717
680	ENSG00000170421	KRT8	colorectal cancer	12				0.02493
692	ENSG00000134333	LDHA	renal cancer	12			9.693e-09
703	ENSG00000160789	LMNA	breast cancer	12		0.02218
704	ENSG00000160789	LMNA	cervical cancer	12		0.189
705	ENSG00000160789	LMNA	glioma	12				0.00743
706	ENSG00000160789	LMNA	melanoma	12		0.08332
707	ENSG00000160789	LMNA	pancreatic cancer	12				0.05097
708	ENSG00000160789	LMNA	renal cancer	12				0.01407
709	ENSG00000160789	LMNA	skin cancer	12
710	ENSG00000160789	LMNA	stomach cancer	12				0.1236
723	ENSG00000133315	MACROD1	prostate cancer	12				0.1147
829	ENSG00000099331	MYO9B	prostate cancer	12				0.01455
835	ENSG00000115053	NCL	cervical cancer	12				0.253
836	ENSG00000115053	NCL	colorectal cancer	12				0.1572
837	ENSG00000115053	NCL	lung cancer	12				0.03742
838	ENSG00000115053	NCL	lymphoma	12
839	ENSG00000115053	NCL	melanoma	12				0.00431
840	ENSG00000115053	NCL	skin cancer	12
841	ENSG00000115053	NCL	stomach cancer	12		0.02567
842	ENSG00000115053	NCL	testis cancer	12		0.09705
843	ENSG00000115053	NCL	urothelial cancer	12				0.01422
1101	ENSG00000137575	SDCBP	melanoma	12				0.1115
1105	ENSG00000187764	SEMA4D	liver cancer	12				0.1274
1106	ENSG00000187764	SEMA4D	prostate cancer	12		0.01498
1141	ENSG00000077463	SIRT6	colorectal cancer	12				0.1361
1142	ENSG00000136603	SKIL	breast cancer	12		0.05498
1143	ENSG00000136603	SKIL	skin cancer	12
1144	ENSG00000136603	SKIL	urothelial cancer	12		0.334
1192	ENSG00000125398	SOX9	skin cancer	12
1235	ENSG00000165283	STOML2	lung cancer	12				0.05143
1236	ENSG00000165283	STOML2	stomach cancer	12		0.02736
1309	ENSG00000131747	TOP2A	testis cancer	12		0.1066
1402	ENSG00000073050	XRCC1	urothelial cancer	12		0.05692
