# Supplementary material for: Machine Learning Approaches to Classify Primary and Metastatic Cancers Using Tissue of Origin-Based DNA Methylation Profiles
Source: Cancers (Basel). 2021 Jul 27;13(15):3768. doi: 10.3390/cancers13153768 (PMC8345047; doi:10.3390/cancers13153768)
Supplement: Supplementary file 1 [file cancers-13-03768-s001.zip › cancers-1253923-supplementary final2/Table S8.xlsx]

## Sheet: CpG_lists
Present Study	S. Zhang et. al.	Wei Tang et. al.	C. Zheng et. al.	Daniel Xia et. al.
cg00012386	cg20783697	cg27351642	cg00003994	cg00061185
cg00025991	cg01951274	cg05367824	cg00005847	cg00123055
cg00041575	cg07002058	cg05649229	cg00008493	cg00131372
cg00234616	cg19466818	cg03189282	cg00008713	cg00347938
cg00259755	cg10530767	cg04428185	cg00015770	cg00549566
cg00303548	cg07921503	cg06702721	cg00016968	cg00685614
cg00308665	cg03573679	cg05191825	cg00019495	cg00747160
cg00410898	cg26112797	cg08400120	cg00022866	cg00773937
cg00462311	cg00057966	cg06274917	cg00024396	cg00777636
cg00462994	cg03089651	cg14699126	cg00027083	cg00813378
cg00483154	cg00204501	cg00677986	cg00029931	cg00866690
cg00485380	cg00045607	cg05200311	cg00031162	cg01099825
cg00577167	cg15035143	cg03427576	cg00033773	cg01152726
cg00644033	cg12081303	cg25112586	cg00037763	cg01168833
cg00646492	cg19965221	cg19223274	cg00037940	cg01898698
cg00692549	cg23066808	cg09693508	cg00043004	cg02068351
cg00763679	cg12685846	cg03541056	cg00055233	cg02076020
cg00970325	cg21232937	cg03779258	cg00056767	cg02149069
cg01356829	cg03649649	cg06099048	cg00058449	cg02462868
cg01513661	cg22317846	cg20856413	cg00059225	cg02530437
cg01858173	cg04022063	cg23052081	cg00059930	cg02591564
cg00002426	cg06784824	cg21480660	cg00061629	cg02720618
cg00016968	cg09688579	cg02326858	cg00062776	cg02737268
cg00033516	cg11410920	cg08089702	cg00063144	cg02738677
cg00050312	cg15820868	cg05610740	cg00065385	cg02742990
cg00051979	cg11550234	cg26815021	cg00066153	cg02828785
cg00054706	cg13928306	cg22089386	cg00066816	cg02832512
cg00059740	cg16411361	cg01251434	cg00071250	cg02959277
cg00063144	cg07499032	cg10796899	cg00073460	cg02996413
cg00067471	cg02358862	cg18301703	cg00077877	cg03178838
cg00077877	cg19331876	cg03237166	cg00078194	cg03292149
cg00084687	cg15424369	cg02101203	cg00078867	cg03743205
cg00096922	cg12269905	cg04957132	cg00083937	cg03782130
cg00117172	cg16402452	cg16379885	cg00090147	cg03802424
cg00133909	cg04969688	cg13771313	cg00091349	cg04003500
cg00141162	cg14649566	cg18183042	cg00091693	cg04148794
cg00146096	cg04940570	cg16241033	cg00094319	cg04233770
cg00149659	cg05777919	cg06402675	cg00101227	cg04268643
cg00151607	cg14741474	cg02440744	cg00103299	cg04352505
cg00155485	cg16266227	cg22637538	cg00105253	cg04365699
cg00158308	cg13821008	cg18026626	cg00107187	cg04396791
cg00162643	cg25412641	cg20544372	cg00112517	cg04420917
cg00177013	cg00880290	cg26361533	cg00113951	cg04484550
cg00177698	cg21006526	cg26520930	cg00116234	cg04659689
cg00183916	cg19519319	cg06226534	cg00116838	cg04879755
cg00197641	cg10725623	cg07410188	cg00117172	cg04921315
cg00199549	cg13705888	cg05963604	cg00119079	cg05170183
cg00202702	cg24497819	cg13427728	cg00121904	cg05496768
cg00206052	cg17475813	cg10692140	cg00126657	cg05569109
cg00207534	cg13941760	cg21816685	cg00126698	cg05588015
cg00209951	cg21004490	cg17270843	cg00128197	cg05784951
cg00241355	cg10853431	cg11152384	cg00128877	cg05796838
cg00247489	cg14106719	cg09354380	cg00132141	cg05859264
cg00256074	cg05471373	cg07267600	cg00134539	cg05878558
cg00261781	cg24382918	cg03592763	cg00134787	cg05881068
cg00263760	cg22793129	cg24867247	cg00135056	cg05890550
cg00269115	cg22008490	cg22201588	cg00136405	cg05921889
cg00273124	cg08847335	cg10316357	cg00138126	cg05936004
cg00278366	cg18982286	cg16001422	cg00141162	cg06008724
cg00282683	cg14399369	cg07902749	cg00141845	cg06010390
cg00288562	cg18384097	cg15360181	cg00143376	cg06059810
cg00290028	cg18205668	cg24682036	cg00145118	cg06080793
cg00291877	cg08875705	cg16953816	cg00145348	cg06181531
cg00292662	cg27484512	cg18960629	cg00149213	cg06361606
cg00293409	cg27490017	cg04737131	cg00151234	cg06400745
cg00308133	cg00363813	cg24486037	cg00152644	cg06402816
cg00311768	cg00176888	cg17835961	cg00158308	cg06486088
cg00315936	cg06539717	cg25307665	cg00159243	cg06496728
cg00317680	cg15309264	cg07132326	cg00160914	cg06604289
cg00327185	cg04685747	cg15978561	cg00168942	cg06627617
cg00328227	cg03436397	cg06021088	cg00174500	cg06826710
cg00331237	cg16751778	cg02724490	cg00174901	cg06847624
cg00332745	cg03744842	cg10126205	cg00176210	cg06889535
cg00333226	cg19675731	cg19237113	cg00176879	cg06966660
cg00334507	cg22203219	cg27059228	cg00180631	cg07145664
cg00338893	cg23737737	cg23145794	cg00186701	cg07416383
cg00346145	cg22954978	cg16787431	cg00186954	cg07420232
cg00347904	cg17198308	cg01957585	cg00187686	cg07665510
cg00350478	cg01919208	cg15128147	cg00191052	cg07695771
cg00350702	cg01413368	cg14161821	cg00201234	cg07733918
cg00354258	cg02326386	cg01696784	cg00202711	cg08044097
cg00355802	cg25868126	cg11555315	cg00208830	cg08209184
cg00364814	cg15374924	cg13896783	cg00208967	cg08250921
cg00367281	cg11737334	cg18917517	cg00211661	cg08372947
cg00367438	cg09419005	cg02164574	cg00215066	cg08379738
cg00398048	cg01979888	cg09639964	cg00217795	cg08399733
cg00412772	cg12416569	cg05568054	cg00219921	cg08520743
cg00415978	cg12400336	cg12875241	cg00221494	cg08773226
cg00422913	cg20603543	cg00431187	cg00226923	cg08846566
cg00424946	cg00983904	cg11388320	cg00229387	cg08847300
cg00427635	cg10859566	cg25399352	cg00230685	cg08875705
cg00443307	cg04091702	cg18723553	cg00231140	cg08898155
cg00446235	cg05608777	cg15488978	cg00231644	cg08940169
cg00448720	cg07122170	cg14573448	cg00233307	cg09234378
cg00449941	cg13520053	cg09195389	cg00236832	cg09250933
cg00451635	cg00082235	cg05290820	cg00237010	cg09327602
cg00463577	cg26668608	cg26611765	cg00239071	cg09343092
cg00471562	cg14218223	cg27396056	cg00240432	cg09364122
cg00479269	cg26093711	cg26391564	cg00250430	cg09368074
cg00480115	cg02914427	cg17299456	cg00256074	cg09420439
cg00480356	cg06142743	cg17063452	cg00259755	cg09610987
cg00487159	cg10592926	cg21167157	cg00263760	cg09657173
cg00493400	cg01586506	cg23573900	cg00273068	cg09747827
cg00495415	cg09366118	cg04022137	cg00275232	cg09887059
cg00498305	cg23229016	cg00351047	cg00279797	cg09905852
cg00499599	cg23109891	cg01232748	cg00282347	cg09921821
cg00503840	cg02954987	cg01738022	cg00287915	cg09929238
cg00509616	cg05505450	cg14654171	cg00292971	cg09957933
cg00510787	cg14094960	cg25472296	cg00293409	cg10361281
cg00514407	cg18525965	cg13480493	cg00294382	cg10475153
cg00522034	cg15144793	cg27178569	cg00297584	cg10518264
cg00522316	cg16324409	cg18767920	cg00298357	cg10567810
cg00528052	cg10732834	cg19352605	cg00307685	cg10687219
cg00532335	cg04015912	cg08595592	cg00308665	cg10753764
cg00544557	cg20694619	cg19222405	cg00311768	cg10830649
cg00546897	cg01493517	cg07658280	cg00318573	cg10862567
cg00547018	cg03436619	cg14550985	cg00321478	cg10899768
cg00548268	cg06528737	cg12584100	cg00324097	cg11009335
cg00554682	cg24824842	cg16935061	cg00327483	cg11346669
cg00557354	cg18932726	cg02688118	cg00328227	cg11398623
cg00560119	cg06128198	cg24134292	cg00332153	cg11447186
cg00563229	cg02505827	cg19728345	cg00333226	cg11487526
cg00564163	cg27627381	cg20271511	cg00333528	cg11498607
cg00576250	cg09569432	cg06236279	cg00334274	cg11687036
cg00582628	cg23991274	cg16272084	cg00334507	cg11863609
cg00605270	cg14099457	cg05291966	cg00342530	cg12102573
cg00612467	cg12615753	cg02162339	cg00343092	cg12211856
cg00613255	cg12901182	cg06315390	cg00344358	cg12401152
cg00615377	cg23129452	cg00904548	cg00344709	cg12472603
cg00617305	cg20853370	cg10313947	cg00347729	cg12477903
cg00619207	cg24744172	cg04265492	cg00347904	cg12746356
cg00622552	cg11779113	cg04029159	cg00350296	cg12753366
cg00625653	cg16419724	cg14567917	cg00350478	cg12780433
cg00631230	cg06526020	cg24091104	cg00354258	cg12932675
cg00636639	cg02145310	cg19831356	cg00354572	cg12952179
cg00638514	cg03257423	cg17547578	cg00363312	cg12968752
cg00655307	cg21383284	cg22528123	cg00363813	cg13197551
cg00657095	cg04276057	cg14765206	cg00364814	cg13204568
cg00660989	cg18250453	cg02120433	cg00367281	cg13270625
cg00661202	cg05481452	cg26279840	cg00372249	cg13295242
cg00661485	cg20385395	cg00751021	cg00374717	cg13699355
cg00662556	cg27075187	cg10297617	cg00392257	cg13707793
cg00665395	cg20943461	cg22835712	cg00393585	cg13916928
cg00666446	cg05607401	cg11631427	cg00394658	cg14106234
cg00668685	cg13273136	cg03573961	cg00396894	cg14155446
cg00669856	cg17022577	cg06212471	cg00398048	cg14282904
cg00672638	cg08206267	cg05230906	cg00399483	cg14288335
cg00673191	cg04705620	cg25318211	cg00404599	cg14327531
cg00682653	cg18872420	cg13907146	cg00407150	cg14438019
cg00687686	cg09376835	cg06697929	cg00410898	cg14461974
cg00698688	cg21429780	cg10207553	cg00411097	cg14467654
cg00712898	cg11566975	cg13728003	cg00412772	cg14485103
cg00717862	cg06257052	cg21933743	cg00412805	cg14504586
cg00718440	cg19645616	cg06112894	cg00415993	cg14520957
cg00720723	cg12123728	cg17173451	cg00420929	cg14536906
cg00731459	cg27383562	cg21471778	cg00425710	cg14554539
cg00737514	cg07232033	cg03597968	cg00426498	cg14632485
cg00756887	cg06418871	cg11346030	cg00427635	cg14655905
cg00777555	cg27381584	cg00183684	cg00430287	cg14772800
cg00792740	cg19470372	cg19539519	cg00431050	cg14947787
cg00812502	cg02417473	cg22388260	cg00433406	cg15336765
cg00818872	cg23377551	cg00727310	cg00436282	cg15358549
cg00824109	cg24964110	cg02769668	cg00436603	cg15370732
cg00832517	cg17526812	cg07594341	cg00443307	cg15693736
cg00839802	cg17019292	cg13556084	cg00445824	cg15696816
cg00854637	cg12687157	cg06043710	cg00446235	cg15817163
cg00854995	cg08528778	cg08665772	cg00447208	cg15910662
cg00856375	cg13549444	cg09426825	cg00451635	cg16142313
cg00858899	cg14035238	cg26514584	cg00453193	cg16265859
cg00861635	cg18663063	cg03553278	cg00458681	cg16324409
cg00871453	cg20759047	cg05311119	cg00461841	cg16378063
cg00884221	cg19797087	cg05516773	cg00462311	cg16609181
cg00886554	cg04692993	cg11860091	cg00462994	cg16623157
cg00887700	cg20384325	cg24580782	cg00463202	cg16703466
cg00888479	cg07154944	cg13476950	cg00463577	cg16739895
cg00888561	cg19778253	cg11421509	cg00463848	cg16904399
cg00893987	cg03001333	cg03650119	cg00465284	cg17006413
cg00899641	cg18067096	cg01523759	cg00466249	cg17091056
cg00901683	cg04746199	cg09022584	cg00474004	cg17097782
cg00908551	cg13303459	cg02392248	cg00480115	cg17151990
cg00910168	cg13591369	cg08888956	cg00481951	cg17153122
cg00916635	cg19803229	cg19160433	cg00486113	cg17198308
cg00918794	cg11559967	cg25153741	cg00488364	cg17231690
cg00929855	cg22111043	cg05629821	cg00489401	cg17242362
cg00948524	cg03190661	cg01551258	cg00491404	cg17480554
cg00950418	cg06787669	cg05998850	cg00495443	cg17495912
cg00950621	cg04936619	cg25874150	cg00497084	cg17575314
cg00971396	cg16348962	cg08329684	cg00498305	cg17705334
cg00983520	cg10673833	cg04477101	cg00498604	cg17868307
cg00987379	cg00112091	cg12163800	cg00499822	cg18241308
cg00997424	cg27215100	cg05320842	cg00503840	cg18348647
cg01007201	cg18853199	cg11016151	cg00504595	cg18365383
cg01015879	cg24783510	cg27486812	cg00509616	cg18518916
cg01031400	cg19519643	cg06449205	cg00510956	cg18528367
cg01040062	cg22767001	cg01977863	cg00511475	cg18792131
cg01040759	cg10932874	cg06164973	cg00512279	cg18866529
cg01044722	cg06305609	cg02804240	cg00513220	cg18899777
cg01057962	cg11185549	cg16569813	cg00514407	cg18932798
cg01062029	cg08161491	cg00707134	cg00514895	cg18954700
cg01063524	cg07367144	cg22539706	cg00516481	cg19111459
cg01069256	cg14418633	cg06070445	cg00519208	cg19140335
cg01107031	cg08392199	cg14632485	cg00520135	cg19233923
cg01124420	cg16653138	cg25276700	cg00520708	cg19235339
cg01137532	cg25243455	cg04629133	cg00532335	cg19239199
cg01137708	cg00302479	cg05782454	cg00534274	cg19378036
cg01152499	cg23665778	cg06208926	cg00537910	cg19414711
cg01154193	cg23612220	cg01432663	cg00540544	cg19438565
cg01172972	cg24398450	cg02695074	cg00546491	cg19709585
cg01182585	cg18998670	cg22694271	cg00546897	cg19777001
cg01184522	cg26798861	cg26186331	cg00547789	cg20326647
cg01195127	cg23458145	cg12204245	cg00548060	cg20388294
cg01200060	cg18048309	cg10338112	cg00548268	cg20518572
cg01204271	cg09844573	cg15936731	cg00550617	cg20539752
cg01230160	cg22101249	cg01922580	cg00556408	cg21057323
cg01236137	cg17167076	cg00058923	cg00557354	cg21155100
cg01245595	cg05901765	cg13051028	cg00563229	cg21161328
cg01252496	cg19861486	cg17699374	cg00563845	cg21757127
cg01253545	cg04254609	cg20746482	cg00563926	cg21816330
cg01262913	cg06989253	cg22825191	cg00563932	cg21859781
cg01263716	cg21538684	cg10121865	cg00564163	cg21880888
cg01273150	cg05877402	cg09051837	cg00565688	cg21972382
cg01284306	cg13387826	cg27270565	cg00566759	cg21981270
cg01289103	cg07213487	cg10654948	cg00567749	cg21996227
cg01294702	cg12587766	cg21584691	cg00573606	cg22055524
cg01301664	cg19693177	cg03227775	cg00575744	cg22061831
cg01311051	cg19035792	cg03251356	cg00576250	cg22098115
cg01316516	cg26433975	cg15883249	cg00577167	cg22203219
cg01346152	cg06383241	cg21221712	cg00579393	cg22216196
cg01366419	cg16927606	cg22392178	cg00579402	cg22232327
cg01381846	cg07292237	cg19065773	cg00582628	cg22280705
cg01411954	cg06998965	cg14573876	cg00585790	cg22390040
cg01414934	cg05064645	cg20196537	cg00587613	cg22510727
cg01422136	cg26676034	cg10087374	cg00592315	cg22620221
cg01438829	cg04956511	cg08729981	cg00597076	cg22699026
cg01462829	cg11023456	cg02032449	cg00600110	cg22997040
cg01464985	cg04614155	cg18479322	cg00600684	cg23014759
cg01485797	cg01903374	cg05239504	cg00605270	cg23042148
cg01488147	cg27659841	cg10733115	cg00611397	cg23060618
cg01489608	cg00689340	cg14439774	cg00616129	cg23163013
cg01493303	cg19658522	cg03407184	cg00618396	cg23322242
cg01517033	cg17336337	cg01936839	cg00619207	cg23336695
cg01545242	cg25496467	cg17005273	cg00622552	cg23707540
cg01568335	cg11088422	cg00634542	cg00622677	cg23807890
cg01606998	cg02512559	cg03212678	cg00625425	cg23930856
cg01637734	cg13996405	cg23548455	cg00626119	cg23953820
cg01643284	cg07137244	cg13270626	cg00629217	cg24002183
cg01654582	cg20650545	cg08288016	cg00629585	cg24098326
cg01671881	cg25724283	cg17933300	cg00630164	cg24171907
cg01678893	cg21188037	cg22430463	cg00638514	cg24281697
cg01699584	cg06064964	cg02216535	cg00644033	cg24299913
cg01708964	cg08574423	cg25820223	cg00646140	cg24393942
cg01718139	cg04827551	cg26900724	cg00646492	cg24467387
cg01789267	cg04023369	cg23622695	cg00648883	cg24634333
cg01796223	cg12967050	cg01001286	cg00651216	cg24732137
cg01840268	cg21145245	cg24585035	cg00653387	cg24744172
cg01851208	cg11878712	cg04016326	cg00658626	cg24884444
cg01857260	cg27573017	cg22318509	cg00659129	cg24890964
cg01873645	cg23974819	cg04885333	cg00660167	cg25070639
cg01918706	cg23878564	cg27294288	cg00661485	cg25078649
cg01994779	cg03840467	cg26193427	cg00662556	cg25124300
cg02014107	cg23235142	cg06503573	cg00666746	cg25495650
cg00008493	cg24822602	cg04468741	cg00669856	cg25588935
cg00012199	cg22987448	cg03168896	cg00673191	cg25713214
cg00014085	cg03983223	cg02134606	cg00679556	cg25799994
cg00015770	cg00118342	cg09736934	cg00679738	cg25868286
cg00020533	cg18040826	cg07245677	cg00679763	cg26008908
cg00021527	cg12353452	cg13814351	cg00686022	cg26103587
cg00022866	cg04117229	cg00071442	cg00687686	cg26112797
cg00029826	cg05627441	cg04603812	cg00689340	cg26117023
cg00031162	cg04977602	cg18342050	cg00690280	cg26134895
cg00032227	cg09972881	cg24273318	cg00691625	cg26246807
cg00003994	cg25468863	cg00711916	cg00695416	cg26328757
cg00005847	cg19457477	cg21534413	cg00698688	cg26485825
cg00009407	cg02043697	cg04696494	cg00701951	cg26612735
cg00011459	cg24659295	cg19990182	cg00702231	cg26660312
cg00013618	cg20264732	cg10708675	cg00702729	cg26673975
cg00019495	cg06645242	cg05147638	cg00705255	cg26680189
cg00024812	cg00658082	cg15588177	cg00705730	cg26765385
cg00025138	cg08480068	cg26575445	cg00707317	cg27060386
cg00033773	cg05711023	cg13323866	cg00708598	cg27116819
cg00034039	cg04079760	cg02551130	cg00711916	cg27275023
cg00037763	cg03352169	cg13445943	cg00718513	cg27322071
cg00037940	cg17501774	cg26153158	cg00720137	cg27436259
cg00040861	cg03719070	cg14288281	cg00725635	cg00013899
cg00043004	cg16418810	cg24342464	cg00727590	cg00293626
cg00047469	cg01382502	cg27197524	cg00728317	cg00794055
cg00059424	cg13553693	cg24066931	cg00728602	cg04623270
cg00060762	cg20219457	cg02998394	cg00729275	cg04671526
cg00065385	cg01954305	cg25751371	cg00729875	cg05637265
cg00065408	cg04513006	cg23519022	cg00730260	cg07154944
cg00066153	cg14481208	cg01644481	cg00739120	cg07689396
cg00066816	cg11872373	cg02057160	cg00741717	cg07925867
cg00071250	cg18899999	cg02039689	cg00741986	cg11422964
cg00071998	cg15459695	cg11371748	cg00744433	cg11498516
cg00075967	cg21880888	cg25104133	cg00745543	cg13214937
cg00076645	cg21450888	cg25410321	cg00745735	cg13696132
cg00078194	cg06119711	cg10545250	cg00747372	cg17167468
cg00079563	cg20827128	cg19412478	cg00747849	cg17603206
cg00080012	cg23193870	cg10783050	cg00748589	cg18801599
cg00081975	cg05436845	cg03244587	cg00754617	cg19223782
cg00089071	cg00940278	cg20227860	cg00757070	cg19368383
cg00090147	cg16849041	cg02933354	cg00757952	cg20212823
cg00095674	cg21920167	cg23232873	cg00760203	cg22112035
cg00097536	cg22609576	cg17272331	cg00760938	cg23346781
cg00105253	cg20792833	cg21247923	cg00767581	cg24002149
cg00107632	cg10142436	cg05161529	cg00768439	cg24727122
cg00108454	cg22595391	cg04600792	cg00769470	cg27007717
cg00109274	cg11838224	cg21030970	cg00769520	cg27090078
cg00112517	cg25192419	cg25345561	cg00772000
cg00121158	cg14873515	cg24592790	cg00777121
cg00121640	cg22663489	cg07588430	cg00782811
cg00123035	cg16617551	cg08075528	cg00792849
cg00128877	cg00879790	cg16919093	cg00796728
cg00134539	cg03393769	cg14667004	cg00804392
cg00135056	cg00457087	cg02530753	cg00807586
cg00136105	cg21340733	cg23069923	cg00808545
cg00136477	cg20138458	cg11435087	cg00819362
cg00143376	cg27135286	cg11631644	cg00828602
cg00145118	cg07589342	cg00070235	cg00830029
cg00149976	cg06325209	cg06711656	cg00830393
cg00155167	cg07119472	cg04731618	cg00834796
cg00155609	cg19765451	cg26840757	cg00839584
cg00156216	cg18848688	cg18381955	cg00840516
cg00156744	cg23533683	cg27598168	cg00846036
cg00160914	cg26313647	cg23987736	cg00848728
cg00162401	cg07125725	cg13894250	cg00850538
cg00164898	cg01835695	cg06863830	cg00852964
cg00167504	cg09943401	cg18250135	cg00853068
cg00168082	cg19554257	cg08192872	cg00862041
cg00168785	cg08458745	cg18263587	cg00862290
cg00174500	cg03959306	cg18075115	cg00867406
cg00176210	cg24126180	cg13480046	cg00871371
cg00177923	cg24341911	cg14341418	cg00874863
cg00180012	cg11163620	cg22043652	cg00875272
cg00185839	cg20468939	cg19224787	cg00876704
cg00186701	cg03085719	cg06915872	cg00881370
cg00186954	cg12690127	cg08187418	cg00882451
cg00187380	cg05323436	cg06292124	cg00882832
cg00200063	cg18174928	cg15952725	cg00884221
cg00208967	cg00490655	cg16218204	cg00888007
cg00209066	cg18634479	cg18484212	cg00888479
cg00211661	cg10903451	cg06704466	cg00890257
cg00215066	cg21898046	cg21073859	cg00891278
cg00216361	cg22665692	cg21953508	cg00892393
cg00216758	cg12602374	cg14305711	cg00892798
cg00221494	cg25870731	cg11295761	cg00893242
cg00228799	cg04539072	cg06259406	cg00901493
cg00230368	cg23114964	cg15749157	cg00903242
cg00230502	cg15576517	cg25520488	cg00903577
cg00233307	cg17460447	cg26500934	cg00911351
cg00239071	cg06945697	cg20173260	cg00911873
cg00239685	cg21221767	cg16078597	cg00912942
cg00253200	cg00452882	cg00080972	cg00929855
cg00256166	cg23001131	cg14952488	cg00930873
cg00262415	cg04730665	cg15070677	cg00931491
cg00265415	cg13313047	cg12667340	cg00933411
cg00268009	cg15513620	cg15212942	cg00936626
cg00268338	cg15131282	cg03111576	cg00936935
cg00273068	cg08040471	cg18568653	cg00940891
cg00274399	cg03295928	cg01673284	cg00943245
cg00275232	cg25440680	cg15341750	cg00947275
cg00276797	cg07938459	cg17152484	cg00948524
cg00282347	cg01149192	cg07552298	cg00949554
cg00283535	cg27117828	cg21828197	cg00953256
cg00290506	cg17178220	cg14060518	cg00962635
cg00292971	cg20604286	cg14578247	cg00967316
cg00295206	cg22740835	cg22640961	cg00968475
cg00297584	cg04776231	cg02000113	cg00969446
cg00302793	cg26106304	cg13598865	cg00970325
cg00309056	cg17508063	cg17107501	cg00973286
cg00312919	cg23673974	cg21677633	cg00973677
cg00318573	cg26769927	cg15755265	cg00980978
cg00319761	cg25012919	cg10273210	cg00981643
cg00320243	cg03780997	cg09981029	cg00983520
cg00327483	cg04328477	cg05206633	cg00983899
cg00333528	cg23342125	cg24948406	cg00986320
cg00335286	cg15011734	cg11575644	cg00995065
cg00338702	cg01051524	cg23479053	cg00995327
cg00342530	cg07887608	cg06756315	cg00995520
cg00344372	cg23081527	cg26269196	cg01001286
cg00347729	cg03473387	cg05729249	cg01007201
cg00350296	cg07361491	cg13216490	cg01009664
cg00351011	cg15139596	cg06831182	cg01012572
cg00368415	cg01151584	cg13723011	cg01015871
cg00374717	cg19891001	cg20499685	cg01017147
cg00375964	cg13836627	cg17684478	cg01024458
cg00380464	cg12253437	cg13558954	cg01026744
cg00381076	cg22568423	cg24874524	cg01027739
cg00386408	cg14171824	cg20350165	cg01031400
cg00393585	cg03516705	cg20926183	cg01033938
cg00394658	cg04212021	cg24704211	cg01036779
cg00399483	cg12892243	cg20610177	cg01040850
cg00400263	cg23083984	cg21573947	cg01043831
cg00402366	cg25502267	cg22886649	cg01044662
cg00405070	cg13553204	cg10057264	cg01047414
cg00410419	cg06832449	cg03092825	cg01054402
cg00411097	cg11566561	cg05964544	cg01056568
cg00417297	cg04520340	cg22575966	cg01058368
cg00419564	cg10362475	cg22611259	cg01062029
cg00420715	cg23387569	cg11651220	cg01063813
cg00420929	cg06723863	cg04395703	cg01071811
cg00426498	cg06756315	cg05526036	cg01072821
cg00426963	cg03343063	cg01303372	cg01076838
cg00430287	cg04399899	cg09869167	cg01078434
cg00431050	cg22346380	cg08001389	cg01079126
cg00432979	cg15610667	cg02051228	cg01080862
cg00436282	cg18085627	cg16233472	cg01081263
cg00436301	cg09860047	cg11692181	cg01086895
cg00441382	cg01177854	cg00650672	cg01091565
cg00447208	cg18610205	cg22795345	cg01096487
cg00459975	cg00769161	cg11333375	cg01100796
cg00463202	cg08694699	cg07191012	cg01103730
cg00463848	cg15236881	cg20731110	cg01105418
cg00464269	cg20226122	cg13269342	cg01109219
cg00472814	cg14519350	cg09338875	cg01110312
cg00480209	cg27624162	cg05983695	cg01110616
cg00485296	cg08297985	cg05638347	cg01112452
cg00488718	cg08109266	cg12116137	cg01112778
cg00489401	cg24525364	cg27643859	cg01114088
cg00491404	cg00944421	cg04574135	cg01120165
cg00495442	cg19834563	cg20315445	cg01120307
cg00499822	cg22601762	cg01485797	cg01120308
cg00500400	cg05315321	cg08222943	cg01120898
cg00510956	cg07137934	cg03559133	cg01124420
cg00512279	cg15259986	cg24420432	cg01125463
cg00513467	cg24540281	cg16700025	cg01126560
cg00514895	cg13500819	cg18099408	cg01127428
cg00515905	cg03600605	cg09019916	cg01129459
cg00516481	cg00917018	cg17518286	cg01129847
cg00519208	cg03732535	cg26995083	cg01135626
cg00519627	cg02266399	cg12072973	cg01136458
cg00521598	cg14545970	cg27377863	cg01137065
cg00524288	cg25192226	cg11746341	cg01137532
cg00528967	cg06578342	cg23102695	cg01140782
cg00532890	cg26145511	cg21832150	cg01143454
cg00537910	cg17432061	cg04898518	cg01144286
cg00539322	cg02442640	cg17121541	cg01145396
cg00539716	cg10098570	cg14844353	cg01148741
cg00545573	cg17454831	cg09246749	cg01152019
cg00546491	cg00015530	cg24159988	cg01154505
cg00548060	cg02855302	cg22921888	cg01155039
cg00550617	cg08160706	cg02604890	cg01156249
cg00554250	cg25943503	cg24698761	cg01161216
cg00556408	cg11661914	cg12265878	cg01169610
cg00559473	cg02961798	cg20256117	cg01169624
cg00563845	cg01765930	cg02719956	cg01169778
cg00565075	cg16890093	cg06799248	cg01172484
cg00565688	cg13588023	cg25027522	cg01172899
cg00566759	cg14011789	cg26603632	cg01182697
cg00567479	cg09316954	cg21240847	cg01182873
cg00567749	cg25827022	cg15446073	cg01184449
cg00568792	cg07029002	cg07763737	cg01185080
cg00569620	cg11841722	cg03124510	cg01185754
cg00577464	cg14134003	cg17167920	cg01186777
cg00579402	cg04215287	cg04735886	cg01192900
cg00585790	cg11252600	cg18813010	cg01192952
cg00585846	cg23362669	cg07021331	cg01193293
cg00586909	cg04441857	cg26101714	cg01194444
cg00594952	cg08534653	cg19339848	cg01195014
cg00597076	cg26818573	cg10363915	cg01197831
cg00598858	cg05110803	cg22865501	cg01200177
cg00609097	cg26363363	cg20324356	cg01204985
cg00616369	cg20699036	cg23245486	cg01207974
cg00622677	cg20425130	cg21757440	cg01208318
cg00625425	cg22065614	cg09887627	cg01211097
cg00626466	cg00990613	cg02662441	cg01214847
cg00630249	cg19496782	cg09765709	cg01216369
cg00645579	cg23126152	cg22328512	cg01226811
cg00645922	cg01309726	cg07300408	cg01228636
cg00648883	cg26090072	cg13685349	cg01228667
cg00650762	cg15626629	cg24524895	cg01231779
cg00653387	cg16178603	cg02166473	cg01234063
cg00654814	cg13877631	cg00551378	cg01240931
cg00657582	cg08251901	cg23105899	cg01241836
cg00666746	cg03711944	cg15380511	cg01242619
cg00676660	cg16807089	cg02132463	cg01243072
cg00677811	cg04370247	cg15111065	cg01243790
cg00678539	cg21210758	cg23256466	cg01245656
cg00679738	cg13192013	cg11407540	cg01251255
cg00686022	cg08835861	cg08217589	cg01252496
cg00686623	cg16269431	cg24612498	cg01254505
cg00688421	cg19791630	cg20598643	cg01255591
cg00690280	cg06076277	cg18953039	cg01257202
cg00691625	cg04789403	cg08703606	cg01260219
cg00695416	cg00357551	cg24947024	cg01261503
cg00702231	cg01201279	cg13149281	cg01262913
cg00704310	cg27570256	cg00569190	cg01265637
cg00708598	cg03087897	cg10972351	cg01269795
cg00708642	cg27553890	cg25828350	cg01274324
cg00711916	cg07751287	cg24315876	cg01275830
cg00718748	cg05614346	cg19269426	cg01278291
cg00724662	cg12328333	cg20655369	cg01280080
cg00725635	cg18655441	cg19007101	cg01281904
cg00727590	cg21408360	cg17720286	cg01283289
cg00728602	cg03723506	cg13649253	cg01284306
cg00729275	cg13480197	cg11078040	cg01284619
cg00730260	cg11850468	cg00953154	cg01286930
cg00733682	cg10542975	cg07157757	cg01288598
cg00734993	cg10976318	cg16128096	cg01289103
cg00736326	cg21057323	cg18100347	cg01293647
cg00743372	cg14189583	cg00036588	cg01294702
cg00744433	cg00526835	cg22379472	cg01295203
cg00745543	cg11143193	cg11436087	cg01302245
cg00746083	cg11719297	cg13914024	cg01305421
cg00746981	cg25490145	cg16118379	cg01305547
cg00747849	cg07768107	cg05601012	cg01305625
cg00751288	cg05693489	cg19030090	cg01309671
cg00754617	cg12688234	cg14837130	cg01313949
cg00755043	cg26422161	cg22225219	cg01316516
cg00756058	cg20801056	cg13876222	cg01318557
cg00757070	cg26503792	cg01260146	cg01324261
cg00757952	cg10546065	cg06354519	cg01333011
cg00762512	cg26521448	cg02368812	cg01335367
cg00766729	cg16697940	cg13496660	cg01342792
cg00766889	cg08234664	cg03355190	cg01344171
cg00770279	cg19156483	cg00890257	cg01344452
cg00770871	cg04586407	cg25654695	cg01344518
cg00778920	cg26691434	ch.2.219167520R	cg01345395
cg00782854	cg13096701	cg19479818	cg01346152
cg00783759	cg04781339	cg14388195	cg01346718
cg00784357	cg17528648	cg24724181	cg01347719
cg00791249	cg00994643	cg22796051	cg01348086
cg00792849	cg21202716	cg01667384	cg01348757
cg00793774	cg10878944	cg25769412	cg01351032
cg00795268	cg18371475	cg14713026	cg01352108
cg00796728	cg12556802	cg07083023	cg01353347
cg00804048	cg21940640	cg06494421	cg01354473
cg00804392	cg03327403	cg08464374	cg01355739
cg00806490	cg02550308	cg13069385	cg01356829
cg00808492	cg14041069	cg02051832	cg01357116
cg00810495	cg05655806	cg23779331	cg01361446
cg00815583	cg10132838	cg13559409	cg01366419
cg00816620	cg19221959	cg08911820	cg01367992
cg00819310	cg17659797	cg01515732	cg01369413
cg00819362	cg08235864	cg04026948	cg01375871
cg00819696	cg24239329	cg23172828	cg01377911
cg00822607	cg27649971	cg18010617	cg01381846
cg00826384	cg10124651	cg01056889	cg01390445
cg00830029	cg21072795	cg04354271	cg01399317
cg00830393	cg11600991	cg19015951	cg01400401
cg00833777	cg16668896	cg25694218	cg01401376
cg00838150	cg07848601	cg23041250	cg01402255
cg00839584	cg03092551	cg19510224	cg01404615
cg00840403	cg18486815	cg19702762	cg01405107
cg00842351	cg07986666	cg26643537	cg01405761
cg00846036	cg19515035	cg07948432	cg01407244
cg00848394	cg20460852	cg06753273	cg01407341
cg00848728	cg08492619	cg10189882	cg01408383
cg00849368	cg27648738	cg07392724	cg01410472
cg00850538	cg06918887	cg02138806	cg01413516
cg00852964	cg15159247	cg10195962	cg01418124
cg00853068	cg23334662	cg13372743	cg01420388
cg00859655	cg15232798	cg20050194	cg01424107
cg00862290	cg10150530	cg19644991	cg01425670
cg00864867	cg14913969	cg14778644	cg01427567
cg00873037	cg00579717	cg27214687	cg01429321
cg00873937	cg22880677	cg10514237	cg01430430
cg00875272	cg13965924	cg18883209	cg01431114
cg00877887	cg16076328	cg14530801	cg01437411
cg00881370	cg09112156	cg01699630	cg01439631
cg00882832	cg12655375	cg14110147	cg01441777
cg00887101	cg16485682	cg21992932	cg01443452
cg00888007	cg00568984	cg02553070	cg01446393
cg00891278	cg10154880	cg12278474	cg01447281
cg00891541	cg17496788	cg23441888	cg01457653
cg00892393	cg06465371	cg07830086	cg01459162
cg00892798	cg17995867	cg17495046	cg01459453
cg00895324	cg22212560	cg17832678	cg01462829
cg00897329	cg17922695	cg13439463	cg01471384
cg00901493	cg04396791	cg25043633	cg01471713
cg00901652	cg19765886	cg26603598	cg01472101
cg00901704	cg18147605	cg19458233	cg01473816
cg00901766	cg23485307	cg13331936	cg01476044
cg00904483	cg25181651	cg23662675	cg01479232
cg00905170	cg04267691	cg07257037	cg01484156
cg00906183	cg00384847	cg03332903	cg01489608
cg00916199	cg02401399	cg24556395	cg01490535
cg00922727	cg11496569	cg14270002	cg01493517
cg00935430	cg03502979	cg05202084	cg01495509
cg00940278	cg27002303	cg26554674	cg01497527
cg00941229	cg22190721	cg10578696	cg01497576
cg00943245	cg27185793	cg08489478	cg01500097
cg00945507	cg01681367	cg25572062	cg01505590
cg00945862	cg03706175	cg21138501	cg01507173
cg00947019	cg06564900	cg18800100	cg01510051
cg00951770	cg08204280	cg27009815	cg01511567
cg00953256	cg12726927	cg16252584	cg01512854
cg00955230	cg25918947	cg24746106	cg01514487
cg00955451	cg10843343	cg08381013	cg01517033
cg00962459	cg22478679	cg01679682	cg01520924
cg00964109	cg00553886	cg03181943	cg01525376
cg00973286	cg06202228	cg22495162	cg01525879
cg00980978	cg21637033	cg15428653	cg01526089
cg00984602	cg15941948	cg21043481	cg01528542
cg00987015	cg26118759	cg14056656	cg01530101
cg00995065	cg05214427	cg02888990	cg01531431
cg00995520	cg09846875	cg17344149	cg01535453
cg01001286	cg03171003	cg15837913	cg01541443
cg01025762	cg16826874	cg25811766	cg01543654
cg01027805	cg09596958	cg15733792	cg01545079
cg01029592	cg05566777	cg03533590	cg01546430
cg01033160	cg15881332	cg18441102	cg01546563
cg01033938	cg20837735	cg15790255	cg01550148
cg01035422	cg19978416	cg07595035	cg01556075
cg01036148	cg00895705	cg08774483	cg01557297
cg01036173	cg07484739	cg10933691	cg01557989
cg01036779	cg13868361	cg15808723	cg01558777
cg01037108	cg14010405	cg26084259	cg01561916
cg01040850	cg10743291	cg03758477	cg01564343
cg01041367	cg23919479	cg14575076	cg01565918
cg01044662	cg18646521	cg15158376	cg01566404
cg01046174	cg24545967	cg22700017	cg01567482
cg01047414	cg01362776	cg03123822	cg01568736
cg01048931	cg08483876	cg18795606	cg01570885
cg01049530	cg12942414	cg20260592	cg01573562
cg01053621	cg22788243	cg05431334	cg01580044
cg01055695	cg23078268	cg17320454	cg01580568
cg01056155	cg17689490	cg07493197	cg01580681
cg01056568	cg18555277	cg02631917	cg01580888
cg01058368	cg25213928	cg13980473	cg01585703
cg01064957	cg06814792	cg18623355	cg01589580
cg01065920	cg04110224	cg09789697	cg01593190
cg01071811	cg10080732	cg08235057	cg01593385
cg01072821	cg16523380	cg05776388	cg01593886
cg01078871	cg02692052	cg03528353	cg01598642
cg01081263	cg17442683	cg18745752	cg01599709
cg01086978	cg20399011	cg09449611	cg01601573
cg01087382	cg02085210	cg26304744	cg01603095
cg01087710	cg04323365	cg16527693	cg01605984
cg01090445	cg21104449	cg18956956	cg01610488
cg01091565	cg09302355	cg11621100	cg01612158
cg01092036	cg03606269	cg02395363	cg01615704
cg01092561	cg17705334	cg02448735	cg01618851
cg01095395	cg04661040	cg10240449	cg01619533
cg01095590	cg10999932	cg16847696	cg01620785
cg01097940	cg10560420	cg04214938	cg01623187
cg01100796	cg10784273	cg08204155	cg01623438
cg01106788	cg18064152	cg07007882	cg01625242
cg01107741	cg03395558	cg05267444	cg01632825
cg01109219	cg16741041	ch.15.73674797F	cg01635061
cg01110312	cg09524455	cg09958760	cg01636591
cg01114088	cg12349832	cg24063120	cg01637734
cg01117627	cg00819233	cg13702536	cg01639256
cg01120165	cg20553124	cg12258607	cg01643580
cg01120307	cg19936812	cg14855292	cg01646665
cg01120308	cg24853956	cg13264662	cg01656470
cg01124961	cg07178563	cg00897250	cg01656750
cg01125463	cg13374701	cg11748666	cg01656853
cg01126560	cg07125112	cg03527887	cg01657207
cg01129459	cg15877124	cg24793470	cg01657380
cg01129847	cg13466284	cg07955424	cg01657408
cg01137065	cg25097189	cg12043200	cg01662650
cg01138020	cg25638611	cg25097676	cg01663469
cg01139059	cg11005845	cg26138460	cg01663968
cg01143454	cg07682037	cg00419105	cg01664666
cg01145389	cg10644361	cg24549085	cg01668383
cg01146980	cg05903444	cg03704756	cg01669948
cg01148741	cg09885664	cg08646372	cg01671575
cg01151699	cg07786675	cg19540316	cg01671881
cg01152019	cg23512558	cg23882234	cg01678091
cg01154537	cg11145632	cg08142775	cg01679262
cg01154775	cg13949137	cg14743352	cg01680823
cg01155039	cg09456516	cg06426436	cg01683883
cg01161597	cg11793269	cg07536072	cg01693157
cg01169624	cg24073466	cg17461511	cg01693350
cg01169726	cg16516405	cg14215753	cg01697732
cg01169778	cg19192065	cg04651658	cg01703884
cg01172735	cg20429981	cg05307864	cg01704534
cg01173291	cg25081106	cg00931874	cg01705587
cg01177524	cg23873669	cg02459866	cg01710351
cg01177956	cg27025137	cg13186470	cg01717706
cg01182697	cg18348647	cg02716252	cg01718602
cg01183669	cg17745291	cg04887414	cg01720228
cg01185080	cg25666403	cg17216600	cg01722994
cg01186777	cg01539849	cg08509737	cg01724150
cg01190915	cg05857370	cg23828212	cg01725199
cg01191395	cg15679651	cg05154454	cg01726775
cg01192900	cg20654468	cg17469434	cg01727899
cg01192952	cg06926782	cg00180930	cg01731341
cg01193293	cg16823042	cg20452738	cg01731685
cg01194444	cg03997145	cg12912663	cg01737532
cg01195053	cg17242362	cg14134054	cg01739167
cg01197831	cg27021357	cg00707452	cg01747191
cg01199721	cg25887236	cg04862249	cg01747665
cg01206970	cg26112170	cg21004104	cg01753375
cg01211097	cg11631592	cg03988119	cg01757745
cg01214321	cg14795572	cg22231056	cg01758870
cg01221484	cg03956353	cg11540416	cg01759628
cg01226811	cg23697796	cg25238274	cg01762581
cg01226883	cg25192855	cg15153976	cg01765461
cg01231779	cg22012156	cg01209599	cg01770232
cg01234063	cg25277534	cg22484822	cg01770400
cg01234133	cg09482050	cg22677723	cg01772980
cg01243790	cg11348106	cg19281871	cg01777397
cg01244871	cg14631114	cg00771593	cg01782486
cg01246254	cg03900314	cg14280569	cg01785568
cg01253107	cg11860434	cg12104477	cg01789267
cg01255349	cg02026204	cg18227129	cg01791232
cg01259619	cg08055663	cg07842327	cg01794265
cg01260219	cg06682197	cg25321114	cg01795122
cg01267315	cg05515866	cg06090298	cg01796223
cg01272601	cg13220900	cg05683445	cg01796228
cg01274324	cg17349352	cg14012294	cg01797043
cg01277844	cg03210866	cg03032180	cg01797527
cg01278696	cg26825573	cg19732171	cg01804429
cg01282074	cg17853216	cg09075743	cg01804844
cg01284619	cg13734972	cg04722977	cg01805282
cg01288598	cg09317554	cg04978426	cg01817029
cg01291404	cg15460739	cg19234613	cg01817393
cg01292265	cg27180880	cg03719026	cg01820374
cg01293647	cg26974880	cg10142315	cg01820777
cg01294695	cg11252953	cg09931891	cg01824804
cg01295203	cg13791254	cg07894983	cg01827098
cg01297972	cg23864514	cg04267467	cg01830294
cg01299496	cg11676599	cg23311929	cg01835489
cg01305421	cg12894524	cg08791813	cg01837574
cg01305547	cg00036976	cg14337897	cg01837719
cg01305625	cg16911583	cg13916322	cg01839464
cg01307730	cg00506811	cg16762195	cg01843018
cg01309153	cg01149239	cg04518928	cg01851208
cg01311285	cg18518916	cg19584957	cg01851385
cg01313514	cg06824394	cg13192239	cg01851399
cg01313966	cg25384897	cg16950941	cg01853981
cg01316819	cg04023162	cg13588265	cg01856970
cg01318557	cg14001429	cg09253125	cg01857260
cg01320040	cg06380123	cg15390649	cg01868782
cg01320361	cg15210851	cg25884379	cg01869233
cg01320507	cg04086097	cg11152959	cg01870826
cg01322897	cg12275723	cg22713192	cg01872771
cg01328164	cg05704960	cg23054309	cg01879488
cg01333011	cg09433910	cg22588542	cg01880569
cg01333131	cg00505001	cg06764498	cg01883966
cg01333619	cg10828904	cg10062065	cg01885202
cg01333788	cg13166098	cg02877433	cg01885635
cg01334437	cg05287409	cg13523819	cg01887353
cg01335367	cg10964367	cg16863382	cg01888566
cg01340005	cg12536279	cg02929855	cg01888601
cg01343729	cg09749669	cg13435263	cg01892689
cg01344452	cg08779777	cg05181110	cg01892727
cg01346589	cg00804392	cg12453500	cg01894895
cg01346718	cg00767058	cg26028595	cg01896761
cg01347719	cg17970299	cg12497870	cg01905377
cg01351032	cg03144839	cg13410446	cg01906055
cg01355739	cg05358900	cg11912179	cg01909378
cg01357116	cg13084458	cg07861681	cg01909921
cg01357263	cg14539363	cg21634331	cg01910452
cg01362183	cg14843920	cg15930145	cg01910481
cg01366407	cg14385245	cg26700447	cg01914242
cg01367992	cg09127044	cg23678322	cg01917648
cg01371477	cg14046986	cg06170283	cg01919208
cg01372689	cg01038484	cg16051543	cg01936270
cg01373706	cg07437464	cg04808283	cg01939681
cg01376672	cg10091866	cg00483825	cg01946401
cg01385430	cg06794612	cg16270885	cg01946574
cg01386493	cg01486558	cg11663393	cg01958189
cg01401376	cg10624914	cg08011959	cg01966465
cg01404615	cg09671837	cg17859882	cg01968793
cg01405107	cg24190127	cg13729887	cg01980222
cg01407244	cg12983394	cg01989157	cg01982833
cg01407341	cg03972751	cg07142131	cg01985396
cg01407797	cg06389019	cg02801359	cg01986577
cg01408558	cg26846864	cg15810996	cg01987702
cg01409734	cg13081644	cg05157195	cg01988129
cg01413314	cg17508434	cg04105511	cg01991150
cg01419479	cg00510320	cg23883989	cg01993576
cg01419675	cg04010868	cg26931528	cg01997953
cg01419788	cg07609780	cg07532089	cg01999333
cg01424107	cg00435173	cg01558151	cg02001410
cg01425405	cg20488756	cg25377744	cg02004156
cg01426743	cg10426062	cg27056016	cg02007288
cg01429181	cg04202892	cg08930456	cg02007844
cg01429321	cg21164509	cg07577569	cg02008154
cg01430430	cg26842815	cg05045659	cg02008416
cg01430807	cg07167192	cg13757640	cg02017109
cg01437411	cg07060074	cg06284244	cg02019333
cg01439669	cg00586700	cg20634573	cg02022375
cg01439983	cg08368788	cg22753825	cg02026235
cg01442481	cg17582100	cg02784694	cg02029926
cg01442799	cg27076487	cg13415078	cg02032115
cg01442833	cg01035931	cg05414026	cg02032561
cg01443067	cg18777299	cg25985778	cg02034222
cg01447498	cg27569706	cg15291304	cg02037013
cg01449415	cg24361265	cg11052922	cg02039171
cg01457080	cg12583970	cg03543600	cg02043070
cg01457653	cg02599006	cg14700647	cg02044879
cg01459162	cg06314111	cg23982868	cg02046017
cg01459453	cg10091144	cg00979026	cg02046143
cg01465620	cg24262066	cg13892015	cg02046532
cg01468621	cg26136497	cg16854049	cg02049180
cg01468868	cg08336604	cg17887478	cg02055483
cg01470283	cg06076323	cg23146534	cg02055963
cg01471384	cg06385449	cg26976707	cg02059813
cg01471713	cg09970023	cg03043827	cg02061229
cg01479232	cg23072161	cg02643054	cg02064106
cg01481441	cg15701237	cg12459358	cg02064402
cg01482279	cg25431535	cg06926499	cg02065387
cg01485645	cg05937603	cg04588455	cg02066681
cg01491225	cg24337786	cg18016195	cg02071074
cg01491540	cg01825872	cg10091662	cg02073271
cg01492649	cg24013351	cg18154954	cg02075593
cg01493517	cg00547441	cg14857770	cg02077702
cg01494593	cg05751148	cg27648858	cg02082342
cg01495509	cg09044868	cg16203711	cg02082571
cg01497501	cg17330303	cg02433905	cg02084087
cg01498098	cg17334018	cg18425731	cg02085507
cg01500140	cg04571965	cg00734471	cg02085953
cg01505590	cg02497019	cg16109817	cg02089348
cg01511567	cg23313665	cg00692549	cg02091100
cg01512854	cg14947929	cg26522319	cg02092466
cg01513611	cg12603560	cg24375211	cg02094237
cg01514487	cg04992127	cg12075901	cg02096520
cg01515426	cg19942459	cg06062848	cg02097420
cg01519742	cg01034813	cg03065175	cg02099418
cg01520924	cg10876003	cg09203057	cg02100629
cg01530101	cg21875532	cg12167489	cg02100848
cg01531431	cg12005186	cg10600534	cg02104644
cg01532080	cg04658021	cg06492024	cg02105856
cg01533387	cg27377213	cg25552705	cg02115041
cg01538982	cg04344486	cg04578010	cg02121427
cg01539186	cg11677744	cg04223606	cg02125271
cg01541443	cg09201151	cg07526883	cg02126424
cg01543654	cg15995296	cg09308613	cg02126753
cg01545079	cg01257697	cg05576619	cg02128567
cg01546563	cg19744908	cg06644105	cg02130905
cg01550148	cg10074409	cg21708867	cg02131853
cg01555431	cg22473973	cg24117063	cg02132188
cg01557667	cg22459664	cg01400058	cg02132667
cg01557989	cg00183468	cg21389119	cg02141570
cg01558777	cg05757967	cg04297410	cg02144933
cg01565918	cg18952647	cg06592065	cg02148547
cg01566404	cg15827101	cg14555824	cg02148711
cg01568736	cg07623567	cg22994272	cg02149446
cg01570885	cg03536664	cg08883803	cg02150910
cg01579216	cg04718050	cg21638323	cg02157083
cg01580681	cg13623749	cg18357668	cg02161900
cg01580888	cg06458358	cg16679302	cg02162069
cg01585703	cg12139707	cg17130791	cg02164046
cg01585758	cg11721464	cg20275739	cg02164386
cg01589580	cg00514575	cg10981727	cg02164442
cg01593886	cg10378521	cg06153467	cg02165720
cg01594214	cg26017930	cg04762698	cg02171545
cg01594262	cg10633966	cg24516542	cg02175308
cg01598046	cg01105256	cg01619562	cg02181506
cg01603095	cg01291088	cg23940744	cg02183531
cg01610488	cg02478448	cg25981920	cg02184413
cg01612158	cg21465176	cg00544436	cg02189785
cg01618083	cg04086239	cg25910506	cg02192520
cg01618304	cg02824523	cg14939821	cg02192965
cg01620308	cg21415292	cg03477240	cg02196655
cg01625242	cg06572093	cg14833810	cg02196730
cg01626197	cg17713161	cg01054755	cg02196805
cg01628253	cg12546785	cg01759889	cg02205739
cg01634119	cg06126829	cg08217358	cg02205962
cg01635061	cg09180848	cg00250525	cg02206259
cg01639256	cg24874003	cg23374834	cg02210887
cg01643624	cg01003448	cg11082424	cg02212280
cg01646665	cg11659361	cg07036561	cg02212339
cg01651821	cg05168033	cg21228424	cg02212836
cg01653445	cg22997113	cg19839026	cg02216250
cg01656216	cg05142982	cg19944100	cg02217159
cg01656470	cg02770835	cg05297739	cg02217814
cg01656750	cg00989853	cg16955407	cg02218214
cg01657380	cg14158573	cg07170302	cg02218260
cg01663570	cg09954385	cg19081759	cg02222362
cg01664666	cg14537332	cg13484608	cg02224164
cg01667384	cg02030929	cg02004044	cg02225847
cg01667702	cg25515269	cg01442903	cg02228185
cg01669948	cg26422861	cg09495491	cg02229946
cg01677098	cg19758859	cg07270259	cg02237119
cg01677177	cg03308628	cg19987219	cg02238826
cg01680823	cg05059451	cg01678788	cg02244028
cg01684579	cg19399165	cg07841371	cg02244695
cg01685739	cg22801913	ch.1.543953R	cg02245378
cg01687051	cg02165099	cg00897796	cg02250594
cg01692815	cg17495912	cg08860498	cg02254407
cg01693108	cg00903584	cg16518772	cg02254461
cg01693157	cg17622531	cg01176329	cg02256631
cg01703884	cg12740337	cg06059849	cg02257405
cg01712016	cg18852765	cg03727968	cg02260587
cg01717706	cg03421300	cg04645444	cg02265318
cg01722994	cg20961045	cg03276149	cg02273788
cg01723464	cg19922442	cg16504939	cg02282237
cg01725199	cg03549705	cg05735674	cg02285477
cg01731341	cg12506165	cg19832184	cg02286642
cg01731685	cg16483840	cg14667799	cg02291020
cg01733599	cg03578926	cg06697829	cg02298612
cg01737507	cg17696750	cg13745279	cg02301754
cg01739167	cg25628008	cg06528626	cg02301815
cg01743370	cg03534058	cg19767650	cg02304930
cg01745448	cg16707506	cg03933290	cg02305261
cg01745510	cg04731544	cg08882341	cg02305723
cg01746088	cg08110874	cg18497064	cg02309273
cg01747665	cg27182150	cg26502018	cg02309594
cg01753375	cg03953500	cg18038749	cg02310296
cg01753595	cg07684775	cg00092235	cg02311163
cg01755369	cg17967577	cg14960043	cg02317907
cg01757745	cg27606804	cg14851204	cg02318535
cg01762581	cg02249233	cg22150335	cg02320454
cg01765461	cg04317399	cg18194887	cg02322989
cg01765473	cg04685228	cg01492626	cg02329886
cg01769037	cg06802658	cg00581130	cg02331830
cg01770232	cg21205865	cg23640703	cg02332525
cg01770400	cg10884539	cg17786388	cg02334775
cg01772980	cg25920686	cg11754357	cg02335804
cg01773854	cg01535733	cg20926021	cg02345317
cg01775414	cg07398791	cg04789056	cg02351381
cg01777397	cg27587033	cg04585435	cg02355304
cg01780107	cg23944804	cg25755428	cg02357714
cg01780482	cg01725531	cg22480875	cg02358761
cg01783386	cg21876918	cg15677985	cg02358804
cg01785339	cg21806592	ch.10.2094808R	cg02360616
cg01785568	cg12949023	cg10853063	cg02364642
cg01787047	cg17201227	cg24673886	cg02376703
cg01797043	cg21201272	cg06252276	cg02381948
cg01797527	cg13278478	cg16056164	cg02384859
cg01798443	cg23995446	cg02446627	cg02385474
cg01800843	cg17627654	cg00632861	cg02387679
cg01802635	cg04018474	cg16793173	cg02388150
cg01802653	cg13981545	cg22225065	cg02397720
cg01804429	cg24162251	cg00590260	cg02399455
cg01804844	cg01898433	cg02931729	cg02401978
cg01805784	cg09671131	cg11437328	cg02407785
cg01806808	cg01892516	cg10660426	cg02409351
cg01809579	cg09183941	cg19211149	cg02416716
cg01813334	cg08306303	cg06510234	cg02417264
cg01816336	cg16877681	cg17214456	cg02417408
cg01817393	cg01466348	cg20157339	cg02423618
cg01819863	cg08712866	cg15211677	cg02430692
cg01830294	cg26380291	cg16933813	cg02431964
cg01833398	cg22995449	cg15851294	cg02433671
cg01836044	cg24737505	cg05678498	cg02440177
cg01837574	cg03885055	cg18022917	cg02451670
cg01839464	cg20600379	cg20821713	cg02452639
cg01846065	cg10467217	cg12483930	cg02452985
cg01851399	cg26296101	cg23423766	cg02456292
cg01856985	cg22865720	cg26811868	cg02471507
cg01860753	cg11623339	cg27648095	cg02477931
cg01866162	cg23346408	cg18831371	cg02489552
cg01866521	cg27186519	cg24971384	cg02490034
cg01868782	cg17265419	cg08242010	cg02492740
cg01870826	cg05764376	cg23035330	cg02493771
cg01879488	cg16872560	cg23280339	cg02497758
cg01882150	cg23683528	cg01096487	cg02498063
cg01882179	cg14985973	cg12080157	cg02499214
cg01888411	cg25486957	cg25750507	cg02499249
cg01888566	cg20376313	cg06951450	cg02500392
cg01888601	cg02135861	cg23514135	cg02501779
cg01889448	cg03555227	cg22879689	cg02504280
cg01892528	cg18766900	cg11797717	cg02507952
cg01894895	cg17177455	cg11971852	cg02510853
cg01899253	cg02012483	cg04659473	cg02512226
cg01906055	cg19817912	cg15337006	cg02512860
cg01909245	cg16795307	cg00507414	cg02515422
cg01909487	cg13469471	cg09856274	cg02516189
cg01909833	cg08032135	cg14851544	cg02519806
cg01909921	cg20837456	cg02077216	cg02525756
cg01914242	cg11552694	cg06896770	cg02533173
cg01919208	cg08175413	ch.1.1029351R	cg02537838
cg01919488	cg23346134	cg18447419	cg02545192
cg01920829	cg01660934	cg15484651	cg02548238
cg01924619	cg03805182	cg16810031	cg02549418
cg01926595	cg21093166	cg09249800	cg02551396
cg01928902	cg18590995	ch.3.3598421F	cg02553486
cg01929065	cg19510206	cg10785578	cg02554564
cg01929105	cg17085457	cg11418595	cg02555579
cg01930621	cg24860886	cg26969933	cg02556155
cg01934797	cg12698487	cg11933757	cg02564061
cg01936124	cg01230035	cg20249584	cg02564523
cg01939479	cg12743970	cg22103219	cg02578087
cg01939681	cg09385650	cg07925867	cg02579133
cg01941619	cg17947546	cg02711975	cg02580606
cg01942127	cg14732248	cg09869234	cg02582754
cg01946401	cg21233722	cg17911021	cg02586730
cg01954353	cg16235803	cg02876276	cg02588309
cg01956781	cg02184010	cg22547764	cg02589695
cg01957330	cg01824511	cg26808293	cg02593766
cg01958916	cg03724423	cg01818539	cg02595219
cg01959004	cg16324306	cg17397028	cg02597128
cg01959848	cg26215967	cg15123742	cg02598079
cg01969748	cg08895928	cg06597095	cg02599464
cg01980222	cg24360909	cg26340700	cg02600394
cg01982833	cg23553480	cg20591652	cg02600430
cg01985090	cg25127852	cg09125623	cg02602411
cg01985396	cg09437522	cg23307680	cg02603784
cg01986577	cg18202623	cg08532325	cg02608019
cg01988129	cg14527029	cg10683658	cg02611282
cg01990304	cg15462501	cg26627405	cg02611419
cg01990334	cg15786022	cg26900458	cg02611863
cg01991150	cg01647936	cg16555466	cg02620013
cg01991383	cg22173632	cg21404063	cg02620769
cg01992081	cg15975802	cg16297993	cg02622316
cg01993576	cg13487445	cg16419756	cg02626929
cg01994328	cg16493042	cg15323084	cg02629312
cg01999523	cg04510919	cg11438134	cg02630207
cg02001410	cg09742465	cg07394266	cg02630888
cg02005336	cg18560204	cg18102098	cg02631906
cg02005375	cg24384816	cg03719283	cg02633817
cg02007844	cg04835995	cg26858152	cg02641560
cg02010852	cg08189989	cg26589028	cg02643667
cg02016419	cg26851107	cg16732769	cg02646515
cg02017109	cg20104776	cg17120366	cg02647265
cg02019333	cg10518264	cg21438706	cg02649608
cg02022375	cg09688546	cg07104495	cg02654291
cg02026235	cg27262415	cg13698291	cg02657360
cg02027010	cg19445044	cg00616447	cg02657438
cg02029926	cg14040358	cg15697935	cg02658214
cg02033116	cg01834979	cg00980410	cg02659086
cg02034222	cg05018835	cg01942318	cg02661764
cg02039171	cg05977462	cg12954334	cg02661879
cg02043083	cg14488952	cg04545963	cg02671171
cg02045085	cg14959707	cg02496423	cg02672220
cg02046017	cg11517269	cg15157312	cg02672493
cg02047577	cg19736900	cg20922422	cg02675652
cg02053171	cg15085899	cg08785133	cg02676865
cg02055963	cg07708721	cg12186991	cg02679745
cg02056135	cg18477204	cg04944784	cg02681442
cg02060988	cg08215115	cg10778379	cg02682905
cg02065795	cg12569007	cg25335333	cg02686662
cg02068676	cg27110994	cg20318748	cg02690554
cg02077702	cg23882019	cg15556689	cg02706881
cg02078356	cg04090392	cg14098681	cg02712878
cg02082342	cg15634980	cg01928779	cg02717046
cg02085507	cg19860245	cg07962128	cg02718725
cg02089348	cg24217894	cg11372263	cg02719634
cg02092466	cg04536807	cg14117180	cg02721374
cg02094237	cg14676272	cg25640519	cg02723372
cg02096633	cg23209016	cg08413427	cg02723533
cg02096656	cg13678551	cg18275647	cg02724472
cg02097636	cg19143336	cg03443887	cg02729303
cg02100828	cg02885021	cg21858823	cg02734358
cg02101486	cg25204440	cg10680264	cg02735486
cg02102644	cg24318076	cg18263455	cg02748539
cg02103294	cg24702147	cg25015038	cg02749356
cg02105034	cg08521677	cg12447744	cg02751839
cg02105377	cg17603988	cg26450044	cg02755455
cg02105856	cg21470947	cg08089518	cg02756698
cg02111587	cg11731300	cg20064122	cg02757432
cg02114786	cg17611093	cg14826797	cg02763671
cg02119229	cg00171729	cg16826739	cg02764897
cg02124291	cg06401532	cg16364495	cg02765328
cg02126753	cg02574175	cg27121959	cg02765820
cg02128567	cg04916107	cg22950493	cg02774160
cg02131853	cg13800812	cg19159222	cg02774439
cg02131967	cg09654300	cg16217610	cg02774486
cg02131995	cg11255265	cg26453171	cg02780849
cg02136132	cg00615377	cg24937995	cg02784874
cg02147791	cg09244635	cg25087154	cg02786019
cg02149446	cg14975547	cg12952136	cg02786378
cg02153528	cg26782833	cg24859433	cg02789485
cg02153871	cg02572729	cg23617676	cg02790471
cg02154956	cg03142365	cg03506216	cg02793099
cg02157083	cg17545652	cg26491060	cg02794695
cg02157306	cg17122157	cg06776159	cg02799466
cg02161046	cg03099780	cg24659854	cg02804166
cg02161900	cg16321975	cg01324115	cg02805028
cg02162069	cg16238918	cg14454907	cg02807948
cg02162950	cg25844590	cg16686174	cg02810134
cg02163937	cg18184053	cg04557025	cg02813863
cg02164046	cg24371114	cg14245135	cg02815516
cg02164386	cg05783384	cg07599225	cg02818322
cg02166532	cg12697325	cg10575652	cg02827112
cg02169098	cg09408143	cg13805608	cg02831294
cg02170525	cg02466933	cg24200059	cg02833180
cg02175308	cg23217126	cg17360338	cg02833725
cg02181494	cg13343687	cg18560936	cg02835823
cg02181506	cg18855030	cg16678522	cg02836135
cg02184413	cg03754143	cg15401968	cg02836529
cg02189785	cg25353308	cg18776021	cg02838877
cg02192965	cg10861897	cg19514381	cg02844051
cg02194211	cg16954165	cg08757420	cg02844545
cg02196730	cg16562724	cg21192376	cg02847216
cg02196805	cg11807006	cg19244428	cg02847500
cg02198582	cg01826682	cg08291024	cg02854090
cg02204046	cg03958041	cg05080281	cg02860342
cg02205739	cg12253175	cg18997990	cg02860543
cg02210123	cg02500075	cg08564172	cg02861504
cg02212836	cg22472148	cg05005343	cg02861781
cg02214188	cg24749672	cg01047631	cg02862362
cg02216250	cg18303028	cg19441691	cg02867079
cg02217159	cg11316131	cg11331739	cg02867102
cg02217814	cg21145136	cg24936799	cg02870945
cg02218260	cg11260422	cg13655586	cg02875297
cg02224164	cg19142026	cg20372745	cg02875404
cg02225847	cg05207227	cg13914324	cg02876062
cg02226871	cg21821214	cg24341236	cg02879662
cg02227605	cg23052267	cg00110832	cg02882813
cg02228185	cg05263495	cg09479286	cg02883161
cg02229516	cg12542933	cg07954607	cg02883230
cg02229946	cg14997942	cg24951886	cg02886284
cg02233558	cg21308111	cg24347720	cg02887841
cg02233559	cg18068664	cg04793090	cg02888247
cg02237119	cg03356172	cg15464143	cg02892755
cg02238826	cg24393316	cg16179300	cg02899723
cg02239082	cg23032032	cg27589814	cg02899772
cg02240622	cg21851530	cg23341612	cg02902770
cg02241586	cg24113496	cg23685102	cg02905245
cg02244695	cg07430820	cg15434296	cg02909790
cg02246968	cg08425810	cg00799539	cg02910574
cg02247582	cg23762633	cg09218327	cg02912041
cg02248486	cg00400827	cg07376029	cg02913089
cg02250787	cg13153834	cg20497120	cg02914379
cg02250992	cg05447023	cg05015635	cg02915544
cg02252907	cg21242584	cg16065922	cg02916816
cg02254461	cg01675953	cg21919719	cg02919122
cg02257405	cg04902929	cg08810842	cg02919422
cg02259997	cg18855780	cg04566159	cg02920216
cg02268424	cg03320754	cg13613280	cg02927346
cg02269221	cg21306949	cg11525409	cg02930996
cg02271621	cg22507723	cg07180121	cg02932167
cg02273078	cg16294668	cg23064627	cg02932669
cg02273392	cg08110785	cg26103587	cg02936263
cg02275294	cg24308560	cg27651143	cg02937102
cg02275830	cg21130113	cg18576835	cg02938601
cg02275989	cg11791144	cg01307359	cg02940164
cg02276793	cg18054943	cg15279308	cg02941816
cg02278165	cg17679604	cg09445383	cg02945646
cg02279071	cg09973986	cg16710894	cg02947253
cg02283643	cg18794809	cg15226275	cg02973883
cg02284889	cg08736680	cg19748438	cg02973971
cg02285477	cg11888747	cg01092293	cg02976574
cg02286642	cg09294998	cg12653570	cg02978737
cg02286990	cg00004667	cg19627006	cg02981853
cg02290509	cg08130988	cg17711870	cg02982690
cg02293044	cg17920195	cg09725439	cg02982734
cg02296128	cg10245048	cg15869718	cg02983451
cg02301815	cg04278110	cg13806031	cg02988775
cg02304930	cg06361606	cg21323637	cg02988947
cg02305261	cg06652349	cg14846617	cg02989940
cg02305723	cg04051365	cg16363985	cg02990033
cg02307482	cg03605365	cg03024957	cg02992596
cg02309273	cg19636519	cg24157854	cg02994956
cg02311163	cg22843797	cg16038738	cg02994974
cg02314308	cg13378388	cg02246928	cg02998425
cg02317907	cg16711522	cg07914856	cg03000846
cg02318426	cg25680629	cg03505117	cg03001305
cg02321871	cg03735496	cg03894002	cg03003060
cg02326931	cg24535573	cg25613170	cg03003256
cg02327719	cg19533977	cg18781032	cg03005261
cg02330106	cg19609242	cg00373436	cg03014628
cg02331561	cg06857473	cg14707231	cg03017653
cg02332492	cg11525409	cg01103911	cg03017946
cg02334775	cg18914514	cg25085369	cg03019000
cg02335441	cg07960155	cg12760041	cg03021892
cg02336128	cg24317255	cg26504021	cg03022541
cg02337166	cg05673756	cg03934069	cg03025569
cg02342494	cg01251150	cg09288789	cg03026462
cg02344078	cg00956759	cg07059052	cg03029616
cg02351381	cg02091185	cg17703220	cg03030757
cg02352653	cg24867247	cg15009090	cg03032025
cg02358761	cg25135555	cg24152857	cg03032497
cg02358804	cg09645888	cg13532816	cg03035849
cg02360616	cg04259326	cg17219203	cg03038672
cg02360776	cg13905899	cg20825323	cg03055440
cg02360836	cg12042659	cg22069989	cg03055671
cg02364038	cg12164282	cg08966380	cg03057808
cg02364642	cg26654807	cg21693321	cg03064067
cg02366059	cg15352367	cg13616144	cg03065202
cg02374486	cg13458651	cg22448304	cg03077671
cg02376163	cg04398180	ch.2.1294774R	cg03082060
cg02381948	cg16289449	cg12921275	cg03085377
cg02385791	cg12805491	cg04324276	cg03086857
cg02387613	cg03737424	cg11468748	cg03087937
cg02387679	cg22029587	cg07359545	cg03096975
cg02387854	cg05109245	cg16359901	cg03097995
cg02388150	cg26301788	cg21890820	cg03099771
cg02391387	cg15569292	cg03176466	cg03100752
cg02397720	cg16938490	cg26195706	cg03101664
cg02403232	cg24161057	cg03172171	cg03103192
cg02404636	cg16858898	cg10251007	cg03104936
cg02409351	cg02438653	cg05206294	cg03109316
cg02412050	cg12930573	cg23660678	cg03112433
cg02413850	cg25719851	cg02229095	cg03112869
cg02420102	cg16017578	cg25941716	cg03116740
cg02421543	cg05695429	cg06295352	cg03117949
cg02422627	cg03244997	cg13988667	cg03127334
cg02422694	cg00618312	cg19324940	cg03132824
cg02423618	cg19707040	cg02120013	cg03136712
cg02425732	cg01852476	cg16328412	cg03138091
cg02426410	cg02243785	cg19272266	cg03139377
cg02428100	cg05697726	cg23752000	cg03140978
cg02433671	cg12799689	cg25559949	cg03143849
cg02436686	cg15168995	cg05184076	cg03144357
cg02440177	cg22727783	cg27359972	cg03149130
cg02443089	cg10522125	cg09792758	cg03152385
cg02451362	cg06374748	cg03912703	cg03156547
cg02451670	cg22442454	cg06822304	cg03157806
cg02452985	cg18105139	cg03370193	cg03158400
cg02460349	cg00423487	cg17944412	cg03160135
cg02480835	cg27333706	cg11255394	cg03160740
cg02486845	cg17264670	cg18832152	cg03161453
cg02489552	cg08427928	cg14473662	cg03163246
cg02490034	cg04964733	cg22972692	cg03164831
cg02494117	cg25626264	cg19721087	cg03167763
cg02497758	cg21597596	cg11693508	cg03167883
cg02501779	cg25444339	cg18411043	cg03168582
cg02501984	cg22946150	cg20742182	cg03169180
cg02503970	cg10964421	cg14349378	cg03171924
cg02504465	cg09096031	cg15917786	cg03173722
cg02506426	cg09724492	cg04901812	cg03177025
cg02507175	cg05875700	cg07052513	cg03192551
cg02508567	cg10251070	cg12850242	cg03192737
cg02510853	cg03809526	cg10002133	cg03198372
cg02512226	cg23090870	cg00276799	cg03199651
cg02515422	cg00207921	cg09307704	cg03201604
cg02515725	cg07156336	ch.15.433532F	cg03202897
cg02516189	cg01634982	cg05444994	cg03213216
cg02523617	cg00156072	cg13944099	cg03214697
cg02525396	cg10291288	cg06137672	cg03218019
cg02537909	cg11015251	cg11654517	cg03218374
cg02539714	cg06020978	cg25067162	cg03221914
cg02543879	cg00916899	cg07910525	cg03222066
cg02545106	cg10028884	cg15144453	cg03224418
cg02546521	cg11723848	cg09720117	cg03234661
cg02549424	cg09083627	cg23007076	cg03238797
cg02550358	cg24859352	cg07469063	cg03240509
cg02551396	cg12754495	cg25821168	cg03240745
cg02553486	cg05858607	cg09959242	cg03242666
cg02554810	cg03519711	cg01455366	cg03242880
cg00007981	cg11176159	cg02166322	cg03243506
cg00024396	cg16651126	cg27475126	cg03245641
cg00027083	cg09113513	cg06206449	cg03248292
cg00047050	cg13502346	cg13353999	cg03251857
cg00053292	cg25391820	cg14322224	cg03256955
cg00056767	cg16378352	cg07770222	cg03257423
cg00059225	cg15451258	cg18452672	cg03262773
cg00061629	cg11824172	cg27091422	cg03264209
cg00062776	cg01070987	cg25945318	cg03264414
cg00069261	cg22400703	cg18901278	cg03266453
cg00072216	cg13655250	cg11427039	cg03268893
cg00083937	cg23738760	cg04752812	cg03270167
cg00091693	cg18696027	cg11301254	cg03271907
cg00094851	cg16555909	cg18867923	cg03273615
cg00095526	cg10126903	cg27104271	cg03277051
cg00098239	cg09750084	cg00431699	cg03278514
cg00101227	cg08958549	cg23956238	cg03278643
cg00103783	cg21392700	cg26437203	cg03283421
cg00105470	cg06726207	cg02652768	cg03283569
cg00107187	cg00329300	cg26625629	cg03285457
cg00113951	cg04926193	cg07052390	cg03289872
cg00116234	cg03735888	cg14408505	cg03290040
cg00116838	cg02958327	cg15414833	cg03292388
cg00119079	cg13238479	cg18465515	cg03294491
cg00126034	cg08477594	cg19839798	cg03294619
cg00128560	cg04321618	cg11078433	cg03301801
cg00129774	cg11903057	cg19414071	cg03317245
cg00131557	cg16578537	cg18948967	cg03318654
cg00134787	cg01353646	cg13426138	cg03320844
cg00168942	cg13883603	cg02132458	cg03327494
cg00171126	cg11862144	cg14906251	cg03329165
cg00174901	cg07535928	cg10027760	cg03330058
cg00176879	cg01604601	cg08427928	cg03330516
cg00186141	cg20272648	cg00024396	cg03330678
cg00197381	cg09135399	cg02554810	cg03339817
cg00201234	cg07568841	cg15211621	cg03340878
cg00208830	cg19808847	cg17729572	cg03343942
cg00213331	cg05063520	cg03110382	cg03349935
cg00217795	cg13247922	cg23068717	cg03349953
cg00223186	cg02744249	cg00755043	cg03352153
cg00223950	cg07111834	cg20161029	cg03355526
cg00224508	cg05942128	cg19516457	cg03359508
cg00229387	cg12535569	cg00297702	cg03361068
cg00230271	cg06796271	cg05099387	cg03364781
cg00231140	cg07965110	cg02150988	cg03365437
cg00231920	cg12629325	ch.7.125452233F	cg03368758
cg00236832	cg02225716	cg08541518	cg03375833
cg00237010	cg10442355	cg23466001	cg03380773
cg00240432	cg20162381	cg14753355	cg03381111
cg00243313	cg07855322	cg15391464	cg03385114
cg00256281	cg07815287	cg25287257	cg03386373
cg00265490	cg26196531	cg16852767	cg03386903
cg00318865	cg22078179	cg25968437	cg03387497
cg00321065	cg09923107	cg08309529	cg03388193
cg00321478	cg18613324	cg14770102	cg03391568
cg00323915	cg14845962	cg06866375	cg03395546
cg00324733	cg18712809	cg09059945	cg03396229
cg00332153	cg05825053	cg17421991	cg03399905
cg00336605	cg25997306	cg01793704	cg03399971
cg00343092	cg10111450	cg10170504	cg03400060
cg00344358	cg24594504	cg13709639	cg03406535
cg00354572	cg04322486	cg10806146	cg03410718
cg00359325	cg02160608	cg16624482	cg03414321
cg00368022	cg02348634	cg23708337	cg03415518
cg00371195	cg24129390	cg07981013	cg03421300
cg00376639	cg24088438	cg06290070	cg03422350
cg00392257	cg04949206	cg27162122	cg03425110
cg00396163	cg19109538	cg20942867	cg03426225
cg00396894	cg15577373	cg01889574	cg03437318
cg00405568	cg04779631	cg05656374	cg03439703
cg00418150	cg15032909	cg01720033	cg03445896
cg00420568	cg23953697	cg16511229	cg03447931
cg00425710	cg02597698	cg12094808	cg03451296
cg00425792	cg05767421	cg03333634	cg03453449
cg00431549	cg14400292	cg04780086	cg03455024
cg00445824	cg00868383	cg14741153	cg03460682
cg00453193	cg27180868	cg25616777	cg03464224
cg00461841	cg21771173	cg18435674	cg03464416
cg00465284	cg23792485	cg24793124	cg03464655
cg00466544	cg25025297	cg14611084	cg03467087
cg00468146	cg01337514	cg06777902	cg03468463
cg00474004	cg16644366	cg15426869	cg03469054
cg00474209	cg09829263	cg25004193	cg03473518
cg00476580	cg06068897	cg11398323	cg03473532
cg00491839	cg03597347	cg18220786	cg03478689
cg00497251	cg16047144	cg24125828	cg03480001
cg00498604	cg27300194	cg01755541	cg03483626
cg00502442	cg11793332	cg11648522	cg03490200
cg00503458	cg05959508	cg10462778	cg03491478
cg00504595	cg07655636	cg17803589	cg03495868
cg00511475	cg17745122	cg02544502	cg03504078
cg00520135	cg26197699	cg21908110	cg03506489
cg00540544	cg14947547	cg19174643	cg03513163
cg00554702	cg19988449	cg22859289	cg03513363
cg00563926	cg01578324	cg12738765	cg03515901
cg00563932	cg27174108	cg18888655	cg03521113
cg00568128	cg13693517	cg01081584	cg03522063
cg00571634	cg13727629	cg06473941	cg03528946
cg00575744	cg00474723	ch.10.71861692F	cg03533058
cg00579393	cg06984255	cg15822934	cg03534410
cg00581156	cg21044968	cg05061208	cg03538436
cg00584022	cg05683857	cg04019098	cg03543593
cg00594118	cg11779273	cg03503179	cg03544320
cg00601486	cg06942814	cg06552734	cg03547797
cg00623593	cg18396832	cg16202615	cg03547924
cg00629217	cg27659903	cg16786712	cg03548857
cg00629585	cg03955589	cg02100343	cg03549571
cg00630164	cg10673915	cg18412690	cg03552103
cg00630583	cg27468704	cg05012983	cg03552688
cg00642303	cg06615719	cg17055717	cg03554552
cg00650876	cg20307125	cg23672472	cg03556497
cg00689340	cg05226462	cg26662347	cg03557698
cg00707317	cg04134048	ch.15.403279R	cg03557733
cg00714377	cg00133909	cg05361262	cg03561565
cg00720072	cg12178237	cg13440645	cg03562120
cg00720137	cg21225548	cg16922617	cg03564606
cg00722300	cg01744056	cg26011998	cg03565081
cg00729541	cg07298996	cg06019865	cg03565323
cg00729875	cg06841499	cg15396325	cg03567830
cg00739120	cg23950278	cg04298626	cg03569637
cg00746130	cg07926691	cg26329020	cg03573747
cg00761755	cg23731030	cg06245997	cg03580247
cg00763889	cg23884241	cg04000159	cg03582451
cg00769470	cg24906525	cg04013732	cg03583857
cg00769520	cg14520571	ch.16.13300564R	cg03584646
cg00777121	cg22666103	cg26763365	cg03586879
cg00782174	cg05664613	cg16780939	cg03588357
cg00792687	cg18577280	cg22003772	cg03589001
cg00798206	cg03070196	cg09390371	cg03595428
cg00811081	cg08231348	cg13156863	cg03597525
cg00818693	cg16426459	cg08261858	cg03599338
cg00821764	cg20914725	cg00039960	cg03600318
cg00828602	cg06607519	cg26639561	cg03600687
cg00833393	cg06721601	cg15227275	cg03602500
cg00836605	cg26996616	cg23839631	cg03605761
cg00840516	cg02472348	cg14154973	cg03608167
cg00862770	cg12232118	cg27085821	cg03608577
cg00870662	cg06353069	cg01877391	cg03608974
cg00877964	cg09354037	cg16451430	cg03609102
cg00881086	cg11051752	ch.5.3291566R	cg03614513
cg00882451	cg05765482	cg10539861	cg03616357
cg00885506	cg27046936	cg26647929	cg03620376
cg00887547	cg07287508	ch.3.2456622F	cg03621001
cg00893242	cg06879152	ch.3.2859325R	cg03622431
cg00893636	cg09267113	cg20809067	cg03625911
cg00899086	cg06960164	cg20714487	cg03630088
cg00925717	cg00446235	cg04517374	cg03634234
cg00930078	cg08370546	cg16089416	cg03636183
cg00933411	cg12161331	cg26600917	cg03637218
cg00936626	cg01981354	cg16992713	cg03642518
cg00953277	cg01387102	cg05311720	cg03653601
cg00954003	cg10537807	cg10964577	cg03658707
cg00954566	cg08658318	cg04209751	cg03662459
cg00969446	cg15784615	cg18943383	cg03663215
cg00973677	cg00532449	cg16700658	cg03664992
cg00979348	cg16834212	cg08540307	cg03665785
cg00995327	cg05395648	cg08215788	cg03668539
cg01009664	cg00901982	cg01579299	cg03670238
cg01021485	cg24531568	cg19197419	cg03673687
cg01026744	cg14656575	cg11650479	cg03679581
cg01031251	cg18093120	cg19549731	cg03681481
cg01063813	cg08999486	cg20986875	cg03682712
cg01091448	cg19899882	cg09342567	cg03682823
cg01103836	cg08923100	cg08258650	cg03684977
cg01110846	cg16118212	cg06240896	cg03693099
cg01112778	cg15341833	cg06045337	cg03694261
cg01116966	cg05869537	cg09074817	cg03698393
cg01119135	cg03319315	cg05860475	cg03699566
cg01120898	cg07317062	cg22656956	cg03699904
cg01130192	cg26905258	cg17753212	cg03700462
cg01135200	cg27072025	cg24647363	cg03702236
cg01137737	cg08992911	cg11461808	cg03704024
cg01144286	cg04804094	cg22964346	cg03704031
cg01151686	cg00315394	cg06820388	cg03705396
cg01160766	cg21581504	cg21942256	cg03716999
cg01168201	cg12485556	cg11528367	cg03718677
cg01172656	cg24466100	cg16864700	cg03721967
cg01172899	cg03466124	cg07551022	cg03724463
cg01176271	cg20618651	cg01883759	cg03724882
cg01184449	cg07502168	cg15695648	cg03732545
cg01214847	cg08939095	cg21978694	cg03734783
cg01220033	cg09631880	cg04513549	cg03734874
cg01221637	cg09866569	cg03617456	cg03735049
cg01240931	cg26262049	cg04980793	cg03740216
cg01241375	cg09031790	cg02169391	cg03742003
cg01254459	cg07235805	cg02905828	cg03743584
cg01261503	cg13702536	cg16066797	cg03750606
cg01261535	cg16842767	cg17765384	cg03751813
cg01302245	cg02775804	cg25388715	cg03752087
cg01306510	cg21830221	cg03301331	cg03752628
cg01308501	cg12762731	cg00991848	cg03752885
cg01313949	cg26014952	cg25683444	cg03755123
cg01337047	cg24223942	cg08589721	cg03760483
cg01352108	cg13442045	cg01467789	cg03762535
cg01352882	cg06600331	cg04682791	cg03763616
cg01355520	cg19018155	cg13289884	cg03764585
cg01372605	cg23996071	cg06400428	cg03766965
cg01389761	cg22413388	cg04616529	cg03767970
cg01390445	cg03789294	cg13958495	cg03770548
cg01395672	cg18621299	cg15444217	cg03775246
cg01402045	cg16400492	cg15425427	cg03775422
cg01410472	cg15984718	cg05472974	cg03777459
cg01412445	cg07892422	cg00824806	cg03780486
cg01418124	cg07190903	cg05931684	cg03782453
cg01425670	cg07884764	cg00677479	cg03782727
cg01427567	cg25737323	cg10959711	cg03785807
cg01428678	cg15808943	cg22695339	cg03791917
cg01431114	cg25720697	cg17201542	cg03793778
cg01483882	cg07967677	cg19149899	cg03795574
cg01484156	cg18615133	ch.2.20642108R	cg03798942
cg01500421	cg02873783	cg20758982	cg03799530
cg01507173	cg08315130	cg03380518	cg03802191
cg01510051	cg25215834	cg01405821	cg03803009
cg01535453	cg04500239	cg18806997	cg03804500
cg01541629	cg18902090	cg17442907	cg03805684
cg01567482	cg13597051	cg05075268	cg03807235
cg01570769	cg09509183	cg00842351	cg03811411
cg01573562	cg13991834	cg19464804	cg03811478
cg01594915	cg09958560	cg07757535	cg03812679
cg01600782	cg25210451	cg02432888	cg03815350
cg01602430	cg07408835	cg13974838	cg03817621
cg01615080	cg22538054	cg18054998	cg03818682
cg01615704	cg04525943	cg19964303	cg03821311
cg01630869	cg01002381	cg01440570	cg03826976
cg01638735	cg00730266	cg13443168	cg03833097
cg01655123	cg13737221	cg05817845	cg03835158
cg01657207	cg03972398	cg18390816	cg03835296
cg01665633	cg06275642	cg03778594	cg03843978
cg01668383	cg15254671	cg14460431	cg03846767
cg01678091	cg13074682	cg19431768	cg03848675
cg01683883	cg27215033	cg13492291	cg03852570
cg01716083	cg04234016	cg00609948	cg03853151
cg01717150	cg24791188	cg08615596	cg03853987
cg01722450	cg01638175	cg21980364	cg03856801
cg01733783	cg09503596	cg01660001	cg03860768
cg01745657	cg27490380	cg26096338	cg03860890
cg01795697	cg12836011	cg24519393	cg03866607
cg01808130	cg03265074	cg07096883	cg03870261
cg01817029	cg21982518	cg26722434	cg03872376
cg01827098	cg02004641	cg05301818	cg03874199
cg01862366	cg07436991	cg27605104	cg03875195
cg01880404	cg12426196	cg04574095	cg03875678
cg01880569	cg09502865	cg11456145	cg03876618
cg01924993	cg12831034	cg14402955	cg03885639
cg01931893	cg13906823	cg20432671	cg03886681
cg01932459	cg19679633	cg09685682	cg03886898
cg01943185	cg02893823	cg01317050	cg03889044
cg01947224	cg09361598	cg15817163	cg03889226
cg01965939	cg16103712	cg18893938	cg03894103
cg01968178	cg14562832	cg08259514	cg03898365
cg01971122	cg21807034	cg03431918	cg03900284
cg01982455	cg14603345	cg21860825	cg03900542
cg02007463	cg07665510	cg26761744	cg03907174
cg02037013	cg09255586	cg03256963	cg03907363
cg02061229	cg04743876	cg13518031	cg03908676
cg02091100	cg19815327	cg14576951	cg03909500
cg02104644	cg08075204	cg24719241	cg03915432
cg02113971	cg19208477	cg13249008	cg03916421
cg02121427	cg06561886	cg00992417	cg03918304
cg02131399	cg20961591	cg16086588	cg03919781
cg02150910	cg15043384	cg01439112	cg03922337
cg02154186	cg09831875	cg20161984	cg03923934
cg02160826	cg14311559	cg08141395	cg03924115
cg02171008	cg02700106	cg19185544	cg03928182
cg02192855	cg12034118	cg19412669	cg03931808
cg02210887	cg10615519	cg22746808	cg03934354
cg02250594	cg19464524	cg25604247	cg03938043
cg02252918	cg11214889	cg02830023	cg03939688
cg02254407	cg15048430	cg01394255	cg03940103
cg02261346	cg26306994	cg25418484	cg03943081
cg02277509	cg02662277	cg27658254	cg03945021
cg02300906	cg07058377	cg08369079	cg03945800
cg02303361	cg17838773	cg16433844	cg03954858
cg02344238	cg09693588	cg00706570	cg03958426
cg02361557	cg08454824	cg24405716	cg03959079
cg02372712	cg13265789	cg12394426	cg03962522
cg02404843	cg20823181	cg20218077	cg03963198
cg02431964	cg16096063	cg02440214	cg03963654
cg02449608	cg06805280	cg13725340	cg03970609
cg02471507	cg08658895	cg10361659	cg03973663
cg02547439	cg04571130	cg16383109	cg03977657
cg02582754	cg05117638	cg11526866	cg03977782
cg02626977	cg05258935	cg19025786	cg03980304
cg02635407	cg25975626	cg16730824	cg03991512
cg02641676	cg23026864	cg01437411	cg03992069
cg02644301	cg02938303	cg08992499	cg03993463
cg02674804	cg12584551	cg20156072	cg03996822
cg02675896	cg21211730	cg19777644	cg03998348
cg02720618	cg14681767	cg07617163	cg04001668
cg02772367	cg24155123	cg18809274	cg04001802
cg02801485	cg01638025	cg18101225	cg04001842
cg02806093	cg22413603	cg14834675	cg04006554
cg02807948	cg19572637	cg26147845	cg04008913
cg02811755	cg24255327	cg22116457	cg04021421
cg02922563	cg17080504	cg17961384	cg04030848
cg02936740	cg03205252	cg10345522	cg04032226
cg02965078	cg18827756	cg25611254	cg04032566
cg03066138	cg21171858	cg23737208	cg04033650
cg03116740	cg04374711	cg00648125	cg04034767
cg03125090	cg05956498	cg21808635	cg04037228
cg03138091	cg17944110	cg20322193	cg04037732
cg03155724	cg01500844	cg11114242	cg04037952
cg03169715	cg06724019	cg25256141	cg04038932
cg03243700	cg19120389	cg07847989	cg04041960
cg03274654	cg22042157	cg24283836	cg04048249
cg03538436	cg17330765	cg11840467	cg04048259
cg03547797	cg07502439	cg09684846	cg04049033
cg03642518	cg15681537	cg18780401	cg04050463
cg04230060	cg22754489	cg14369273	cg04052038
cg00387170	cg22148297	cg16784745	cg04057106
cg00433406	cg03626186	cg01666796	cg04057485
cg00475955	cg18009710	cg25811083	cg04058675
cg00512374	cg07912922	cg06773295	cg04060163
cg00651216	cg13667782	cg15446115	cg04062391
cg00890257	cg06821010	cg09852389	cg04063348
cg00935388	cg12272837	cg03752259	cg04070847
cg01108476	cg10590292	cg02129127	cg04072323
cg01246405	cg10888337	cg04364504	cg04078896
cg01419679	cg14909614	cg10471113	cg04080057
cg01420388	cg17087974	cg17638468	cg04081402
cg01485998	cg26632897	cg04319611	cg04084157
cg01644850	cg24154951	cg19869746	cg04086834
cg01705458	cg11901188	cg27615590	cg04087608
cg01729862	cg12125614	cg02556940	cg04088433
cg01782487	cg18185189	cg05850869	cg04096767
cg01805282	cg01793445	cg23796329	cg04098585
cg01843018	cg00298324	cg06169065	cg04101379
cg01852131	cg26824216	cg15582138	cg04106190
cg01920232	cg02610507	cg03348902	cg04111761
cg01946574	cg05445006	cg01653080	cg04112019
cg01962969	cg14373718	cg13571540	cg04113075
cg02008154	cg06577710	cg25735823	cg04115602
cg02065387	cg26495575	cg01321816	cg04121771
cg02099418	cg17620335	cg24498885	cg04123507
cg02200132	cg02952317	cg11304234	cg04127255
cg02237186	cg26239485	cg03314604	cg04132607
cg02316718	cg03925157	cg04260584	cg04153882
cg02320454	cg17409393	cg00522883	cg04155793
cg02332537	cg07846220	cg00441434	cg04166304
cg02376703	cg02624246	cg24440302	cg04167867
cg02582608	cg13718729	cg00375589	cg04180953
cg02664205	cg05211836	cg14468055	cg04184278
cg02710105	cg25963041	cg18150247	cg04185037
cg02729303	cg23016080	cg03187710	cg04192168
cg02732509	cg07146104	cg01194765	cg04201347
cg02735071	cg14814195	cg12620265	cg04216597
cg02789485	cg20591407	cg10451621	cg04219321
cg02810134	cg20492807	cg04552106	cg04220579
cg02813863	cg27065896	cg03963853	cg04220930
cg02863237	cg14703589	cg21019174	cg04228042
cg02867079	cg16924337	cg17878320	cg04230060
cg02868306	cg01165909	cg13659933	cg04237003
cg02889982	cg00141162	cg21166685	cg04237663
cg02901159	cg10054332	cg18093559	cg04238548
cg02909042	cg18129748	cg11902995	cg04241572
cg02959669	cg18449728	cg17766305	cg04244970
cg02982690	cg11264711	cg22945824	cg04245402
cg03005261	cg00853242	cg24098131	cg04251363
cg03032025	cg14053030	cg07108754	cg04254916
cg03055440	cg04457196	cg09300114	cg04256470
cg03064400	cg21943268	cg19852921	cg04259560
cg03070194	cg11206067	cg03833141	cg04263186
cg03073814	cg25537245	cg00634642	cg04267184
cg03096975	cg24934804	cg03606509	cg04268405
cg03103192	cg05240479	cg13763287	cg04269351
cg03117949	cg04964333	cg06074896	cg04270489
cg03138668	cg02105519	cg15996480	cg04270835
cg03139057	cg14431361	cg10615271	cg04273431
cg03148461	cg06525993	cg07806343	cg04274487
cg03159785	cg05295297	cg01072968	cg04275881
cg03214212	cg08703055	cg08873063	cg04281204
cg03223878	cg19759064	cg01308827	cg04283377
cg03242880	cg09749788	cg18923230	cg04283392
cg03243506	cg26219070	cg08221357	cg04283938
cg03251857	cg07339236	cg13431666	cg04289385
cg03289369	cg10925915	cg26226167	cg04291079
cg03312532	cg14861020	cg06778024	cg04297093
cg03366896	cg26254792	cg21897315	cg04300115
cg03411288	cg02701825	cg22569627	cg04301375
cg03421300	cg26530341	cg14607533	cg04305913
cg03482087	cg24152605	cg21879648	cg04311964
cg03513163	cg18188916	cg06558952	cg04315771
cg03533858	cg18771357	cg24079790	cg04323365
cg03614513	cg19975916	cg06351643	cg04329382
cg03617456	cg20208600	cg20056133	cg04329454
cg03620376	cg01623438	cg23808815	cg04329870
cg03630344	cg18448581	cg06323885	cg04330449
cg03679305	cg18245660	cg25407979	cg04335339
cg03690162	cg02647388	cg22952406	cg04336379
cg03698393	cg10118210	cg14737574	cg04336572
cg03716942	cg11824921	cg20415947	cg04341806
cg03732545	cg00772714	cg02786912	cg04344997
cg03771255	cg15438314	cg18105735	cg04345475
cg03874199	cg13879455	cg23000806	cg04345908
cg03898365	cg04976330	cg17291758	cg04348872
cg04011872	cg00188746	cg20294640	cg04349727
cg04032566	cg03758011	cg14282221	cg04352288
cg04126816	cg24975222	cg23493872	cg04353483
cg04135543	cg06879394	cg12425321	cg04355435
cg04136480	cg24131538	cg03849279	cg04356968
cg04197051	cg14220262	cg03984009	cg04365980
cg04237003	cg11473001	cg18658151	cg04366367
cg04280397	cg00547077	cg25206026	cg04367351
cg04316770	cg05068866	cg21127593	cg04368877
cg04329454	cg25730685	cg00139547	cg04368919
cg04349727	cg20059151	cg23390865	cg04369341
cg04400030	cg12623302	cg20950301	cg04375683
cg04413397	cg09097632	cg25645693	cg04376312
cg04419707	cg07076915	cg27092297	cg04376617
cg00008713	cg22116041	cg22377643	cg04377282
cg00030047	cg17477995	cg06852103	cg04378886
cg00035623	cg15520279	cg22033362	cg04380513
cg00040873	cg14556909	cg18996760	cg04382920
cg00061059	cg12359001	cg27501007	cg04386405
cg00081935	cg04466840	cg08855111	cg04387658
cg00128654	cg25999637	cg04034290	cg04388983
cg00136405	cg11947493	cg10754794	cg04389838
cg00165981	cg24376793	cg20247911	cg04391111
cg00171161	cg25953692	cg17875845	cg04394967
cg00184884	cg05867134	cg04242078	cg04396791
cg00184893	cg25051529	cg17337021	cg04397441
cg00250430	cg05606039	cg01405303	cg04398275
cg00261552	cg22306173	cg15176413	cg04398282
cg00307685	cg23333072	cg04743654	cg04402875
cg00407150	cg13915752	cg16411279	cg04411625
cg00426056	cg07589991	cg15644756	cg04415689
cg00435408	cg24559147	cg19092293	cg04416734
cg00436603	cg17849569	cg02303324	cg04418492
cg00466249	cg21235151	cg07949011	cg04425624
cg00496170	cg06972908	cg08338641	cg04428453
cg00602891	cg21238609	cg25724260	cg04431133
cg00658626	cg17502989	cg11634496	cg04432009
cg00659953	cg24603464	cg23954416	cg04434994
cg00671161	cg19618622	cg17571782	cg04435377
cg00685836	cg04612869	cg20274267	cg04438497
cg00704909	cg06912282	cg12403142	cg04439215
cg00728317	cg08079052	cg08653021	cg04443324
cg00745735	cg03512997	cg03598074	cg04444771
cg00767581	cg19113686	cg04059762	cg04448487
cg00772000	cg10210806	cg00160388	cg04450876
cg00834958	cg04725464	cg17874109	cg04451770
cg00848397	cg09445727	cg25164589	cg04452095
cg00876704	cg05249988	cg11963755	cg04453471
cg00904574	cg16626194	cg10030436	cg04454050
cg00910067	cg00366413	cg27483305	cg04454951
cg00912191	cg16822474	cg07393670	cg04455759
cg00930873	cg08806632	cg09250087	cg04456238
cg00940891	cg07891457	cg13702181	cg04457051
cg00967316	cg22872553	cg02649547	cg04457481
cg01015871	cg05502701	cg10312522	cg04457794
cg01025842	cg00253248	cg15693668	cg04457979
cg01027739	cg02363593	cg04368919	cg04458548
cg01045423	cg09461837	cg13711238	cg04459030
cg01064307	cg00401091	cg02973971	cg04460372
cg01103730	cg21814583	cg24644097	cg04461802
cg01131735	cg23528791	cg19135406	cg04464446
cg01145396	cg09115473	cg02649608	cg04467093
cg01182873	cg00264419	cg08248532	cg04471507
cg01216369	cg16462462	cg08176353	cg04473030
cg01222684	cg24291087	cg19885057	cg04473302
cg01228636	cg00449000	cg26676468	cg04478795
cg01242619	cg16579954	cg11283983	cg04481779
cg01254505	cg19802865	cg07296841	cg04482110
cg01265637	cg02167021	cg12682133	cg04484789
cg01280080	cg24211657	cg16686951	cg04488521
cg01283289	cg18604215	cg26940109	cg04488527
cg01324261	cg27431587	cg24277788	cg04488758
cg01342792	cg20566766	cg09120171	cg04490714
cg01354473	cg03700024	cg13766816	cg04491089
cg01371258	cg09810078	cg08560117	cg04498739
cg01377911	cg01423964	cg25880781	cg04499325
cg01399317	cg01629435	cg08627125	cg04502814
cg01400401	cg02390103	cg08438529	cg04505023
cg01402255	cg00589371	cg01286388	cg04511195
cg01429391	cg19384289	cg23941728	cg04511534
cg01441777	cg25132230	cg19954954	cg04514469
cg01446983	cg03017850	cg19582557	cg04515001
cg01454004	cg25246246	cg06074534	cg04515567
cg01461641	cg00025331	cg21299491	cg04515986
cg01462904	cg23785940	cg22449896	cg04517429
cg01465325	cg09774287	cg17917970	cg04523589
cg01465641	cg22048405	cg17933206	cg04525496
cg01478450	cg15534561	cg06635764	cg04527363
cg01500567	cg00299893	cg03456771	cg04527918
cg01505176	cg12074057	cg20106776	cg04527989
cg01508386	cg14599823	cg13232664	cg04528819
cg01522975	cg10160397	cg12709057	cg04532229
cg01557297	cg09593727	cg13866795	cg04532952
cg01560871	cg15650274	cg19407604	cg04533291
cg01561916	cg15778745	cg07089242	cg04534765
cg01578341	cg11296759	cg02619408	cg04536575
cg01580044	cg14480531	cg07918620	cg04536922
cg01593385	cg08165221	cg08076091	cg04541293
cg01611640	cg13756965	cg00577070	cg04544154
cg01620569	cg10778931	cg22299097	cg04545159
cg01620785	cg01636184	cg09186478	cg04545516
cg01623438	cg01218587	cg00428314	cg04551925
cg01626227	cg22569359	cg26201811	cg04553232
cg01643580	cg10000764	cg15598609	cg04555771
cg01651364	cg20306863	cg11165479	cg04559909
cg01651593	cg09122414	cg15085879	cg04561804
cg01653110	cg08836861	cg03759948	cg04563996
cg01655341	cg13885155	cg07666727	cg04564030
cg01655355	cg11255394	cg00219169	cg04569233
cg01656955	cg15352671	cg17001703	cg04570669
cg01671575	cg01194057	cg02124059	cg04574507
cg01679262	cg23712342	cg07796016	cg04574723
cg01705587	cg02485347	cg11648471	cg04576021
cg01708236	cg12231969	cg00435173	cg04578090
cg01723747	cg22972858	cg12444736	cg04582938
cg01726767	cg11464438	cg19854896	cg04583874
cg01738359	cg12568669	cg10950949	cg04586023
cg01747191	cg02898721	cg26678138	cg04586563
cg01756060	cg20170223	cg05740522	cg04587829
cg01761409	cg08021797	cg04495336	cg04588079
cg01776246	cg11345323	cg08943361	cg04590978
cg01782320	cg22325580	cg12158214	cg04595372
cg01785060	cg21967789	cg04678141	cg04597449
cg01788438	cg01153166	cg10174816	cg04598121
cg01791232	cg08358803	cg17122979	cg04599297
cg01794711	cg13603599	cg15511516	cg04600618
cg01795122	cg07998213	cg27024852	cg04601137
cg01803810	cg21647257	cg13240932	cg04603184
cg01835489	cg15803221	cg09253663	cg04609640
cg01848594	cg16393713	cg08691323	cg04616566
cg01849789	cg03146981	cg16649560	cg04619381
cg01875775	cg23130097	cg17607024	cg04622802
cg01881255	cg26014391	cg26901111	cg04623837
cg01883521	cg00228142	cg18322739	cg04623955
cg01883966	cg21536074	cg26874611	cg04629204
cg01892689	cg13466383	cg00339740	cg04631202
cg01902747	cg06801676	cg19632236	cg04632671
cg01940867	cg21245652	cg19077854	cg04636194
cg01951308	cg03970615	cg01045723	cg04636557
cg01968530	cg26885488	cg23112505	cg04637372
cg01985852	cg19977966	cg09715059	cg04640913
cg01994513	cg15594471	cg08300930	cg04642300
cg01995513	cg20145598	cg12845215	cg04644624
cg01998146	cg02854937	cg05490924	cg04653021
cg02018101	cg27534624	cg27485152	cg04653308
cg02021817	cg24581326	cg07056506	cg04655481
cg02025407	cg07821629	cg27368726	cg04659622
cg02032115	cg19794481	cg24297509	cg04660410
cg02044879	cg19505136	cg06886374	cg04662594
cg02046340	cg17457560	cg00297721	cg04663487
cg02055483	cg11086066	cg17929238	cg04677227
cg02062650	cg17126555	cg26452989	cg04678793
cg02064106	cg01003666	cg09996779	cg04683740
cg02066681	cg24448326	cg08327960	cg04684516
cg02071074	cg13193196	cg04420275	cg04686412
cg02071439	cg09266149	cg16674020	cg04688368
cg02082571	cg08005460	cg06502279	cg04689061
cg02100848	cg08740698	cg25375329	cg04691961
cg02123547	cg16818414	cg10318351	cg04697562
cg02126638	cg03351003	cg09134165	cg04697849
cg02144298	cg00830813	cg10426500	cg04705866
cg02144933	cg11201532	cg20284834	cg04706338
cg02150709	cg14914822	cg13447416	cg04710641
cg02164442	cg16482761	cg10830907	cg04711324
cg02169446	cg16509569	cg20829683	cg04713352
cg02171545	cg03058163	cg05562241	cg04717045
cg02186966	cg08550421	cg12391576	cg04719766
cg02196655	cg14562990	cg13583586	cg04720330
cg02198044	cg01385669	cg07983268	cg04721883
cg02200584	cg00494337	cg17156558	cg04726200
cg02201963	cg11239633	cg09213780	cg04726446
cg02212737	cg24384195	cg02997163	cg04731384
cg02218324	cg02874908	cg09329621	cg04737405
cg02235880	cg05075118	cg02511172	cg04739149
cg02239021	cg06469163	cg26212352	cg04740359
cg02245378	cg16306115	cg10282695	cg04743650
cg02254649	cg11845417	cg20703924	cg04743872
cg02278071	cg13956924	cg01824791	cg04745805
cg02292024	cg14909730	cg12591148	cg04747322
cg02298612	cg23916896	cg18517898	cg04747510
cg02309594	cg06520521	cg00286717	cg04747619
cg02310296	cg02935627	cg22053620	cg04748704
cg02318535	cg00990763	cg25102759	cg04749104
cg02322989	cg11982525	cg10606061	cg04755662
cg02324920	cg14013103	cg16286055	cg04757093
cg02329886	cg09373676	cg13513411	cg04759439
cg02335804	cg10293925	cg04437845	cg04759756
cg02357725	cg20268054	cg04803956	cg04761824
cg02361363	cg00726615	cg11329865	cg04770504
cg02385474	cg01938650	cg24968291	cg04783231
cg02398725	cg04951204	cg03236534	cg04784315
cg02399449	cg18328579	cg08036188	cg04786857
cg02399455	cg18043828	cg06569993	cg04794268
cg02400248	cg22061831	cg24090908	cg04796162
cg02401978	cg18225582	cg24844441	cg04797323
cg02416716	cg26658846	cg03242453	cg04799664
cg02417408	cg00992039	cg03900291	cg04802221
cg02477931	cg22119466	cg02218260	cg04806409
cg02479196	cg03536289	cg03929531	cg04809136
cg02479575	cg07809589	cg03238522	cg04809787
cg02496295	cg02931410	cg10963426	cg04818845
cg02497175	cg12024104	cg11835219	cg04819539
cg02499249	cg00562553	cg06277588	cg04824716
cg02503850	cg06690168	cg18864768	cg04826883
cg02505689	cg08573315	cg02041899	cg04828493
cg02513045	cg06345789	cg03972505	cg04828792
cg02525756	cg17783174	cg07727358	cg04833050
cg02528468	cg25099087	cg05760937	cg04833845
cg02533993	cg22633988	cg19493250	cg04834572
cg02554564	cg03076319	cg08151363	cg04834821
cg02555579	cg13553455	cg09847626	cg04836038
cg02566518	cg03446195	cg01983548	cg04836428
cg02571905	cg14561229	cg16111737	cg04837071
cg02577849	cg00460589	cg09010748	cg04838847
cg02580606	cg04640885	cg03146155	cg04848046
cg02583151	cg12229979	cg15234263	cg04848452
cg02586730	cg10323697	cg22997040	cg04855678
cg02589695	cg19875547	cg21561470	cg04856689
cg02590345	cg07414392	cg04098263	cg04856858
cg02595219	cg00017461	cg05855116	cg04868764
cg02600430	cg05042743	cg05353659	cg04870470
cg02600515	cg25069354	cg03948139	cg04872689
cg02602411	cg13824500	cg15002250	cg04875128
cg02603366	cg02104993	cg02081065	cg04875162
cg02604290	cg14567424	cg12691330	cg04878152
cg02608292	cg10317175	cg07077965	cg04881903
cg02611419	cg15967525	cg22304399	cg04882759
cg02611863	cg03008707	cg04004158	cg04887278
cg02612026	cg02384546	cg19404444	cg04891836
cg02614187	cg03585611	cg17826834	cg04893119
cg02617361	cg04761198	cg24435571	cg04897683
cg02620470	cg05002406	cg24866923	cg04905829
cg02620769	cg25741452	cg25947970	cg04907257
cg02626929	cg03562266	cg15028548	cg04907664
cg02630122	cg15095335	cg07266404	cg04910877
cg02630207	cg12253830	cg10523105	cg04915566
cg02630888	cg19019537	cg16475478	cg04916911
cg02631957	cg26209169	cg01742836	cg04922020
cg02633817	cg01128566	cg05061296	cg04922810
cg02640558	cg12373084	cg18675617	cg04924696
cg02641095	cg24567591	cg07315010	cg04929865
cg02659086	cg20950301	cg17982038	cg04940435
cg02668581	cg18382893	cg12813239	cg04944936
cg02668729	cg03611555	cg06418475	cg04945541
cg02668984	cg04374719	cg18297797	cg04946916
cg02672220	cg26117023	cg00337921	cg04947157
cg02675652	cg06802365	cg09233156	cg04950711
cg02686662	cg16632715	cg01135546	cg04956382
cg02686769	cg05487895	cg10862468	cg04956511
cg02693857	cg01306688	cg25517810	cg04958703
cg02699167	cg18465694	cg17794299	cg04959837
cg02702510	cg12894649	cg01826682	cg04961553
cg02709261	cg23485436	cg00393837	cg04962134
cg02717046	cg09527615	cg04756223	cg04967538
cg02717570	cg27630311	cg01472026	cg04968473
cg02719634	cg26848524	cg07826058	cg04969878
cg02723533	cg20094085	cg24186901	cg04970117
cg02724472	cg10489124	cg08059778	cg04970352
cg02725014	cg25074071	cg26023405	cg04970994
cg02727423	cg16059991	cg00963467	cg04972979
cg02729506	cg01031400	cg05872808	cg04975920
cg02732134	cg10430205	cg12775656	cg04981492
cg02735486	cg14445389	cg10293403	cg04983977
cg02740947	cg09503045	cg06282270	cg04988423
cg02741744	cg08946731	cg22894896	cg04988978
cg02744459	cg13782388	cg10991108	cg04991214
cg02748427	cg23766918	cg05511138	cg04993257
cg02749825	cg05270106	cg25929533	cg04994456
cg02750754	cg16856286	cg20455959	cg04996020
cg02756614	cg20780811	cg16353624	cg04999036
cg02756845	cg26789038	cg27336068	cg04999691
cg02762689	cg18422853	cg17995197	cg05000446
cg02764897	cg00121374	cg10244368	cg05010623
cg02765045	cg05627029	cg00846995	cg05010967
cg02770814	cg08027484	cg20118643	cg05013695
cg02784848	cg04010325	cg14968732	cg05016508
cg02784874	cg16983541	cg16115588	cg05019001
cg02787991	cg01613870	cg05152300	cg05021589
cg02788090	cg03565868	cg27558057	cg05022306
cg02792677	cg12677436	cg08015883	cg05023691
cg02793099	cg20448717	cg00476243	cg05026186
cg02805028	cg05923681	cg26104143	cg05036615
cg02806658	cg21643939	cg09883255	cg05038121
cg02809263	cg00365470	cg21981270	cg05039054
cg02815516	cg12828819	cg24738592	cg05039671
cg02822723	cg22392857	cg03828160	cg05040360
cg02827328	cg05285768	cg12865398	cg05044994
cg02831294	cg23138261	cg14200725	cg05045781
cg02831604	cg04255276	cg07612923	cg05046097
cg02832245	cg24304518	cg00347563	cg05052463
cg02836529	cg10855276	cg13203541	cg05056120
cg02844051	cg01841758	cg02675527	cg05058973
cg02844629	cg23028772	cg27123903	cg05062178
cg02849695	cg18759732	cg02333283	cg05063104
cg02850329	cg14761318	cg22612743	cg05067286
cg02850821	cg00030807	cg19005062	cg05070690
cg02854288	cg20294789	cg12981362	cg05071677
cg02860342	cg06192549	cg11779440	cg05072008
cg02860543	cg17723381	cg12472218	cg05073035
cg02865818	cg25510609	cg10576817	cg05078019
cg02870945	cg27179111	cg06834637	cg05079794
cg02873524	cg11694968	cg14191108	cg05089968
cg02875404	cg08846870	cg25685741	cg05090725
cg02876062	cg04536893	cg16221895	cg05091653
cg02878987	cg10178795	cg23712855	cg05093686
cg02879662	cg06579626	cg02139871	cg05094216
cg02883161	cg10788735	cg05374090	cg05098732
cg02887841	cg11969474	cg04744917	cg05101920
cg02888247	cg25023596	cg03315764	cg05102817
cg02899772	cg25453914	cg24863802	cg05103623
cg02900980	cg27577972	cg10311132	cg05104081
cg02904235	cg21319323	cg25131544	cg05105069
cg02904365	cg07561017	cg01303569	cg05105913
cg02905245	cg24007193	cg02816923	cg05109049
cg02906238	cg06377635	cg03050491	cg05113558
cg02909790	cg02258482	cg12650780	cg05113908
cg02913364	cg14742445	cg02672493	cg05117638
cg02914379	cg12911256	cg18156601	cg05127924
cg02915261	cg14265554	cg24123780	cg05134796
cg02917064	cg25662926	cg08969352	cg05135156
cg02917972	cg24141153	cg15316660	cg05135288
cg02918483	cg13742182	cg17197278	cg05140736
cg02919422	cg24289912	cg24526433	cg05141400
cg02920216	cg09313931	cg06945800	cg05152459
cg02927346	cg01871631	cg06292076	cg05154390
cg02932167	cg26471058	cg06621132	cg05155595
cg02932689	cg14304515	cg08144172	cg05156613
cg02936263	cg04351807	cg10737521	cg05157725
cg02936872	cg23369564	cg25484319	cg05158538
cg02937102	cg26683005	cg15690347	cg05158615
cg02937479	cg14400498	cg14601312	cg05159188
cg02940164	cg14122300	cg22196952	cg05161795
cg02942159	cg00226545	cg23511118	cg05163057
cg02943497	cg06651878	cg10670396	cg05163071
cg02944057	cg14284618	cg19878987	cg05164634
cg02945646	cg03519907	cg21327581	cg05168404
cg02947222	cg05343480	cg19845926	cg05184394
cg02949544	cg12372547	cg02344911	cg05185584
cg02961200	cg11445797	cg18253802	cg05190718
cg02964389	cg15312943	cg05803370	cg05193832
cg02966329	cg14093363	cg00573355	cg05200628
cg02972551	cg01771850	ch.10.25135601F	cg05205074
cg02975142	cg03703356	cg12221212	cg05205664
cg02975259	cg24940706	cg02570061	cg05206587
cg02976574	cg04271218	cg20514061	cg05208153
cg02987163	cg08424188	cg23460843	cg05208878
cg02989940	cg21970554	cg20873039	cg05211768
cg02990033	cg03559235	cg02150231	cg05216141
cg02990567	cg21782409	cg13128531	cg05217983
cg02992632	cg21341821	cg02928345	cg05221167
cg02992647	cg16396191	cg02371408	cg05221264
cg02994956	cg19267252	ch.3.8200463R	cg05222924
cg02995853	cg00412772	cg07118565	cg05225996
cg03000603	cg07218275	cg15110463	cg05226008
cg03001647	cg12091331	cg21365235	cg05232889
cg03007010	cg22865798	cg03987115	cg05241571
cg03011500	cg07599225	cg03243965	cg05244766
cg03016571	cg14995202	cg04251307	cg05245515
cg03019000	cg05137587	cg00648153	cg05245861
cg03022541	cg00622654	cg13741548	cg05246522
cg03028472	cg22807585	cg25707994	cg05248781
cg03029616	cg04212729	ch.15.62796485F	cg05249393
cg03030757	cg10536276	cg19695335	cg05250458
cg03039172	cg16017420	cg25910466	cg05251000
cg03042149	cg25258843	ch.20.38346083F	cg05252264
cg03048535	cg13202514	cg06394255	cg05253159
cg03055492	cg24040043	cg10825398	cg05254049
cg03059528	cg01291404	cg10789808	cg05254747
cg03064067	cg07264048	cg09268729	cg05256043
cg03065202	cg18809126	cg10878312	cg05260966
cg03067226	cg17143376	ch.7.38331565R	cg05261824
cg03070588	cg25655234	cg00488692	cg05262335
cg03072102	cg24065690	cg01134296	cg05266460
cg03076324	cg24389412	cg14985076	cg05270634
cg03077492	cg03222244	cg14862395	cg05275605
cg03077836	cg15857470	cg03551963	cg05276137
cg03080985	cg07071978	cg19937618	cg05280206
cg03085312	cg20540714	cg01058588	cg05288803
cg03098361	cg14473102	cg09871637	cg05291178
cg03099771	cg22221831	cg12699174	cg05292376
cg03100040	cg07740525	cg19147570	cg05293216
cg03100196	cg00244040	cg07215528	cg05294243
cg03101664	cg06432655	cg09507884	cg05294455
cg03109047	cg14891195	cg05336956	cg05298628
cg03109066	cg04205041	cg26680189	cg05300132
cg03112869	cg23198623	cg23502772	cg05301852
[truncated: 18,452 more rows]

## Sheet: mRMR_MCFC_CpGs
Discriminating Origin Tissues of Tumor Cell Lines by Methylation Signatures and Dys-Methylated Rules
Shiqi Zhang et al., 2020
doi: 10.3389/fbioe.2020.00507
Table of Ranked CpGs according to the two methods used in the study and their overlap with our CpG list
overlap with MCFC CpGs	Rank from MCFC	overlap with mRMR	Rank from mRMR
cg01919208	79	cg00689340	8
cg01493517	116	cg00412772	40
cg00689340	239	cg03977657	258
cg00940278	301	cg00804392	371
cg04396791	570	cg04396791	427
cg00804392	740	cg03421300	472
cg03421300	880	cg03752885	542
cg00615377	1046	cg01919208	545
cg00133909	1332	cg04993257	637
cg00446235	1365	cg00141162	654
cg00141162	1571	cg03100752	1189
cg01623438	1604	cg01835489	1364
cg03611555	1857	cg00916635	1545
cg01031400	1874	cg00016968	1724
cg00412772	1966	cg00626466	1764
cg01291404	1981	cg01493517	1820
cg01410472	2100	cg03292149	1824
cg02238826	2145	cg01888566	1826
cg03026462	2263	cg01615704	2137
cg00480115	2307	cg01623438	2202
cg00842351	2367	cg02849695	2270
cg00472814	2972	cg02589695	2395
cg02248486	2981	cg02537838	2419
cg02105377	3012	cg00447208	2438
cg03716999	3110	cg02248486	2439
cg03544320	3287	cg00233307	2448
cg00777121	3449	cg00468146	2504
cg03905144	3593	cg04098585	2641
cg01240931	3654	cg03026462	2840
cg01063813	3683	cg01148741	2896
cg00016968	3720	cg03289872	2932
cg02200584	3802	cg00480115	3129
cg01835489	3851	cg03098643	3265
cg02397720	3890	cg00615377	3482
cg02628202	4035	cg00744433	3528
cg02046017	4130	cg03554552	3616
cg02865818	4154	cg01240931	3654
cg01851399	4176	cg02237119	3721
cg02001410	4311	cg02628202	3767
cg02154186	4331	cg01138020	3960
cg00332153	4392	cg02046017	4304
cg00772000	4872	cg03840259	4553
cg02583151	5207	cg03064067	4747
cg03752885	5251	cg03905144	4764
cg02599464	5312	cg00446235	4904
cg00447208	5442	cg03611555	5005
cg00468146	5701	cg02599464	5010
cg03289872	6214	cg02293044	5635
cg03292149	6251	cg03716999	5685
cg03165378	6362	cg01851399	5723
cg03100752	6514	cg02099418	5737
cg03310469	6545	cg00332153	5876
cg00033516	6645	cg05380982	5961
cg02497758	6655	cg00117172	6051
cg01344452	6660	cg02633817	6096
cg03977657	6667	cg02436686	6104
cg00117172	6708	cg01031400	6126
cg01888566	6728	cg01063813	6195
cg03554552	6735	cg03600687	6317
cg02774439	7176	cg00133909	6367
cg02096633	7182	cg01228636	6369
cg04993257	7279	cg00842351	6844
cg00714377	7401	cg06200697	6874
cg02569613	7614	cg03098721	6901
cg02212836	8004	cg02774439	7063
cg01185754	8658	cg02216250	7903
cg00585790	8711	cg02091100	8405
cg03939688	8717	cg04398282	8441
cg03064067	8810	cg00714377	8470
cg00853068	8943	cg03294491	8565
cg02699167	9386	cg00027083	8705
cg01946574	9430	cg00850538	9019
cg02788090	9433	cg00772000	9059
cg02216250	9485	cg03165378	9211
cg00233307	9595	cg03544320	9363
cg02788102	9658	cg02915837	9420
cg06200697	9934	cg02154186	9430
cg02084087	9945	cg00777121	9570
cg03001305	10087	cg01344452	9580
cg00916635	10116	cg02788090	9927
cg00027083	10216	cg00465284	10076
cg01228636	10284	cg00386408	10403
cg02849695	10298	cg03599338	10427
cg00698688	10346	cg03776060	10574
cg02633817	10422	cg03939688	10615
cg00850538	10445	cg00698688	10623
cg00465284	10613	cg00472814	10904
cg01615704	10751	cg00940278	10917
cg01839464	10825	cg02583151	11211
cg00826384	10889	cg01337047	11219
cg02681442	11011	cg03285457	11365
cg02886284	11137	cg02681442	11420
cg04759439	11186	cg01291404	11435
cg02589695	11213	cg01278291	11446
cg00509616	11339	cg02212836	11491
cg00261781	11490	cg00399483	11611
cg00707317	11615	cg01333131	11613
cg03077836	11988	cg02064106	11842
cg01664666	12024	cg01441777	11983
cg00626466	12073	cg03080985	12669
cg04398282	12470	cg03251079	12795
cg00386408	12481	cg02497758	12931
cg03600687	12545	cg01827098	13187
cg01805282	13050	cg00585790	13263
cg02397514	13329	cg01410472	13465
cg02537838	13462	cg01172735	13506
cg03679305	13833	cg04349727	13588
cg05380982	13875	cg02397720	13592
cg01637734	13965	cg03569637	13645
cg01246254	14009	cg01567482	13708
cg03599338	14026	cg00853068	14058
cg01558777	14048	cg02084087	14211
cg03538436	14350	cg03001305	14447
cg00744433	14517	cg00617305	14483
cg01942127	14663	cg04759439	14570
cg03098643	14742	cg02569613	14616
cg02756845	14920	cg01805282	14677
cg03569637	15040	cg00826384	14686
cg00399483	15426	cg00081935	15081
cg01827098	15571	cg01558777	15225
cg04098585	15688	cg02105377	15314
cg00617305	15692	cg01119135	15527
cg01333131	15718	cg00707317	15551
cg03860890	15745	cg01637734	15674
cg04959837	15758	cg02096633	15714
cg01172735	15795	cg00870662	15941
cg02064106	15802	cg01185754	15967
cg03251079	15972	cg01942127	15996
cg01567482	16062	cg01946574	17002
cg01654582	16182	cg01839464	17087
cg02091100	16325	cg02238826	17095
cg02237119	16375	cg00509616	17189
cg02332525	16388	cg03355526	17262
cg02915837	16423	cg00303548	17370
cg03776060	16582	cg02873524	17395
cg02873524	16592	cg03041841	17579
cg01505590	16596	cg02489552	17580
cg01337047	16679	cg03732295	17691
cg02436686	16691	cg02788102	17899
cg00566759	16844	cg03679305	17919
cg00666746	16856	cg01654582	18092
cg00870662	16922	cg03538436	18373
cg01148741	17090	cg03860890	18528
cg02548238	17123	cg00566759	18787
cg04349727	17151	cg02332525	18827
cg03041841	17498	cg02756845	18861
cg03080985	17737	cg02548238	18906
cg02489552	17824	cg04588079	18948
cg03294491	17829	cg01505590	18986
cg01119135	17917	cg02397514	19015
cg01441777	18041	cg02515725	19154
cg04588079	18124	cg01664666	19159
cg00303548	18232	cg02200584	19266
cg03732295	18520	cg02699167	19281
cg01138020	18769	cg04316754	19363
cg03098721	18905	cg03077836	19467
cg03285457	19295	cg00666746	19469
cg04316754	19377	cg03310469	19478
cg00081935	19709	cg04959837	19636
cg03355526	19993	cg02886284	19676
cg01278291	20098	cg00261781	19701
cg03840259	20204	cg02865818	19810
cg02515725	20300	cg02001410	19839
cg02293044	20306	cg01246254	20120
cg02099418	20448	cg00033516	20253

## Sheet: MRMD_second_level_feaSelection
Tumor origin detection with tissue-specific miRNA and DNA methylation markers
Wei Tang et. al., 2017
doi: 10.1093/bioinformatics/btx622
The list below is of Overlapping CpGs from the our study and the MRMD method used for feature selction from the repective study.
overlapping CpGs
cg00692549
cg00655307
cg00916635
cg01485797
cg00711916
cg00755043
cg00842351
cg01001286
cg01437411
cg01667384
cg01777397
cg01993576
cg02184413
cg02218260
cg02515725
cg02523617
cg02554810
cg00024396
cg00890257
cg03617456
cg03679305
cg00040873
cg03973663
cg04268405
cg05200311
cg05503412
cg00648153
cg03762535
cg02433905
cg01724150
cg02672493
cg04448487
cg03564506
cg04809136

## Sheet: overlappingCpGs_plosOne
Predicting cancer origins with a DNA methylation-based deep neural network model
Chunlei Zheng et. al., 2020
https://doi.org/10.1371/journal.pone.0226461
Overlapping CpGs
cg00259755
cg00308665
cg00410898
cg00462311
cg00462994
cg00577167
cg00644033
cg00646492
cg00970325
cg01356829
cg00016968
cg00063144
cg00077877
cg00117172
cg00141162
cg00158308
cg00256074
cg00263760
cg00293409
cg00311768
cg00328227
cg00333226
cg00334507
cg00347904
cg00350478
cg00354258
cg00364814
cg00367281
cg00398048
cg00412772
cg00427635
cg00443307
cg00446235
cg00451635
cg00463577
cg00480115
cg00498305
cg00503840
cg00509616
cg00514407
cg00532335
cg00546897
cg00548268
cg00557354
cg00563229
cg00564163
cg00576250
cg00582628
cg00605270
cg00619207
cg00622552
cg00638514
cg00661485
cg00662556
cg00669856
cg00673191
cg00687686
cg00698688
cg00884221
cg00888479
cg00929855
cg00948524
cg00983520
cg01007201
cg01031400
cg01062029
cg01124420
cg01137532
cg01252496
cg01262913
cg01284306
cg01289103
cg01294702
cg01316516
cg01346152
cg01366419
cg01381846
cg01462829
cg01489608
cg01517033
cg01637734
cg01671881
cg01789267
cg01796223
cg01851208
cg01857260
cg00008493
cg00015770
cg00022866
cg00031162
cg00003994
cg00005847
cg00019495
cg00033773
cg00037763
cg00037940
cg00043004
cg00065385
cg00066153
cg00066816
cg00071250
cg00078194
cg00090147
cg00105253
cg00112517
cg00128877
cg00134539
cg00135056
cg00143376
cg00145118
cg00160914
cg00174500
cg00176210
cg00186701
cg00186954
cg00208967
cg00211661
cg00215066
cg00221494
cg00233307
cg00239071
cg00273068
cg00275232
cg00282347
cg00292971
cg00297584
cg00318573
cg00327483
cg00333528
cg00342530
cg00347729
cg00350296
cg00374717
cg00393585
cg00394658
cg00399483
cg00411097
cg00420929
cg00426498
cg00430287
cg00431050
cg00436282
cg00447208
cg00463202
cg00463848
cg00489401
cg00491404
cg00499822
cg00510956
cg00512279
cg00514895
cg00516481
cg00519208
cg00537910
cg00546491
cg00548060
cg00550617
cg00556408
cg00563845
cg00565688
cg00566759
cg00567749
cg00579402
cg00585790
cg00597076
cg00622677
cg00625425
cg00648883
cg00653387
cg00666746
cg00679738
cg00686022
cg00690280
cg00691625
cg00695416
cg00702231
cg00708598
cg00711916
cg00725635
cg00727590
cg00728602
cg00729275
cg00730260
cg00744433
cg00745543
cg00747849
cg00754617
cg00757070
cg00757952
cg00792849
cg00796728
cg00804392
cg00819362
cg00830029
cg00830393
cg00839584
cg00846036
cg00848728
cg00850538
cg00852964
cg00853068
cg00862290
cg00875272
cg00881370
cg00882832
cg00888007
cg00891278
cg00892393
cg00892798
cg00901493
cg00943245
cg00953256
cg00973286
cg00980978
cg00995065
cg00995520
cg01001286
cg01033938
cg01036779
cg01040850
cg01044662
cg01047414
cg01056568
cg01058368
cg01071811
cg01072821
cg01081263
cg01091565
cg01100796
cg01109219
cg01110312
cg01114088
cg01120165
cg01120307
cg01120308
cg01125463
cg01126560
cg01129459
cg01129847
cg01137065
cg01143454
cg01148741
cg01152019
cg01155039
cg01169624
cg01169778
cg01182697
cg01185080
cg01186777
cg01192900
cg01192952
cg01193293
cg01194444
cg01197831
cg01211097
cg01226811
cg01231779
cg01234063
cg01243790
cg01260219
cg01274324
cg01284619
cg01288598
cg01293647
cg01295203
cg01305421
cg01305547
cg01305625
cg01318557
cg01333011
cg01335367
cg01344452
cg01346718
cg01347719
cg01351032
cg01355739
cg01357116
cg01367992
cg01401376
cg01404615
cg01405107
cg01407244
cg01407341
cg01424107
cg01429321
cg01430430
cg01437411
cg01457653
cg01459162
cg01459453
cg01471384
cg01471713
cg01479232
cg01493517
cg01495509
cg01505590
cg01511567
cg01512854
cg01514487
cg01520924
cg01530101
cg01531431
cg01541443
cg01543654
cg01545079
cg01546563
cg01550148
cg01557989
cg01558777
cg01565918
cg01566404
cg01568736
cg01570885
cg01580681
cg01580888
cg01585703
cg01589580
cg01593886
cg01603095
cg01610488
cg01612158
cg01625242
cg01635061
cg01639256
cg01646665
cg01656470
cg01656750
cg01657380
cg01664666
cg01669948
cg01680823
cg01693157
cg01703884
cg01717706
cg01722994
cg01725199
cg01731341
cg01731685
cg01739167
cg01747665
cg01753375
cg01757745
cg01762581
cg01765461
cg01770232
cg01770400
cg01772980
cg01777397
cg01785568
cg01797043
cg01797527
cg01804429
cg01804844
cg01817393
cg01830294
cg01837574
cg01839464
cg01851399
cg01868782
cg01870826
cg01879488
cg01888566
cg01888601
cg01894895
cg01906055
cg01909921
cg01914242
cg01919208
cg01939681
cg01946401
cg01980222
cg01982833
cg01985396
cg01986577
cg01988129
cg01991150
cg01993576
cg02001410
cg02007844
cg02017109
cg02019333
cg02022375
cg02026235
cg02029926
cg02034222
cg02039171
cg02046017
cg02055963
cg02077702
cg02082342
cg02085507
cg02089348
cg02092466
cg02094237
cg02105856
cg02126753
cg02128567
cg02131853
cg02149446
cg02157083
cg02161900
cg02162069
cg02164046
cg02164386
cg02175308
cg02181506
cg02184413
cg02189785
cg02192965
cg02196730
cg02196805
cg02205739
cg02212836
cg02216250
cg02217159
cg02217814
cg02218260
cg02224164
cg02225847
cg02228185
cg02229946
cg02237119
cg02238826
cg02244695
cg02254461
cg02257405
cg02285477
cg02286642
cg02301815
cg02304930
cg02305261
cg02305723
cg02309273
cg02311163
cg02317907
cg02334775
cg02351381
cg02358761
cg02358804
cg02360616
cg02364642
cg02381948
cg02387679
cg02388150
cg02397720
cg02409351
cg02423618
cg02433671
cg02440177
cg02451670
cg02452985
cg02489552
cg02490034
cg02497758
cg02501779
cg02510853
cg02512226
cg02515422
cg02516189
cg02551396
cg02553486
cg00024396
cg00027083
cg00056767
cg00059225
cg00061629
cg00062776
cg00083937
cg00091693
cg00101227
cg00107187
cg00113951
cg00116234
cg00116838
cg00119079
cg00134787
cg00168942
cg00174901
cg00176879
cg00201234
cg00208830
cg00217795
cg00229387
cg00231140
cg00236832
cg00237010
cg00240432
cg00321478
cg00332153
cg00343092
cg00344358
cg00354572
cg00392257
cg00396894
cg00425710
cg00445824
cg00453193
cg00461841
cg00465284
cg00474004
cg00498604
cg00504595
cg00511475
cg00520135
cg00540544
cg00563926
cg00563932
cg00575744
cg00579393
cg00629217
cg00629585
cg00630164
cg00689340
cg00707317
cg00720137
cg00729875
cg00739120
cg00769470
cg00769520
cg00777121
cg00828602
cg00840516
cg00882451
cg00893242
cg00933411
cg00936626
cg00969446
cg00973677
cg00995327
cg01009664
cg01026744
cg01063813
cg01112778
cg01120898
cg01144286
cg01172899
cg01184449
cg01214847
cg01240931
cg01261503
cg01302245
cg01313949
cg01352108
cg01390445
cg01410472
cg01418124
cg01425670
cg01427567
cg01431114
cg01484156
cg01507173
cg01510051
cg01535453
cg01567482
cg01573562
cg01615704
cg01657207
cg01668383
cg01678091
cg01683883
cg01817029
cg01827098
cg01880569
cg02037013
cg02061229
cg02091100
cg02104644
cg02121427
cg02150910
cg02210887
cg02250594
cg02254407
cg02431964
cg02471507
cg02582754
cg02807948
cg03116740
cg03138091
cg03538436
cg03547797
cg03642518
cg04230060
cg00433406
cg00651216
cg00890257
cg01420388
cg01805282
cg01843018
cg01946574
cg02008154
cg02065387
cg02099418
cg02320454
cg02376703
cg02729303
cg02789485
cg02810134
cg02813863
cg02867079
cg02982690
cg03005261
cg03032025
cg03055440
cg03096975
cg03103192
cg03117949
cg03242880
cg03243506
cg03251857
cg03421300
cg03513163
cg03614513
cg03620376
cg03698393
cg03732545
cg03874199
cg03898365
cg04032566
cg04237003
cg04329454
cg04349727
cg00008713
cg00136405
cg00250430
cg00307685
cg00407150
cg00436603
cg00466249
cg00658626
cg00728317
cg00745735
cg00767581
cg00772000
cg00876704
cg00930873
cg00940891
cg00967316
cg01015871
cg01027739
cg01103730
cg01145396
cg01182873
cg01216369
cg01228636
cg01242619
cg01254505
cg01265637
cg01280080
cg01283289
cg01324261
cg01342792
cg01354473
cg01377911
cg01399317
cg01400401
cg01402255
cg01441777
cg01557297
cg01561916
cg01580044
cg01593385
cg01620785
cg01623438
cg01643580
cg01671575
cg01679262
cg01705587
cg01747191
cg01791232
cg01795122
cg01835489
cg01883966
cg01892689
cg02032115
cg02044879
cg02055483
cg02064106
cg02066681
cg02071074
cg02082571
cg02100848
cg02144933
cg02164442
cg02171545
cg02196655
cg02245378
cg02298612
cg02309594
cg02310296
cg02318535
cg02322989
cg02329886
cg02335804
cg02385474
cg02399455
cg02401978
cg02416716
cg02417408
cg02477931
cg02499249
cg02525756
cg02554564
cg02555579
cg02580606
cg02586730
cg02589695
cg02595219
cg02600430
cg02602411
cg02611419
cg02611863
cg02620769
cg02626929
cg02630207
cg02630888
cg02633817
cg02659086
cg02672220
cg02675652
cg02686662
cg02717046
cg02719634
cg02723533
cg02724472
cg02735486
cg02764897
cg02784874
cg02793099
cg02805028
cg02815516
cg02831294
cg02836529
cg02844051
cg02860342
cg02860543
cg02870945
cg02875404
cg02876062
cg02879662
cg02883161
cg02887841
cg02888247
cg02899772
cg02905245
cg02909790
cg02914379
cg02919422
cg02920216
cg02927346
cg02932167
cg02936263
cg02937102
cg02940164
cg02945646
cg02976574
cg02989940
cg02990033
cg02994956
cg03019000
cg03022541
cg03029616
cg03030757
cg03064067
cg03065202
cg03099771
cg03101664
cg03112869
cg03136712
cg03139377
cg03143849
cg03152385
cg03158400
cg03160740
cg03168582
cg03169180
cg03171924
cg03192737
cg03201604
cg03213216
cg03218019
cg03222066
cg03234661
cg03238797
cg03242666
cg03245641
cg03256955
cg03262773
cg03264209
cg03283569
cg03285457
cg03292388
cg03294491
cg03294619
cg03329165
cg03330516
cg03330678
cg03340878
cg03359508
cg03361068
cg03365437
cg03375833
cg03386903
cg03387497
cg03388193
cg03399971
cg03469054
cg03473518
cg03478689
cg03490200
cg03506489
cg03522063
cg03528946
cg03554552
cg03556497
cg03557733
cg03583857
cg03584646
cg03589001
cg03599338
cg03605761
cg03608167
cg03682712
cg03682823
cg03699566
cg03702236
cg03734783
cg03750606
cg03760483
cg03763616
cg03766965
cg03780486
cg03782453
cg03793778
cg03803009
cg03805684
cg03817621
cg03843978
cg03852570
cg03870261
cg03875678
cg03886898
cg03900542
cg03907174
cg03918304
cg03919781
cg03922337
cg03923934
cg03928182
cg03939688
cg03940103
cg03973663
cg03991512
cg03993463
cg04030848
cg04049033
cg04070847
cg04086834
cg04088433
cg04101379
cg04112019
cg04155793
cg04254916
cg04268405
cg04315771
cg04330449
cg04335339
cg04396791
cg04398282
cg04402875
cg04450876
cg04451770
cg04457979
cg04473030
cg04488758
cg04517429
cg04532229
cg04536575
cg04563996
cg04569233
cg04586563
cg04588079
cg04590978
cg04595372
cg04644624
cg04691961
cg04761824
cg04796162
cg04893119
cg04959837
cg04970117
cg04975920
cg04993257
cg04999691
cg05104081
cg05208153
cg05208878
cg05222924
cg05261824
cg05307923
cg05316065
cg05331214
cg05380982
cg05429895
cg05500015
cg05501357
cg05535113
cg05592398
cg05718253
cg05774801
cg05799317
cg05822100
cg05840553
cg05961827
cg06186808
cg06274159
cg06806080
cg00412805
cg00573606
cg00807586
cg00903242
cg01185754
cg01200177
cg01269795
cg01281904
cg01473816
cg01476044
cg01564343
cg01599709
cg01632825
cg01697732
cg01720228
cg01726775
cg01824804
cg01966465
cg02049180
cg02100629
cg02115041
cg02206259
cg02282237
cg02332525
cg02498063
cg02512860
cg02545192
cg02564061
cg02579133
cg02588309
cg02599464
cg02657360
cg02657438
cg02718725
cg02748539
cg02780849
cg02786019
cg02786378
cg02844545
cg02854090
cg02882813
cg02913089
cg02916816
cg02947253
cg02973883
cg02983451
cg03003256
cg03026462
cg03086857
cg03140978
cg03144357
cg03149130
cg03177025
cg03198372
cg03202897
cg03221914
cg03224418
cg03271907
cg03283421
cg03289872
cg03381111
cg03422350
cg03426225
cg03437318
cg03439703
cg03468463
cg03504078
cg03549571
cg03569637
cg03700462
cg03716999
cg03721967
cg03762535
cg03764585
cg03777459
cg03802191
cg03807235
cg03815350
cg03818682
cg03821311
cg03826976
cg03848675
cg03860890
cg03885639
cg03889226
cg03909500
cg03931808
cg03943081
cg03996822
cg04001802
cg04006554
cg04048249
cg04052038
cg04060163
cg04123507
cg04132607
cg04166304
cg04180953
cg04201347
cg04219321
cg04251363
cg04270835
cg04273431
cg04301375
cg04341806
cg04348872
cg04369341
cg04380513
cg04387658
cg04452095
cg04491089
cg04498739
cg04527918
cg00226923
cg00611397
cg01127428
cg01161216
cg01275830
cg01278291
cg01405761
cg01413516
cg01656853
cg01885635
cg01999333
cg02622316
cg02631906
cg02654291
cg02661879
cg02712878
cg02723372
cg02941816
cg02978737
cg03447931
cg03770548
cg03782727
cg04021421
cg04121771
cg04457051
cg04457481
cg01169610
cg01796228
cg02008416
cg01078434
cg01443452
cg01598642
cg02043070
cg02125271
cg02548238
cg02608019
cg02681442
cg02774160
cg02912041
cg02988947
cg02301754
cg02757432
cg02774439
cg02899723
cg03410718
cg03425110
cg03544320
cg03609102
cg03694261
cg03811411
cg00983899
cg01344171
cg01663469
cg01663968
cg02075593
cg02084087
cg01724150
cg01936270
cg02059813
cg02537838
cg02672493
cg02994974
cg03977657
cg01693350
cg02407785
cg02647265
cg02799466
cg03192551
cg04087608
cg04098585
cg01820777
cg03752885
cg01837719
cg02456292
cg02600394
cg02643667
cg02886284
cg02930996
cg02981853
cg03001305
cg03014628
cg03087937
cg03100752
cg03301801
cg03495868
cg03573747
cg03600687
cg03630088
cg03718677
cg03835158
cg04048259
cg04062391
cg04081402
cg04184278
cg04220579
cg04228042
cg04274487
cg04305913
cg04435377
cg04448487
cg05010623
cg05516537
cg05538432
cg06154570
cg02260587
cg02564523
cg02641560
cg02676865
cg02706881
cg02751839
cg02992596
cg03109316
cg03112433
cg03167883
cg03240509
cg03330058
cg03355526
cg03400060
cg03483626
cg03491478
cg03673687
cg03704024
cg03734874
cg03740216
cg03804500
cg03970609
cg04297093
cg04311964
cg04609640
cg04759439
cg04809136
cg04891836
cg04940435
cg05164634
cg05241571
